# Supplementary material for: SEAweb: the small RNA Expression Atlas web application
Source: Nucleic Acids Res. 2019 Oct 10;48(D1):D204–19. doi: 10.1093/nar/gkz869 (PMC6943056; doi:10.1093/nar/gkz869)
Supplement: gkz869_Supplemental_Files [file gkz869_supplemental_files.zip]

Archive with 10 entries (10 files):
- p-hsa-miR-113.pdf
- p-hsa-miR-235-1.pdf
- p-hsa-miR-235-2.pdf
- p-hsa-miR-235-3.pdf
- p-hsa-miR-247.pdf
- SEAweb_Supplementary_material.pdf
- Supplementary Table 1_Tissue Specificity_miRNAs.xlsx
- Supplementary Table 2_Pathogen.xlsx
- Supplementary Table 3_PD.xlsx
- Supplementary Table 4_Tissue Specificity_sRNAs.xlsx
