# Supplementary material for: SEAweb: the small RNA Expression Atlas web application
Source: Nucleic Acids Res. 2019 Oct 10;48(D1):D204–19. doi: 10.1093/nar/gkz869 (PMC6943056; doi:10.1093/nar/gkz869)
Supplement: gkz869_Supplemental_Files [file gkz869_supplemental_files.zip › Supplementary Table 1_Tissue Specificity_miRNAs.xlsx]

## Sheet: Healthy-disease-median(RPM)
	blood.plasma_GSE71008__192	skin_GSE57012__12	skin_GSE34137__30	blood.serum_GSE62290__3	liver_GSE57381__20	bone.marrow_GSE67630__12	serum_GSE53439__22	testis_GSE31616__14	skin_GSE53600__6	blood_GSE69825__59	semen_GSE21191__3	prefrontal.cortex_GSE64977__64	peripheral.blood_GSE69089__3	skin_GSE31037__67	colon_GSE66208__41	brain_GSE63501__16	blood.plasma_GSE52981__3	cornea_GSE81254__7	skin_GSE84193__27	prefrontal.cortex_GSE43335__4	breast_GSE29173__245	renal.cortex_GSE37616__33	bladder_GSE31616__20	embryo_GSE68189__3	skin_GSE72193__34	peripheral.blood_GSE37710__3	bone.marrow_GSE69089__3	blood.plasma_GSE45722__14	colon_GSE63119__50	brain_GSE39841__34	blood_GSE74162__23	placenta_GSE40819__14	lung_GSE62182__188	skin_GSE36236__24	tongue_GSE62809__13	prefrontal.cortex_GSE48552__12	lung_GSE56861__40	blood_GSE66650__3	breast_GSE68085__114	peripheral.blood_GSE72080__28	tonsil_GSE15229__21	prefrontal.cortex_GSE69825__4	blood_GSE46579__70	skin_GSE33665__30	serum_GSE59565__24	tonsil_GSE23090__6	blood_GSE32493__6	blood.plasma_GSE58410__23	prefrontal.cortex_GSE72962__29
hsa-miR-4446-3p	0	0	0	0	0	0	17.9014	0	0	0	0	7.44832	0	0	5.86067	5.53492	182.308	0	0	10.6215	0	0	4.28674	0	0	166.581	0	0	0	0	11.3312	0	0	0	0	6.84127	0	13.6701	0	0	20.1363	0	0	0	10.3964	42.5929	84.1423	0	6.10125
hsa-miR-4687-3p	0	0	0	0	0	0	0	0	0	0	0	0	0	0	0	0	0	0	0	0	0	0	0	0	0	0	0	0	0	0	0	0	0	0	0	0	0	0	0	0	0	0	0	0	0	0	0	0	0
hsa-miR-6730-5p	0	0	0	0	0	0	0	0	0	0	0	0	0	0	0	0	0	0	0	0	0	0	0	0	0	0	0	0	0	0	0	0	0	0	0	0	0	0	0	0	0	0	0	0	0	0	0	0	0
hsa-miR-99b-3p	415.447	94.8297	40.5191	14.9004	7.10056	42.8756	5.34887	93.9769	132.013	0	0	65.1464	12.0179	18.144	35.6436	71.8985	14.0555	71.4658	49.7409	51.2994	45.3585	119.87	35.4309	103.187	135.042	25.9074	4.58646	125.65	24.318	50.0539	0	52.9375	106.873	3.78693	23.3737	80.1445	19.145	0	51.9732	0	0	295.112	0	20.8025	0	8.11529	0	411.538	60.9438
hsa-miR-3591-3p	0	0	0	0	0	0	0	0	0	0	0	0	0	0	0	0	0	0	0	0	0	0	0	0	0	0	0	0	0	0	0	0	0	0	0	0	0	0	0	0	0	0	0	0	0	0	0	0	0
hsa-miR-6868-3p	0	0	0	0	0	0	0	0	0	0	0	3.71581	0	0	0	0	0	0	0	0	0	0	0	0	0	0	0	0	0	0	0	0	0	0	0	0	0	0	0	0	0	14.6622	0	0	0	0	0	0	4.30676
hsa-miR-4290	0	0	0	0	0	0	0	0	0	0	12.1588	0	0	0	0	0	0	0	0	0	0	0	0	0	0	0	0	0	0	0	0	0	0	0	0	0	0	0	0	0	0	0	0	0	0	0	0	0	0
hsa-miR-19b-1-5p	0	0	23.3769	0	0	0	0	0	4.10953	0	0	0	0	0	0	5.17696	0	0	0	7.73486	19.5899	39.6656	0	3.41427	0	0	0	0	54.2441	3.42064	0	0	5.59955	0	0	0	0	0	0	0	0	0	0	10.4589	0	0	0	0	0
hsa-miR-375	99.3826	101.69	16308.4	999.044	1252.38	0	456.775	10.7296	826.92	0	1020.89	75.6627	0	124.098	18962.5	26.0915	14.0073	101.956	81.5739	42.0512	274.96	0	3.5314	31.1078	218.144	3.74353	0	184.445	656.914	9.31639	0	21.0528	13969.3	0	211.536	50.3607	365.689	0	1169.12	0	43.0155	22.7549	0	23.1553	557.183	18.3421	9.32563	106.683	53.6668
hsa-miR-4291	0	7.34603	0	0	0	0	0	0	0	0	0	0	0	0	0	0	0	0	0	0	0	0	0	0	3.03959	0	0	0	0	0	0	0	0	0	4.85028	0	0	0	0	0	0	0	0	0	0	0	0	0	0
hsa-miR-548a-3p	0	3.1527	0	0	0	0	0	3.26589	0	0	0	0	0	0	0	16.7447	0	0	0	0	0	0	0	0	0	10.785	0	0	0	0	0	0	0	0	0	0	0	0	0	0	0	0	0	0	0	0	15.2644	0	0
hsa-miR-4298	0	0	0	0	0	0	0	0	0	0	24.3176	0	0	0	0	0	0	0	0	0	0	0	0	0	0	0	0	0	0	0	0	0	0	0	0	0	0	0	0	0	0	0	0	0	0	6.13302	0	0	0
hsa-miR-7151-3p	0	0	0	0	0	0	0	0	0	0	0	0	0	0	0	0	0	0	0	0	0	0	0	0	0	0	0	0	0	0	0	0	0	0	0	0	0	0	0	0	0	0	0	0	0	0	0	0	0
hsa-miR-3190-3p	0	0	0	0	0	0	0	0	0	0	0	0	0	0	0	0	0	0	0	0	0	0	0	0	0	4.92357	0	0	0	0	0	0	0	0	0	0	0	0	0	0	0	0	0	0	0	0	0	0	0
hsa-miR-519d-3p	0	0	0	0	0	0	0	0	0	0	0	0	0	0	0	0	0	0	0	0	0	0	0	0	0	0	0	0	0	0	0	635.727	0	0	0	0	0	0	0	0	0	0	0	0	0	0	0	0	0
hsa-miR-767-5p	314.303	0	0	0	0	0	0	91.1529	0	0	0	38.4391	0	0	0	7.58247	0	0	0	10.7179	0	0	0	115.772	0	0	0	445.517	0	32.7926	0	28.34	0	0	0	58.5969	0	0	0	0	0	15.2046	0	0	0	0	0	312.476	35.3149
hsa-miR-4699-3p	0	0	0	0	0	0	0	0	0	0	0	0	0	0	0	0	0	0	0	0	0	0	0	0	0	0	0	0	0	0	0	0	0	0	0	0	0	0	0	0	0	0	0	0	0	0	0	0	0
hsa-miR-2277-3p	0	0	0	0	0	0	0	0	0	0	0	0	0	0	4.94091	0	5.04264	0	3.43745	0	0	0	0	0	0	0	0	0	9.69899	0	0	0	0	0	0	4.00187	0	0	0	0	0	0	0	0	0	0	0	0	3.18245
hsa-miR-653-3p	0	0	0	0	0	0	0	0	0	0	0	0	0	0	0	0	0	0	0	0	0	0	0	0	3.53313	0	0	0	0	0	0	0	0	0	0	0	0	0	0	0	0	0	0	0	0	0	0	0	0
hsa-miR-493-3p	0	16.4791	18.3222	12.2377	5.99756	339.485	5.82101	50.9103	25.0163	0	0	4.23446	11.5612	17.5231	7.03389	5.12217	162.345	8.40774	7.50851	3.05176	9.94085	0	7.87365	12.7319	14.9504	23.5628	0	0	0	15.7834	0	96.728	3.61997	0	0	0	3.86893	0	10.0085	0	0	7.30403	0	13.3993	0	0	0	0	4.30353
hsa-miR-6501-3p	0	0	0	0	0	0	0	0	0	0	18.747	0	0	0	0	0	0	0	0	0	0	0	0	0	0	0	0	0	0	0	0	0	0	0	0	0	0	0	0	0	0	0	0	0	0	0	0	0	0
hsa-miR-181a-2-3p	35.3348	106.941	128.502	107.829	108.251	285.251	123.927	16.2795	170.041	56.8811	0	207.818	215.153	137.557	148.722	98.5883	379.499	683.64	209.65	160.511	51.3758	189.579	73.655	537.697	158.76	1126.21	374.16	151.9	27.3123	663.866	7.60847	524.008	1140.64	28.2345	102.712	276.688	112.516	204.103	169.98	29.6639	48.7095	205.983	23.3838	151.012	62.751	621.309	158.452	36.3396	160.67
hsa-miR-376a-2-5p	0	0	0	0	0	0	0	0	0	0	0	0	0	3.52765	0	24.7325	0	0	0	65.3028	0	0	0	0	3.09812	0	0	0	0	6.86618	0	3.61992	0	0	0	0	0	0	0	0	0	0	0	8.21027	0	0	0	0	0
hsa-miR-101-5p	0	50.5024	35.0562	14.4628	16.7942	3.58601	22.7445	3.16992	15.3068	0	0	97.9507	14.1651	18.7523	0	277.675	7.44116	25.2232	0	47.7549	44.0354	26.5256	7.97151	5.69046	63.0293	21.6867	0	3.0686	9.7834	16.5244	0	21.1029	40.7245	16.5401	10.8799	172.878	10.2328	0	12.0805	0	0	7.58182	0	13.6666	7.91234	4.28666	0	0	90.7193
hsa-miR-4687-5p	0	0	0	0	0	0	0	0	0	0	0	0	0	0	0	0	0	0	3.03639	0	0	0	0	0	0	0	0	0	0	0	0	0	0	0	0	0	0	0	0	0	0	0	0	0	0	0	0	0	0
hsa-miR-342-5p	3.58175	56.8784	38.1764	102.352	6.32717	0	71.0452	64.3896	18.0346	0	0	33.1676	8.4216	26.4574	61.0744	35.7414	25.6307	12.6116	56.0466	40.3252	65.3573	67.6648	23.2923	31.3857	88.7843	128.267	10.9154	4.03185	20.377	18.7176	75.7405	5.42199	14.5785	0	9.04497	31.6988	6.53379	235.37	47.9204	8.96842	153.616	28.6788	3.65	6.74347	54.0044	542.157	101.944	0	36.1268
hsa-miR-6717-5p	0	0	0	0	0	0	0	0	0	0	0	0	0	0	0	0	0	0	0	0	0	0	0	0	0	0	0	0	0	0	0	0	0	0	0	0	0	0	0	0	0	0	0	0	0	0	0	0	0
hsa-miR-1304-5p	0	0	0	15.5753	0	0	0	0	0	0	0	0	0	0	0	0	0	0	3.97101	0	0	0	0	5.03356	0	0	0	0	0	0	0	0	0	0	0	0	0	0	0	0	10.6926	0	0	0	0	58.7907	20.5743	0	0
hsa-miR-3591-5p	0	0	0	4.45009	17.2456	0	0	0	0	0	0	0	0	0	0	0	0	0	0	0	0	0	0	0	0	0	0	0	0	0	0	0	0	0	0	0	0	0	0	0	0	0	0	0	0	0	0	0	0
hsa-miR-628-5p	11.2678	11.9572	25.1927	0	10.1299	38.2385	6.32459	10.4559	7.00003	0	0	206.565	3.60926	35.3747	0	263.275	0	16.6792	0	171.242	13.3186	34.7597	18.8416	31.3857	14.0171	36.1445	4.86592	7.61003	3.55693	33.1234	0	0	25.8469	0	5.27398	154.367	4.60756	0	10.5667	0	0	241.513	0	16.736	0	6.56671	3.63501	13.5413	208.927
hsa-miR-7151-5p	0	0	0	0	0	0	0	0	0	0	0	0	0	0	0	0	0	0	0	0	0	0	0	0	0	0	0	0	0	0	0	0	0	0	0	0	0	0	0	0	0	0	0	0	0	0	0	0	0
hsa-miR-939-5p	0	0	0	0	0	0	0	0	4.63841	0	0	0	0	0	0	0	13.9979	0	0	0	0	0	0	3.41427	0	0	0	0	0	0	5.03476	0	0	0	0	0	0	0	0	0	0	0	0	0	0	0	0	0	0
hsa-miR-150-3p	0	7.1637	0	42.8387	0	0	28.6024	7.77811	0	0	0	0	0	3.50634	12.6792	0	4.54738	0	17.8597	0	0	0	0	0	18.3583	64.3581	9.68253	0	0	0	5.73015	0	5.91349	0	3.76874	0	3.25177	191.229	0	0	94.0917	0	0	0	15.2741	483.373	31.66	0	0
hsa-miR-194-5p	30.7518	145.299	198.38	2243.96	4282.28	14.5747	125.747	24.2852	552.522	31.1699	0	62.451	21.2545	87.1862	3373.75	173.682	10.7483	75.6697	19.5705	69.723	200.884	700.097	18.4994	17.2339	160.593	238.941	14.68	18.3929	5244.3	67.0457	14.9525	82.3891	129.035	0	16.4317	64.8391	10.9001	32.1649	41.3287	255.803	12.661	162.504	16.3362	74.8112	50.0011	40.7281	7.92503	30.5902	65.6441
hsa-miR-4659a-3p	0	0	0	5.34688	0	0	0	0	0	0	0	0	0	0	0	0	0	0	0	0	0	0	0	0	0	3.30847	0	0	0	0	0	0	0	0	0	0	0	0	0	7.2584	0	0	0	0	0	0	0	0	0
hsa-miR-519d-5p	0	0	0	0	0	0	0	0	0	0	0	0	0	0	0	0	0	0	0	0	0	0	0	0	0	0	0	0	0	0	0	325.968	0	0	0	0	0	0	0	0	0	0	0	0	0	0	0	0	0
hsa-miR-203b-3p	0	13.0029	0	0	0	0	0	0	12.5631	0	0	4.62323	0	21.5502	0	0	0	4.20387	0	38.3363	0	0	0	0	6.70871	0	0	0	14.296	0	0	0	25.792	0	6.09273	5.66478	0	0	0	0	0	4.47625	0	42.3982	0	0	0	0	3.76272
hsa-miR-296-5p	0	7.0612	0	0	0	5.09255	0	15.5856	6.24808	3.25074	0	0	0	4.19489	13.0728	6.42677	0	0	13.3353	5.66297	5.08518	63.0224	0	30.7285	6.05203	0	0	0	26.8951	6.52541	0	3.18878	6.51244	54.2564	4.79461	3.64336	0	6.24931	3.7181	32.5993	0	8.52882	0	4.73223	0	25.1135	14.1724	0	3.83081
hsa-miR-653-5p	0	0	0	0	3.65447	0	0	0	0	0	0	4.68684	0	6.19128	0	3.10876	0	4.5119	0	0	0	5.44863	0	6.06982	0	0	0	0	0	4.78587	0	16.4354	10.9012	0	4.14022	0	3.53368	0	6.0396	0	0	3.47448	0	3.29828	0	0	0	0	3.61496
hsa-miR-2277-5p	0	0	5.50466	5.58766	0	10.1743	0	0	11.5274	0	0	12.4096	3.3509	0	7.17348	0	11.9982	0	5.2553	3.26389	0	0	0	15.3968	0	0	3.0061	0	0	0	0	0	0	0	3.33808	10.3697	0	0	0	0	0	8.27548	0	0	0	8.98268	0	0	14.5691
hsa-miR-384	7.77846	0	0	0	0	0	0	0	0	0	0	0	0	0	0	0	0	0	0	0	0	0	0	0	0	0	0	40.8949	0	0	0	0	0	0	0	0	0	0	0	0	0	0	0	0	0	0	0	8.59815	0
hsa-miR-6511b-3p	0	9.55769	0	3.56459	0	5.20177	0	0	5.21018	10.896	0	35.4996	0	3.74813	13.1324	19.4015	4.13398	4.5119	19.2936	10.9025	0	8.70855	0	8.04247	14.0639	0	0	0	0	0	38.223	0	4.74931	0	6.81314	40.7185	0	4.34262	0	18.4452	0	19.2601	8.3345	0	0	0	0	0	36.4222
hsa-miR-4259	0	0	0	0	0	0	0	0	0	0	74.6993	0	0	0	0	0	0	0	0	0	0	0	0	0	0	0	0	0	0	0	0	0	0	0	0	0	0	0	0	0	0	0	0	0	15.9966	0	0	0	0
hsa-miR-101-3p	15323.2	4676.98	7599.45	7203.14	8260.65	1275.61	7954.12	8960.72	26811.3	43.4928	158.064	13066.6	4087.76	7376.34	96.0348	16374.5	370.405	8627.22	44.5252	52388.5	8427.13	6608.99	8078.9	500.001	4837.09	113403	595.796	4094.06	1954.13	16313.5	80.6615	4485.35	18764.9	1090.79	2622.66	23212.5	5498.73	1922.04	3117.92	101.701	5532.42	15191.8	24.8629	23088.4	2534.77	6775.32	2692.2	15924.2	14027.7
hsa-let-7a-2-3p	0	0	0	0	0	9.53082	0	0	0	0	0	0	0	0	0	3.49722	0	0	0	0	0	0	0	0	0	0	0	0	0	0	0	0	7.36492	0	0	0	0	0	0	0	0	3.35583	0	0	0	0	0	0	0
hsa-miR-25-5p	5.84148	0	0	17.8003	0	4.65238	13.3809	1044.08	47.2369	0	0	0	12.5095	0	29.9157	0	31.9951	0	42.0134	0	0	8.58506	4.63511	39.3802	0	18.8737	27.7818	5.65515	0	5.47174	27.4272	0	0	43.3175	5.00711	0	0	10.8557	5.81847	0	836.318	3.43768	0	7.09909	3.80168	4398.62	1440.41	5.67617	0
p-hsa-miR-271-1	0	0	0	0	0	0	8.12874	0	0	0	0	0	0	0	0	0	0	0	0	0	0	0	0	0	0	0	0	0	0	0	0	0	0	0	0	0	0	0	0	0	0	0	0	0	35.2773	0	0	0	0
hsa-miR-30e-3p	95.2314	1500.28	1214.93	143.515	695.207	214.571	196.297	129.256	414.808	30.9125	24.8998	704.514	414.268	1076.63	98.0789	1531.95	874.899	1114.44	147.74	1928.26	589.889	526.701	723.95	1101.82	523.185	2210.1	454.579	54.7262	131.142	1081.31	0	227.412	10014	3059.93	167.122	510.923	764.532	482.9	375.798	23.3994	2219.14	624.616	20.2135	2241.38	78.5945	14154.8	1614.09	87.5448	377.49
p-hsa-miR-271-2	0	0	0	0	0	0	8.12874	0	0	0	0	0	0	0	0	0	0	0	0	0	0	0	0	0	0	0	0	0	0	0	0	0	0	0	0	0	0	0	0	0	0	0	0	0	35.2773	0	0	0	0
hsa-miR-365b-5p	0	3.30281	0	0	0	11.5077	0	44.4148	6.4213	0	0	0	0	6.20589	0	0	0	4.20387	9.62649	0	0	0	4.21172	0	0	0	0	0	0	0	0	0	0	0	0	0	0	0	3.00664	0	5.9663	0	0	0	0	14.5351	0	0	0
hsa-miR-5100	24.8813	10.4725	183.768	49.9042	53.0872	22.4158	0	114.166	36.4603	4.17745	0	210.106	4.21727	161.273	30.4718	53.4871	12.4019	9.0238	197.997	6866.3	33.8438	170.062	29.5729	916.996	65.3987	15.3569	43.9352	0	160.621	18.4656	0	13.6734	109.978	3045.22	1189.39	44.4743	0	30.3984	233.511	20.5685	28.3094	19.4894	3.83221	27.3236	9.56038	537.729	38.269	27.3719	240.038
hsa-miR-215-5p	0	0	0	952.318	66.3192	5.15572	322.795	4.4918	11.9992	0	24.8998	0	0	10.3713	427.395	0	37.9942	9.0238	0	5.27459	0	127.387	9.11377	0	0	14.5064	0	0	263.393	17.9855	0	3.33856	0	0	0	0	3.18311	0	14.6966	0	5.51213	0	0	8.98186	62.5154	45.7327	9.18915	4.6281	0
hsa-miR-199a-3p	324.997	31634.5	7516.18	3651.53	3017.42	17267.3	936.121	8800.8	3676.21	0	0	200.502	301.903	7428.04	2373.49	251.987	3819.38	4773.35	1357.98	317.139	14245	4212.18	2475.87	25.76	25664.6	3740.98	129.736	212.374	2046.7	471.301	16.1506	4970.43	2223.04	707.088	4129.57	229.494	2720.06	77.4915	10628.7	6.78486	629.59	1161.78	0	5141.31	1052.79	1049.59	44.3334	308.752	222.158
hsa-miR-1-3p	34.7583	127.365	566.745	210.468	0	0	0	841.974	87.8621	0	5661.58	11.5794	0	767.136	0	688.691	0	0	13.4815	752.795	51.2206	203.473	2580.53	0	151.69	4249.94	0	44.5965	55.1442	7.87173	0	7.85503	27.1155	0	29.8343	25.9721	151.95	0	0	0	241.364	2251.49	0	37.1878	0	336.239	32.4915	34.1698	18.9593
hsa-miR-150-5p	25.5933	675.19	235.772	146.148	357.997	0	3282.66	108.982	103.142	353.789	0	213.678	69.5239	361.825	11849.1	119.551	80.8224	137.516	2657.36	51.5409	1176.77	1787.46	25.6139	0	1925.85	5008.68	238.506	35.2399	656.784	28.2728	169.323	185.804	815.263	729.066	1052.13	593.182	225.785	119433	580.218	2182.85	70.4619	99.9945	222.25	153.917	898.482	820.199	12.675	21.3902	190.573
hsa-miR-3681-5p	0	0	0	0	0	0	0	0	0	0	0	0	0	0	0	0	0	0	0	0	0	0	0	5.45739	0	0	0	0	0	0	0	0	0	0	0	0	0	0	0	0	0	0	0	0	0	0	0	0	0
hsa-miR-6832-3p	0	0	0	0	0	0	0	0	0	0	0	0	0	0	0	0	0	0	0	0	0	0	0	0	0	0	0	0	0	0	0	0	0	0	0	0	0	0	0	0	0	0	0	0	0	0	0	0	0
hsa-miR-502-3p	238.105	99.4576	281.697	156.842	8.4598	7.97314	20.5397	5.29375	67.6487	0	0	3.83537	0	30.2756	13.535	20.8232	5.74301	0	194.881	28.9818	104.373	301.108	3.71058	9.77102	123.112	32.5757	0	273.428	133.372	7.76336	0	5.39503	0	0	9.83301	3.23622	0	0	12.6508	70.9761	12.1567	29.7343	0	12.9777	0	32.9629	18.7885	222.415	11.7131
hsa-miR-6513-5p	0	0	0	0	0	0	0	0	0	0	0	0	0	0	0	0	3.64191	0	0	0	0	0	0	0	0	0	0	0	0	0	0	0	0	0	0	0	0	0	0	0	0	0	0	0	0	0	0	0	0
hsa-miR-2355-3p	0	0	7.29831	13.0379	0	0	0	0	7.04032	0	0	0	0	0	0	10.3922	11.5751	0	0	0	5.28079	5.81624	3.36531	0	5.70489	114.18	0	0	0	0	0	0	14.5727	0	0	0	0	0	0	0	0	5.93334	0	3.45464	0	5.37844	0	0	0
hsa-miR-296-3p	0	13.9495	0	7.78765	0	8.87392	0	30.195	25.4201	0	0	0	0	0	5.16318	4.51439	0	0	6.18741	0	8.19777	5.44863	0	57.4462	21.2596	0	0	0	4.00034	7.32086	0	0	0	0	0	0	0	0	0	0	29.0857	6.30226	0	0	0	61.8525	72.7787	0	0
hsa-miR-25-3p	849.079	4977.93	6395.29	21883.3	1766.28	1278.2	14435.1	3097.86	2782.51	7871.63	170.223	908.341	4329.11	774.236	1480.63	911.099	2329.65	1831.99	1554.61	357.563	2695.12	766.479	400.752	12217.9	3964.07	10577.2	6192.62	672.976	684.204	2976.8	1872.11	1607.11	8114.33	627.899	1128.02	840.166	1369.1	3353.37	3551.07	3500.51	7397.61	1080.58	3825.93	737.217	8062.17	69072.3	15833	811.468	677.386
hsa-miR-6778-5p	6.65912	0	0	0	0	0	0	0	0	0	0	0	0	0	0	0	0	0	0	0	0	0	0	0	0	0	0	9.78566	0	0	0	0	0	0	0	0	0	0	0	0	0	0	0	0	0	0	0	6.52249	0
hsa-miR-502-5p	0	0	24.6289	0	0	4.54236	0	0	0	0	0	0	0	0	0	0	0	0	0	0	0	20.0921	0	3.25701	3.75228	5.50971	0	0	76.8967	0	0	7.76203	0	0	3.04636	0	0	0	3.75114	0	0	0	0	0	0	0	0	0	0
hsa-miR-1537-3p	0	0	0	0	0	0	0	0	0	0	0	0	0	0	0	0	0	0	0	0	0	0	0	0	0	7.74524	0	0	0	0	0	0	0	0	0	0	0	0	0	0	0	0	0	0	0	0	0	0	0
hsa-miR-1-5p	0	0	0	0	0	0	0	0	0	0	0	0	0	0	0	0	0	0	0	0	0	0	0	0	0	0	0	0	0	0	0	0	0	0	0	0	0	0	0	0	0	0	0	0	0	0	0	0	0
hsa-miR-4281	0	0	0	0	0	0	0	0	0	0	0	0	0	7.3587	0	0	0	0	0	0	0	0	0	0	0	0	0	0	0	0	0	0	0	0	0	0	0	0	0	0	0	0	0	0	0	0	0	0	0
hsa-miR-1251-5p	22.0063	0	0	0	0	0	0	0	0	0	0	14.1189	0	0	0	78.6539	0	0	0	9.0424	0	0	0	72.3822	0	0	0	26.1941	0	0	0	0	0	0	0	16.7932	0	0	0	0	0	3.7109	0	0	0	0	0	21.788	22.5605
hsa-miR-6513-3p	0	0	0	0	0	0	0	0	0	3.99284	0	0	0	0	0	0	0	0	0	0	0	0	0	0	4.25748	32.1939	0	0	0	0	0	0	0	0	0	0	0	0	0	5.36102	0	0	0	0	0	0	0	0	0
hsa-miR-493-5p	0	25.2717	45.7797	13.3672	12.4741	414.485	9.12903	69.0329	12.9444	0	0	6.61738	7.72664	19.7794	14.4647	10.0104	23.9771	8.40774	38.6938	3.1669	10.9676	4.66654	9.01173	39.0634	24.7028	179.039	0	0	6.14137	13.8875	0	303.167	5.01404	11.6546	8.28043	7.66123	0	0	20.7056	0	0	21.0476	0	12.6069	6.1496	0	0	0	6.60523
hsa-miR-4284	0	13.73	21.214	0	572.654	50.8427	17.0234	46.8203	94.2688	0	18.747	1314.06	12.6259	78.7591	1148.78	23.3018	25.996	86.6187	143.001	693.058	5.66218	1468.57	26.1423	103.566	8.30793	4.32646	11.4579	0	2280.89	34.4275	0	201.687	16.9705	75.0612	370.526	1028.27	6.30407	13.7485	213.273	0	7.58098	504.465	0	155.871	27.4505	30.6335	146.057	0	1598.41
hsa-miR-6501-5p	0	0	0	0	0	0	0	0	0	0	0	0	0	0	0	0	0	0	0	0	0	0	0	0	3.32816	0	0	0	0	0	0	0	0	0	0	0	0	0	0	0	0	0	0	0	0	0	0	0	0
hsa-miR-4286	3.93685	20.9052	322.603	16.0406	30.6008	50.2242	13.634	14.9072	161.789	0	0	31.0233	29.0987	62.2496	91.2047	59.2363	97.1485	18.0476	213.028	112.082	216.629	1548.55	6.75448	152.52	72.8381	9.42338	56.1883	0	157.281	28.5643	3.3983	20.6678	48.5263	2492.6	969.614	19.2925	4.46589	57.3226	218.321	96.7302	26.1026	19.7838	0	27.2526	19.551	691.482	461.322	3.57713	60.4387
hsa-miR-4289	0	0	0	0	0	0	0	0	0	0	0	0	0	0	0	8.35376	0	0	0	0	0	0	0	0	0	0	0	0	0	0	0	0	0	0	0	0	0	0	0	0	0	0	0	0	0	0	0	0	0
hsa-miR-145-5p	126.708	2274.89	2139.46	18.7141	347.403	386.012	21.4661	569.127	672.483	0	0	435.232	0	2687.98	5858.44	2217.79	42.1666	100.075	2184.73	895.653	7041.67	91721.4	783.535	3.25701	2948.34	30.981	0	21.5993	10312.9	160.049	0	1387.07	4984.91	1060.9	2286.87	481.569	404.275	0	1247.24	60.0589	0	654.518	0	480.775	15.5578	3.14505	0	120.112	378.172
hsa-miR-2355-5p	0	0	5.8925	11.1252	5.34058	18.7116	8.71668	0	0	0	0	8.72111	5.71789	0	0	12.0633	13.2287	0	0	0	3.51284	18.8957	0	0	0	18.1703	0	0	4.31419	0	0	0	59.7439	0	5.27398	9.79017	3.73773	0	5.67836	0	0	3.37879	0	0	3.18679	10.7616	3.12904	0	11.9083
p-hsa-miR-174	0	0	0	0	0	0	0	0	0	0	0	0	0	0	0	0	0	0	0	0	0	0	0	0	0	0	0	0	0	0	0	0	0	0	0	0	0	0	0	0	0	3.65202	0	0	3.50688	0	0	0	0
hsa-miR-516b-5p	0	0	0	0	0	0	0	56.405	0	0	49.7996	0	0	0	0	0	0	0	0	0	0	0	0	3.5531	0	0	0	0	0	0	0	12276.4	0	0	0	0	0	0	0	0	0	0	0	0	0	0	0	0	0
p-hsa-miR-173	0	0	0	0	0	0	0	0	0	0	0	0	0	0	0	0	0	0	0	0	0	0	0	0	0	0	0	0	0	0	0	0	0	0	0	0	0	0	0	0	0	0	0	0	0	0	0	0	3.10113
p-hsa-miR-178	0	0	0	0	0	0	0	0	0	0	0	0	0	0	0	0	0	0	0	0	0	0	0	0	0	0	0	0	0	0	0	0	0	0	0	0	0	0	0	0	0	0	0	0	15.1415	0	0	0	0
p-hsa-miR-176	5.55246	0	0	0	0	0	0	0	0	0	243.71	0	0	0	0	0	0	0	0	0	0	0	0	0	0	0	0	6.25183	0	0	0	0	0	0	0	0	0	0	0	0	0	0	0	0	7.9054	0	0	5.82538	0
hsa-miR-513c-5p	0	0	0	0	0	0	0	4.97176	0	0	0	0	0	0	0	0	0	4.5119	0	0	0	0	0	0	3.56198	0	0	0	0	0	0	0	0	174.697	0	0	0	0	0	0	0	0	0	0	0	0	0	0	0
p-hsa-miR-175	0	0	0	0	0	0	0	0	0	0	0	0	0	0	0	0	0	0	0	0	0	0	0	0	0	0	0	0	0	0	0	0	0	0	0	0	0	0	0	0	0	10.313	0	0	0	0	0	0	0
hsa-miR-506-3p	0	4.45957	0	0	0	0	0	0	0	0	0	0	0	19.2302	0	0	0	0	18.8908	0	0	0	0	0	5.01003	0	0	0	0	0	0	0	0	0	0	0	0	0	0	0	0	0	0	13.1721	0	0	0	0	0
hsa-miR-21-5p	16819	88416.9	82505.2	28969.2	28416	88970.2	9509.57	24182.4	65363.1	66.8308	340.446	1889.98	4954.81	35589.3	1691.93	11282	3718.51	12737.1	2363.37	5146.15	337581	74982.7	76398.2	1796.09	42648.4	249379	1551.71	2890.75	69090	28703.3	29.73	19650.1	116558	13811.2	8748.76	2694.29	14673.1	488.979	77073.5	331.686	35004.9	13802	19.2796	146113	7488.94	51117.6	37813.1	17445.8	1757.41
hsa-miR-432-3p	0	0	0	0	0	0	0	0	0	0	0	4.676	0	0	0	6.86567	7.70404	0	0	8.57337	0	0	0	0	0	0	0	4.51594	0	0	0	0	0	0	0	4.57421	0	0	0	0	0	0	0	0	0	0	0	0	7.22993
hsa-miR-6071	0	0	0	0	0	0	0	0	0	0	0	0	0	0	0	0	0	0	0	0	0	7.99514	0	0	0	0	0	0	0	0	0	0	0	0	0	0	0	0	0	0	0	0	0	0	0	0	0	0	0
hsa-miR-6070	0	0	0	0	0	0	0	0	0	0	0	0	0	0	0	0	0	0	0	0	0	0	0	0	0	0	0	0	0	0	0	0	0	0	21.3245	0	0	0	0	0	0	0	0	0	0	0	0	0	0
hsa-miR-30a-3p	219.43	903.146	575.384	116.815	350.19	475.351	26.5331	157.971	242.196	0	74.6993	615.014	5.86019	741.496	76.6513	1059.49	19.05	541.428	80.4799	1971.05	467.108	1098.15	573.655	334.978	322.7	41.0498	3.75554	198.257	7.66468	812.771	0	598.623	12021.1	1987.21	130.411	496.655	980.21	0	561.895	0	113.715	702.112	0	487.241	22.3341	660.108	3.72995	217.943	342.658
hsa-miR-6073	15.8463	0	0	0	0	0	101.881	0	4.89672	0	0	4.30426	0	0	0	0	223.966	0	0	4.26376	0	7.99514	0	3.84919	0	0	0	0	0	0	0	0	0	0	0	0	0	0	0	0	0	16.2565	0	0	120.15	13.0836	8.12485	11.4148	3.48648
hsa-miR-186-3p	0	0	0	0	0	0	0	0	0	0	0	0	0	3.79189	0	3.51977	4.7625	0	0	35.8541	0	4.61315	0	0	0	6.68199	0	0	8.57695	5.25409	0	0	0	0	0	0	0	0	0	0	0	0	0	4.06091	0	0	3.02292	0	0
hsa-miR-548ar-3p	0	0	0	0	0	0	0	0	0	0	0	0	0	0	0	0	0	0	0	0	0	0	0	0	0	17.1686	0	0	0	0	0	0	0	0	0	0	0	0	0	0	0	0	0	0	0	0	0	0	0
hsa-miR-128-1-5p	25.3335	0	0	4.45573	0	6.91672	5.68613	0	5.41502	0	0	154.602	11.4875	0	6.21674	19.432	16.6687	4.33094	6.02977	36.7423	0	0	0	49.1512	0	6.99868	19.0111	47.0968	0	0	0	0	4.86742	0	0	220.205	3.56607	6.07967	0	0	0	31.1151	0	0	3.1205	3.96334	0	25.3651	140.871
hsa-miR-1910-5p	0	0	0	0	0	0	0	0	0	0	0	0	0	0	0	0	0	0	0	0	0	0	0	8.90416	0	0	0	0	0	0	3.04747	0	0	0	0	0	0	0	0	0	0	0	0	0	0	0	0	0	0
hsa-miR-6081	0	0	0	0	0	0	0	0	0	0	0	0	0	0	0	0	0	0	0	0	0	27.4011	0	0	0	0	0	0	0	0	0	0	0	0	0	0	0	0	0	0	0	0	0	0	0	0	0	0	0
hsa-miR-26a-2-3p	0	0	23.6989	0	8.57499	14.805	0	0	4.82258	0	0	10.1378	3.10474	9.60321	0	34.5376	0	16.6792	0	60.4715	15.315	4.62609	0	13.028	9.40105	0	0	0	0	5.36312	0	18.1398	7.23307	0	0	10.0948	4.89352	0	5.40999	0	0	14.277	0	39.7456	0	10.06	5.01576	0	10.0491
hsa-miR-329-3p	467.937	7.7706	7.6066	11.1252	0	26.0578	0	6.78428	0	0	0	84.0779	0	6.92094	0	411.654	9.92155	0	8.01702	177.146	7.33116	7.99514	0	11.4892	20.5494	4.77623	0	536.871	0	12.8653	0	17.925	0	0	3.13841	77.3532	0	0	3.32489	3.2976	0	607.845	0	3.85496	0	0	0	494.238	137.044
hsa-miR-6087	59.0998	0	0	230.957	5.38182	4.82561	0	10.4308	26.2027	0	299.951	5.17642	0	38.7987	36.0571	0	0	0	66.5962	3.69431	0	0	14.6759	110.015	8.77545	0	7.40478	20.6454	152.836	13.198	4.96259	3.30895	7.36154	1459.62	17.634	0	0	11.2488	17.2129	0	0	4.56458	0	8.14737	97.406	0	0	60.7979	4.77367
hsa-miR-18b-3p	0	0	0	0	0	0	0	0	0	4.60265	0	0	0	0	0	0	0	0	0	0	0	0	0	157.436	0	0	0	0	0	0	4.112	0	0	0	0	0	0	0	0	25.8022	0	0	0	0	0	0	0	0	0
hsa-miR-6089	0	53.2835	8.66977	0	51.7447	86.9652	0	14.1207	83.3852	0	18.747	34.071	0	282.074	266.976	0	0	42.0387	426.333	0	6.52997	37.314	35.0276	859.108	253.562	0	10.5403	0	100.222	15.4582	0	0	32.917	655.87	272.486	3.84733	47.4804	11.2488	12.6555	0	0	0	0	110.782	0	3.28336	0	0	12.0399
hsa-miR-6836-3p	0	0	0	0	0	0	0	0	0	0	0	0	0	0	3.42343	0	0	0	0	0	0	0	0	0	0	0	0	0	0	0	0	0	0	0	0	0	0	0	0	0	0	0	0	0	0	0	0	0	0
hsa-miR-7114-3p	0	0	0	0	0	0	0	0	0	0	0	0	0	0	0	0	0	0	0	0	0	0	0	3.03491	0	0	0	0	0	0	0	0	0	0	0	0	0	0	0	0	0	0	0	0	0	0	0	0	0
hsa-miR-145-3p	256.751	261.402	141.042	94.4615	116.618	314.285	93.6003	18.0995	80.2544	0	0	158.685	0	130.091	70.7225	162.025	3.30718	48.5425	50.4367	35.4929	248.097	113.981	128.021	0	408.465	12.0886	0	301.506	22.2558	21.3798	0	101.837	112.652	39.2096	52.541	71.432	213.282	0	209.076	0	0	412.773	0	33.4414	21.5053	0	0	274.172	222.471
hsa-miR-6786-3p	0	0	0	0	0	0	0	0	0	0	12.1588	0	0	0	0	0	0	0	0	0	0	0	0	0	0	0	0	0	0	0	3.41317	0	0	0	0	0	0	0	0	0	0	0	0	0	0	0	0	0	0
hsa-miR-432-5p	3200.43	35.1861	18.1728	40.0508	7.43197	150.438	15.9263	385.565	17.6253	0	0	356.702	11.9663	16.3275	34.2343	166.069	492.918	4.20387	26.4872	219.764	4.83609	0	15.782	81.7213	51.0316	64.8019	0	1983.39	4.06907	76.7988	0	257.113	4.9414	14.6917	17.7397	278.412	3.55229	0	28.1561	0	0	180.798	0	4.40991	12.6968	0	0	3312.93	329.45
hsa-miR-21-3p	10.982	116.615	128.334	769.951	1228.46	5833.32	687.668	47.8273	346.134	3.90652	0	65.3664	257.939	10.5511	672.382	19.5251	2766.73	240.654	194.168	7.54592	575.686	173.546	68.9736	114.947	84.553	273.61	159.08	19.8245	188.015	68.3314	6.39803	365.49	2455.87	112.496	217.977	103.532	1818.35	40.8207	1872.28	0	61.1556	11.7803	0	96.5154	957.743	216.111	401.792	9.61187	61.4893
p-hsa-miR-158	0	0	0	0	0	0	0	0	0	0	12.1588	0	0	0	0	0	0	0	0	0	0	0	0	0	0	0	0	0	0	0	0	0	0	0	0	0	0	0	0	0	0	0	0	0	0	0	0	0	0
hsa-miR-1287-3p	0	0	0	0	0	0	0	0	0	0	0	0	0	0	0	0	0	0	0	0	0	0	0	0	0	0	0	0	0	0	0	0	5.50858	0	0	0	0	0	0	0	0	0	0	0	0	0	0	0	0
hsa-miR-506-5p	0	0	0	0	0	0	0	0	0	0	0	0	0	0	0	0	0	0	0	0	0	0	0	0	0	0	0	0	0	0	0	0	0	64.8782	0	0	0	0	0	0	0	0	0	0	0	0	0	0	0
hsa-miR-488-5p	0	0	0	0	0	0	0	0	0	0	0	23.4799	0	0	0	43.2698	0	0	0	8.7858	0	0	0	0	0	0	0	0	0	3.12588	0	0	0	0	0	7.01943	0	0	0	0	0	32.603	0	0	0	0	0	0	50.9811
hsa-miR-186-5p	647.902	1463.08	1941.95	604.197	2492.02	2201.81	5206.53	276.08	1838.95	1037.06	0	2975.21	2754	866.341	2247.37	1412.6	2556.87	4223.14	576.169	1247.48	2777.19	257.57	767.425	3836.76	1780.34	1199.48	1788.33	2779.73	277.09	1622.83	96.8351	1890.86	390.84	196.412	1263.36	2445.55	3261.13	4316.57	2772.11	1328.51	355.633	789.324	378.059	694.208	2972.6	1555.6	539.77	590.224	2510.32
hsa-miR-874-3p	286.53	187.093	93.2355	22.3506	29.0629	90.5813	13.6593	34.4064	79.7024	0	0	533.483	226.322	38.6624	100.326	533.95	37.9942	50.4465	323.452	232.891	103.504	39.5096	5.97281	309.12	134.92	4.07196	182.216	599.634	109.073	35.6982	7.0695	20.1785	65.2027	0	88.9422	480.301	40.6274	254.972	64.6843	5.36277	5.34632	574.64	0	27.8103	22.6719	26.0956	29.1257	295.073	860.207
hsa-miR-362-5p	0	27.0315	334.088	20.4881	22.4483	19.6697	0	3.30577	103.611	0	0	14.2353	15.1485	28.7896	17.9072	15.2094	35.1388	4.20387	130.142	11.1595	143.89	191.883	5.647	24.1274	67.2811	41.8243	11.1127	0	538.178	12.2272	0	22.263	12.351	8.5645	19.6864	23.7539	24.981	7.81672	42.3766	128.292	3.3616	24.3739	0	10.6316	0	12.8563	18.1772	0	16.7078
hsa-miR-16-1-3p	0	20.9726	31.848	0	0	0	0	0	49.4148	0	0	0	0	0	0	6.61672	0	0	0	0	33.6757	0	0	0	11.2586	7.22889	0	0	0	0	0	0	3.53005	0	0	0	0	0	0	0	0	0	0	11.447	0	6.80523	5.63634	0	0
hsa-miR-200c-5p	0	5.11637	10.8339	0	0	0	0	0	7.29957	0	0	0	0	5.96714	4.72589	0	0	4.9113	3.34401	0	14.43	0	0	0	5.75504	0	0	0	0	0	0	4.83123	21.4691	0	0	0	0	0	0	0	0	0	0	7.76565	0	0	0	0	0
p-hsa-miR-161	0	0	0	0	0	0	0	0	0	0	0	0	0	0	0	0	0	0	0	0	0	0	0	0	0	0	0	0	0	0	0	0	0	0	0	0	0	0	0	0	0	0	0	0	0	0	0	0	0
hsa-miR-518f-3p	0	0	0	0	0	0	0	0	0	0	0	0	0	0	0	0	0	0	0	0	0	0	0	0	0	0	0	0	0	0	0	544.451	0	0	0	0	0	0	0	0	0	0	0	0	0	0	0	0	0
p-hsa-miR-160	0	0	0	0	0	0	0	0	0	0	0	0	0	0	0	0	0	0	0	0	0	0	0	0	0	0	0	0	0	0	0	0	0	0	0	0	0	0	0	0	0	0	0	0	0	0	0	0	0
hsa-miR-199a-5p	47.6179	7887.71	2044.22	657.5	786.266	2770.36	130.816	50.9022	1905.58	0	0	35.4145	0	1665.95	261.064	42.4016	547.339	460.214	5332.44	72.4739	6479.9	905.114	127.941	6.21792	9517.56	658.087	0	28.12	596.587	83.8256	0	624.86	840.588	163.879	1573.49	27.7148	518.931	0	2336.83	40.4542	0	447.751	0	759.135	63.2003	0	0	33.667	47.0476
hsa-miR-548h-5p	0	0	0	0	12.0423	0	0	0	0	0	0	0	0	0	0	0	0	0	0	0	0	0	0	0	0	0	0	0	0	0	0	0	0	0	0	0	0	0	0	0	0	0	0	0	0	7.341	0	0	0
hsa-miR-215-3p	0	0	0	0	0	0	0	0	0	0	0	0	0	0	12.6467	0	0	0	0	0	0	0	0	0	0	0	0	0	11.205	0	0	0	0	0	0	0	0	0	0	0	0	0	0	0	0	0	0	0	0
hsa-miR-1909-5p	0	0	0	0	0	0	0	0	0	0	24.8998	0	0	0	0	0	0	0	0	0	0	0	0	0	0	0	0	0	0	0	0	0	0	0	0	0	0	0	0	0	0	0	0	0	0	0	0	0	0
hsa-miR-1910-3p	0	0	0	0	0	0	0	0	0	0	0	0	0	0	0	0	0	0	0	0	0	0	0	0	0	0	0	0	0	0	0	0	0	0	0	0	0	0	0	0	0	0	0	0	0	6.98727	0	0	0
hsa-miR-424-5p	18.6613	130.668	316.376	109.891	202.885	84.693	24.776	160.979	69.091	0	0	40.1009	53.2344	80.2643	6.30093	780.454	6.20097	16.8155	0	214.756	2230.79	2246.42	231.409	0	152.434	76.0325	10.7526	13.8399	569.21	135.728	0	4718.37	116.986	370.83	72.1835	36.5376	17.3839	6.24931	278.431	0	4.55646	18.065	0	1972.63	41.1101	4.13208	33.0431	21.4954	49.6539
hsa-miR-2114-3p	0	0	0	0	0	0	0	0	0	0	0	0	0	0	0	0	0	14.7339	0	0	0	0	0	0	0	0	0	0	0	0	0	0	0	0	0	0	0	0	0	0	0	0	0	0	0	0	0	0	0
hsa-miR-7158-3p	0	0	0	0	0	0	0	0	0	0	0	7.12843	0	0	0	0	0	0	0	9.36362	0	0	0	0	0	0	0	0	0	0	0	0	0	0	0	9.51053	0	0	0	0	0	0	0	0	0	0	0	0	6.19865
hsa-miR-342-3p	25.5839	655.525	1150.16	120.152	172.042	101.46	315.825	733.053	339.12	29.8171	0	780.411	536.473	299.714	573.358	868.808	107.483	227.009	2262.93	598.454	1002.58	1558.37	76.0081	656.299	1175.68	379.388	474.055	128.704	673.957	476.126	12.6387	146.086	244.323	131.896	777.326	1509.88	201.164	18093.6	1538.39	994.388	500.535	405.577	23.0998	132.349	165.827	3192.83	467.791	22.6371	1154.56
p-hsa-miR-133	20.1794	25.6468	0	3.33756	0	0	0	0	0	0	3037.01	0	0	0	0	0	0	0	0	0	0	0	0	0	0	0	0	4.02302	0	0	0	0	0	0	0	0	0	0	0	0	0	0	0	0	201.22	4.88229	0	23.2946	0
p-hsa-miR-132	0	0	0	0	0	0	0	0	0	0	0	4.21122	0	0	0	0	0	0	0	0	0	0	0	0	0	0	0	0	0	0	0	0	0	0	0	4.85743	0	0	0	0	0	4.18007	0	0	0	0	0	0	4.13139
p-hsa-miR-131	0	0	0	0	0	0	0	0	0	0	18.747	0	0	0	0	0	0	0	0	0	0	0	0	0	0	0	0	0	0	0	0	0	0	0	0	0	0	0	0	0	0	0	0	0	0	0	0	0	0
p-hsa-miR-138	3.56675	0	0	0	0	0	0	0	0	0	12.1588	0	0	0	0	0	0	0	0	0	0	0	0	8.04247	0	0	0	0	0	0	0	0	0	0	0	0	0	0	0	0	0	0	0	0	0	0	0	4.29907	0
p-hsa-miR-137	0	27.8527	0	0	0	0	0	0	3.1435	0	0	0	0	0	0	0	0	0	0	0	11.9411	5.48021	0	0	3.08748	0	0	0	0	0	0	0	9.65302	0	0	0	0	0	0	0	0	0	0	3.05213	0	7.52167	9.19248	0	0
p-hsa-miR-136	0	6.15025	0	0	0	0	0	0	0	0	0	0	0	0	0	0	0	0	0	0	0	0	8.89881	0	4.38667	0	0	0	0	0	0	0	24.4016	0	15.2318	0	0	0	0	0	0	0	0	0	0	0	0	0	0
p-hsa-miR-135	0	0	0	3.72511	0	0	11.0261	0	0	5.21562	0	0	0	0	5.13877	0	5.78757	0	9.31929	0	0	0	0	0	6.03018	26.3763	0	0	0	0	145.928	0	9.05796	0	3.04636	0	0	6.24931	0	9.85438	0	0	14.9527	0	6.26151	5.55801	0	0	0
hsa-miR-1287-5p	0	20.0228	15.2263	26.7005	3.03384	11.8153	0	8.92836	35.243	0	0	6.1505	0	6.36321	4.02106	14.9749	9.99848	0	4.65965	3.30816	12.8672	16.1381	0	11.7603	28.2945	11.9614	0	0	6.59931	0	0	3.31631	34.8476	12.5666	0	6.57098	0	0	7.71202	0	6.51433	39.7974	0	0	0	10.1743	0	0	7.28662
hsa-miR-23a-3p	1015.94	16716.9	9675.67	1058.86	398.704	1975.11	405.419	1242.7	2548.57	17.9779	0	224.512	663.366	9482.78	665.932	1319.44	392.315	2074.52	5055.01	686.237	10198.2	16000.1	440.069	154.264	10996.7	1987.01	443.649	1000.4	13839.7	541.427	4.323	3017.83	4416.68	9406.46	2945.14	201.856	782.423	105.091	1350.66	345.546	179.253	554.113	9.86945	4724.51	277.674	811.568	784.534	1060.34	262.45
p-hsa-miR-139	0	0	0	0	0	0	5.63368	0	0	0	0	0	0	0	0	0	0	0	0	0	0	0	0	0	0	0	0	0	0	0	0	0	0	0	0	0	0	0	0	0	0	0	0	0	20.4452	0	0	0	0
hsa-miR-1304-3p	0	0	0	27.9383	5.11461	42.8074	45.8687	3.09607	4.36297	23.8496	0	4.19839	22.5223	4.59919	13.3575	0	24.3905	0	21.9907	0	0	0	3.56494	94.1571	3.56759	109.079	31.7952	0	5.87013	9.05769	10.721	6.35907	6.92248	0	13.9802	4.37668	3.86071	13.268	3.63135	5.68122	0	3.35583	13.7302	4.9493	36.6106	21.3123	11.74	0	3.48648
hsa-let-7e-3p	40.2255	9.80451	10.9879	0	3.74107	17.4668	0	0	5.68087	0	0	34.8051	3.07886	5.39669	12.345	71.6712	0	14.7339	27.1735	34.452	8.89927	31.9806	0	0	13.2557	0	0	43.3635	0	13.8846	0	9.57886	23.1876	0	12.424	39.4539	5.07084	0	9.65736	0	0	43.3809	0	8.30241	0	0	0	38.7308	35.7795
hsa-miR-218-1-3p	0	11.7319	4.67537	0	0	26.6839	0	0	0	0	0	9.40307	0	6.17339	26.0888	5.24353	0	4.5119	28.9404	4.06704	8.81484	3.47597	0	5.03356	10.298	0	0	9.27795	0	3.78841	0	6.29303	4.05929	0	0	9.67498	21.9276	0	9.85652	0	0	0	0	0	0	0	0	0	11.6749
hsa-miR-874-5p	0	0	0	0	9.83038	8.77727	0	0	0	0	0	136.344	9.24664	0	15.2508	34.3348	0	4.04521	5.00567	25.3983	0	15.51	0	19.8189	5.9019	0	5.67143	3.39137	0	0	0	10.2699	0	0	7.9558	143.508	0	16.2482	0	0	0	7.4218	0	0	0	3.59383	0	0	163.091
hsa-miR-5188	0	0	0	0	0	0	0	0	0	0	18.747	0	0	0	0	0	0	0	0	0	0	0	0	0	0	0	0	0	0	0	0	0	0	0	0	0	0	0	0	0	0	0	0	0	24.6766	3.51939	0	0	0
p-hsa-miR-145	0	0	0	0	0	0	0	0	0	0	0	0	0	0	0	0	0	0	0	0	0	0	0	0	0	0	0	0	0	0	0	0	0	0	3.35617	0	0	0	0	0	0	0	0	0	0	0	0	0	0
hsa-miR-518b	0	0	0	0	0	0	0	7.02227	0	0	0	0	0	0	0	0	0	0	0	0	0	0	0	0	0	0	0	0	0	0	0	4157.67	0	0	0	0	0	0	0	0	0	0	0	0	0	0	0	0	0
p-hsa-miR-143	0	0	0	0	0	0	0	0	0	0	0	0	0	0	0	0	0	0	0	0	0	0	0	0	0	0	0	0	0	0	0	0	0	0	0	0	0	0	0	0	0	0	0	0	0	3.14153	0	0	0
p-hsa-miR-146	0	0	3.73115	0	4.62413	0	0	0	5.68826	0	0	6.89392	0	0	0	5.50597	7.99878	0	0	16.762	0	0	6.45729	0	0	0	0	0	0	0	0	0	16.7615	0	4.65774	8.83604	0	0	3.2837	0	0	7.58182	0	0	0	0	0	0	11.8307
hsa-miR-106b-5p	27.2047	1290.03	9565.78	1342.9	97.7207	70.2358	468.121	129.062	2550.67	13.4665	36.4764	98.9903	142.742	681.866	43.8865	3129.45	55.9915	76.859	38.3827	388.686	4454.06	1868.75	386.141	261.668	1377.51	2482.87	92.3295	27.8775	1766.77	636.374	21.8878	273.966	319.213	233.524	150.691	160.77	50.4719	18.0928	320.247	187.655	305.233	118.646	5.82671	1128.8	106.035	881.617	364.479	24.7147	155.786
hsa-miR-412-5p	0	7.7017	0	5.34688	0	12.9509	0	0	0	0	0	10.8505	0	0	0	5.11172	5.32279	0	0	9.80235	0	0	0	0	5.91814	19.3426	0	0	0	5.64563	0	0	0	0	0	8.64584	0	0	0	0	0	4.59902	0	0	0	0	0	0	11.1386
hsa-miR-4708-3p	0	0	0	0	0	0	0	4.90674	0	0	0	0	0	0	0	0	0	0	0	0	0	0	0	0	0	0	0	0	0	0	0	0	0	0	0	0	0	0	0	0	0	0	0	0	0	0	0	0	0
hsa-miR-6881-3p	0	0	0	0	0	0	0	0	0	0	18.747	0	0	0	0	0	0	0	0	0	0	0	0	0	0	0	0	0	0	0	0	0	0	0	0	0	0	0	0	0	0	0	0	0	0	0	0	0	0
hsa-miR-330-5p	555.856	7.10776	16.2552	4.45009	8.50423	17.2683	5.51306	0	20.7053	0	0	421.194	25.2777	4.68808	15.2625	171.63	8.68136	16.1808	4.9657	131.396	7.16464	0	6.02324	55.3691	11.392	86.9831	12.6484	156.971	0	15.5414	0	27.2781	54.8969	0	7.13276	368.432	5.44613	4.34262	10.5403	4.07534	0	367.98	0	4.4487	0	6.51174	3.10241	554.652	522.853
hsa-miR-5194	0	0	0	0	0	0	0	0	0	0	0	0	0	0	0	0	0	0	0	0	0	0	0	0	0	0	0	0	0	0	0	0	0	0	0	0	0	0	0	0	0	0	0	0	0	3.60641	0	0	0
hsa-miR-5193	0	0	0	0	0	0	0	0	0	0	0	0	0	0	0	0	0	0	0	0	0	0	0	0	0	0	0	0	0	0	0	0	0	0	0	0	0	0	0	0	0	0	0	0	0	0	0	0	0
hsa-miR-5088-5p	0	0	0	0	0	0	0	0	0	0	0	0	0	0	0	0	0	0	0	0	0	0	0	0	0	0	0	0	0	0	0	0	0	0	0	0	0	0	0	0	0	0	0	0	0	3.10913	0	0	0
hsa-miR-6511b-5p	0	0	0	0	0	0	0	0	0	0	0	0	0	0	0	0	0	0	0	7.61893	0	0	0	0	0	0	0	0	0	0	0	0	0	0	0	3.10901	0	0	0	0	0	0	0	0	0	0	3.01496	0	0
hsa-miR-2114-5p	0	0	0	9.31276	0	0	0	0	0	0	0	0	0	0	0	10.2414	0	8.40774	0	6.58295	0	0	0	0	0	0	0	0	0	0	0	0	0	0	0	0	0	0	0	0	0	0	0	0	0	0	0	0	0
hsa-miR-424-3p	12.1159	7.86821	12.8828	116.74	19.8989	43.6299	89.0688	115.26	19.5417	18.3863	0	5.31731	19.0941	0	33.3511	4.01107	5.88308	4.04521	23.9396	0	40.5412	415.706	4.15786	0	28.2762	3.04793	9.92672	15.9379	11.935	8.6366	38.2437	294.767	0	67.7132	5.95038	4.62566	3.53438	17.2887	27.9583	8.73691	0	13.4742	14.6386	21.4633	108.964	6.28305	64.1433	12.255	5.39584
hsa-miR-23a-5p	0	43.3512	0	5.34688	0	30.914	0	0	3.12565	0	0	0	25.5751	0	19.4496	0	5.99909	16.1808	30.4512	0	0	13.5712	0	3.734	27.2218	0	73.7467	0	7.65018	0	0	0	0	0	0	0	7.82263	6.9482	0	0	11.0515	0	0	0	0	43.6106	19.0921	0	0
hsa-miR-6824-3p	0	0	0	0	0	0	0	0	0	0	24.8998	0	0	0	0	0	0	0	0	0	0	0	0	0	0	0	0	0	0	0	0	0	0	0	0	0	0	0	0	0	0	0	0	0	0	0	0	0	0
p-hsa-miR-114	0	0	0	0	0	0	0	0	0	0	0	0	0	0	0	0	0	0	0	0	0	0	0	0	0	0	0	0	0	0	0	0	0	0	0	0	0	0	0	0	0	0	0	0	7.23286	0	0	0	0
p-hsa-miR-113	91.1993	4.59016	6.73177	274.793	15.4281	14.3179	124.915	47.1233	182.231	31.3212	182.382	41.6287	4.64059	262.744	94.2437	18.2837	67.3839	19.6452	81.695	48.5726	9.32162	3.63242	1799.52	14.4158	38.1138	17.2325	11.9398	14.1046	39.2823	25.2012	57.0461	13.8429	90.6593	0	151.883	15.9363	6.52777	8.04124	88.7005	12.6303	3.31546	141.685	12.8064	13.4284	104.54	0	12.1011	93.3333	19.6789
hsa-miR-891a-5p	0	0	0	0	0	0	0	3.53694	0	0	48.6352	8.31485	0	0	0	0	0	4.04521	0	0	0	0	0	185.839	0	0	0	0	0	21.4106	0	0	0	0	0	9.33737	0	0	0	0	0	0	0	0	0	0	0	0	7.14649
hsa-let-7e-5p	308.907	2056.47	2206.9	105.69	428.123	3423.33	145.861	4913.73	349.962	0	97.2704	3704.11	1269.66	1448.9	1537.01	3237.17	288.965	1634.26	758.777	2404.85	2065.31	1650.27	1851.9	35.3294	2552.48	502.322	655.731	567.206	376.014	1401.18	35.6042	706.546	1202.05	2678.01	317.244	3173.38	1547.55	53.7441	1030.79	0	470.859	2196.59	0	808.558	126.923	460.488	1704.32	273.981	3466.84
hsa-miR-30a-5p	11507.3	4084.29	4647.66	4605.16	12978.8	14263.9	2191.88	1569.41	9427.57	0	316.129	20264.6	301.548	7944.52	2206.51	11447.4	169.907	13896.7	810.12	18046.3	5025.99	11328.3	5066.28	2939.24	4083.73	792.695	96.0673	9158.57	147.178	15176	5.34018	23502.8	8481.84	279.516	5339.43	27105.3	58389.3	13.0279	13400.6	0	250.172	12717.3	0	8934.7	2573.48	976.613	7.6351	11523.8	18119.2
hsa-miR-892c-3p	0	0	0	0	0	0	0	0	0	0	0	0	0	0	0	0	0	0	0	0	0	0	0	0	0	0	0	0	0	0	0	0	0	0	0	0	0	0	0	0	0	0	0	0	0	0	0	0	0
hsa-miR-4753-5p	0	0	0	0	0	0	0	0	0	0	0	0	0	0	0	0	0	0	0	0	0	0	0	0	0	0	0	0	0	0	0	0	0	0	0	0	0	0	0	0	0	0	0	0	0	9.29908	0	0	0
hsa-miR-154-3p	15.5392	8.99939	0	0	0	4.50826	0	9.52683	0	0	0	5.29986	0	0	0	201.453	0	0	0	45.3888	0	0	0	0	6.19181	0	0	18.7596	0	0	0	4.92974	0	0	0	7.62984	0	0	0	0	0	27.8955	0	0	0	0	0	13.5265	9.38394
p-hsa-miR-121	0	3.20119	0	0	11.8892	5.25671	0	3.56636	17.2816	0	0	10.3354	0	4.7374	16.8165	0	3.72058	8.40774	12.5142	7.24091	0	0	10.5239	19.246	0	0	7.66054	0	10.3258	3.66392	0	0	12.5947	0	18.2599	5.33441	0	0	4.82009	0	0	25.3866	0	11.8608	13.6525	11.139	6.39531	0	6.05449
p-hsa-miR-125	0	0	0	38.1823	0	0	0	0	0	0	0	0	0	0	6.62141	0	0	0	0	0	0	0	0	0	0	0	0	0	0	0	10.8399	0	0	26.928	8.21588	0	0	0	0	0	0	0	0	0	0	0	0	0	0
p-hsa-miR-124	0	0	0	8.02032	0	24.5481	0	0	0	3.57733	12.1588	4.30561	0	0	7.63618	0	16.5359	0	12.1173	0	0	8.46564	0	46.1903	0	0	0	0	4.98019	0	7.18764	0	13.641	15.4491	12.424	3.31618	0	0	0	7.66568	0	0	0	0	7.85208	3.51939	7.22086	0	4.98714
hsa-miR-412-3p	0	20.3696	0	0	0	0	0	0	0	0	12.1588	0	0	0	0	0	0	0	0	0	0	0	0	0	0	0	0	0	0	0	0	0	0	0	0	0	0	0	0	0	0	0	0	0	0	0	0	0	0
hsa-miR-6798-3p	0	0	0	0	0	0	0	0	0	0	0	0	0	0	0	0	0	0	0	0	0	0	0	4.14528	0	0	0	0	0	0	0	0	0	0	0	0	0	0	0	0	0	0	0	0	0	0	0	0	0
hsa-miR-18b-5p	0	0	0	5.58766	0	0	0	0	0	0	0	0	0	0	0	10.0678	0	0	0	0	0	9.08105	0	103.69	0	9.72992	0	0	0	0	0	0	0	0	0	0	0	0	0	0	0	0	0	0	0	0	0	0	0
hsa-miR-106b-3p	82.903	316.831	571.698	3071.67	113.664	93.6687	1130.16	123.792	879.685	415.098	12.1588	70.5205	185.508	70.4189	461.379	78.5031	842.542	121.821	335.607	58.4771	236.599	125.319	108.721	367.081	383.671	1362.58	240.504	48.5406	103.721	229.781	1611.85	209.579	457.455	58.6477	108.882	89.6003	113.96	222.342	173.435	772.169	123.706	140.968	233.354	132.757	300.15	347.582	127.824	69.9454	63.483
hsa-miR-329-5p	0	0	0	0	0	0	0	0	0	0	0	3.05407	0	0	0	3.6276	0	0	0	0	0	0	0	0	0	0	0	0	0	0	0	0	0	0	0	0	0	0	0	0	0	3.47448	0	0	0	0	0	0	0
hsa-miR-7846-3p	0	0	0	0	0	0	0	0	0	0	0	0	0	0	0	0	0	0	0	0	0	0	0	0	0	0	0	0	0	0	0	0	0	0	0	0	0	0	0	0	0	0	0	0	0	0	4.05557	0	0
hsa-miR-330-3p	1361.33	38.4441	26.1769	24.9521	3.40096	5.44013	16.3981	72.1964	52.9893	0	74.9878	223.266	9.48238	9.97793	18.6263	1190.19	80.2621	8.09042	134.687	599.829	34.8024	78.097	30.3824	42.5102	35.1279	122.032	10.3565	2125.69	40.0087	29.8866	0	4.87221	4.90408	0	15.1658	220.407	0	9.9989	13.4403	6.50525	479.542	999.844	0	14.3595	7.2414	1312.59	1471.18	1383.24	282.976
hsa-miR-3688-3p	0	0	0	7.78765	0	0	0	0	0	0	0	0	0	0	0	0	0	0	0	0	0	0	0	0	0	0	0	0	0	0	0	0	0	0	0	0	0	0	0	0	0	0	0	0	0	0	0	0	0
hsa-miR-383-5p	127.778	9.72288	0	0	0	0	0	4.24587	0	0	0	96.808	0	7.88327	0	111.465	0	0	7.73875	56.85	0	0	3.91579	0	28.2933	0	0	214.427	0	9.73879	0	122.978	0	0	0	114.046	0	0	0	0	0	83.3579	0	0	0	0	0	123.508	89.0818
hsa-miR-4646-5p	0	0	0	0	0	0	0	0	0	0	0	0	0	0	0	0	4.13398	0	0	0	0	0	0	0	0	0	0	0	0	0	8.99183	0	0	0	0	0	0	0	0	0	0	0	0	0	6.37857	0	0	0	0
hsa-miR-3607-3p	0	3.68717	8.2585	0	81.014	6.865	0	0	154.178	0	0	75.8528	0	27.7615	331.017	0	0	24.2713	12.7215	23.1688	4.63228	8.06907	10.5256	9.86346	4.7627	11.7228	0	0	36.976	8.16398	0	153.744	95.3383	0	31.9979	283.099	0	17.4981	31.503	0	0	141.887	0	40.7877	0	0	0	0	163.78
hsa-miR-6780a-5p	0	0	0	0	0	0	0	0	0	0	0	0	0	0	0	0	0	0	0	0	0	0	0	0	0	0	0	0	0	0	5.4688	0	0	0	0	0	0	0	0	0	0	0	0	0	0	7.83625	0	0	0
hsa-miR-6816-3p	0	0	0	0	0	0	0	0	0	0	0	0	0	0	0	0	0	0	0	0	0	0	0	0	0	0	0	0	0	0	3.97936	0	0	0	0	0	0	0	0	0	0	0	0	0	0	0	0	0	0
hsa-miR-1268b	0	0	0	0	0	0	0	6.37861	0	0	56.2409	0	0	3.08669	9.47969	0	0	0	0	0	0	0	0	0	0	0	0	0	0	0	0	0	0	20.3517	0	0	0	0	0	0	3.31546	0	0	3.50104	0	3.73778	15.7274	0	0
p-hsa-miR-235-3	247.867	540.407	1675.27	690.639	11351.6	5348.12	433.985	41.4331	2820.89	47.8582	36.4764	10908.9	921.395	3016.84	30592.4	1260.48	367.097	713.689	4486.97	3781.43	588.094	368.256	487.883	2466.44	638.563	9.79816	878.825	106.859	15500	936.375	143.662	12658.9	961.588	9659.78	20476.7	16561.2	1519.15	944.896	15527.3	58.0017	33.608	5151.76	15.4489	554.341	224.004	29.4293	23.9354	257.944	16080.3
hsa-miR-142-5p	112.053	687.116	459.161	4403.08	2674.43	0	21351	391.941	308.851	1500.37	72.9528	370.945	8309.18	210.793	110.901	1039.84	38052.8	457.109	71.2089	60.9711	3662.38	447.728	117.191	0	888.611	3011.85	4261.01	153.796	163.876	304.556	82.0761	1499.48	132.383	559.777	1736.55	292.384	5186.16	52827.1	1595.6	1268.94	11864.2	89.1193	1662.97	269.153	9018.93	39333.7	11731	92.4342	448.85
p-hsa-miR-235-2	247.867	540.407	1675.27	690.639	11351.6	5348.12	433.985	41.4331	2820.89	47.8582	36.4764	10908.9	921.395	3016.84	30592.4	1260.48	367.097	713.689	4486.97	3781.43	588.094	368.256	487.883	2466.44	638.563	9.79816	878.825	106.859	15500	936.375	143.662	12658.9	961.588	9659.78	20476.7	16561.2	1519.15	944.896	15527.3	58.0017	33.608	5151.76	15.4489	554.341	224.004	29.4293	23.9354	257.944	16080.3
p-hsa-miR-235-1	247.867	540.407	1675.27	690.639	11351.6	5348.12	433.985	41.4331	2820.89	47.8582	36.4764	10908.9	921.395	3016.84	30592.4	1260.48	367.097	713.689	4486.97	3781.43	588.094	368.256	487.883	2466.44	638.563	9.79816	878.825	106.859	15500	936.375	143.662	12658.9	961.588	9659.78	20476.7	16561.2	1519.15	944.896	15527.3	58.0017	33.608	5151.76	15.4489	554.341	224.004	29.4293	23.9354	257.944	16080.3
hsa-miR-135b-5p	9.24559	30.3195	60.5859	0	0	0	0	42.4615	41.7066	0	0	0	0	6.55403	0	36.9408	0	101.956	0	44.3542	53.4631	5.81624	5.28812	533.261	21.6663	0	0	5.46717	3302.78	59.6045	0	91.4791	50.9151	0	17.1186	0	10.2835	0	11.5301	0	0	15.9372	0	54.9265	0	0	0	8.53692	4.49937
hsa-miR-211-5p	0	156.067	0	0	0	0	0	0	0	0	0	24.0198	0	41.045	0	23.6738	0	1320.02	594.664	0	0	168.946	0	41.3506	108.91	0	0	0	0	0	0	7430.11	0	5098.13	36.805	27.8322	0	0	0	0	0	0	0	70.7262	0	0	0	0	43.3456
hsa-miR-452-3p	4.55022	31.1718	0	7.12917	4.78383	6.37675	0	0	6.9923	0	0	0	0	10.3197	0	5.08797	0	0	0	0	29.5438	0	0	0	16.5551	0	0	3.51433	30.838	0	0	170.762	4.64997	0	6.96312	0	0	0	4.06289	0	0	0	0	7.40666	0	0	0	4.84458	0
hsa-miR-7111-3p	0	0	0	0	0	0	0	0	0	0	24.8998	0	0	0	0	0	0	0	0	0	0	0	0	0	0	0	0	0	3.99346	0	0	0	0	0	0	0	0	0	0	0	0	0	0	0	0	0	0	0	0
hsa-miR-487a-3p	4.01552	8.36996	4.39584	3.33756	0	37.6175	0	6.5031	0	0	0	105.584	0	3.16586	0	270.347	10.7483	0	0	73.2147	0	0	0	60.3188	4.47145	0	0	6.96513	0	14.4215	0	58.9512	0	0	0	84.5022	0	0	0	0	0	45.7939	0	0	0	0	0	3.48263	133.055
p-hsa-miR-105	0	0	0	0	0	0	0	3.75812	0	0	0	0	0	0	0	0	0	0	11.7809	0	0	0	0	0	0	0	0	0	0	0	0	0	0	0	0	0	0	0	0	0	0	0	0	0	3.80168	0	0	0	0
p-hsa-miR-104	0	0	0	0	0	0	0	0	5.10278	0	0	0	0	0	0	0	0	0	3.56312	0	0	0	0	0	0	0	0	0	16.5982	0	0	0	0	0	0	0	0	0	0	0	0	0	0	0	0	7.15582	4.05144	0	0
p-hsa-miR-103	1376.07	461.102	35.4895	1890.49	16.5693	34.8652	89.3258	829.527	293.326	4.22085	20396.7	9.03405	23.0302	435.045	56.0391	29.7492	298.473	22.5595	112.628	12.5976	20.2725	22.7962	4206.98	209.104	178.349	84.2941	25.0201	616.343	831.345	34.406	12.4367	21.9569	360.001	249.25	596.191	10.9322	6.41861	38.7457	220.621	0	158.214	348.921	0	26.4434	33711.6	91.887	60.8833	1450.11	8.86148
p-hsa-miR-106	0	31.4667	0	17.8229	14.7362	6.35693	0	20.5285	8.72741	0	267.493	18.1992	0	35.0683	75.0363	0	11.9885	4.5119	32.362	0	0	0	15.7566	8.346	22.9773	0	14.9314	0	39.1095	4.48696	15.3246	0	4.04513	286.23	16.5609	0	7.66398	0	4.0957	0	10.9041	14.2181	0	10.5571	7.85208	0	0	0	9.56793
hsa-miR-223-3p	36.2692	234.562	291.437	928.955	213.693	0	1533.09	19.2449	50.4927	121.499	0	55.7109	1694.45	196.032	50.351	178.308	436.548	16.6792	129.034	32.428	536.878	5076.91	21.2266	0	515.095	13588.4	1011.26	29.1702	1943.33	84.0273	8.31035	210.775	503.571	195.398	76.5373	73.0715	238.711	11.2908	73.3691	3295.19	27.3388	40.3755	50.2466	267.163	770.078	315.554	33.2521	24.0898	79.7004
hsa-miR-4750-5p	0	0	0	0	0	0	0	0	0	0	0	0	0	0	0	0	0	0	0	0	0	0	0	0	0	0	0	0	0	0	0	0	0	0	0	0	0	0	0	0	0	0	0	0	0	7.86779	0	0	0
hsa-miR-548e-5p	0	0	0	3.33756	3.94807	0	12.4185	0	0	0	0	3.08918	0	0	0	0	15.2957	0	0	0	0	0	0	3.5531	0	0	0	0	0	0	0	5.074	0	0	0	3.25105	3.45987	0	0	0	3.17006	0	0	0	10.3964	11.7523	5.61261	0	0
hsa-miR-4636	0	0	0	0	0	0	0	0	0	0	0	0	0	0	0	0	0	0	0	0	0	0	0	4.30847	0	0	0	0	0	0	0	0	0	0	0	0	0	0	0	0	0	0	0	0	0	0	0	0	0
hsa-miR-1266-5p	0	0	0	0	0	0	0	0	0	0	0	0	0	0	4.42741	0	0	0	0	0	0	0	0	4.30847	0	0	0	0	0	0	0	0	22.9878	0	0	0	0	0	0	0	0	0	0	0	0	0	0	0	0
hsa-miR-514a-5p	0	6.0771	0	0	0	0	0	0	0	0	0	0	0	0	0	0	0	0	0	0	0	0	0	0	0	0	0	5.87184	0	0	0	0	0	1537.74	0	0	0	0	0	0	0	0	0	0	0	0	0	0	0
p-hsa-miR-115-1	0	0	0	0	0	0	0	0	0	0	0	0	0	0	0	0	0	0	0	0	0	0	0	0	0	0	0	0	0	0	0	0	0	0	0	0	0	0	0	0	0	0	0	0	0	0	0	0	0
p-hsa-miR-320-2	0	0	0	0	0	0	0	0	0	0	0	0	0	0	0	0	0	0	0	0	0	0	0	0	0	0	0	0	0	0	0	0	0	0	0	0	0	0	0	0	0	0	0	0	0	0	0	0	0
p-hsa-miR-115-2	0	0	0	0	0	0	0	0	0	0	0	0	0	0	0	0	0	0	0	0	0	0	0	0	0	0	0	0	0	0	0	0	0	0	0	0	0	0	0	0	0	0	0	0	0	0	0	0	0
p-hsa-miR-320-1	0	0	0	0	0	0	0	0	0	0	0	0	0	0	0	0	0	0	0	0	0	0	0	0	0	0	0	0	0	0	0	0	0	0	0	0	0	0	0	0	0	0	0	0	0	0	0	0	0
hsa-miR-6885-3p	0	0	0	0	0	0	0	0	0	0	0	0	0	0	0	0	0	0	0	0	0	0	0	0	0	0	0	0	0	0	0	0	0	0	0	0	0	0	0	3.40949	0	0	0	0	0	0	0	0	0
hsa-miR-142-3p	18.0189	670.899	775.838	147.965	297.651	0	448.146	90.0407	408.517	3.53981	0	43.0861	653.612	778.218	13.3504	492.031	2588.7	21.6547	4.65586	1111.65	3841.26	90.4323	418.488	0	549.976	26620.4	98.6561	0	814.801	447.745	0	150.495	2721.18	243.918	51.2633	46.917	65.0959	152.483	225.314	21.5631	144.039	67.9703	0	3180.81	125.633	479.188	546.605	11.9304	45.9388
hsa-miR-135b-3p	0	0	0	0	0	0	0	0	7.45507	0	0	0	0	0	0	0	0	9.0238	0	0	0	0	0	192.337	0	0	0	0	66.3216	6.15968	0	0	0	0	3.04636	0	0	0	0	0	0	0	0	0	0	0	0	0	0
hsa-miR-3173-3p	0	0	0	0	0	0	0	0	0	0	24.3176	0	0	0	0	0	0	0	0	0	0	0	0	0	0	0	0	0	0	0	0	0	0	0	0	0	0	0	0	0	0	0	0	0	0	9.42458	4.28861	0	0
hsa-miR-4644	0	0	0	0	0	0	0	0	0	0	0	0	0	0	0	0	0	0	0	0	0	0	0	0	0	0	0	0	0	0	0	0	0	0	0	0	0	0	0	0	0	0	0	0	0	0	0	0	0
hsa-miR-4647	0	0	0	0	0	0	0	0	0	0	0	0	0	0	0	0	0	0	0	0	0	0	0	0	0	0	0	0	0	0	0	0	0	0	0	0	0	0	0	0	4.16694	0	0	0	0	13.9306	0	0	0
hsa-miR-452-5p	32.6478	235.664	82.2172	27.007	50.8295	49.1482	4.80103	16.3858	444.726	0	0	4.10281	0	1140.48	14.4647	18.3191	13.307	4.04521	29.5903	28.3466	238.336	141.177	257.045	12.7319	229.979	100.559	0	11.8813	313.803	32.8707	0	200.531	73.9467	21.4631	70.9368	4.64326	12.8988	0	43.8185	0	0	23.4614	0	409.386	0	6.88545	0	34.1453	3.91415
hsa-miR-487a-5p	21.6147	12.9898	0	0	0	0	0	0	0	0	0	11.4143	0	0	0	32.1711	0	0	6.01071	85.0063	0	0	0	0	11.133	0	0	13.3908	0	0	0	3.52165	0	0	0	8.22281	0	0	0	0	0	31.2333	0	0	0	0	0	19.7703	13.7325
hsa-miR-4749-5p	0	0	0	0	0	0	0	0	0	0	0	0	0	0	0	0	0	0	0	0	0	0	0	0	0	0	0	0	0	0	0	0	0	0	0	0	0	0	0	0	0	0	0	0	0	0	0	0	0
hsa-miR-378b	3.61062	0	0	0	0	0	0	0	12.9218	0	0	0	0	0	0	4.39829	0	0	0	0	0	0	44.7914	0	0	0	0	0	0	3.45244	0	0	0	0	0	0	0	0	0	0	9.01985	0	0	0	0	139.01	11.9645	4.20615	0
hsa-miR-378c	0	0	0	0	0	0	0	0	5.53023	0	0	0	0	4.05576	0	4.1229	0	0	0	0	0	23.0381	4.52158	0	0	0	0	0	0	0	0	0	0	0	0	0	0	0	0	0	5.60134	3.4262	0	0	0	6.84575	0	0	0
hsa-miR-378d	5.07049	0	0	0	0	0	0	0	7.16791	0	0	0	0	0	0	0	0	0	0	0	0	0	9.51807	0	0	0	0	0	0	0	0	0	0	0	0	0	0	0	0	0	0	0	0	0	0	0	0	5.11202	0
hsa-miR-378e	0	0	0	0	0	0	0	0	0	0	0	0	0	0	0	0	0	0	0	0	0	0	0	0	0	0	0	0	0	0	0	0	0	0	0	0	0	0	0	0	0	0	0	0	0	0	0	0	0
hsa-miR-28-5p	32.4653	551.537	450.747	144.628	492.889	306.936	148.599	41.2638	74.1147	5.19086	0	204.291	117.463	428.644	294.549	325.175	467.966	165.854	150.268	187.601	742.806	385.037	449.37	310.6	985.415	428.574	120.886	29.0625	63.5706	271.136	0	345.373	125.228	303.426	128.104	205.605	148.447	212.289	375.048	19.4602	122.672	194.343	4.51612	225.288	67.5958	1043.92	3.92213	29.0542	196.242
hsa-miR-580-3p	0	0	0	0	0	0	0	0	4.86962	0	0	0	0	0	0	0	5.46286	0	0	5.44478	0	0	0	0	0	11.3711	0	0	0	0	0	0	0	0	0	0	0	0	0	0	0	0	0	0	4.25156	0	0	0	0
hsa-miR-223-5p	30.819	0	0	190.912	4.08749	0	71.2428	0	4.72342	0	0	0	128.75	4.59086	4.13844	0	215.993	0	0	0	0	0	0	0	5.4381	38.6852	121.235	3.50105	0	0	0	5.0914	4.27684	0	0	0	25.5236	0	3.96838	0	22.103	4.20303	0	4.93359	71.0548	177.327	165.123	28.5545	0
hsa-miR-877-3p	0	0	10.3424	0	0	0	0	0	4.12852	0	0	3.47125	0	0	0	6.06569	0	0	4.18053	0	0	0	0	7.40229	0	0	0	0	14.3122	0	0	0	0	4.25307	0	3.48314	0	0	0	0	0	6.42003	0	0	0	0	0	0	3.27837
hsa-miR-181b-3p	16.1469	0	0	0	0	8.18365	0	3.04824	4.75676	0	0	10.8823	19.4822	0	0	20.626	0	0	0	29.2908	0	0	0	0	0	18.7177	16.7317	6.83174	0	9.89665	0	0	36.1553	0	0	17.3923	6.58215	0	0	0	12.1567	15.5274	0	6.75199	0	75.2092	17.0545	17.4132	10.6009
hsa-miR-10a-5p	471.821	3238.51	390.448	1318.01	22140.4	26316.7	7463.63	611.696	993.43	86.4357	437.717	131.941	154131	6292.74	11290.5	12.0031	277.803	509.778	681.086	35.3656	1274.18	6755.89	5577.11	80.8045	2924.38	1716.57	211314	1295	11740.7	405.26	3.21141	3359.15	27271.9	629.573	4550.42	150.415	59694.4	1332.35	27704.8	105.34	106.134	147.802	57.0777	463.289	4658.67	196.834	594.677	492.958	83.2422
hsa-miR-338-5p	4.63769	37.5839	15.8498	58.6704	0	0	15.1261	0	3.77311	0	0	252.11	13.4612	20.0126	15.7613	2104.92	28.1111	4.5119	15.9612	1871.76	5.05914	17.4171	5.51037	9.77102	37.0234	42.857	3.20638	0	0	19.2985	0	0	0	0	20.6165	258.649	8.71003	0	14.2153	0	0	2291.33	0	0	7.77332	0	0	4.29907	384.775
hsa-miR-877-5p	0	0	12.6793	13.3503	4.02728	16.8446	120.762	52.0222	47.9229	0	0	38.4479	10.5594	19.98	59.298	8.39287	207.968	12.9928	35.5267	46.6044	7.54958	31.5734	60.4188	141.123	4.26133	31.5343	12.7511	0	87.6146	21.5095	190.47	14.6262	3.40046	94.7696	10.4615	34.3686	0	26.9243	16.5082	0	29.001	21.538	0	15.3598	33.2647	105.163	59.2223	0	42.0138
hsa-miR-514a-3p	5.81873	42.4871	3.27393	0	0	0	0	16.4837	4.89498	0	12.1588	0	0	102.91	0	10.7527	0	49.6309	0	5.16692	0	0	0	0	16.391	8.77794	0	0	0	0	0	3.52232	3.86858	512.075	0	0	0	0	0	0	0	11.1327	0	234.889	0	0	0	6.17868	0
hsa-miR-4786-3p	0	0	0	0	0	0	0	0	0	0	0	0	0	0	0	0	0	0	0	0	0	0	0	0	0	0	0	0	0	0	0	0	0	0	0	0	0	0	0	0	0	0	0	0	0	0	3.43975	0	0
hsa-miR-6749-3p	0	0	0	0	0	0	0	0	0	0	0	0	0	0	3.34642	0	0	0	0	0	0	0	0	0	0	0	0	0	3.69156	0	0	0	0	0	0	0	0	0	0	8.25959	0	0	0	0	0	0	0	0	0
hsa-miR-488-3p	0	0	0	0	0	0	0	0	0	0	0	292.211	0	0	0	2332.1	0	0	0	368.663	0	0	0	11.3809	0	0	0	0	0	116.741	0	0	0	0	0	290.585	0	0	0	0	0	66.3807	0	0	0	0	0	0	317.229
hsa-miR-200c-3p	3.35964	6152.56	10139.4	136.345	5.00121	0	0	150.984	5085.11	0	24.3176	0	3.30484	11348.5	3528.65	6.62718	0	2576.91	7103.7	9.40269	6920.54	39.5601	10439.3	11.7765	8187.56	243.975	3.50161	0	6527.67	5.2444	0	1564.03	5466	50.4378	772.532	0	346.717	15.6804	1560.2	4.02492	16.1548	7.74051	0	10520.9	0	248.202	46.5118	0	0
hsa-miR-6873-3p	23.0967	0	0	0	0	0	0	0	0	0	323.697	0	0	11.3757	0	0	0	0	0	0	0	0	0	0	0	4.64715	0	28.5207	8.74377	0	0	0	0	0	0	0	0	0	0	0	0	0	0	11.2906	0	0	0	27.8563	0
hsa-miR-3173-5p	0	0	0	0	0	0	3.93186	0	0	4.28426	0	0	0	0	0	0	0	0	5.98611	0	0	0	0	0	3.4046	3.74353	0	0	0	0	7.86067	0	0	0	0	0	0	0	0	10.9166	0	0	0	0	0	0	0	0	0
hsa-miR-7155-3p	0	0	0	0	0	0	0	0	0	0	0	0	0	0	0	0	0	4.5119	0	0	0	0	0	0	0	0	0	0	0	0	0	0	0	0	0	0	0	0	0	0	0	0	0	0	0	0	0	0	0
hsa-miR-129-5p	43357.4	0	3.8065	3.72511	0	0	0	5.01208	45.918	0	0	923.277	0	0	6.64112	2043.54	0	0	0	930.409	0	0	0	28.4359	0	0	0	2841.57	0	23.4116	0	0	0	0	0	1034.48	0	0	0	0	11.4094	3364.02	0	0	0	81.7756	0	46835.1	789.666
hsa-miR-668-3p	0	0	0	0	0	9.73084	0	0	0	0	0	65.0462	0	0	0	18.4386	13.4471	0	0	9.83867	0	0	0	0	0	0	0	0	0	0	0	9.83922	0	0	0	67.1091	0	0	0	0	0	28.3321	0	0	0	0	0	0	64.7916
hsa-miR-3620-3p	0	0	0	0	0	0	0	0	0	0	0	3.27232	0	0	0	0	0	0	0	0	0	0	0	0	0	0	0	0	0	0	3.16937	0	0	0	0	3.00187	0	0	0	7.34017	0	0	0	0	0	0	0	0	3.69418
hsa-miR-4701-5p	0	0	0	0	0	0	0	0	0	0	12.1588	0	0	0	0	0	0	0	0	0	0	0	0	0	0	0	0	0	0	0	0	0	0	0	0	0	0	0	0	0	0	0	0	0	0	0	0	0	0
hsa-miR-4662a-5p	0	0	0	0	32.8678	4.43813	7.79946	0	0	0	0	8.87123	0	3.00609	0	0	0	21.0194	0	3.06875	0	0	0	5.74462	3.23655	29.307	0	0	0	3.15321	0	10.0048	3.2306	0	0	6.09162	0	0	0	0	0	9.24326	0	11.6366	0	0	0	0	10.9322
hsa-miR-889-3p	895.625	9.63681	25.8116	13.3672	22.6037	270.648	21.9923	67.8756	4.91779	0	0	561.496	15.4533	15.547	0	511.111	10.3349	12.6116	0	494.753	0	0	6.40134	75.5418	9.08172	153.92	0	974.911	0	111.541	0	399.903	5.64829	0	7.32302	825.79	38.9556	0	22.5922	0	0	368.199	0	24.5848	8.57963	0	0	1127.33	340.778
hsa-miR-10a-3p	15.1351	21.735	7.92488	29.4078	10.1293	20.3171	4.19688	0	7.33312	0	0	0	12.6666	11.0102	26.1369	0	0	0	0	0	30.7702	48.4687	6.31594	0	36.6228	8.32318	18.3348	4.07664	34.3171	0	0	0	4.11167	0	0	0	10.1206	0	13.6542	0	0	0	0	0	0	0	7.95261	16.3617	0
hsa-miR-105-5p	629.766	0	0	0	0	0	0	33.364	0	0	0	17.4368	0	0	0	20.4632	0	0	0	14.27	0	0	10.4051	30.7285	0	0	0	62.512	0	17.1498	0	0	0	0	0	14.4396	0	0	0	0	0	45.1176	0	0	0	0	0	594.473	19.9992
hsa-miR-519a-3p	0	0	0	0	0	0	0	3.49753	0	0	0	0	0	0	0	13.1308	0	0	0	9.12966	0	0	0	0	0	0	0	0	0	0	0	1091.81	0	0	0	3.27348	0	0	0	0	0	0	0	0	0	0	0	0	5.87132
hsa-miR-181b-5p	30155.6	1000.61	483.731	774.406	401.155	816.609	456.59	701.279	686.348	34.8714	0	7871.11	4076.87	288.842	2000.54	3280.78	477.791	2552.53	616.513	4504.25	641.629	542.424	504.399	1700.98	482.081	1334.51	4532.95	13535	778.585	1628.42	71.587	1112.34	737.266	186.376	370.617	9003.67	1252.21	1468.33	1387.13	21.8304	1864.92	4902.51	19.9455	337.543	382.11	15396.8	3925	34895.8	6683.87
hsa-miR-6750-3p	0	0	0	0	0	0	0	0	0	0	0	0	0	0	0	0	0	0	0	0	0	0	0	0	0	0	0	0	0	0	5.1876	0	0	0	0	0	0	0	0	0	0	0	0	0	0	0	0	0	0
hsa-miR-3607-5p	0	0	0	0	0	0	0	0	0	0	0	0	0	0	0	0	0	0	3.75425	0	0	80.1855	0	0	0	0	0	0	150.377	3.15168	0	0	0	0	0	0	3.17923	0	10.4237	0	0	0	0	11.5861	0	0	0	0	0
hsa-miR-383-3p	0	0	0	0	0	0	0	0	0	0	0	0	0	0	0	4.0482	0	0	0	0	0	0	0	0	0	0	0	0	0	0	0	0	0	0	0	0	0	0	0	0	0	0	0	0	0	0	0	0	0
hsa-miR-196b-3p	0	0	0	0	0	0	0	0	0	0	0	0	4.63692	0	0	0	0	0	0	0	0	6.58493	0	0	0	0	0	0	34.9531	0	0	0	0	0	0	0	0	0	0	0	0	0	0	0	0	0	0	0	0
hsa-miR-624-5p	0	0	0	33.3756	0	0	5.72152	0	0	0	18.747	0	0	0	0	3.05107	0	0	0	0	0	0	0	0	4.43895	0	0	0	0	0	0	0	0	0	0	0	0	0	0	4.14544	0	0	0	0	0	3.11812	0	0	0
hsa-miR-4646-3p	0	0	0	0	0	0	0	0	0	3.36369	0	0	0	0	0	3.03927	0	0	0	0	0	0	0	0	0	0	0	0	0	0	3.33036	0	0	0	0	0	0	0	0	6.76641	0	3.87047	0	0	0	0	0	0	0
hsa-miR-1185-5p	0	12.4597	7.95458	0	0	26.0702	0	4.47652	0	0	0	89.4197	0	3.8906	0	236.133	14.0555	0	0	202.849	4.63048	0	0	3.5531	9.79151	0	0	0	0	6.14802	0	16.4686	0	0	0	119.674	0	0	0	0	0	10.1773	0	0	0	0	0	0	132.609
hsa-miR-211-3p	0	0	0	0	0	0	0	0	0	0	0	0	0	0	0	0	0	0	3.87155	0	0	0	0	0	0	0	0	0	0	0	0	0	0	42.008	0	0	0	0	0	0	0	0	0	0	0	0	0	0	0
hsa-miR-3664-3p	0	0	0	0	0	0	0	0	0	0	0	0	0	0	0	0	0	0	0	0	0	0	0	0	0	0	0	0	0	0	0	7.49407	0	0	0	0	0	0	0	0	0	0	0	0	0	16.6217	0	0	0
hsa-miR-1269a	0	0	0	0	0	0	0	4.00033	32.93	0	0	0	0	0	0	0	0	0	6.73185	0	0	0	5.82107	41.3613	0	0	0	0	0	0	0	40.516	0	0	0	0	0	0	0	0	0	0	0	62.3052	0	0	0	0	0
hsa-miR-376c-3p	0	202.863	163.025	0	13.4967	119.438	0	43.1503	32.6273	0	0	127.403	13.492	70.3612	0	3425.67	142.209	4.9113	0	581.396	353.857	158.24	16.04	13.2777	148.578	19.0873	0	0	150.189	112.651	0	242.891	6.6996	103.474	50.2001	154.201	4.03038	0	34.7083	0	0	30.9276	0	32.2841	0	0	0	0	231.37
p-hsa-miR-102-1	29305	6.42379	8.2585	157.733	192.781	545.783	310.229	5071.83	6311.02	47.272	5801.65	197.934	281.701	1439.64	753.631	9.99591	333.655	285.475	1884.4	352.352	0	159.573	4455.73	130.872	33.0578	48.3545	153.211	1375.73	664.804	358.609	36.8718	643.178	11.5634	131.895	3743.98	540.73	660.468	412.455	1416.91	118.706	242.591	5066.98	26.002	1017.15	504.822	572.909	123.333	25732	205.35
p-hsa-miR-102-2	29305	6.42379	8.2585	157.733	192.781	545.783	310.229	5071.83	6311.02	47.272	5801.65	197.934	281.701	1439.64	753.631	9.99591	333.655	285.475	1884.4	352.352	0	159.573	4455.73	130.872	33.0578	48.3545	153.211	1375.73	664.804	358.609	36.8718	643.178	11.5634	131.895	3743.98	540.73	660.468	412.455	1416.91	118.706	242.591	5066.98	26.002	1017.15	504.822	572.909	123.333	25732	205.35
hsa-miR-1255b-5p	0	0	0	0	0	0	0	0	0	0	0	0	0	0	0	0	0	0	0	0	0	0	0	0	0	0	0	0	0	0	0	0	0	0	0	0	0	0	0	0	0	0	0	0	0	45.7556	0	0	0
p-hsa-miR-102-3	29305	6.42379	8.2585	157.733	192.781	545.783	310.229	5071.83	6311.02	47.272	5801.65	197.934	281.701	1439.64	753.631	9.99591	333.655	285.475	1884.4	352.352	0	159.573	4455.73	130.872	33.0578	48.3545	153.211	1375.73	664.804	358.609	36.8718	643.178	11.5634	131.895	3743.98	540.73	660.468	412.455	1416.91	118.706	242.591	5066.98	26.002	1017.15	504.822	572.909	123.333	25732	205.35
hsa-miR-6861-3p	0	0	0	0	0	0	0	0	0	0	0	0	0	0	0	0	0	0	0	0	0	0	0	0	0	0	0	0	0	0	0	0	0	0	0	0	0	0	0	3.25903	0	0	0	0	0	0	0	0	0
hsa-miR-6733-5p	0	0	0	0	0	0	0	0	0	0	0	0	0	0	0	3.7944	0	0	0	0	0	0	0	0	0	0	0	0	0	0	0	0	0	0	0	0	0	0	0	0	0	0	0	0	0	0	0	0	0
hsa-miR-1269b	0	0	0	0	0	0	0	0	6.3988	0	0	0	0	0	0	0	0	0	0	0	0	0	0	49.3173	0	0	0	0	0	0	0	41.5056	0	0	0	0	0	0	0	0	0	0	0	0	0	0	0	0	0
hsa-miR-889-5p	0	0	0	0	0	0	0	0	0	0	0	0	0	0	0	0	0	0	0	0	0	0	0	0	0	0	0	0	0	0	0	0	0	0	0	0	0	0	0	0	0	0	0	0	0	0	0	0	3.66957
hsa-miR-105-3p	12.5064	0	0	0	0	0	0	13.754	0	0	0	0	0	0	0	0	0	0	0	0	0	0	0	5.32965	0	0	0	6.34717	0	0	0	0	0	0	0	0	0	0	0	0	0	0	0	0	0	0	0	12.3638	0
hsa-miR-1183	0	0	0	0	0	0	0	0	0	0	24.8998	0	0	0	0	0	0	0	0	0	0	0	0	0	0	0	0	0	0	0	0	0	0	0	0	0	0	0	0	0	0	0	0	0	0	0	0	0	0
hsa-miR-519a-5p	0	0	0	0	0	0	0	11.7223	0	0	12.1588	0	0	0	0	0	0	0	0	0	0	0	0	0	0	0	0	0	0	0	0	1028.25	0	0	0	0	0	0	0	0	0	0	0	0	0	0	0	0	0
p-hsa-miR-61	0	0	0	0	0	0	0	0	0	0	12.1588	0	0	0	0	0	0	0	0	0	0	0	0	0	0	0	0	0	0	0	0	0	0	0	0	0	0	0	0	0	0	0	0	0	0	0	0	0	0
hsa-miR-1260a	0	0	0	0	0	0	0	0	0	0	0	0	0	0	0	0	0	0	0	0	0	0	0	0	0	0	0	0	0	0	0	0	0	48.9345	8.96278	0	0	0	0	14.6614	0	0	0	0	0	0	0	0	0
hsa-miR-1260b	4.16454	30.5709	12.5968	14.2583	4.93029	92.7634	0	10.0168	17.3061	0	0	0	22.6516	44.7734	13.1341	0	30.5914	0	188.874	18.6628	26.0394	146.493	0	296.283	58.2206	0	112.101	0	5.43122	4.70772	0	8.44291	4.4362	629.662	185.47	3.32949	0	92.4898	27.2121	20.2007	3.94403	5.82854	0	24.4953	0	182.13	173.575	4.33567	3.81893
hsa-miR-196b-5p	0	573.192	289.243	43.6662	0	293.173	11.7939	0	22.7337	0	0	0	518.84	510.72	355.424	0	30.5914	0	7.41553	0	85.5286	22.4889	762.392	0	411.926	178.657	533.711	0	466.178	8.49234	4.45117	110.516	16.2044	0	4.31507	0	0	0	201.248	3.86875	0	0	0	284	6.13925	7.00349	0	0	0
hsa-miR-4698	0	0	0	0	0	0	0	0	0	0	74.6993	0	0	0	0	0	0	0	0	0	0	0	0	0	0	0	0	0	0	0	0	0	0	0	0	0	0	0	0	0	0	0	0	0	0	0	0	0	0
hsa-miR-6877-3p	0	0	0	0	0	0	0	0	0	0	0	0	0	0	0	0	0	0	0	0	0	0	0	0	0	0	0	0	0	0	0	0	0	0	0	0	0	0	0	0	0	0	0	0	0	0	0	0	0
hsa-miR-1197	37.2768	0	0	0	0	7.66721	0	0	0	0	0	30.1496	0	0	0	59.6786	0	0	0	28.0412	0	0	0	3.25701	0	3.43572	0	39.1279	0	5.9368	0	11.1814	0	0	0	30.5712	0	0	0	0	0	30.9161	0	0	0	0	0	42.1399	39.4203
hsa-miR-511-5p	0	61.7274	8.46402	7.12917	5.30205	0	5.51848	0	3.37094	0	0	0	0	8.15156	8.26346	0	0	4.5119	5.07727	0	3.73684	0	0	0	61.7214	0	0	0	0	0	0	3.76544	36.2411	0	0	0	5.07084	0	0	0	0	17.905	0	0	0	0	0	0	0
hsa-miR-1193	0	0	0	0	0	0	0	3.41815	0	0	0	0	0	0	0	0	0	0	0	0	0	0	0	0	0	0	0	0	0	0	0	0	0	0	0	0	0	0	0	0	0	0	0	0	0	0	0	0	0
hsa-let-7a-3p	148.521	80.0062	215.222	26.7005	42.6664	81.852	23.3736	4.07912	36.1303	0	0	81.996	20.9699	38.5813	0	335.589	45.9441	52.5877	6.01071	33.5168	126.883	86.5766	7.27138	0	46.6271	32.2377	15.3056	166.735	22.1096	56.1125	0	27.8857	107.764	62.9859	15.471	88.2887	41.7323	0	60.7415	3.68307	3.76699	147.943	0	97.273	33.3607	26.3229	22.8474	159.846	102.494
hsa-miR-1307-5p	76.5613	160.848	276.385	273.795	443.662	498.514	706.743	41.9824	161.732	4.99554	12.1588	868.961	194.628	98.5521	272.28	424.209	799.512	454.748	7.98148	546.293	248.227	15.9903	46.7079	143.399	132.26	973.226	13.4964	41.7172	141.181	255.864	3.85327	371.491	282.34	0	106.606	1335.77	113.801	23.7474	105.651	0	69.6488	111.501	3.97179	393.976	797.99	69.5986	76.3131	74.8209	1830.11
hsa-miR-6865-5p	0	0	0	0	0	0	0	0	0	0	0	0	0	0	0	0	0	0	0	0	0	0	0	0	0	0	0	0	0	0	0	0	0	0	3.70904	0	0	0	0	0	0	0	0	0	0	0	0	0	0
hsa-miR-523-3p	0	0	0	0	0	0	0	6.04613	0	0	0	0	0	0	0	0	0	0	0	0	0	0	0	0	0	0	0	0	0	0	0	595.388	0	0	0	0	0	0	0	0	0	0	0	0	0	0	0	0	0
p-hsa-miR-55	0	0	0	0	0	0	0	0	0	0	18.747	0	0	0	0	0	0	0	0	0	0	0	0	0	0	0	0	0	0	0	0	0	0	0	0	0	0	0	0	0	0	0	0	0	0	0	0	0	0
hsa-miR-520g-3p	0	0	0	0	0	0	0	0	0	0	0	0	0	0	0	0	0	0	0	0	0	0	0	0	0	0	0	0	0	0	0	394.874	0	0	0	0	0	0	0	0	0	0	0	0	0	0	0	0	0
hsa-miR-4769-3p	0	0	0	0	0	0	0	0	0	0	18.747	0	0	0	0	0	0	0	0	0	0	0	0	0	0	0	0	0	0	0	0	0	0	0	0	0	0	0	0	0	0	0	0	0	0	0	0	0	0
hsa-miR-422a	0	0	0	0	0	0	0	0	0	0	0	0	0	0	0	0	0	0	0	0	0	0	3.19751	0	0	0	0	0	0	0	0	0	0	0	0	0	0	0	0	0	0	0	0	0	9.47645	0	0	0	0
hsa-miR-6790-5p	0	0	0	0	0	0	0	0	0	0	0	0	0	0	0	0	0	0	0	0	0	0	0	0	0	0	0	0	0	0	0	0	0	0	6.96133	0	0	0	0	0	0	0	0	0	0	0	0	0	0
p-hsa-miR-5-2	0	0	0	0	0	3.14673	0	0	0	0	0	0	0	0	0	0	0	0	0	0	0	0	0	0	0	0	0	0	0	0	0	0	0	0	0	0	0	0	0	0	0	0	0	0	0	0	0	0	0
hsa-miR-30e-5p	8332.15	4593.69	6552.62	10941.6	8262.92	2928.6	7106.61	619.882	6131.56	150.639	56.2409	9979.61	3778.74	5653.28	1028.45	13484.4	1429.53	4714.85	434.106	4576.72	5082.22	1652.82	2770.18	2949.55	3519.58	33198.7	1108.79	8448.03	1418.57	8342.61	58.7619	3370.28	3952.39	319.021	3732	10598.9	3375.17	1406.01	2515.01	522.876	660.653	3970.15	64.7975	13778.4	5110.83	1759.25	952.215	7904.68	12094.3
p-hsa-miR-5-1	0	0	0	0	0	3.14673	0	0	0	0	0	0	0	0	0	0	0	0	0	0	0	0	0	0	0	0	0	0	0	0	0	0	0	0	0	0	0	0	0	0	0	0	0	0	0	0	0	0	0
p-hsa-miR-83	0	0	0	5.56261	0	0	0	0	0	0	0	0	0	0	0	0	0	0	0	0	0	0	0	0	0	0	0	0	0	0	0	0	0	0	0	0	0	0	0	0	0	0	0	0	0	0	0	0	0
p-hsa-miR-5-4	0	0	0	0	0	3.14673	0	0	0	0	0	0	0	0	0	0	0	0	0	0	0	0	0	0	0	0	0	0	0	0	0	0	0	0	0	0	0	0	0	0	0	0	0	0	0	0	0	0	0
hsa-miR-6499-5p	0	7.98213	0	0	0	0	0	0	0	0	0	0	0	8.38524	0	0	0	4.20387	5.80915	0	0	0	0	0	14.1394	0	0	0	0	0	0	0	0	0	0	0	0	0	0	0	0	0	0	0	0	0	0	0	0
p-hsa-miR-81	0	0	0	0	0	0	0	0	0	0	24.8998	0	0	0	0	0	0	0	0	0	0	0	0	0	0	0	0	0	0	0	0	0	0	0	0	0	0	0	0	0	0	0	0	0	0	0	0	0	0
p-hsa-miR-5-3	0	0	0	0	0	3.14673	0	0	0	0	0	0	0	0	0	0	0	0	0	0	0	0	0	0	0	0	0	0	0	0	0	0	0	0	0	0	0	0	0	0	0	0	0	0	0	0	0	0	0
hsa-miR-365b-3p	32.4328	173.446	330.585	8.90017	139.694	315.468	0	40.0217	42.1754	0	0	66.3757	3.41999	350.387	37.1725	526.501	0	166.94	605.927	133.245	442.965	2673.53	11.2963	89.1505	619.433	11.0706	0	31.4583	363.38	62.885	0	173.071	65.2263	1117.99	187.26	69.1439	20.033	13.7485	170.287	14.4207	13.7477	151.403	0	250.718	4.62762	224.561	390.807	36.2534	112.926
hsa-miR-4713-3p	0	0	0	0	0	0	0	0	0	0	0	0	0	0	0	0	0	0	0	0	0	0	0	0	0	0	0	0	0	0	0	10.6417	0	0	0	0	0	0	0	0	0	0	0	0	0	0	0	0	0
p-hsa-miR-89	27.5488	0	0	0	0	0	0	0	21.592	0	0	0	0	4.86937	0	0	0	0	3.19223	0	0	0	0	0	0	0	0	0	0	0	0	0	0	24.4996	3.91675	0	0	3.4741	0	0	0	16.939	0	0	0	0	0	23.5933	0
hsa-miR-299-5p	30.832	10.6757	22.2077	0	0	34.9719	0	10.8597	0	0	0	17.4874	0	12.4122	0	542.23	0	0	11.1627	128.915	25.2552	3.81558	0	0	18.8105	0	0	21.1169	0	5.39539	0	11.4646	3.04995	4.25307	10.8209	18.252	0	0	3.61123	0	0	23.2672	0	6.88067	0	0	0	32.6793	18.4037
hsa-miR-3620-5p	0	0	0	0	0	0	0	0	0	0	24.3176	0	0	0	0	0	4.2022	0	0	0	0	0	0	0	0	0	0	0	0	0	3.33489	0	0	0	0	0	0	0	0	0	3.00662	3.65202	0	0	0	4.58438	4.49986	0	0
hsa-miR-1307-3p	122.177	350.715	199.09	406.363	83.1459	131.576	88.5728	320.467	382.609	14.9467	0	162.695	59.9214	88.8095	536.409	54.0966	641.256	90.9496	243.262	114.423	94.3292	170.329	65.9557	261.449	158.085	676.582	53.5164	46.3372	238.01	110.079	88.2548	63.8611	756.579	61.7171	101.435	189.973	14.6608	34.741	90.2825	27.5312	440.515	310.992	8.06085	65.197	72.1997	1357.09	877.097	118.569	166.499
hsa-let-7a-5p	1419.28	51243.9	89281	17220.5	21121.5	66961.4	5755.06	67899	13886.9	1598.02	3187.17	39520.9	42994.6	105924	26425.9	33740.1	15309.4	44603.1	36910.2	24812.1	29690	6486.65	40634.5	138.445	71471.1	50210.7	51270.2	806.855	7849.68	18056.7	4861.02	9663.94	19169.9	11410.3	3680.88	35470.5	59518.3	22333.8	18296.6	1757.19	82213.4	20579.5	765.601	41076	2873.83	228.385	141451	1247.33	35613.9
p-hsa-miR-73	0	0	0	0	0	0	0	0	0	0	0	0	0	0	0	0	0	0	0	0	0	0	0	0	0	0	0	0	0	0	0	0	0	0	0	0	0	0	0	0	0	0	0	0	19.9061	0	0	0	0
hsa-miR-523-5p	0	0	0	0	0	0	0	11.7223	0	0	12.1588	0	0	0	0	0	0	0	0	0	0	0	0	0	0	0	0	0	0	0	0	1028.25	0	0	0	0	0	0	0	0	0	0	0	0	0	0	0	0	0
hsa-miR-421	140.896	16.7644	85.0035	101.591	60.2749	93.6648	228.869	17.5803	25.5812	17.5443	0	488.277	69.1713	9.98991	38.2001	157.668	39.6862	108.273	30.0535	47.0603	42.9867	182.715	7.14822	3677.46	18.5058	20.6143	74.3204	819.799	279.011	42.4155	8.29113	78.9365	3.34795	0	34.6644	405.328	40.6045	16.502	102.839	8.77157	21.3177	169.778	8.53117	6.64077	188.342	108.01	40.6939	143.214	465.99
hsa-miR-429	72.3664	288.382	706.781	18.7141	41.1399	0	5.20927	0	528.189	0	0	3.13345	0	243.408	155.887	5.93926	0	920.648	13.1798	0	583.228	155.694	363.095	0	275.787	0	0	213.756	1136.81	0	0	457.693	136.458	0	110.213	3.57948	70.7035	0	636.024	0	0	11.6027	0	308.024	0	0	0	73.1353	3.84853
hsa-miR-149-5p	41.6203	287.608	479.953	6.51894	12.5712	40.2199	0	0	289.443	0	0	1889.3	0	214.846	189.276	629.382	0	659.369	943.981	1027.59	126.877	74.0174	62.6944	858.821	583.886	0	0	122.868	40.8815	280.049	0	1178.85	80.9642	54.3544	272.857	3274.33	7.79016	0	269.448	0	0	928.867	0	175.651	0	0	0	38.6875	2270.97
hsa-miR-4657	0	0	0	0	0	0	0	0	0	0	0	0	0	0	0	0	0	0	0	0	0	0	0	0	0	0	0	0	0	0	0	0	0	0	0	0	0	0	0	0	0	0	0	0	0	4.17623	3.77403	0	0
hsa-miR-579-5p	0	0	0	0	0	0	0	0	0	0	0	0	0	0	0	0	0	0	0	0	0	0	0	0	0	0	0	0	0	0	0	0	0	0	0	0	0	0	0	0	0	0	0	0	0	9.6171	0	0	0
hsa-miR-301a-3p	0	51.4401	340.561	29.4078	115.631	129.459	195.819	0	5.02196	0	0	661.03	159.438	4.98897	0	679.585	157.091	145.628	0	288.832	272.8	514.518	8.0499	729.57	22.4491	530.808	28.4558	0	591.301	376.72	0	155.958	10.6311	15.4491	105.003	817.274	80.1712	4.34262	123.077	0	0	0	0	53.2386	41.5857	6.77839	5.20437	0	672.342
hsa-miR-6516-5p	0	0	0	0	0	0	0	0	0	0	0	5.96039	0	0	0	42.7675	4.96077	0	0	4.42146	0	0	0	0	3.52156	0	0	0	0	0	0	0	0	0	0	6.63282	0	0	0	0	0	12.897	0	0	0	0	0	0	7.04249
hsa-miR-34b-5p	0	11.0963	12.9555	0	0	14.5415	0	4.66573	0	0	99.5991	11.3346	0	0	0	24.4206	0	4.20387	0	4.54378	9.94085	4.8645	0	6.31908	6.62178	0	0	0	4.58932	0	0	21.7286	7.15143	0	3.13844	20.9926	44.9138	0	6.2308	0	0	0	0	0	0	0	0	0	11.0999
hsa-miR-378f	7.41509	4.92381	0	0	0	0	0	0	28.8261	0	0	0	0	3.03442	0	0	0	0	0	4.65663	0	5.74061	118.996	0	4.93003	0	0	0	0	5.17626	0	0	0	0	19.6409	0	0	0	0	0	13.833	0	0	6.53606	0	132.104	19.8066	8.34382	0
hsa-miR-378g	75.7179	0	0	0	0	0	0	0	14.8077	0	0	0	0	0	0	7.87619	0	0	0	6.16355	0	0	16.3643	0	0	0	0	24.1245	0	0	0	0	0	0	0	0	0	0	0	0	3.98841	0	0	0	0	15.6368	0	79.5344	0
hsa-miR-378h	0	0	0	0	0	0	0	0	0	0	0	0	0	0	0	0	0	0	0	0	0	0	8.5685	0	0	0	0	0	0	0	0	0	0	0	8.20442	0	0	0	0	0	0	0	0	0	0	0	0	0	0
hsa-miR-378i	0	0	0	0	0	0	0	0	0	0	0	0	0	0	0	0	0	0	0	3.27878	0	0	0	0	0	0	0	0	0	0	0	0	0	0	0	0	0	0	0	0	0	0	0	0	0	3.27409	0	0	0
hsa-miR-27a-5p	0	261.598	67.471	14.9004	9.90173	47.368	0	3.53079	303.829	0	0	0	46.498	167.2	16.4532	0	0	22.5595	64.596	0	100.718	6.91973	167.547	9.47493	205.558	75.204	199.08	0	6.42345	15.7969	0	47.7632	17.851	0	20.0387	0	21.5013	7.81672	23.4993	0	5.98261	6.02167	0	130.298	4.39536	58.4318	17.9122	0	0
hsa-miR-628-3p	95.9124	0	0	69.5094	4.95858	11.6459	40.9039	12.4505	0	0	0	74.007	4.07635	3.03065	6.5001	28.4536	12.4019	4.33094	0	30.7508	0	0	6.42484	18.2095	6.98733	14.8881	3.83027	105.312	0	0	0	0	0	0	0	43.5369	0	6.24931	4.2793	0	0	32.1002	0	0	14.1599	13.9945	4.30248	94.2005	83.9558
hsa-miR-20b-3p	0	0	0	0	0	0	0	6.64849	0	0	0	0	0	0	0	0	0	0	0	0	0	0	0	83.8394	0	0	0	0	0	0	0	0	0	0	0	0	0	0	0	0	6.25012	0	0	0	0	173.478	93.8262	0	0
hsa-miR-4713-5p	0	0	0	0	0	0	0	0	0	0	18.747	0	0	0	0	0	0	0	0	0	0	0	0	0	0	0	0	0	0	0	0	0	0	0	0	0	0	0	0	0	0	0	0	0	0	0	0	0	0
hsa-miR-4651	0	0	0	0	0	0	0	0	0	0	0	0	0	0	0	0	0	0	0	0	0	0	0	0	0	0	0	0	0	0	0	0	0	0	0	0	0	0	0	0	0	0	0	0	0	4.10749	3.67735	0	0
hsa-miR-4654	0	0	0	0	0	0	0	0	0	0	0	0	0	0	0	0	0	0	0	0	0	0	0	0	0	0	0	0	0	0	0	0	0	0	0	0	0	0	0	0	0	0	0	0	0	0	0	0	0
hsa-miR-299-3p	274.891	12.5413	10.6434	0	6.24349	67.9918	0	3.60988	15.7264	0	0	64.9209	3.02847	5.65091	0	53.3394	14.8823	0	0	27.7758	5.61265	0	0	13.6202	20.3458	4.58096	0	20.7009	0	36.8928	0	52.4493	0	0	9.33272	118.482	0	0	6.39115	0	0	32.7341	0	3.92366	0	0	0	282.763	67.1137
hsa-miR-3177-3p	0	0	0	9.31276	0	0	0	0	0	0	0	0	0	0	3.25459	0	6.58345	0	3.79977	0	0	0	0	5.31109	0	10.9022	3.0061	0	0	0	6.32055	0	0	0	0	0	0	0	0	0	0	4.47625	0	0	0	0	0	0	0
hsa-miR-548e-3p	0	9.20269	10.8358	7.45021	9.06605	8.92894	34.053	5.16395	18.1169	0	0	3.98665	6.5521	3.20259	0	13.6639	15.7091	0	0	0	15.5032	0	5.66145	13.2126	5.77394	16.1606	4.6029	0	0	4.34938	0	3.80891	0	0	0	0	0	4.99945	4.46533	0	75.3398	7.1265	0	6.87974	12.0657	262.624	119.786	0	6.48696
hsa-miR-182-3p	0	0	21.9792	0	0	0	0	0	14.0646	0	0	0	0	0	0	0	0	0	0	0	9.67219	0	0	0	0	0	0	0	0	0	0	0	0	0	0	0	0	0	0	0	0	0	0	0	0	0	0	0	0
hsa-miR-6737-3p	0	0	0	0	0	0	0	0	0	0	0	0	0	0	3.33937	0	0	0	0	0	0	0	0	4.14528	0	0	0	0	0	0	0	0	0	0	0	0	0	0	0	0	0	0	0	0	0	0	0	0	0
hsa-miR-616-5p	0	0	0	0	5.41964	5.59636	5.1683	0	0	0	0	0	0	0	0	0	0	0	0	0	0	9.33308	0	0	0	0	0	0	0	0	0	3.98927	0	0	3.76874	0	0	4.02062	0	3.65398	0	0	0	0	0	0	0	0	0
hsa-let-7f-1-3p	25.2661	12.1022	13.2479	0	10.1433	25.1158	8.36671	0	5.38436	0	0	19.7291	9.24953	14.9302	4.09764	34.5975	8.26433	24.2713	7.24509	7.5451	19.2245	43.0154	3.01689	0	8.27888	0	16.6526	47.1001	20.0179	13.8707	0	0	12.2198	21.6862	7.98869	18.7031	12.4441	0	12.6029	0	0	6.87535	0	18.4177	5.54844	20.5491	16.9868	26.8437	24.6591
hsa-miR-28-3p	608.979	904.208	272.594	487.284	3252.4	2775.53	1347.65	228.958	1206.77	153.533	0	1336.74	2562.16	554.743	6575.72	100.431	6365.64	2791.37	748.134	550.446	723.836	1478.81	1450.66	5548.57	829.046	2700.9	1817.82	746.62	666.889	548.348	31.2891	1204.83	4751.53	661.144	1136.03	957.58	1482.65	9121.5	2336.48	25.3702	374.639	227.121	91.6449	413.47	1370.31	2273.58	9.03413	628.615	819.472
hsa-miR-194-3p	0	0	0	4.45009	35.787	0	0	0	0	0	0	0	0	0	212.956	0	0	0	0	0	0	4.84046	0	0	0	0	0	0	196.878	0	0	0	0	0	0	0	0	0	0	0	0	0	0	0	0	0	0	0	0
p-hsa-miR-92	0	0	0	0	0	0	0	0	0	0	0	0	0	0	0	0	0	0	0	0	0	0	0	0	0	0	0	0	0	0	0	0	0	0	0	0	0	0	0	0	0	0	0	0	0	0	0	0	0
hsa-miR-16-5p	1546.04	2977.17	11233.1	50951.1	5895.94	7564.69	69475.9	1289.4	1311.66	2984.32	24.8998	5544.55	6631.08	1872.45	2458.42	4877.68	1855.72	3534.04	916.455	1868.98	4277.87	13507.3	1501.42	12933.3	4055.25	8120	7710.07	1090.02	9142.94	4222.75	2798.69	4837.96	1049.19	1799.55	3766.61	3121.62	2952.94	1536.08	9160.06	5177.95	1451.4	905.634	966.484	2969.17	29617	11052.1	1074.92	1567.77	5090.78
hsa-miR-218-5p	2516.44	261.641	386.25	12.2377	19.5664	95.8808	0	5.06787	715.574	0	12.1588	764.541	0	122.641	4.57523	2821.64	0	52.5877	5.79132	968.425	197.115	558.506	15.1341	92.4884	211.59	0	0	933.453	147.314	76.6573	0	87.7182	253.241	79.0548	17.2332	1000.82	177.961	0	71.7077	0	0	2517.12	0	193.291	0	0	0	2941.63	988.756
hsa-miR-579-3p	0	0	0	0	0	0	0	0	0	0	0	0	0	0	0	0	0	0	0	0	0	0	0	0	0	0	0	0	7.87415	0	0	0	0	0	0	0	0	0	0	0	0	0	0	0	0	0	0	0	0
hsa-miR-448	0	0	0	0	0	0	0	0	0	0	0	8.75559	0	0	0	6.45658	0	0	0	0	0	0	0	155.744	0	0	0	0	0	0	0	0	0	0	0	9.58664	0	0	0	0	0	0	0	0	0	0	0	0	9.31575
hsa-miR-4663	0	0	0	3.72511	0	0	0	0	0	0	0	0	0	0	0	0	0	0	0	0	0	0	0	0	0	0	0	0	0	0	0	0	0	0	0	0	0	0	0	0	0	0	0	0	0	0	0	0	0
p-hsa-miR-99	0	0	0	0	0	0	0	0	0	5.9597	0	0	0	0	0	0	0	0	0	0	0	0	0	0	0	0	0	0	0	0	5.0532	0	0	0	0	0	0	0	0	9.77952	0	0	0	0	0	0	0	0	0
p-hsa-miR-98	0	0	0	0	0	0	0	0	0	0	0	0	0	0	0	0	0	0	0	0	0	0	0	0	0	0	0	0	0	0	0	0	0	0	0	0	0	0	0	0	0	0	0	0	0	0	0	0	0
p-hsa-miR-97	0	0	0	0	0	0	0	0	0	0	74.6993	0	0	0	0	0	0	0	0	0	0	0	0	0	0	0	0	0	0	0	0	0	0	0	0	0	0	0	0	0	0	0	0	0	0	0	0	0	0
hsa-miR-149-3p	0	0	0	0	0	0	0	0	0	0	0	0	0	0	0	0	0	0	0	0	0	0	0	0	0	0	0	0	0	0	0	0	0	0	0	0	0	0	0	0	0	0	0	0	0	0	0	0	0
hsa-miR-7704	181.475	653.825	107.181	270.017	637.835	656.475	95.6551	403.66	312.041	21.7608	4109.67	694.176	154.823	348.167	1314.78	205.508	65.7303	1598.12	920.414	238.608	40.5449	149.988	607.551	462.824	505.922	29.6587	200.995	45.4034	563.007	239.653	121.264	600.992	221.399	1180.56	1463.62	466.323	94.346	2820.1	387.671	0	766.445	337.291	22.0358	147.382	107.956	1474.77	108.632	170.649	641.632
hsa-miR-7705	0	0	0	0	3.85749	0	0	0	0	0	0	0	5.53678	0	0	0	0	4.20387	0	0	0	0	0	0	0	0	0	0	0	0	0	4.85663	0	0	0	0	0	0	5.60281	0	0	0	0	0	0	0	0	0	0
hsa-miR-7706	0	8.257	0	11.5849	13.2168	37.6044	36.1062	0	13.2689	25.6525	0	6.94106	29.094	0	54.35	0	43.9933	52.5877	23.3554	0	0	0	0	349.273	11.4861	5.29258	41.116	0	0	6.37801	48.647	15.9585	0	0	15.2598	6.43031	13.9514	43.0206	18.1319	8.60756	0	4.20951	21.5154	0	17.9575	5.5692	0	0	4.7571
hsa-miR-6516-3p	5.78516	0	4.56762	0	0	0	0	0	11.5151	0	0	5.76015	0	8.93731	0	12.2623	0	0	3.51761	5.49463	0	0	6.14904	0	0	0	0	8.0497	72.5864	0	0	4.19682	0	0	18.9787	4.27502	0	0	12.9781	0	0	12.2826	0	0	0	3.65635	0	6.30685	9.54734
hsa-miR-34b-3p	9.79826	0	0	0	0	6.454	0	0	0	0	36.4764	4.61094	0	0	0	8.33535	0	8.09042	7.12624	3.10102	0	0	0	7.20791	0	0	0	20.7144	0	0	0	6.23266	8.1808	0	0	5.07686	26.3729	0	0	0	0	5.56635	0	0	0	0	0	10.0275	4.92533
hsa-miR-551a	0	0	6.58685	0	0	0	0	0	3.07132	0	0	0	0	0	0	0	0	0	0	0	0	0	0	10.9148	0	0	0	0	0	0	0	0	3.11342	0	0	0	0	0	0	0	0	0	0	4.2446	0	0	0	0	0
hsa-miR-27a-3p	655.657	19386.9	7031.5	7724.94	930.533	5570.13	2178.79	511.576	3219.31	4.58591	12.1588	557.934	1492.63	12619.9	1039.4	2061.96	126.913	4573.81	2341.98	364.261	6409.75	3182.63	812.649	121.776	19312.8	11353.2	494.934	457.695	1863.77	1067.67	0	8962.32	2045.34	5989.96	3701.33	498.887	855.588	128.736	2884.81	56.3875	476.897	2559.76	0	8141.64	1506.76	911.044	334.255	644.876	617.709
hsa-miR-3689b-3p	0	0	0	0	0	0	0	0	0	0	24.8998	0	0	0	0	0	0	0	0	0	0	0	0	0	0	0	0	0	0	0	0	0	0	0	0	0	0	0	0	0	0	0	0	0	0	0	0	0	0
hsa-miR-182-5p	25.7105	491.411	4155.03	1268.4	776.786	27.8795	5904.11	545.382	18747.8	7776.6	24.3176	146.471	9.71876	2376.34	571.795	21.3438	238.117	22289.1	844.227	229.961	1714.39	85.8082	1248.58	1503.85	551.427	601.16	31.8613	61.5412	1894.58	1635.18	991.758	1308.3	12693.3	0	2493	127.899	2248.64	37.4959	6089.09	1176.69	43.232	78.4549	5286.28	20955.3	1092.51	37.7193	6.51208	21.4747	110.53
hsa-miR-1271-5p	0	36.5555	47.7557	17.8229	15.9937	26.3041	10.685	4.97962	29.58	0	0	57.6234	50.9047	5.98676	6.21515	115.916	0	16.6792	202.197	17.299	19.4113	29.5457	0	21.0225	52.6821	6.68199	94.1139	0	0	13.6915	0	0	4.27793	17.9524	0	9.23446	0	21.2477	22.6508	3.10603	8.84122	108.026	0	4.94358	0	79.5722	15.5283	0	209.237
hsa-miR-20b-5p	11.1471	5.63876	40.6801	95.9215	4.26439	0	19.2546	0	13.8896	0	0	22.1539	185.547	37.6606	3.35089	91.6416	5.99909	0	0	64.6865	87.1565	337.892	11.7193	9352.82	35.3509	259.587	159.894	3.49603	49.5162	45.2396	4.15141	18.2994	13.9303	0	3.91675	35.3908	7.10021	10.4223	8.49165	110.228	5.34632	56.6561	0	9.11042	0	90.6493	74.6492	9.14782	30.6599
hsa-miR-4689	0	0	0	0	0	0	0	0	0	0	0	0	0	0	0	0	0	0	0	0	0	0	0	0	0	0	0	0	0	0	0	0	0	0	0	0	0	0	0	0	0	0	0	0	0	0	0	0	0
hsa-miR-4688	0	0	0	0	0	0	0	0	0	0	0	0	0	0	0	0	0	0	0	0	0	0	0	0	0	7.87433	0	0	0	0	0	0	0	0	0	0	0	0	0	0	0	0	0	0	0	5.17826	0	0	0
hsa-miR-511-3p	0	36.9895	0	0	0	0	0	7.74597	10.3508	0	0	0	0	36.0229	0	19.0399	0	0	0	86.3288	29.1937	13.0628	8.95221	0	27.0269	0	0	0	0	6.02947	0	3.49734	0	0	3.91675	0	0	0	0	0	0	0	0	34.9672	0	0	0	0	0
hsa-miR-616-3p	0	0	0	4.65638	0	0	0	0	0	0	0	0	0	0	0	0	0	0	0	0	0	0	0	0	0	0	0	0	0	0	0	0	0	0	0	0	0	0	0	0	0	0	0	0	0	11.0843	0	0	0
hsa-miR-1271-3p	0	0	0	0	0	0	0	0	0	0	0	0	0	0	0	3.63104	0	0	0	0	0	0	0	0	0	0	0	0	0	0	0	0	0	0	0	0	0	0	0	0	0	0	0	0	0	0	6.92579	0	0
hsa-miR-3121-3p	0	0	0	0	0	0	0	0	0	0	0	0	0	0	0	0	0	0	0	0	0	0	0	0	0	0	0	0	0	0	0	0	0	0	0	0	0	0	0	0	0	0	0	0	0	5.35873	0	0	0
hsa-miR-517a-3p	0	0	0	0	0	0	0	25.0678	0	0	0	0	0	0	0	0	0	0	0	0	0	0	0	0	0	0	0	0	0	0	0	10049.6	0	0	0	0	0	0	0	0	0	0	0	0	0	0	0	0	0
hsa-miR-6770-3p	0	0	0	0	0	0	0	0	0	0	0	0	0	0	0	0	9.38492	0	0	0	0	0	0	0	0	0	0	0	0	0	0	0	0	0	0	0	0	0	0	0	0	0	0	0	0	0	0	0	0
hsa-miR-3135b	0	4.01359	0	0	0	0	0	0	0	0	0	0	0	0	0	0	0	0	0	0	0	0	0	0	0	0	0	0	0	0	0	0	0	0	0	0	0	0	0	0	0	0	0	0	0	15.5169	13.2507	0	0
hsa-miR-520g-5p	0	0	0	0	0	0	0	0	0	0	0	0	0	0	0	0	0	0	0	0	0	0	0	0	0	0	0	0	0	0	0	45.5741	0	0	0	0	0	0	0	0	0	0	0	0	0	0	0	0	0
hsa-miR-3135a	0	0	0	0	0	0	0	0	0	0	0	0	0	0	0	0	0	0	0	0	0	0	0	0	0	0	0	0	0	0	0	0	0	0	0	0	0	0	0	0	0	0	0	0	0	5.45755	0	0	0
hsa-miR-1226-3p	0	0	3.27393	4.65638	0	3.03021	0	0	0	0	0	5.30853	0	0	6.66137	5.55904	0	0	33.1921	0	0	4.8645	0	7.99447	4.30707	6.09585	0	0	12.1461	0	5.39458	0	3.61223	0	0	5.14494	0	0	0	10.1928	0	24.9174	0	0	0	0	0	0	8.40974
hsa-miR-29c-3p	184.755	1356.56	796.71	866.654	681.551	52.043	311.361	719.034	92.0973	0	12.1588	2060.64	171.402	305.704	68.6519	15230	12.8153	1420.55	15.8123	2770.18	2820.5	20393.2	324.63	17.0714	1911.91	669.318	53.5695	287.83	4227.62	156.209	0	289.385	4083.52	781.506	533.076	3054.17	351.805	297.467	952.341	11.7941	1094.1	186.66	0	273.859	254.43	1660.34	459.132	185.389	3400.33
hsa-miR-6860	0	0	0	0	0	0	0	0	0	0	0	0	0	0	0	0	0	0	0	0	0	0	0	0	0	0	0	0	0	0	0	0	0	0	0	0	0	0	0	0	0	0	0	0	7.78374	0	0	0	0
hsa-miR-1179	0	0	0	0	0	0	0	0	0	0	0	19.6301	0	0	0	23.6315	0	0	0	13.414	0	0	0	0	0	0	0	0	0	0	0	0	0	0	0	15.5511	0	0	0	0	0	0	0	0	0	0	0	0	16.9966
hsa-miR-4686	0	0	0	0	0	0	0	0	0	0	0	0	0	0	0	0	0	0	0	0	0	0	0	0	0	0	0	0	0	0	0	0	0	0	0	0	0	0	0	0	0	0	0	0	0	0	0	0	0
hsa-miR-549a	0	0	0	0	0	64.5863	0	0	0	0	0	3.08006	0	0	0	0	0	12.6116	0	0	0	0	0	0	0	0	0	0	0	0	0	0	0	0	0	3.20036	0	0	0	0	0	5.56635	0	0	0	0	0	0	0
hsa-miR-3613-3p	3.25449	0	6.32887	0	0	5.826	0	0	5.0456	0	206.216	4.16089	0	4.71925	3.17895	9.01471	8.26796	0	3.64794	18.1413	7.92119	185.044	3.95178	4.73747	6.61741	7.1509	0	0	65.3531	4.56805	0	0	3.44906	15.9066	17.1547	4.39908	0	0	5.55527	29.5455	4.38825	0	0	6.59906	0	42.8674	8.98712	3.39121	5.12245
hsa-miR-4423-3p	0	0	0	0	0	0	0	0	0	0	0	0	0	0	0	0	0	0	0	0	0	4.23282	0	0	0	0	0	0	0	0	0	0	0	0	0	0	0	0	0	0	0	0	0	0	0	0	0	0	0
hsa-miR-195-3p	31.1628	34.5295	0	4.65638	14.4531	8.92599	0	0	18.1449	0	0	13.7474	0	10.452	50.2728	5.68483	0	16.8155	0	3.383	0	0	0	3.41427	48.9688	0	0	17.5647	0	8.15124	0	7.61037	6.50368	0	5.6928	17.5552	14.984	0	19.8464	0	0	33.7061	0	3.86221	0	0	0	30.2729	10.5365
hsa-miR-7162-5p	0	0	0	0	0	0	0	0	0	0	149.399	0	0	0	0	0	0	0	0	0	0	0	0	0	0	0	0	0	0	0	0	0	0	0	0	0	0	0	0	0	0	0	0	0	0	0	0	0	0
hsa-miR-6880-3p	0	0	0	4.45009	0	0	0	0	0	0	0	0	0	0	0	0	0	0	0	0	0	0	0	0	0	0	0	0	0	0	0	0	0	0	0	0	0	0	0	0	0	0	0	0	0	0	0	0	0
hsa-miR-411-5p	450.845	173.865	84.072	17.6943	273.955	4984.3	69.0067	244.222	53.9834	0	18.747	3767.33	178.346	155.847	18.4851	1368.7	96.7351	197.582	3.55409	1855.03	26.7315	7.67937	84.1011	867.151	218.385	115.587	24.3789	441.971	0	615.562	0	1830.49	4.32396	11.8094	90.0497	4254.14	9.77447	0	131.061	0	0	2710.19	0	133.597	46.8731	0	0	508.648	3423.21
hsa-miR-548l	0	0	0	0	0	0	0	0	0	0	0	0	0	0	0	0	0	0	0	0	0	0	0	3.03491	0	3.98575	0	0	0	0	0	0	0	0	0	0	0	0	0	0	3.1252	0	0	0	0	29.2245	13.4687	0	0
hsa-miR-548k	0	4.05	4.43088	10.0127	15.1671	24.9647	25.3498	3.44577	8.51604	0	0	23.7354	11.5151	0	6.16383	8.22057	153.52	19.6452	0	0	6.93111	0	0	66.768	3.46292	0	10.5209	0	0	0	0	24.5234	0	0	8.21588	23.9226	7.18083	3.74959	11.978	0	14.0309	11.4252	0	0	8.81201	89.5107	21.7632	0	23.4941
hsa-miR-106a-3p	0	0	0	20.0254	0	0	0	0	0	0	0	0	0	0	0	11.4859	0	0	0	0	5.10501	0	0	11.3809	0	0	0	0	0	0	0	0	0	0	0	0	0	0	0	0	0	0	0	0	0	4.04704	5.30908	0	0
hsa-miR-4709-3p	0	0	0	0	0	0	0	0	0	0	0	0	0	0	0	0	0	0	0	0	0	0	0	0	0	0	0	0	0	0	0	0	3.53304	0	0	0	0	0	0	0	0	0	0	0	0	0	0	0	0
hsa-miR-548n	0	0	0	0	0	0	0	0	0	0	0	0	0	0	0	0	0	0	0	0	0	0	0	0	0	3.75129	0	0	0	0	0	0	0	0	0	0	0	0	0	0	0	0	0	0	0	0	0	0	0
hsa-miR-498	0	0	0	0	0	0	0	3.77506	0	0	0	0	0	0	0	0	0	0	0	0	0	0	0	0	0	0	0	0	0	0	0	133.735	0	0	0	0	0	0	0	0	0	0	0	0	0	0	0	0	0
hsa-miR-377-5p	68.2081	3.56693	0	0	0	61.6068	0	9.61992	0	0	0	55.3284	0	0	10.1364	32.8112	48.0452	0	19.9488	14.8853	0	0	0	8.72536	8.85015	0	0	47.4463	0	3.88416	0	37.9539	0	0	5.11078	55.5698	0	0	3.77075	0	0	16.9349	0	0	0	0	0	68.1239	58.0943
hsa-miR-6879-5p	0	0	0	0	0	0	0	0	0	0	12.1588	0	0	0	0	0	0	0	0	0	0	0	0	0	0	0	0	0	0	0	0	0	0	0	0	0	0	0	0	0	0	0	0	0	0	0	0	0	0
hsa-miR-302c-5p	0	0	0	0	0	0	0	0	0	0	0	0	0	0	0	0	0	0	0	0	0	0	0	171.477	0	0	0	0	0	0	0	0	0	0	0	0	0	0	0	0	0	0	0	0	0	0	0	0	0
hsa-miR-3200-5p	0	0	0	0	0	0	0	0	0	3.2687	0	4.92011	0	0	0	0	0	0	0	8.10528	0	0	0	0	0	0	0	0	0	0	6.77109	0	0	0	0	4.16942	0	0	0	8.44386	0	0	3.70592	0	0	0	0	0	6.98436
hsa-miR-5588-5p	0	0	0	3.56459	4.40594	0	0	0	0	0	0	0	0	0	0	0	0	0	0	0	0	0	0	0	0	0	0	0	0	0	0	0	0	0	0	0	0	0	0	0	0	0	0	0	0	0	0	0	0
hsa-miR-496	7.20975	4.20631	3.70362	0	0	13.251	0	0	0	0	0	7.46526	0	0	0	25.0055	0	0	0	20.7159	0	0	0	0	0	0	0	10.9218	0	0	0	5.89132	0	0	0	6.91131	0	0	0	0	0	0	0	0	0	0	0	7.58628	7.18826
hsa-miR-503-3p	0	0	0	0	0	0	0	0	0	0	0	0	0	0	0	0	0	0	0	0	0	4.10927	0	0	0	0	0	0	0	0	0	5.7725	0	0	0	0	0	0	0	0	0	0	0	3.39759	0	0	0	0	0
hsa-miR-4778-5p	0	0	0	0	0	0	0	0	0	0	24.3176	0	0	0	0	0	0	0	0	0	0	0	0	0	0	0	0	0	0	0	0	0	0	0	0	0	0	0	0	0	0	0	0	0	0	0	0	0	0
hsa-miR-548q	0	0	0	3.56459	3.25736	0	0	0	0	0	0	0	0	0	0	3.85823	0	0	0	3.40048	0	39.5096	0	0	0	0	0	0	10.7941	0	0	0	0	0	0	3.68424	0	0	0	5.08757	0	0	0	0	0	3.96334	0	0	0
hsa-miR-3689b-5p	0	0	0	0	0	0	0	0	0	0	0	0	0	0	0	0	0	0	0	0	0	0	0	0	0	0	0	0	0	0	0	0	0	0	0	0	0	0	0	0	0	0	0	0	0	8.99744	0	0	0
hsa-miR-548s	0	0	0	0	0	0	0	0	0	0	0	0	0	0	0	0	0	0	0	0	0	0	0	0	0	0	0	0	0	0	0	0	0	0	0	0	0	0	0	0	0	0	0	0	0	9.78565	0	0	0
hsa-miR-548u	0	0	0	0	0	0	0	0	0	0	0	0	0	0	0	0	0	0	0	0	0	0	0	0	0	0	0	0	0	0	0	0	0	0	0	0	0	0	0	0	0	0	0	0	0	8.73518	6.91093	0	0
hsa-miR-515-3p	0	0	0	0	0	0	0	3.76722	0	0	0	0	0	0	0	0	0	0	0	0	0	0	0	0	0	0	0	0	0	0	0	314.115	0	0	0	0	0	0	0	0	0	0	0	0	0	0	0	0	0
hsa-miR-548w	0	0	0	0	0	0	0	0	0	0	0	0	0	0	0	0	0	0	0	0	0	0	0	0	0	0	0	0	0	0	0	0	0	0	0	0	0	0	0	0	0	0	0	0	0	0	4.52167	0	0
hsa-miR-548z	0	0	0	0	0	0	0	0	0	0	0	0	0	0	0	9.08762	0	0	0	4.02268	0	0	0	0	0	0	0	0	0	0	0	0	0	0	0	0	0	0	0	3.46182	0	0	0	0	0	6.22059	0	0	0
hsa-miR-548y	0	0	0	0	0	0	0	0	0	0	0	0	0	0	0	0	0	0	0	0	0	0	0	3.25701	0	0	0	0	0	0	0	0	0	0	0	0	0	0	0	0	0	0	0	0	0	0	0	0	0
hsa-miR-423-3p	985.034	5055.76	1481.84	468.372	512.49	1262.54	874.612	122.228	1440.76	454.676	24.3176	878.071	794.683	280.315	4285.23	299.949	1916.93	828.163	3556.98	106.682	1285.46	511.689	224.433	3468.9	2255.81	1370.91	737.617	1214.67	1119.65	283.828	4064.23	587.888	24.1083	0	555.765	1013.55	135.319	1011.19	368.207	368.275	412.387	1775.31	342.783	193.539	1008.39	1827.46	489.384	952.67	1054.87
hsa-miR-6511a-3p	0	8.21302	4.30179	0	0	3.65291	5.14718	0	0	6.89207	0	22.1068	0	0	7.40296	11.0743	3.72058	0	11.17	10.4001	0	8.61092	0	11.8437	7.96144	0	0	0	0	0	30.399	0	5.50312	0	0	28.4309	0	0	0	10.4504	0	13.7507	6.71547	0	0	0	0	0	24.1968
p-hsa-miR-141-1	0	0	0	0	0	0	0	0	0	0	0	0	0	0	0	0	0	0	0	7.2527	0	0	0	0	0	0	0	0	0	0	0	0	0	0	40.2763	32.453	0	0	0	0	0	0	0	0	0	4.45163	0	0	0
hsa-miR-584-5p	28.7422	5.06901	8.12761	976.697	12.0272	32.9858	909.569	31.531	11.6395	49.366	0	294.942	48.7625	8.48405	29.317	363.612	515.094	40.4521	19.8628	304.262	0	0	13.3341	3.15954	16.6453	3091.38	17.3263	53.0495	56.5251	21.1619	100.802	444.919	76.0421	11.6546	17.3322	371.992	4.3662	0	17.6612	75.802	0	530.045	19.0035	8.89147	476.414	0	0	15.4267	263.414
hsa-miR-130a-3p	190.308	798.793	2271.78	345.765	695.224	760.841	1170.52	683.52	492.965	118.523	12.1588	597.615	1503.16	456.79	307.884	1180.16	795.378	2022.6	61.7366	642.011	2370.28	12157.1	138.376	5468.91	837.119	5160.37	739.805	748.97	608.023	2038.93	69.0978	1468.15	168.744	758.158	438.699	611.381	873.511	6.07967	750.509	56.0132	16.8393	21.4797	51.6435	1598.34	1769.05	23.6034	66.5946	209.75	533.923
hsa-miR-6787-5p	0	0	0	0	0	0	0	0	0	0	37.4939	0	0	0	0	0	0	0	0	0	0	0	0	0	0	0	0	0	0	0	0	0	0	0	0	0	0	0	0	0	0	0	0	0	0	0	0	0	0
hsa-miR-99a-5p	119511	10909.9	3692.52	5422.43	1213.66	286.624	389.738	579.259	7649.8	3.08934	99.5991	2198.9	1536.77	2747.48	60.6627	19351.3	31.3765	1691.96	6416.29	2426.53	6202.4	20464.1	429.107	130.977	13670.1	52.5537	812.896	167827	415.185	3049.26	0	32.3981	976.68	1347.52	2136.08	1196.98	592.123	119.856	2883.64	320.761	7.48414	42147	0	1514.27	170.108	15.3996	37.6294	125365	4982.51
hsa-miR-6718-5p	0	0	0	0	0	0	0	0	0	0	0	0	0	0	0	0	0	0	0	0	0	0	0	0	0	8.90741	0	0	0	0	0	0	0	0	0	0	0	0	0	0	0	0	0	0	0	0	0	0	0
hsa-miR-503-5p	9.24902	20.6016	163.102	267.344	9.6655	15.4729	3.95284	152.034	97.4855	0	0	0	5.54935	10.2719	4.17106	13.808	0	0	10.9777	7.92802	101.467	63.7136	115.285	0	31.0318	49.2357	0	6.3021	14.3615	11.2247	0	169.07	0	38.0303	0	0	0	0	10.6415	20.6037	12.1688	16.0697	0	217.768	0	7.99258	77.4432	9.29435	0
p-hsa-miR-141-2	0	0	0	0	0	0	0	0	0	0	0	0	0	0	0	0	0	0	0	7.2527	0	0	0	0	0	0	0	0	0	0	0	0	0	0	40.2763	32.453	0	0	0	0	0	0	0	0	0	4.45163	0	0	0
hsa-miR-629-3p	0	0	0	0	0	0	0	0	0	0	0	0	0	4.89066	5.1991	0	0	0	8.63135	6.21621	5.34071	10.16	0	6.06982	3.53867	0	0	0	10.6194	0	0	0	0	0	3.35617	0	0	0	0	3.2436	0	0	0	3.10819	0	16.5504	6.21833	0	0
hsa-miR-129-2-3p	163.922	0	0	0	0	0	0	5.11916	0	0	0	241.953	0	0	0	2334.85	0	0	0	492.886	0	18.4917	0	11.2515	0	0	0	49.2968	0	5.93072	0	0	0	0	0	250.624	0	0	0	0	0	246.409	0	0	0	30.7499	0	155.431	301.045
hsa-miR-30d-3p	65.062	45.745	46.9184	55.8766	74.267	21.6921	23.7635	0	90.1466	0	0	61.917	71.5383	9.88375	7.01023	48.9671	44.2336	113.266	0	7.69057	45.5359	0	3.34849	61.291	30.0247	14.0705	36.0177	28.0231	0	15.3327	0	169.015	29.2366	29.155	11.7503	66.6222	82.4473	14.7649	35.8299	0	0	27.6709	0	15.0807	19.1343	15.5304	5.28627	63.7044	58.4054
hsa-miR-484	194.56	623.079	427.489	1179.93	229.386	422.278	1011.61	38.6269	108.392	2850.42	0	403.783	375.965	54.4926	940.759	198.845	903.614	196.452	1081.03	69.8405	374.316	920.81	19.2745	1044.39	354.871	330.083	420.061	1124.48	1678.35	138.149	814.327	296.443	144.8	195.398	250.119	336.931	64.1397	1119.88	272.446	8240.04	5.26158	343.424	2052.49	80.709	1342.15	140.193	33.5888	207.779	446.611
hsa-miR-204-5p	83.9941	40.7812	11.2828	8.90017	124.601	39.7569	20.4403	23.3013	0	0	0	2311.66	0	20.8408	28.3354	755.984	0	36316.6	87.5846	226.079	0	8592.49	0	7762.42	54.3862	4.10298	0	844.788	15.3387	206.536	0	173.488	7.29052	105.478	156.301	2410.27	30.3625	0	27.0418	0	0	951.559	0	0	19.5364	0	0	63.7306	2415.22
hsa-miR-92b-5p	11.7921	0	0	13.9691	0	5.59197	0	108.073	10.7794	0	0	5.94262	0	0	3.04018	3.87673	3.72058	0	17.9005	3.39708	3.05357	7.25713	6.18738	66.0632	0	0	0	9.75243	11.64	8.40987	0	0	0	0	0	6.73431	0	0	0	0	20.1935	10.9606	0	0	7.84121	22.8953	31.5972	13.1071	6.93136
hsa-miR-1912	5.64663	0	0	0	0	0	0	0	0	0	0	0	0	0	0	3.20097	0	0	0	0	0	0	0	5.74462	0	0	0	6.38239	0	0	0	0	0	0	0	0	0	0	0	0	0	0	0	0	0	0	0	5.59071	0
hsa-miR-146b-3p	0	14.2355	8.4529	31.1506	117.808	9.2396	41.1295	26.6155	81.0914	3.17807	0	48.8674	481.402	7.31832	239.001	3.90959	62.4728	40.7822	128.989	16.3196	19.2335	4.49779	4.5881	12.7319	25.2278	49.2453	201.64	0	4.95019	9.36216	7.08787	7.34478	252.597	0	9.41531	52.0613	138.74	1483.59	44.0897	0	7.97681	50.7228	3.31623	17.4139	31.1627	8.56689	15.4363	0	38.4295
hsa-miR-183-3p	0	0	63.373	10.244	0	0	4.15678	18.32	15.359	0	0	0	0	3.70231	4.55025	0	0	4.04521	21.8322	0	27.9292	5.74061	0	0	5.29883	0	0	0	4.99543	0	0	0	0	0	4.85028	0	0	0	6.74112	8.57882	0	0	0	12.0008	0	0	0	0	0
hsa-miR-301a-5p	9.00752	0	12.9397	0	0	0	0	6.35065	0	0	0	0	0	0	0	0	0	0	0	0	0	4.8645	0	10.9148	0	4.1308	0	7.45514	0	0	0	0	3.08942	0	0	3.16914	0	0	0	0	7.73606	26.2108	0	0	0	29.9988	22.3948	10.4063	3.91415
hsa-miR-190b	18.2296	11.4031	69.9096	8.91146	0	0	0	0	14.2316	0	0	0	0	3.92333	0	0	10.0853	8.09042	0	0	67.2993	0	0	0	7.77664	20.6321	0	12.4634	0	0	0	3.95812	0	0	0	0	4.02794	0	162.552	0	0	0	0	6.10061	0	6.7809	0	20.1112	0
hsa-miR-1247-5p	0	210.078	10.7983	0	12.3855	0	0	11.1252	3.44505	0	0	26.1111	0	8.59771	74.4224	0	0	76.859	264.466	0	8.69656	19.7548	0	679.876	126.511	0	0	4.9662	338.728	0	0	232.298	14.2707	0	97.8436	32.9684	5.8397	0	15.711	0	0	3.82955	0	0	4.39536	0	0	0	32.7693
hsa-miR-411-3p	27.5147	0	0	8.90017	0	83.1786	0	8.37337	0	0	0	34.7153	0	4.5211	0	105.049	0	0	0	17.9558	0	0	0	30.7935	8.82031	6.91645	0	44.3063	0	9.65569	0	27.7386	0	0	3.35617	44.7712	0	0	0	0	0	129.766	0	0	0	0	0	24.0302	39.5086
hsa-miR-766-5p	0	0	0	7.12917	0	0	0	19.6471	0	0	0	0	0	0	0	0	0	0	0	0	0	0	0	0	0	0	0	0	0	0	0	0	0	0	0	0	0	0	0	0	107.546	4.56458	0	0	0	744.051	220.583	0	0
hsa-miR-3682-3p	0	0	0	0	0	0	0	0	0	0	0	0	0	0	0	0	0	0	0	0	0	0	0	0	0	0	0	0	0	0	0	0	0	0	0	0	0	0	0	0	0	0	0	0	0	4.28666	0	0	0
hsa-miR-7162-3p	0	0	0	0	0	0	0	0	0	0	99.5991	0	0	0	0	0	0	0	0	0	0	0	0	0	0	0	0	0	0	0	0	0	0	0	0	0	0	0	0	0	0	0	0	0	0	0	0	0	0
hsa-miR-302c-3p	0	0	0	0	0	0	0	6.85554	0	0	0	0	0	0	0	0	0	0	0	0	0	0	0	990.947	0	0	0	0	0	0	0	0	0	0	0	0	0	0	0	0	0	0	0	0	0	0	0	0	0
hsa-miR-515-5p	0	0	0	0	0	0	0	9.76392	0	0	0	0	0	0	0	0	0	0	0	0	0	0	0	0	0	0	0	0	0	0	0	7099.65	0	0	0	0	0	0	0	0	0	0	0	0	0	0	0	0	0
hsa-miR-3934-5p	0	0	0	0	0	0	0	10.9537	15.6062	0	0	0	0	14.1477	6.41397	0	0	0	3.41994	0	0	0	11.7257	0	4.13156	12.6606	0	0	0	0	0	0	0	0	3.48156	0	0	0	0	0	29.9715	0	0	24.1121	0	146.391	10.9242	0	0
hsa-miR-130a-5p	0	0	0	0	0	0	0	0	11.062	0	0	0	0	0	0	0	0	4.20387	0	0	0	15.6699	0	6.03185	0	0	0	0	0	0	0	4.11171	0	0	0	0	0	0	0	0	0	0	0	3.7338	0	0	0	0	0
hsa-miR-99a-3p	20.3001	49.4675	6.58685	5.56261	44.0677	12.7066	0	6.5054	53.1278	0	0	111.106	14.0877	29.1516	8.30482	60.066	0	38.9784	20.9027	66.6882	22.4319	182.266	4.14261	4.55236	64.9105	0	5.3853	15.717	0	70.3788	0	4.73269	5.38832	0	23.0137	175.031	11.0343	0	46.2841	0	0	24.5167	0	24.7174	0	0	0	19.798	118.241
hsa-miR-548ao-3p	0	0	0	0	0	0	0	0	0	0	0	0	0	0	0	0	0	0	0	0	0	0	0	3.03491	0	0	0	0	0	0	0	0	0	0	0	0	0	0	0	0	0	0	0	0	0	0	0	0	0
hsa-let-7d-3p	882.696	247.859	143.893	548.946	56.6146	110.615	433.319	23.6113	95.6781	73.0737	12.1588	302.923	69.853	67.6632	999.489	268.679	361.389	151.583	1096.69	37.8248	143.849	75.5829	21.9837	0	316.447	38.3335	138.033	1630.81	103.666	64.6501	235.157	16.2911	650.634	294.743	106.06	290.098	115.033	96.2394	93.9249	96.2659	12.2262	330.793	38.3243	61.8668	864.296	76.6119	23.1983	868.468	279.284
hsa-miR-204-3p	445.843	0	0	6.67513	0	0	0	10.1173	0	0	0	0	0	0	0	4.24053	0	16.6792	0	0	0	191.883	0	4.14528	0	0	0	138.787	0	0	0	0	0	3.78693	0	0	0	0	0	0	0	11.3382	0	0	0	0	0	477.839	0
hsa-miR-183-5p	24.9439	299.562	3303.98	185.324	40.9234	0	286.897	77.5883	6148.64	73.1801	24.3176	11.0749	4.43332	642.9	95.5248	15.9496	15.9976	1633.31	627.25	47.8959	1138.13	39.5096	1025.12	179.807	349.592	86.8659	19.7103	78.2007	393.421	309.839	139.846	72.7543	4135.02	11.4415	276.99	7.15342	374.816	5.62886	1494.35	178.636	16.1548	41.6644	61.5794	4740.81	63.4624	28.9458	0	20.6484	7.47304
hsa-miR-146b-5p	85.8966	842.52	694.27	679.751	10440.5	887.941	717.269	7067.5	5531.12	11.7196	37.4939	2593.71	81209.1	4859.41	858.794	523.842	305.914	1662.58	900.748	4304.21	1641.26	264.54	2128.85	324.858	1234.19	11361.7	28904	127.789	368.519	7082.01	5.73015	184.53	1192.93	10.3713	412.129	2038.19	52323	81941	4653.43	56.1187	1148.39	2844.65	33.4215	9036.81	155.268	3436.67	4609.55	72.6687	1548.26
hsa-miR-5189-3p	0	0	0	0	0	0	0	0	0	0	0	0	0	0	0	0	4.96077	0	0	0	0	0	0	0	0	3.30847	0	0	0	0	3.9623	0	0	0	0	0	0	0	0	0	0	0	0	0	0	0	0	0	0
hsa-miR-1247-3p	3.4912	4.78429	0	0	0	0	0	0	0	0	0	0	0	5.58337	3.55434	0	0	8.66187	9.7282	0	0	0	20.3819	385.751	0	0	0	3.7166	0	0	0	11.3069	31.3118	0	3.10516	0	0	0	0	0	0	0	0	3.60934	0	0	0	4.20615	0
hsa-miR-19a-5p	0	0	0	3.33756	0	0	0	0	0	0	0	0	5.22028	0	0	0	0	0	0	0	0	0	0	0	0	0	0	0	0	0	0	0	0	0	0	0	0	0	0	0	0	0	0	0	0	0	0	0	0
hsa-miR-517c-3p	0	0	0	0	0	0	0	0	0	0	0	0	0	0	0	0	0	0	0	0	0	0	0	0	0	0	0	0	0	0	0	1421.33	0	0	0	0	0	0	0	0	0	0	0	0	0	0	0	0	0
hsa-miR-4520-2-3p	0	0	0	0	0	0	0	0	0	0	0	0	0	0	0	0	0	0	0	0	0	0	0	0	0	0	0	0	0	0	0	0	0	0	0	0	0	0	0	0	0	0	0	0	0	6.46002	0	0	0
hsa-miR-7641	484.972	137.577	52.3538	147.039	25.4088	132.032	46.4284	815.518	295.917	25.9543	5951.05	21.885	35.6398	7599.01	151.583	12.3356	7.14375	39.2904	184.462	65.0141	145.98	185.589	2743.34	337.209	391.662	13.8329	70.4694	52.2458	213.469	311.6	23.3442	42.3714	72.5429	1355.4	1400.95	36.1154	94.4659	21.2477	545.38	11.4125	283.352	63.7608	9.60388	285.143	67.6852	56.1281	31.1086	416.458	26.1246
hsa-miR-1296-5p	166.907	7.10028	80.8552	27.007	16.3502	51.034	0	0	44.6258	0	0	421.909	3.5187	11.004	125.149	308.622	22.3235	0	222.132	257.481	16.9865	8.46564	0	128.208	18.0675	10.9434	5.82817	132.637	67.9204	105.585	0	46.957	10.039	20.46	26.9114	632.582	5.59731	0	33.6473	3.89686	0	232.683	0	17.7071	0	0	0	180.1	507.28
hsa-miR-6743-5p	0	0	0	0	0	0	0	0	0	0	0	0	0	0	0	0	0	0	0	0	0	0	0	0	0	0	0	0	0	0	0	0	0	0	3.99974	0	0	0	0	0	0	0	0	0	0	0	0	0	0
hsa-miR-516a-5p	0	0	0	5.34688	0	0	0	0	0	0	37.4939	12.7789	0	0	0	24.9199	0	0	0	12.1814	0	0	0	0	0	0	0	0	0	0	0	7762.7	0	0	0	5.58344	4.05586	0	0	0	0	8.36014	0	0	0	0	0	0	22.6453
hsa-miR-3064-5p	3.88969	0	0	0	0	0	0	3.16377	0	0	0	0	0	0	0	0	0	0	0	0	0	0	0	0	0	0	0	0	0	0	0	0	0	0	0	0	0	0	0	0	0	0	0	0	0	3.95907	0	3.66864	0
hsa-miR-3129-5p	0	0	0	0	0	0	0	0	0	0	0	0	0	0	0	0	0	0	0	0	0	0	0	0	0	0	0	0	0	0	0	0	0	0	0	0	0	0	0	0	0	0	0	0	0	0	0	0	0
hsa-miR-548b-5p	0	0	0	0	0	0	0	0	0	0	0	0	0	0	0	0	0	0	0	0	0	0	0	5.03356	0	4.92357	0	0	0	0	0	0	0	0	0	0	0	0	0	0	0	0	0	0	0	0	0	0	0
hsa-miR-92a-1-5p	0	34.7857	26.6595	14.9004	5.06238	0	0	285.847	7.21918	0	0	0	19.2763	3.72655	28.8324	0	0	4.20387	94.4475	0	8.09618	18.4975	0	32.2459	13.0571	0	22.0775	0	47.3997	3.11435	0	0	0	7.75563	0	0	0	4.82474	3.05258	0	222.254	0	0	3.13575	0	1667.67	836.41	0	0
hsa-miR-6855-5p	0	0	0	0	0	0	0	0	0	0	0	0	0	0	0	0	0	0	0	0	0	0	0	0	0	0	0	0	0	0	0	0	0	0	0	0	0	0	0	0	0	0	0	0	0	0	0	0	0
hsa-miR-5189-5p	0	0	0	4.45009	0	0	7.12217	0	0	0	0	0	0	0	0	0	26.0537	0	0	0	0	0	0	0	0	58.5344	0	0	0	0	35.3475	0	0	0	0	0	0	0	0	0	0	0	0	0	0	0	0	0	0
hsa-miR-3613-5p	9.53976	9.74598	226.094	17.8003	31.6761	16.9804	5.84213	4.50141	48.5262	0	24.8998	26.5862	3.55996	52.8222	0	152.805	0	12.6116	0	52.5079	82.0007	25.4269	7.24894	4.30847	13.7578	490.661	0	0	76.0934	58.3167	0	27.2042	26.2261	84.8169	3.01499	30.3723	10.9385	0	31.3139	3.6779	3.72894	108.445	0	350.362	0	7.28949	0	9.52777	43.8015
hsa-miR-134-5p	912.467	137.496	188.454	40.9762	20.3571	342.387	11.642	211.055	246.019	0	0	200.892	18.6973	104.057	28.8176	374.113	536.341	18.0476	40.4118	1230.18	41.5216	26.639	50.5755	57.4418	140.462	374.111	0	130.874	12.1305	207.047	0	42.1908	193.844	0	38.1843	129.145	5.78214	0	55.2438	0	0	240.259	0	64.7258	13.1525	0	0	929.54	185.68
hsa-miR-195-5p	68.8072	609.451	641.752	36.3198	473.776	182.173	6.60508	273.53	301.063	0	0	707.947	9.40476	487.105	149.219	1498.46	0	194.17	84.7639	1351.32	539.011	5346.96	359.229	7.99447	1326.67	35.2479	5.03031	149.548	440.785	527.851	0	93.7627	127.816	352.79	422.861	728.925	560.902	0	1142.74	0	7.6376	289.573	0	460.619	0	21.8302	0	71.0302	786.363
hsa-miR-19a-3p	22.5324	332.386	1374.22	85.6642	174.53	26.6075	151.594	3.01265	110.911	0	0	73.4627	336.552	23.3623	0	446.103	35.9656	48.5425	0	114.555	1806.46	1279.01	9.04933	91.0523	239.219	1098.28	24.1148	24.9059	25750	217.827	0	59.8683	25.8149	191.3	213.211	74.1092	19.8203	11.2908	180.234	30.9032	0	48.093	0	138.046	65.9106	12.3096	8.00373	21.4131	82.8185
hsa-miR-3200-3p	0	0	30.6496	23.1698	0	6.70921	9.95151	0	0	5.20279	0	160.971	0	4.67782	5.20008	169.03	0	0	9.67497	73.2532	10.7614	8.61092	0	11.7765	4.82964	0	0	0	0	18.7342	7.84216	0	4.22503	0	0	153.893	0	0	6.13228	10.7778	0	125.452	0	6.13888	0	0	0	0	187.298
hsa-miR-377-3p	125.84	129.2	42.3201	0	0	29.2293	0	8.3903	11.5226	0	0	53.9298	3.94968	7.88374	0	314.838	18.6029	0	0	328.436	121.213	0	0	0	29.5009	6.79922	0	89.2748	0	25.3645	0	57.1219	0	0	9.79872	46.582	0	0	6.58396	0	0	36.1651	0	11.9023	0	0	0	124.08	69.2511
hsa-miR-1296-3p	0	0	0	0	0	0	0	0	0	0	0	0	0	0	0	4.80065	0	0	0	0	0	0	0	0	0	0	0	0	0	0	0	0	0	0	0	3.48704	0	0	0	0	0	0	0	0	0	0	0	0	4.95392
hsa-miR-518e-3p	0	0	0	0	0	0	0	9.62903	0	0	0	0	0	0	0	0	0	0	0	0	0	0	0	0	0	0	0	0	0	0	0	1483.29	0	0	0	0	0	0	0	0	0	0	0	0	0	0	0	0	0
hsa-miR-548az-5p	0	0	0	0	0	0	0	0	0	0	0	0	0	0	0	0	0	4.20387	0	0	0	0	0	0	0	0	0	0	0	0	0	0	0	0	0	0	0	0	0	0	0	0	0	0	0	0	0	0	0
hsa-miR-3922-3p	0	0	0	0	0	0	0	0	0	0	24.3176	0	0	0	0	0	0	0	0	0	0	0	0	0	0	0	0	0	0	0	0	0	0	0	0	0	0	0	0	0	0	0	0	0	0	0	0	0	0
hsa-miR-4800-3p	0	0	0	0	0	0	0	0	0	0	0	0	0	0	0	0	0	0	6.5235	0	0	0	0	0	0	0	0	0	0	0	0	0	0	0	11.9863	0	0	0	0	0	0	0	0	0	0	0	0	0	0
hsa-miR-30d-5p	15492.8	7609.68	7180.12	8974.71	9223.99	2440.48	7265.66	2848.97	8020.23	2238.44	109.429	11843.2	8010.73	8411.83	9633.02	6867.04	4257.17	10333.1	9786.28	5166.47	4902.53	4891.76	5618.37	7155.65	9937.78	26326.9	5185.2	10260.6	1397.82	10358	1149.32	18774.6	7391.13	2461.75	7858.59	11438.1	21358	8188.45	6339.77	4337.42	1343.52	11823.9	1117.29	10218.7	7454.16	11105	2143.82	15069.2	11343.1
hsa-miR-3129-3p	0	0	0	0	0	0	0	0	0	0	0	0	0	0	0	0	0	0	3.03994	0	0	0	0	0	0	0	0	0	0	0	0	0	0	0	0	0	0	0	0	0	0	0	0	0	0	0	0	0	0
hsa-miR-548i	0	0	0	0	0	0	0	0	0	0	0	0	0	0	0	0	0	4.04521	0	0	0	0	0	4.44137	0	0	0	0	0	0	0	3.23375	0	0	0	0	9.75312	0	0	0	0	0	0	0	0	0	0	0	0
hsa-miR-629-5p	45.9214	44.5229	132.246	337.094	3.13193	17.9827	10.74	247.937	216.507	3.74666	48.6352	6.66599	24.6308	25.3628	15.5379	31.1994	29.1353	0	18.5593	12.5372	113.106	28.7282	18.9201	36.7154	46.6597	137.683	16.0545	13.5005	31.236	13.5071	0	16.4335	69.2805	0	10.0095	7.22717	11.1922	18.239	14.3302	55.2328	85.0263	32.9227	4.89386	15.1047	16.1431	240.416	45.0249	36.6776	6.24661
hsa-miR-873-3p	299.465	0	3.82746	0	0	0	3.93186	6.5572	6.16269	0	0	91.3557	8.02057	0	0	12.6544	0	0	0	18.0262	0	0	0	36.7656	0	0	0	377.489	0	0	0	0	0	0	0	46.9625	0	0	0	0	0	16.853	0	0	0	0	0	304.035	74.549
hsa-miR-4482-3p	0	0	0	0	0	0	8.26006	0	0	0	0	0	0	0	0	0	0	0	0	0	0	0	0	17.1733	0	0	0	0	0	0	0	0	0	0	0	0	0	0	0	0	0	0	0	0	0	0	0	0	0
hsa-miR-92b-3p	1431.44	303.265	332.649	381.595	211.498	5817.93	941.89	1554.3	200.77	2222.92	49.7996	10061.9	2493.76	77.3069	2473.82	972.02	116.121	1761.42	1340.11	479.282	118.451	553.841	53.0047	103954	154.425	83.1323	1602.55	6738.53	432.341	1830.3	1650.59	350.003	233.173	359.995	688.359	11814.6	2601.51	1830.85	1086.52	433.491	91.7334	1780.84	2338.01	94.1008	835.125	174.521	100.828	1424.91	11726.9
hsa-miR-6855-3p	0	0	0	0	0	0	0	0	0	0	0	0	0	0	0	0	0	0	0	0	0	0	0	0	0	0	0	0	0	0	0	0	0	0	0	0	0	4.34262	0	0	0	0	0	0	0	0	0	0	0
hsa-miR-548b-3p	0	0	26.934	0	0	0	0	0	0	0	0	0	0	0	0	8.25834	0	0	0	0	5.97422	0	0	0	3.53317	0	0	0	0	0	0	0	4.55946	0	0	0	0	0	0	0	0	0	0	0	0	0	0	0	0
p-hsa-miR-293	0	0	25.5269	6.51894	3.40128	7.51708	0	0	3.75531	0	0	0	0	19.2373	8.55967	0	0	0	53.1446	83.9388	20.7608	19.9783	0	17.8301	0	0	4.50914	0	13.9487	0	0	0	3.52623	494.91	83.5501	0	0	0	13.0007	0	0	0	0	23.7033	0	7.83249	8.96301	0	3.28355
hsa-miR-885-3p	124.654	0	0	81.9523	9.11748	0	0	0	0	0	0	9.35727	0	0	0	18.5635	0	0	0	13.2695	0	0	0	0	0	0	0	282.6	0	0	0	0	0	0	0	31.0807	0	0	0	0	0	15.0129	0	0	0	0	0	124.076	12.9344
hsa-miR-134-3p	0	0	0	0	0	4.74019	0	0	0	0	0	7.07973	0	0	0	7.1716	0	0	0	0	0	0	0	0	0	0	0	0	0	0	0	0	0	0	0	6.1006	0	0	0	0	0	0	0	0	0	0	0	0	8.37801
hsa-miR-455-3p	0	41.8312	55.4977	55.6261	261.137	100.951	0	15.1489	61.9319	0	0	10.0335	0	157.654	55.4047	70.8546	0	31.5833	441.71	84.0517	177.719	2098.79	13.5828	162.258	93.2401	0	0	0	385.204	40.6617	0	63.5109	234.35	143.785	45.6881	14.7705	9.78974	0	51.6773	0	0	23.6924	0	1104.98	0	3.27409	0	0	19.1001
hsa-miR-3942-5p	0	0	0	0	0	0	0	0	0	0	0	0	0	0	0	0	0	0	0	0	0	0	0	0	0	3.87262	0	0	0	0	0	0	0	0	0	0	0	0	0	0	0	0	0	0	0	0	0	0	0
hsa-miR-6847-5p	0	0	0	0	0	0	0	0	0	0	0	0	0	0	0	0	3.64191	0	0	0	0	0	0	0	0	3.16515	0	0	0	0	0	0	0	0	0	0	0	0	0	0	0	0	0	0	0	0	0	0	0
hsa-miR-7847-3p	3.8505	0	0	14.9004	0	0	0	0	0	0	36.4764	0	0	0	0	0	0	0	0	0	0	0	0	0	0	4.45466	0	0	0	0	4.30192	0	0	0	0	0	0	0	0	0	0	0	0	0	0	17.3716	0	3.90825	0
hsa-miR-758-5p	3.74236	0	0	0	0	3.09903	0	3.16521	0	0	0	16.0179	0	0	0	37.7278	6.58345	0	0	24.0317	0	0	0	0	0	0	0	6.2898	0	0	0	0	4.68124	0	0	11.8738	0	0	0	0	0	0	0	0	0	0	0	3.38967	20.7821
hsa-miR-148b-3p	1687.15	1572.15	1501.48	1671.79	811.353	1035.41	675.628	356.895	1258.8	35.0542	24.3176	781.346	889.313	1297.42	378.186	2720.62	5334.07	1016.64	648.367	653.68	1913.31	97.6181	1429.56	1611.63	682.22	5369.39	540.651	370.731	140.78	1240.34	13.6527	1128.1	486.078	76.2014	230.845	610.708	794.942	382.151	714.962	209.452	292.211	2576.32	20.9963	2607.81	276.256	1080.43	200.67	1608	587.863
hsa-miR-7113-5p	0	0	0	0	0	0	0	0	0	0	12.1588	0	0	0	0	0	0	0	0	0	0	0	0	0	0	0	0	0	0	0	0	0	0	0	0	0	0	0	0	0	0	0	0	0	0	0	0	0	0
hsa-miR-518e-5p	0	0	0	0	0	0	0	11.7223	0	0	12.1588	0	0	0	0	0	0	0	0	0	0	0	0	0	0	0	0	0	0	0	0	1028.25	0	0	0	0	0	0	0	0	0	0	0	0	0	0	0	0	0
hsa-miR-3158-3p	0	0	0	4.45573	0	8.06025	5.82229	0	7.3708	5.37075	0	0	5.51091	0	0	0	4.2022	4.04521	3.51761	0	0	0	0	13.2777	0	0	3.18866	0	0	4.87473	6.32563	0	0	0	0	0	0	4.99945	0	3.08222	0	0	5.1055	0	0	10.417	5.93403	0	0
hsa-miR-23b-3p	148.585	10078.9	5692.47	149.078	2691.13	1657.12	65.0693	334.096	1553.16	4.56944	0	1942.42	183.323	5580.78	2177.41	4221.45	344.774	4547.22	7251.13	1840.5	2225.78	11982.1	470.85	291.058	5771.65	335.037	287.792	72.5883	4940.66	529.112	0	2755.75	1900.03	1077.08	3706.85	1547.87	1661.15	19.9761	851.229	53.0701	14.7825	2048.75	3.09833	4357.58	36.4726	112.027	96.6096	174.86	1783.55
hsa-miR-3117-3p	0	0	0	0	0	4.09997	0	0	0	0	0	16.4446	0	0	0	17.0315	0	0	0	77.0611	0	4.66654	0	5.31109	0	0	0	0	0	19.1027	0	0	0	0	0	30.2497	0	0	0	0	0	18.4276	0	6.43385	0	0	0	0	18.0596
hsa-miR-873-5p	245.291	4.87508	36.6731	27.813	0	0	12.7932	11.6042	7.43474	0	56.2409	366.273	3.90679	0	0	717.036	0	0	0	72.3985	0	0	0	10.3403	6.75086	11.7228	0	134.526	0	5.02521	0	6.34593	0	0	0	424.101	0	0	0	0	0	80.7968	0	0	3.99441	0	0	254.232	394.318
hsa-miR-548t-3p	0	3.57445	0	4.65638	0	0	0	0	0	0	0	0	0	0	0	8.50408	0	0	0	7.00079	4.40988	34.1943	0	0	0	15.8258	0	0	14.2533	0	0	0	0	0	0	0	0	0	0	6.22174	0	4.97486	0	0	0	13.7752	7.56496	0	0
hsa-miR-4649-5p	0	0	0	0	0	0	0	0	0	0	48.6352	0	0	0	0	0	0	0	0	0	0	0	0	0	0	0	0	0	0	0	0	0	0	0	0	0	0	0	0	0	0	0	0	0	0	0	0	0	0
hsa-miR-122-5p	4.81555	0	0	528.448	621.04	0	0	0	0	0	18.747	0	0	0	0	0	0	0	0	0	0	0	0	0	0	0	0	0	0	0	0	0	0	0	0	0	0	0	0	0	0	9.27725	0	0	0	0	0	4.94238	0
hsa-miR-6859-5p	0	0	0	0	0	0	0	0	0	0	0	0	0	0	0	0	0	0	0	0	0	0	0	0	0	6.56476	0	0	0	0	3.77157	0	0	0	0	0	0	0	0	0	0	0	0	0	0	3.0857	0	0	0
hsa-miR-552-5p	0	0	0	0	0	0	0	0	0	0	0	0	0	0	0	0	0	0	0	0	0	0	0	0	0	0	0	0	12.6657	0	0	0	0	0	0	0	0	0	0	0	0	0	0	0	0	0	0	0	0
p-hsa-miR-277	0	0	0	0	0	0	0	0	0	0	0	0	0	0	0	3.00092	0	0	0	0	0	0	0	0	0	0	0	0	0	0	0	0	0	0	0	0	0	0	0	0	0	0	0	0	0	0	0	0	0
hsa-miR-885-5p	499.535	0	8.81471	201.156	218.907	0	5.87474	0	0	0	0	195.752	0	0	0	324.462	0	0	7.54713	51.419	0	11.2445	0	0	5.05474	0	0	518.759	0	6.40696	0	0	0	0	5.61082	260.161	0	0	0	0	0	164.691	0	0	21.6496	0	0	495.624	241.004
hsa-miR-455-5p	184.152	87.7509	94.8655	11.5849	264.205	52.3589	0	14.5017	498.22	0	0	28.4804	0	87.0519	9.43247	21.3032	0	36.4069	7.34653	199.525	103.958	189.579	28.8536	69.8029	85.5266	0	0	128.78	75.1749	96.4552	0	147.27	35.3761	20.0342	40.0773	51.4355	10.3656	0	73.0949	0	0	124.974	0	513.514	14.0714	0	0	181.629	29.0777
hsa-miR-4742-3p	0	0	0	3.72511	0	0	0	0	0	4.68332	0	0	0	0	0	0	0	0	0	0	0	0	0	0	0	12.0051	0	0	0	0	0	0	0	0	0	3.79115	0	0	0	10.1049	0	0	3.92422	0	0	5.02061	0	0	0
hsa-miR-5000-3p	0	0	0	0	0	0	0	0	0	0	0	0	0	0	0	0	0	0	0	0	0	0	0	0	0	0	0	0	0	0	0	0	0	0	0	0	0	5.62886	0	0	0	0	0	0	0	0	0	0	0
hsa-miR-328-3p	1257.58	240.316	78.6178	31.1901	28.3317	54.4811	85.1479	8.26943	126.513	95.4549	0	498.905	38.8998	42.4079	152.685	252.364	286.17	164.576	199.171	195.033	69.3111	228.799	12.05	130.116	299.897	76.6779	71.1603	2881.71	46.2748	57.88	314.551	23.7277	88.4389	50.9838	64.8223	467.262	38.7822	314.406	47.6003	103.988	3.00662	1510.81	50.9158	30.5488	73.3708	24.3055	8.66753	1297.03	551.984
hsa-miR-1252-5p	0	0	0	0	0	0	0	0	0	0	0	5.12791	0	0	0	17.8793	0	0	0	14.3687	0	0	0	0	0	0	0	0	0	0	0	0	0	0	0	4.65199	0	0	0	0	0	10.0675	0	0	0	0	0	0	6.10701
hsa-miR-758-3p	15.666	4.0755	10.9792	11.1252	4.77664	97.73	0	0	7.71884	0	0	80.1755	3.47756	3.39324	0	92.5997	277.345	0	12.9052	38.419	0	0	0	74.3929	10.0448	27.9002	0	68.5919	0	26.6267	0	23.1232	5.23117	0	3.20618	71.0657	0	0	5.24261	0	0	82.2179	0	3.46263	0	0	0	14.8808	121.707
hsa-miR-148b-5p	5.06592	28.6021	24.7755	0	35.4017	40.4042	28.871	7.98396	51.8794	4.33973	0	57.5981	21.6139	44.797	17.6946	32.0353	55.8087	25.9856	7.56239	72.9158	24.0332	8.22112	68.7159	40.2124	13.9599	193.631	9.33569	0	16.351	100.22	0	61.329	3.40944	0	11.3151	58.9471	32.3012	7.81672	18.6578	3.51532	10.7628	59.2827	0	100.627	8.85744	32.7819	27.9895	4.42213	86.6508
hsa-miR-4804-3p	0	0	0	0	0	0	0	0	0	0	0	0	0	0	0	0	0	0	0	0	0	0	0	0	0	0	0	0	0	0	0	0	0	0	0	0	0	0	0	3.84161	0	0	0	0	0	0	0	0	0
hsa-miR-23b-5p	24.5981	37.519	7.61632	42.2758	0	0	0	80.9226	8.60521	0	0	0	0	10.0666	3.30426	7.29896	0	0	65.2591	3.89309	4.07237	27.9992	0	0	45.6658	0	0	44.6674	0	0	0	0	0	0	0	0	0	0	0	0	42.2595	11.7454	0	5.12166	0	99.9034	36.2606	35.377	0
hsa-miR-6803-3p	0	0	0	0	0	0	0	0	0	3.61212	0	0	0	0	3.87861	0	0	0	6.8749	0	0	0	0	0	0	0	0	0	0	0	6.07289	0	0	0	0	0	0	10.8557	0	30.6999	0	0	3.04629	0	0	0	0	0	0
hsa-miR-1538	0	0	0	0	0	0	0	0	0	0	0	0	0	0	0	0	7.99878	0	0	0	0	0	0	0	0	0	0	0	0	0	15.8803	0	0	0	0	0	0	0	0	0	0	0	0	0	0	0	0	0	0
hsa-miR-122-3p	0	0	0	0	95.6177	0	0	0	0	0	0	0	0	0	0	0	0	0	0	0	0	0	0	0	0	0	0	0	0	0	0	0	0	0	0	0	0	0	0	0	0	0	0	0	0	0	0	0	0
hsa-miR-552-3p	0	0	0	0	0	0	0	0	0	0	0	0	0	0	3.25273	9.9517	0	0	0	0	0	0	0	0	0	0	0	0	62.1694	0	0	0	0	0	0	0	0	0	0	0	0	6.74111	0	0	0	0	0	0	0
p-hsa-miR-251	0	0	0	0	0	0	0	3.66127	0	0	0	0	0	0	0	0	0	0	0	0	0	0	0	0	0	0	0	0	0	0	0	0	0	0	0	0	0	0	0	0	0	0	0	0	0	0	0	0	0
hsa-miR-212-5p	131.898	3.02189	11.001	4.45573	3.90071	6.01579	0	3.03384	8.70679	0	12.1588	42.0131	0	0	13.8241	41.0895	0	0	15.4862	5.64968	0	0	0	0	15.5575	0	0	259.398	0	0	0	0	0	0	0	14.4939	0	0	5.12521	0	3.74207	67.7937	0	0	0	10.965	29.033	119.398	55.9108
p-hsa-miR-259	0	0	0	0	0	0	0	0	0	0	24.8998	0	0	0	0	0	0	0	0	0	0	0	0	0	0	0	0	0	0	0	0	0	0	0	0	0	0	0	0	0	0	0	0	0	0	0	0	0	0
p-hsa-miR-258	0	0	0	0	0	0	0	0	0	0	37.4939	0	0	0	0	0	0	0	0	0	0	0	0	0	0	0	0	0	0	0	0	0	0	0	0	0	0	0	0	0	0	0	0	0	0	0	0	0	0
hsa-miR-373-5p	0	0	0	0	0	0	0	35.3937	0	0	0	0	0	0	0	0	0	0	0	0	0	0	0	0	0	0	0	0	0	0	0	0	0	0	0	0	0	0	0	0	0	0	0	0	0	0	0	0	0
p-hsa-miR-256	5.16553	43.3093	5.14989	57.7391	12.3089	19.2587	93.394	35.703	13.2164	97.6066	93.7348	28.4348	24.6438	26.4759	30.1519	0	5.37417	12.6116	167.338	17.4884	0	9.08105	24.5913	72.8385	30.8771	0	18.6182	0	65.271	13.4617	88.1504	6.27842	4.87736	96.0144	61.0682	10.1877	8.95395	48.6495	33.6648	29.946	3.71202	6.46595	93.7463	6.20195	173.515	24.5479	14.3157	0	15.227
hsa-miR-548ah-5p	0	0	0	0	0	0	0	0	0	0	0	0	0	0	0	0	0	0	0	0	0	0	0	64.1125	0	0	0	0	0	0	0	0	0	0	0	0	0	0	0	0	0	0	0	0	0	0	0	0	0
hsa-miR-4742-5p	0	0	0	0	0	0	0	0	0	0	0	0	0	0	0	0	0	0	0	4.59275	0	0	0	0	0	0	0	0	0	0	0	0	0	0	0	0	0	0	0	0	0	0	0	0	0	4.38678	0	0	0
hsa-miR-654-3p	0	133.739	65.2887	91.2268	100.372	3492.86	85.8543	15.811	25.0998	3.66187	0	439.327	107.091	63.8265	46.142	175.594	108.724	85.7261	75.8137	61.1575	11.7557	5.72055	6.73377	725.721	92.8728	92.0009	13.7923	12.3331	7.95885	423.065	0	562.838	35.2065	16.4435	63.9736	567.125	25.4245	0	104.119	3.87013	0	318.793	0	66.6133	56.1427	0	0	0	574.662
hsa-miR-1908-3p	0	0	0	0	0	0	0	0	0	0	0	0	0	0	0	0	7.85456	0	0	0	0	0	0	6.44918	0	0	0	0	0	0	0	0	0	0	0	0	0	0	0	0	0	0	0	0	0	0	0	0	0
hsa-miR-3605-5p	0	0	0	8.38149	0	0	10.2809	6.52159	5.07715	0	0	5.71806	0	5.38933	0	4.74101	7.02776	4.5119	4.21187	9.52043	0	0	6.20317	9.47863	0	26.9793	0	0	0	7.34242	4.90788	0	0	0	0	0	0	0	0	0	5.80004	3.41472	0	0	6.73807	27.211	3.88094	0	5.09039
hsa-miR-224-3p	0	110.469	0	5.34688	3.37263	4.45494	0	0	3.9597	0	0	0	0	15.5356	3.64006	0	0	0	70.3723	0	15.644	75.1541	0	0	80.9692	0	0	0	51.9367	0	0	13.5051	4.01392	0	9.81812	0	0	0	4.85631	0	0	0	0	4.50393	0	0	0	0	0
hsa-miR-6500-3p	0	0	4.88261	0	0	0	0	0	17.5155	0	0	4.26402	0	0	0	3.10876	0	0	0	0	0	0	0	0	0	0	0	0	0	0	0	0	0	0	0	4.90429	0	0	0	0	0	7.27371	0	0	0	0	0	0	3.37003
p-hsa-miR-262	0	0	0	0	0	0	0	0	0	0	18.747	0	0	0	0	0	0	0	0	0	0	0	0	0	0	0	0	0	0	0	0	0	0	0	0	0	0	0	0	0	0	0	0	0	0	0	0	0	0
hsa-miR-6892-5p	0	0	0	0	0	0	0	0	0	0	0	0	0	0	0	0	0	0	0	0	0	0	0	0	0	4.00171	0	0	0	0	0	0	7.25494	0	0	0	0	0	0	0	0	0	0	0	0	0	0	0	0
hsa-miR-22-5p	237.45	71.6148	67.471	120.305	32.8631	69.3319	13.1789	46.1496	26.9115	0	449.927	39.9199	0	85.8423	16.5154	121.791	23.5637	51.9712	18.113	452.254	165.338	474.721	24.1058	0	83.3229	68.0781	0	194.434	62.6476	15.5695	0	89.3855	40.2492	54.4641	13.9041	48.6965	18.6485	0	43.6204	8.6163	14.8481	55.598	0	112.579	30.2897	21.6232	32.5128	263.812	56.1674
p-hsa-miR-266	0	0	0	0	0	0	0	0	0	0	12.1588	0	0	0	0	0	0	0	0	0	0	0	0	0	0	0	0	0	0	0	0	0	0	0	0	0	0	0	0	0	0	0	0	0	0	0	0	0	0
p-hsa-miR-264	0	0	0	3.33756	0	0	0	0	0	0	0	0	0	0	0	0	0	0	0	0	0	0	0	0	0	0	0	0	0	0	0	0	0	0	0	0	0	0	0	0	0	0	0	0	0	0	0	0	0
hsa-miR-7-1-3p	16.085	23.7427	46.2354	4.45009	6.07858	7.11649	5.68613	12.8951	6.17999	0	0	39.6062	6.04296	11.0605	3.05015	138.831	0	4.20387	0	304.504	38.5082	234.388	0	8.3297	17.7208	29.0725	11.0717	28.3199	128.281	9.53067	0	3.09484	46.2225	23.8917	7.39831	47.049	5.63805	25.732	18.3117	5.58319	8.84122	29.391	0	7.4852	3.28964	88.0418	36.4819	16.7166	65.4402
hsa-miR-6731-5p	0	0	0	0	0	0	0	0	0	0	0	0	0	0	0	0	0	0	0	0	0	0	0	0	0	0	0	0	0	0	0	0	0	0	0	0	0	0	0	0	0	0	0	0	0	7.85805	4.30125	0	0
hsa-let-7d-5p	481.939	2317.67	2658.37	2861.47	361.374	780.001	1026.06	3068.63	709.444	102.356	0	1722.38	770.906	1118.73	1146.43	2537.83	2148.02	792.561	1230.83	1519.34	3721.72	1378.57	1102.19	0	4413.97	1910.11	1226.43	317.197	2287.95	503.278	1991.22	117.987	359.646	1258.89	161.457	2056.62	959.952	672.238	615.203	293.85	10529.7	1398.47	61.1839	709.508	337.404	1017.34	25355.5	424.438	2095.74
hsa-miR-6775-3p	0	0	0	0	0	0	0	0	0	0	0	0	0	0	0	0	0	0	0	0	0	0	0	0	0	0	0	0	0	0	6.47349	0	0	0	0	0	0	0	0	0	0	0	0	0	0	0	0	0	0
hsa-miR-539-5p	5.97089	0	0	0	0	9.42132	0	3.42155	0	0	0	37.9099	0	3.14578	0	28.8846	9.92155	0	0	65.126	0	0	0	0	4.10327	0	0	8.99647	0	0	0	6.41155	0	0	0	50.8716	0	0	0	0	0	51.3177	0	0	0	0	0	5.45388	36.4839
hsa-miR-187-3p	50.1589	7.77282	21.0764	0	0	0	0	50.8085	3.5366	0	12.1588	20.3644	0	11.9865	0	39.7801	0	0	20.482	13.5149	10.3245	44.3983	20.0677	6.21792	21.755	0	0	37.2247	0	5.20716	0	0	44.5945	0	9.61855	29.0467	0	0	11.9113	0	0	25.8282	0	15.4074	0	0	0	48.3604	33.8479
hsa-miR-6763-5p	0	0	0	0	0	0	0	0	0	0	12.1588	0	0	0	0	0	0	0	0	0	0	0	0	0	0	0	0	0	0	0	0	0	0	0	0	0	0	0	0	0	0	0	0	0	0	3.44262	0	0	0
hsa-miR-548ah-3p	0	0	0	0	0	0	0	0	0	0	0	0	0	0	0	0	0	0	0	0	0	0	0	3.25701	0	0	0	0	0	0	0	0	0	0	0	0	0	0	0	0	0	0	0	0	0	0	0	0	0
p-hsa-miR-232	2481.84	93.9476	47.7175	414.383	6.08283	14.2469	34.6716	82.382	266.198	0	8366.33	3.96964	0	307.369	19.8451	13.1906	68.2107	9.0238	75.3489	18.5314	41.6771	23.1304	581.436	45.5981	61.5819	40.0171	4.83305	152.576	895.798	175.286	0	0	54.3292	516.94	189.745	0	0	3.4741	40.7787	0	86.1026	43.3947	0	70.8422	1343.62	30.7262	34.3075	2621.38	3.31871
p-hsa-miR-236	0	5.16895	0	0	0	0	0	0	0	0	0	0	0	22.2214	0	0	0	0	0	0	0	0	4.23974	0	4.38386	0	0	0	0	0	0	0	9.75634	0	3.99551	0	0	0	0	0	0	0	0	0	0	0	0	0	0
hsa-miR-548t-5p	0	0	0	0	0	0	0	0	0	0	0	0	0	0	0	0	0	0	0	0	0	0	0	0	0	0	0	0	0	0	0	0	0	0	0	0	0	0	0	0	0	0	0	0	0	12.1828	5.04122	0	0
hsa-miR-6847-3p	0	0	0	0	0	0	0	0	0	0	0	0	0	0	0	0	0	0	0	0	0	0	0	0	0	0	0	0	0	0	0	0	0	0	0	0	0	0	0	0	0	0	0	0	0	0	0	0	0
p-hsa-miR-238	0	0	0	0	0	0	0	0	0	0	18.747	0	0	0	0	0	0	0	0	0	0	0	0	0	0	0	0	0	0	0	0	0	0	0	0	0	0	0	0	0	0	0	0	0	0	0	0	0	0
hsa-miR-654-5p	0	14.7209	0	3.56459	0	41.0832	0	5.47925	12.1396	0	0	7.08426	0	8.21079	3.16798	18.9594	56.8698	0	15.6006	3.75795	0	0	0	9.77102	24.1808	22.9776	0	0	0	12.8202	0	4.69955	0	0	3.73449	6.96757	0	0	0	0	0	20.6261	0	0	0	0	0	0	4.90905
hsa-miR-3605-3p	0	10.1476	12.4244	20.4964	3.00421	4.67069	21.1731	0	8.61234	29.8035	0	10.0202	0	0	10.8861	8.65842	5.37417	0	19.9537	0	0	0	0	18.0616	6.95791	4.10298	0	0	0	0	16.9126	3.3558	3.36633	0	0	11.24	0	8.4433	0	7.00773	0	8.58271	26.6783	0	29.8952	0	0	0	9.83868
hsa-miR-224-5p	6.16078	1998.98	209.278	507.546	107.49	131.42	44.5376	14.2611	38.8215	0	0	3.52267	0	208.216	124.988	5.25955	36.379	12.1356	899.03	3.47915	268.673	221.017	36.6558	42.1094	1628.33	268.1	0	9.41121	894.916	9.17714	0	461.402	21.1351	10.6846	106.806	3.35902	13.261	0	95.5121	0	0	31.2465	0	114.983	10.2527	7.58825	0	6.51861	5.27089
hsa-miR-1908-5p	0	0	0	73.074	0	5.26002	0	0	0	0	0	6.43831	0	0	0	0	40.0996	0	6.01071	3.74144	0	0	0	25.5636	0	13.8701	3.22203	0	0	0	0	0	0	35.2562	0	4.61659	0	0	0	0	0	0	0	0	0	9.02562	3.76419	0	8.26321
hsa-miR-26a-1-3p	242.22	0	3.26641	0	0	0	0	0	0	0	0	0	0	0	0	0	6.58345	0	0	3.33414	0	0	0	4.14528	4.10554	4.80634	0	219.529	0	0	0	0	0	0	0	0	0	0	0	0	0	0	0	0	0	0	0	251.801	0
hsa-miR-106a-5p	0	0	0	0	0	0	0	0	0	0	0	0	0	0	0	0	0	0	0	0	0	19.1178	0	11.202	0	0	0	0	0	0	0	0	0	0	0	0	0	0	0	13.9782	0	0	0	0	0	20.9176	4.12113	0	0
hsa-miR-2276-3p	0	0	0	0	0	0	0	0	0	0	0	0	0	0	0	0	4.96077	0	0	3.75909	0	0	0	0	0	0	0	0	0	0	0	0	0	0	0	0	0	0	0	0	0	0	0	0	0	0	0	0	0
hsa-miR-5087	0	0	0	0	0	0	0	0	0	0	12.1588	0	0	0	0	0	0	0	0	0	0	0	0	0	0	0	0	0	0	0	0	0	0	0	0	0	0	0	0	0	0	0	0	0	0	0	0	0	0
hsa-miR-6892-3p	0	0	0	0	0	0	0	0	0	0	24.3176	0	0	0	0	0	0	0	0	0	0	0	0	0	0	0	0	0	0	0	0	0	0	0	0	0	0	0	0	0	0	0	0	0	0	0	0	0	0
hsa-miR-584-3p	0	0	0	0	0	0	0	0	0	0	0	0	0	0	0	0	0	0	0	0	0	0	0	0	0	0	0	0	0	0	3.04747	3.117	0	0	0	0	0	0	0	7.56669	0	0	0	0	0	0	0	0	0
hsa-miR-22-3p	41597.1	15451.4	4812.98	36238.5	58107	117739	53721	500.979	5243.59	4233.57	3246.4	38988.3	825.726	979.551	17511.8	4128.9	110922	57109.6	3614.31	337.342	25811.8	729.062	308.952	3606.23	14284.4	918.457	466.242	71622.7	212.576	312.611	1468.63	53064.6	68788.5	939.064	9937.17	36402.4	8404.35	474.214	13930.2	2895.8	257.316	7675.04	3510.07	472.426	77321.6	331.874	320.375	43421.8	43399.7
p-hsa-miR-243	0	0	0	0	0	0	0	0	0	0	12.1588	0	0	0	0	0	0	0	0	0	0	0	0	0	0	0	0	0	0	0	0	0	0	0	0	0	0	0	0	0	0	0	0	0	0	0	0	0	0
hsa-miR-514b-5p	0	0	0	0	0	0	0	0	0	0	0	0	0	0	0	0	0	0	0	0	0	0	0	0	0	0	0	0	0	0	0	0	0	197.228	0	0	0	0	0	0	0	0	0	0	0	0	0	0	0
p-hsa-miR-247	9502.66	5838.69	7416.33	7031.15	15522.3	16739	6127.39	2909.25	13217.7	824.952	3416.62	10535.2	1565.13	11385.1	145801	675.5	4144.91	9306.98	80207.4	2552.06	1354.65	643.054	4259.82	31691.4	6609.7	116.05	1694.56	897.446	5649.05	1836.31	1188.49	75357.7	2317.5	104095	101432	75822.6	1331.9	31994.7	29881.8	565.55	1045.16	30502.6	577.712	3048.02	3580.18	1956.75	657.929	9141.36	33374.6
p-hsa-miR-249	0	0	0	0	0	0	0	0	0	0	0	0	0	0	0	0	0	0	0	0	0	0	0	0	0	0	0	0	0	0	0	0	0	0	0	0	0	0	0	0	0	3.43768	0	0	0	0	0	0	0
hsa-miR-5091	0	0	0	0	0	0	0	0	4.25681	0	0	0	0	0	0	0	0	0	0	0	0	0	0	0	0	0	0	0	0	0	0	0	0	0	0	0	0	0	0	0	0	0	0	0	0	0	11.1607	0	0
hsa-miR-5090	0	0	0	0	0	0	0	0	0	0	0	0	0	0	0	0	0	0	0	0	0	0	0	0	0	0	0	0	0	0	0	0	0	0	0	0	0	0	0	0	3.50217	0	0	0	0	23.0327	4.54198	0	0
hsa-miR-187-5p	8.9784	0	0	0	0	0	0	0	0	0	0	0	0	0	0	0	0	0	0	0	0	0	0	0	0	0	0	15.739	0	0	0	0	0	0	0	0	0	0	0	0	0	0	0	0	0	0	0	10.0088	0
hsa-miR-5095	0	0	0	0	0	0	0	3.61066	0	0	0	0	0	0	0	0	0	0	6.36074	0	0	0	0	3.41427	0	0	0	0	7.35452	0	0	0	0	0	3.19641	0	0	0	0	0	0	0	0	0	0	0	0	0	0
hsa-miR-6775-5p	0	0	0	0	0	0	0	0	0	0	12.1588	0	0	0	0	0	0	0	0	0	0	0	0	0	0	0	0	0	0	0	0	0	0	0	3.99551	0	0	0	0	0	0	0	0	0	0	0	0	0	0
hsa-miR-5096	0	70.6337	4.86165	19.5568	7.38223	8.86538	10.6428	16.6229	7.3015	0	124.499	13.6426	9.27385	16.5266	21.3147	0	3.30718	9.8226	143.687	8.73831	0	8.70855	15.7583	35.0422	25.0903	0	7.15093	0	68.4575	10.2927	0	6.55196	14.0356	0	36.9916	4.45824	4.41756	9.9989	17.5311	0	0	5.93334	0	5.18442	34.4904	5.30766	4.69659	0	7.17794
hsa-miR-1976	0	0	0	8.90017	0	0	10.0317	0	0	24.0858	0	0	0	0	11.3846	0	3.72058	0	11.8448	3.95751	0	0	0	0	6.91641	16.9104	0	0	0	0	88.4936	0	21.298	0	0	0	0	4.82474	0	45.4911	0	6.01019	13.4643	0	0	0	0	0	0
hsa-miR-1973	0	0	0	0	0	0	0	0	0	0	12.1588	0	0	0	0	0	0	0	9.75457	0	0	8.06907	5.06401	0	0	0	0	0	88.9366	0	0	0	0	5.55519	6.52792	0	0	0	0	0	0	4.20951	0	0	0	8.21497	4.71978	0	0
hsa-miR-1972	0	0	3.73115	0	0	13.2403	0	6.06821	9.99894	0	12.1588	3.81735	9.83167	4.17924	7.17348	0	3.99939	0	177.372	0	3.23901	0	9.19776	11.202	0	3.87262	22.7439	0	45.2855	0	0	0	10.676	0	6.99214	0	0	0	3.49511	0	3.05504	0	0	0	0	52.4272	6.07275	0	0
hsa-miR-16-2-3p	39.6291	111.754	121.561	2820.24	32.4503	35.8369	1567.38	15.6826	19.8304	19.2016	0	18.915	60.2931	23.6644	23.6752	25.7286	193.971	25.2232	26.6019	9.04285	82.1187	116.445	6.13537	68.9355	97.2553	31.7688	57.0593	31.6451	56.9544	38.3402	9.76952	98.7898	14.3163	33.7893	9.77714	22.2109	62.4403	28.5464	28.7422	53.6032	66.5597	28.3666	59.5041	25.8261	762.912	115.272	164.266	21.5904	27.1918
hsa-miR-539-3p	31.4519	11.9211	8.12761	5.56261	6.66505	80.2547	5.63368	30.4885	0	0	0	289.628	0	0	0	978.95	0	0	0	97.8714	8.69656	0	0	6.21792	0	5.27526	0	19.4258	0	26.7774	0	149.281	0	0	0	273.008	3.88731	0	0	0	0	325.889	0	5.0569	4.28824	0	0	30.0364	330.504
hsa-miR-7110-5p	0	0	0	0	0	0	0	0	0	0	24.3176	0	0	0	0	0	0	0	0	0	0	0	0	0	0	0	0	0	0	0	0	0	0	0	0	0	0	0	0	0	0	0	0	0	0	0	0	0	0
hsa-miR-3126-3p	0	0	0	0	0	0	16.995	0	0	0	824.866	0	0	0	0	0	0	0	0	0	0	0	0	0	0	0	0	0	0	0	0	0	0	0	0	0	0	0	0	0	0	0	0	0	0	0	0	0	0
hsa-miR-3648	0	0	0	0	0	0	0	3.16022	0	0	0	0	0	0	0	0	0	0	0	0	0	0	3.49651	4.88293	0	0	0	0	0	0	0	0	0	0	0	0	0	0	0	0	0	0	0	0	0	0	0	0	0
hsa-miR-216b-5p	22.4809	0	0	0	0	0	0	0	0	0	0	0	0	0	0	0	0	0	0	0	0	0	0	271.516	0	0	0	20.4887	0	0	0	0	0	0	0	0	0	0	0	0	0	3.43768	0	0	0	0	0	20.9714	0
hsa-miR-3653-5p	0	0	0	0	8.4977	0	0	0	37.0448	0	0	6.69373	5.02059	10.5046	15.7911	0	0	4.5119	78.8394	5.96712	0	31.243	0	0	0	0	0	0	63.1012	5.83508	0	0	0	209.239	7.8461	4.42987	0	22.5155	3.33392	0	0	18.4064	0	14.1975	0	5.54461	0	0	7.93506
hsa-miR-337-3p	14.5732	24.542	26.4511	0	5.12202	67.6774	0	4.59988	0	0	0	8.40393	0	29.2048	0	46.9559	0	0	0	21.1342	11.8115	15.3587	0	7.40229	27.044	5.86139	0	19.454	5.64082	14.2382	0	117.266	22.014	54.2894	3.48156	8.69036	0	0	4.04833	0	0	11.065	0	13.9696	0	0	0	12.9305	9.3034
hsa-miR-876-3p	8.37007	0	0	0	0	0	0	0	0	0	0	8.78065	0	0	0	80.9247	0	0	0	17.328	0	0	0	0	0	0	0	10.0199	0	0	0	0	0	0	0	6.97229	0	0	0	0	0	24.0867	0	0	0	0	0	8.87877	10.0331
hsa-miR-934	0	0	0	0	0	0	0	0	7.96503	0	0	0	0	0	0	0	0	9.8226	0	0	28.9226	0	5.02246	0	0	0	0	0	0	0	0	52.8124	0	0	0	0	0	0	0	0	0	0	0	0	0	0	0	0	0
hsa-miR-935	30.1567	4.13253	0	0	0	0	0	8.78832	0	0	0	189.913	0	0	0	440.363	0	0	4.65586	163.881	0	4.35428	0	137.683	9.0771	0	0	28.1315	8.39016	10.9092	0	0	0	0	0	176.488	0	0	0	0	0	118.008	0	0	0	0	0	30.9036	222.005
hsa-miR-1469	0	0	0	0	0	0	0	0	0	0	18.747	0	0	0	0	0	0	0	0	0	0	0	0	0	0	0	0	0	0	0	0	0	0	0	0	0	0	0	0	0	0	0	0	0	0	0	0	0	0
hsa-miR-532-3p	46.848	113.12	225.235	36.7132	11.0571	27.6418	22.3429	42.9497	54.964	55.5091	0	10.0894	3.66181	63.1745	110.54	47.526	10.6456	17.3237	144.904	9.19906	83.209	266.005	7.67585	40.2125	182.264	6.79922	3.2043	17.2887	440.309	14.1647	17.3799	27.5057	64.7095	379.606	38.6775	12.5232	4.39201	10.4223	15.9316	247.408	0	10.3245	22.9078	24.3133	22.6041	32.3245	21.9183	45.5704	15.0778
hsa-miR-219a-1-3p	0	0	0	0	0	0	0	0	10.1054	0	0	0	0	0	0	0	3.99939	0	0	0	0	0	0	167.456	0	0	0	0	0	0	0	0	0	0	0	0	0	6.9482	0	0	0	0	0	0	0	10.3681	6.70093	0	0
hsa-miR-933	0	0	0	0	0	0	0	0	0	0	0	0	0	0	0	0	0	0	0	0	0	0	0	3.79364	0	0	0	0	0	0	0	0	0	0	0	0	0	0	0	0	0	0	0	0	0	0	0	0	0
hsa-miR-4502	0	0	0	0	0	0	0	0	0	0	0	0	0	0	0	0	0	0	0	0	0	0	0	0	0	0	0	0	0	0	0	0	0	0	0	0	0	0	0	0	0	0	0	0	0	29.642	18.4259	0	0
hsa-miR-3656	43.3512	193.017	5.18862	48.4264	7.5806	0	5.53418	74.0145	22.2386	4.69552	474.193	5.13034	0	141.912	47.8752	0	39.0805	0	58.7115	0	0	8.46564	34.5767	6.06982	186.894	3.04793	0	9.50585	72.3156	3.51894	44.6633	0	30.2578	630.257	17.1787	0	20.3073	0	8.78241	5.83621	7.58098	5.60079	4.2524	41.5277	11.4132	3.28336	5.55999	44.2361	3.81893
hsa-miR-4504	0	0	0	0	0	0	0	0	0	0	0	0	0	0	0	0	0	0	0	4.29886	0	0	0	0	0	0	0	0	0	0	0	0	0	0	0	0	0	0	0	0	0	0	0	0	0	0	0	0	0
hsa-miR-670-3p	0	0	0	0	0	0	0	0	0	0	0	13.1394	0	0	0	0	0	0	0	0	0	0	0	12.0637	0	0	0	0	0	0	0	0	0	0	0	13.6134	0	0	0	0	0	0	0	0	0	0	0	0	7.1605
hsa-miR-548f-5p	0	0	0	0	3.44698	0	8.62795	0	7.60548	0	0	0	0	0	0	0	4.96077	0	0	0	0	0	3.50869	0	0	38.9844	0	0	0	4.93122	0	0	0	0	0	0	0	0	0	0	3.51694	5.47802	0	5.84239	0	7.79761	10.9283	0	0
hsa-miR-4506	0	0	0	0	0	0	0	0	0	0	0	0	0	0	0	0	0	0	0	0	0	0	0	0	0	0	0	0	0	0	0	0	0	0	0	0	0	0	0	0	0	0	0	0	0	3.49845	0	0	0
p-hsa-miR-222	0	0	0	0	0	0	0	0	0	0	0	0	17.6323	0	0	0	0	0	0	0	0	0	0	0	0	0	54.3844	0	0	0	0	0	0	0	0	0	0	0	0	0	0	0	0	0	0	0	0	0	0
hsa-miR-3659	0	3.55388	0	0	0	0	0	0	0	0	0	0	0	8.63452	0	0	0	0	0	0	0	0	0	6.51402	6.26562	0	0	0	0	0	0	0	0	0	0	0	0	0	0	0	0	0	0	0	0	0	0	0	0
hsa-miR-4505	0	0	0	0	0	0	0	0	0	0	0	0	0	0	0	0	0	0	0	0	0	0	0	0	0	0	0	0	0	0	0	0	0	0	0	0	0	0	0	0	0	0	0	0	0	5.60622	0	0	0
hsa-miR-4508	33.0451	45.6645	3.5193	612.999	0	0	48.432	184.509	76.8676	4.01985	620.098	3.88709	0	32.5946	27.9041	9.89807	61.9906	8.66187	19.3796	3.08802	0	0	232.724	0	40.943	0	0	6.80275	108.108	0	250.908	0	8.13781	43.4275	69.4615	0	5.73927	3.21649	7.23823	9.20014	73.1818	8.12827	0	4.77775	27.9951	129.664	57.5622	32.1197	0
hsa-miR-4507	0	0	0	0	0	0	0	0	0	0	18.747	0	0	0	0	0	0	0	0	0	0	0	0	0	0	0	0	0	0	0	0	0	0	0	0	0	0	0	0	0	0	0	0	0	0	0	0	0	0
hsa-miR-876-5p	5.85793	0	3.82746	0	0	0	0	0	0	0	0	0	0	0	0	110.271	0	0	0	115.79	0	0	0	0	0	6.58346	0	6.07014	0	0	0	0	0	3.78693	0	5.61825	0	0	0	0	0	0	0	0	0	0	0	6.19308	0
hsa-miR-337-5p	28.6998	0	0	0	0	31.7935	0	4.90105	0	0	0	3.89011	0	0	0	4.73968	0	0	0	5.45762	0	4.35428	0	0	0	0	0	16.495	0	4.3702	0	14.9339	0	0	0	6.16431	0	0	0	0	0	0	0	0	0	0	0	32.0476	5.04541
p-hsa-miR-225	0	7.65634	0	3.56459	0	0	0	10.4122	0	0	60.794	4.14718	0	3.93223	3.92796	0	0	0	17.9225	0	0	3.63242	3.86383	3.84919	3.85401	0	0	0	11.7387	0	0	0	0	23.7613	7.13276	0	0	0	3.27152	0	5.51481	3.43768	0	0	0	16.2959	7.14641	0	0
p-hsa-miR-229	0	0	0	0	0	0	0	0	0	0	0	0	0	0	3.43108	0	0	0	0	0	0	0	0	3.44677	0	0	0	0	0	0	0	0	0	0	0	3.70763	0	0	0	0	0	0	0	0	0	0	0	0	0
hsa-miR-125b-2-3p	2547.96	443.382	47.033	80.1016	380.53	295.069	35.5826	37.0716	455.593	0	0	2005.31	454.375	215.581	69.7439	570.146	5.99909	667.46	501.739	139.872	130.777	94.4356	31.0901	130.69	413.156	0	149.857	2282.13	0	393.593	0	40.645	20.1309	0	268.477	1946.21	348.694	26.9243	289.942	0	0	831.695	0	163.337	125.503	0	0	2647.76	1399.59
p-hsa-miR-227	0	0	0	0	0	0	0	0	0	0	0	0	0	0	0	0	0	0	0	0	0	0	0	5.69046	0	0	0	0	0	0	0	0	0	0	0	0	0	0	0	0	0	0	0	0	0	0	0	0	0
hsa-miR-154-5p	86.928	0	8.75105	0	5.13932	14.1284	0	10.9774	3.87611	0	0	36.568	0	9.35563	0	33.5494	21.9101	4.20387	0	74.157	0	0	0	0	10.1558	3.75129	0	22.4917	0	12.2681	0	43.8557	3.27859	0	5.99152	33.1487	0	0	7.19598	0	0	23.6924	0	4.64251	0	0	0	85.8281	42.3184
hsa-miR-3677-3p	0	0	0	0	0	7.72375	0	0	0	0	0	0	0	0	0	0	15.268	0	0	0	0	0	0	4.173	0	0	0	0	0	0	0	0	3.59485	0	0	0	0	0	0	0	0	0	0	0	0	0	0	0	0
hsa-miR-3651	0	0	0	0	0	0	0	0	0	0	0	0	0	0	12.3976	0	0	8.66187	4.18053	0	0	0	0	0	0	0	0	0	11.3723	0	0	0	0	0	13.9991	0	0	0	10.4979	0	0	0	0	0	0	0	0	0	0
hsa-miR-3652	0	0	0	0	0	0	0	0	0	0	0	0	0	0	0	0	0	0	0	0	0	0	0	0	0	0	0	0	0	0	0	0	0	0	0	0	0	0	0	0	0	0	0	0	0	0	0	0	0
hsa-miR-4500	0	0	0	0	0	0	0	0	0	0	0	0	0	0	0	0	0	0	0	0	0	0	0	0	0	0	0	0	0	0	0	0	0	0	0	0	0	0	0	0	5.13794	0	0	0	0	0	0	0	0
hsa-miR-4513	0	0	0	0	0	0	0	0	0	0	12.1588	0	0	0	0	0	0	0	0	0	0	0	0	0	0	0	0	0	0	0	0	0	0	0	0	0	0	0	0	0	4.42737	0	0	0	7.51253	0	31.4203	0	0
hsa-miR-212-3p	109.051	17.3562	12.3817	0	5.91183	12.945	0	4.82528	11.2055	0	0	133.714	0	3.93962	25.3222	199.928	0	4.04521	11.6873	34.4832	0	19.6059	0	4.55236	11.5804	0	0	248.848	5.46537	7.6648	0	0	5.18933	0	7.32302	62.4713	3.70922	0	6.66783	0	0	21.538	0	3.86267	0	0	6.16713	103.428	72.1383
hsa-miR-4516	0	182.436	26.2718	110.14	21.4622	8.65567	14.8841	321.645	45.7903	0	2938.17	24.4226	0	225.618	129.441	21.8392	21.9101	4.5119	108.343	22.7239	0	10.4466	387.519	24.2793	176.09	4.00171	3.75554	0	236.604	36.447	36.4434	0	78.7874	2230.93	127.72	0	11.7056	0	35.399	0	24.2164	10.1318	0	64.6253	88.4627	18.8751	3.98364	0	14.2713
hsa-miR-98-5p	111.419	432.768	966.44	1258.3	812.3	1812.85	333.682	43.0618	308.69	15.4661	0	4555.75	3331.27	598.497	282.611	1811.68	1606.05	1461.86	59.8117	2427.59	653.855	211.396	216.322	5.32965	508.128	398.622	2887.51	80.9941	183.45	587.699	33.7546	228.029	83.1735	192.8	214.814	3976.57	2391.67	387.457	1881.55	16.5041	254.158	1076.58	14.6108	634.202	101.346	21.5617	470.643	110.994	3634.73
hsa-miR-487b-3p	67.4093	81.396	29.8697	6.23803	8.69039	138.076	11.33	46.9163	8.20812	0	0	502.04	9.7525	14.5349	28.1822	1001.61	251.346	13.5357	15.9597	185.509	33.1706	30.5829	0	60.9949	35.5545	13.6156	0	148.89	10.9333	32.0044	0	435.999	3.99307	0	16.8878	845.53	4.53702	0	11.9799	0	0	473.153	0	6.62382	4.25167	0	0	68.7447	719.71
hsa-miR-4518	0	0	0	0	0	0	0	0	0	0	0	0	0	0	0	0	0	0	0	0	0	0	0	0	0	0	0	0	0	0	0	0	0	0	0	0	0	0	0	0	0	0	0	0	0	3.11812	4.76089	0	0
hsa-miR-216b-3p	0	0	0	0	0	0	0	0	0	0	0	0	0	0	0	0	0	0	0	0	0	0	0	5.62574	0	0	0	0	0	0	0	0	0	0	0	0	0	0	0	0	0	0	0	0	0	0	0	0	0
hsa-miR-147b	0	8.63213	14.5591	5.58766	0	0	0	0	32.5345	0	12.1588	0	0	0	10.7165	4.77193	0	0	0	0	71.4701	5.22331	0	0	10.0576	0	0	0	50.645	0	0	3.72136	0	0	0	0	0	0	5.67836	0	0	0	0	0	0	0	0	0	0
hsa-miR-147a	0	0	0	0	0	0	0	0	0	0	0	0	0	0	0	0	0	0	0	0	0	0	0	0	0	0	0	0	0	0	0	7.98027	0	0	0	0	0	0	0	0	0	0	0	0	0	0	0	0	0
hsa-miR-17-5p	0	29.9569	153.122	7.12917	0	0	0	0	30.9576	0	0	0	3.11767	10.5243	0	29.2711	0	0	0	8.78467	139.316	1060.02	15.6077	12.8984	34.8211	17.4268	3.96811	0	79.4286	26.6829	0	0	14.9803	0	7.15302	7.64803	0	0	5.85404	83.1692	8.58406	3.43768	0	38.8685	0	183.743	37.2422	0	0
hsa-miR-888-5p	0	0	0	0	0	0	0	0	0	0	12.1588	0	0	0	0	0	0	0	0	0	0	0	0	5.17016	0	0	0	0	0	0	0	0	0	0	0	0	0	0	0	0	0	0	0	0	0	0	0	0	0
hsa-miR-3194-5p	0	0	0	0	0	0	0	0	0	0	0	0	0	0	0	0	0	0	0	0	0	0	0	0	0	0	0	0	7.9203	0	0	0	0	0	0	0	0	0	0	0	0	0	0	0	0	0	0	0	0
hsa-miR-3660	0	0	0	0	0	0	0	17.2591	0	0	0	0	0	0	0	0	0	0	0	0	0	0	0	0	0	0	0	0	0	0	0	0	0	0	0	0	0	0	0	0	0	0	0	0	0	0	0	0	0
hsa-miR-3661	0	0	0	0	0	3.91796	0	0	0	0	0	0	0	0	0	0	4.2022	0	0	0	0	0	0	18.0956	0	0	0	0	0	0	0	0	0	0	0	0	0	0	0	0	0	0	0	0	0	4.59381	0	0	0
hsa-miR-6783-3p	0	0	0	0	0	0	0	0	0	0	0	0	0	0	0	0	0	0	0	0	0	0	0	0	0	0	0	0	0	0	3.49539	0	0	0	0	0	0	0	0	0	0	0	0	0	0	0	0	0	0
hsa-miR-3662	0	0	0	0	0	0	0	0	0	0	0	0	0	0	0	0	0	0	0	0	0	0	0	0	0	0	0	0	0	0	0	0	0	0	0	0	0	0	0	0	0	0	0	0	0	4.40397	10.276	0	0
hsa-miR-532-5p	6892.29	380.316	1183.44	1381.75	273.189	429.612	578.806	66.6135	742.08	116.35	0	149.305	101.667	276.908	374.964	97.4743	213.313	315.29	263.251	99.4046	246.874	967.846	121.856	949.299	493.418	614.866	68.0831	1020.1	791.393	237.611	34.8298	772.39	835.378	31.4627	245.938	194.44	230.244	73.8246	400.298	132.23	100.921	578.569	48.4291	159.092	259.786	523.503	212.981	6987.34	138.119
hsa-miR-4511	0	0	0	0	0	0	0	0	0	0	0	0	0	0	0	0	0	0	0	0	0	0	0	0	0	0	0	0	0	0	0	0	0	0	0	0	0	0	0	0	0	0	0	0	0	4.56203	0	0	0
hsa-miR-4510	0	37.767	0	0	0	0	0	0	13.7423	0	18.747	0	0	5.4465	0	16.3927	0	0	0	0	0	0	0	0	17.0897	0	0	0	0	0	0	0	14.4586	0	0	8.97983	0	0	0	0	5.20867	0	0	0	0	8.82275	52.5071	0	0
hsa-miR-6839-5p	0	0	0	0	0	0	0	0	0	0	0	0	0	0	0	0	0	0	0	0	0	0	0	0	0	0	0	0	0	0	0	0	0	0	0	0	0	0	0	0	4.42061	0	0	0	0	11.9434	0	0	0
hsa-miR-4523	0	0	0	0	0	0	0	0	0	0	0	0	0	0	0	0	11.9062	0	0	0	0	0	0	0	0	0	0	0	0	0	0	0	0	0	0	0	0	0	0	0	0	0	0	0	0	0	0	0	0
hsa-miR-181a-3p	149.762	105.358	73.5609	69.5094	54.3394	402.185	56.8242	34.2873	68.4741	5.099	0	667.304	1381.85	29.0948	35.6883	615.851	190.5	327.662	131.029	224.201	118.115	79.463	15.5321	57.7335	85.5412	700.319	862.485	105.264	9.68554	130.565	0	337.507	286.223	20.7547	80.7342	1174.78	122.858	421.234	192.564	7.69881	90.0491	438.546	0	87.1195	48.054	1175.41	114.569	153.584	635.898
hsa-miR-4526	0	0	0	0	0	0	0	0	0	0	0	0	0	0	0	0	0	0	0	0	0	0	0	0	0	0	0	0	0	0	0	0	0	0	0	0	0	0	0	0	0	0	0	0	0	5.35867	0	0	0
hsa-miR-4525	0	0	0	0	0	0	0	0	0	0	0	0	0	0	0	0	0	0	0	0	0	0	0	0	0	0	0	0	0	0	0	0	0	0	0	0	0	0	0	0	0	0	0	0	0	0	0	0	0
hsa-miR-10b-5p	522.144	5954.17	4151.59	2765.23	2644.39	21215.6	19940.9	878.923	6139.74	4.48094	131.229	296.851	32.7375	11198.6	7603.82	13.609	355.787	22216.6	2152.02	44.1365	2000.21	8942.26	4085.19	13.3241	5935.79	24.7351	2025.8	1372.73	1254.37	1755.81	0	5361.71	9431.01	382.106	54852.2	290.819	25102.1	43.8247	69404.6	3.52955	0	246.617	0	3544.43	9357.25	4.12289	0	548.821	118.49
p-hsa-miR-202	0	0	0	0	0	0	0	0	0	0	182.382	0	0	0	0	0	0	0	0	0	0	0	0	0	0	0	0	0	0	0	0	0	0	0	0	0	0	0	0	0	0	0	0	0	0	0	3.00138	0	0
p-hsa-miR-201	0	8.37593	0	0	0	0	0	0	3.81476	0	0	0	0	0	0	15.0029	0	0	0	0	0	0	0	0	7.18227	0	0	0	0	0	0	0	3.89035	0	0	0	0	0	0	0	23.6782	0	0	0	0	0	203.38	0	0
hsa-miR-190a-5p	0	58.3132	80.1264	0	24.9216	135.857	7.66767	0	12.7666	0	12.1588	255.947	16.4422	31.4889	9.2834	383.002	19.0163	19.6452	0	468.739	204.589	94.4787	9.1599	28.8316	27.4384	30.2448	4.1788	0	202.064	66.0392	0	19.2182	4.00084	0	3.91675	373.477	23.3184	0	26.8092	3.91857	0	32.5131	0	68.4257	0	0	0	0	331.014
p-hsa-miR-208	0	0	0	0	0	0	0	0	0	0	0	0	0	0	0	0	0	0	3.09321	0	0	0	0	0	0	6.10794	0	0	0	0	0	0	0	0	0	0	0	0	0	0	0	0	0	0	0	7.11864	4.25366	0	0
hsa-miR-6884-5p	0	0	0	0	0	0	0	0	0	0	0	0	0	0	0	0	0	0	0	0	0	0	0	0	0	0	0	0	0	0	0	0	0	0	0	0	0	0	0	0	3.05504	0	0	0	0	8.46648	5.31106	0	0
hsa-miR-451a	4103.4	3774.61	999.729	98976.1	1532.75	0	61398.3	166.172	1186.02	18526.3	0	1820.48	3.86908	15819.2	167.283	9740.22	6315.04	54.1428	309.282	4007.48	3471.92	24951.4	783.448	0	4626.07	15650.5	6.34189	1494.02	757.854	4179.92	1616.4	25795.7	1474.71	1065.55	1328.08	2025.41	3599.1	14.8763	1784.46	155794	5.26589	3568.27	7766.94	2736.75	26614.8	27.0615	0	2209.66	2187
hsa-miR-940	0	5.90802	18.6009	5.58766	0	6.54892	0	11.219	5.09303	0	0	22.993	0	0	21.9703	16.7268	6.20097	4.04521	12.0355	6.59086	15.7978	30.3325	0	7.58727	6.22997	0	0	0	198.822	3.44792	0	0	8.19448	0	5.7538	25.9187	0	0	5.0787	0	0	6.32933	0	0	0	12.7352	5.86187	0	26.4199
hsa-miR-2682-5p	0	0	0	0	0	44.9873	0	0	0	0	0	30.9027	0	0	0	37.8442	0	0	0	23.9699	0	0	0	0	0	0	0	0	0	4.98261	0	0	0	0	0	29.0302	0	0	0	0	0	39.5242	0	0	0	0	0	0	28.4392
hsa-miR-196a-3p	0	45.6838	0	0	0	31.3805	0	0	67.8264	0	0	0	0	69.6601	0	0	0	0	0	0	28.327	24.2072	0	0	64.4272	0	0	0	0	0	0	0	0	0	0	0	0	0	11.9775	0	0	0	0	39.5509	0	0	0	0	0
hsa-miR-943	0	0	0	0	0	0	0	0	0	0	0	0	0	0	0	0	0	0	3.72772	0	0	0	0	5.92183	0	0	0	0	0	0	0	0	0	0	0	0	0	0	0	0	0	0	0	0	0	0	0	0	0
hsa-miR-944	0	67.3015	9.07911	0	0	0	0	0	4.90968	0	0	0	0	146.869	0	0	0	90.238	0	0	0	0	37.5131	0	36.5865	0	0	0	0	0	0	31.4419	0	0	55.636	0	10.1467	0	3.29267	0	7.23782	0	0	197.099	0	20.3199	39.898	0	0
hsa-miR-941	3.70425	60.8706	53.3929	202.479	73.664	228.973	230.426	15.993	294.328	84.219	0	257.272	385.365	9.80467	618.957	36.811	317.406	117.311	326.575	16.4873	41.7862	23.0381	8.11599	1465.65	25.8003	40.0834	855.589	3.18044	13.774	12.9448	309.233	57.1063	9.6242	0	147.531	119.416	161.685	328.714	133.433	93.4846	73.1818	139.226	99.4443	12.6108	72.5812	219.605	110.236	3.53252	304.001
hsa-miR-3674	0	0	0	0	0	0	0	0	0	0	18.747	0	0	0	0	0	0	0	0	0	0	0	0	0	0	0	0	0	0	0	0	0	0	0	0	0	0	0	0	0	0	0	0	0	0	0	0	0	0
hsa-miR-4521	0	52.8858	23.0323	4.65638	0	0	0	0	10.0458	0	0	0	0	5.43958	0	0	0	0	16.3148	0	0	0	0	17.0714	55.3319	0	0	0	0	3.16426	0	0	0	0	9.12993	0	0	0	0	0	21.8764	0	0	5.555	0	111.707	231.751	0	0
hsa-miR-98-3p	16.5069	4.45957	9.74506	0	7.44421	12.955	16.5392	0	0	0	0	67.0637	7.78771	3.87642	0	106.637	29.9757	16.8155	0	16.5681	20.7577	10.561	0	0	5.32047	0	4.28698	56.624	9.97088	11.4461	0	0	4.55284	0	0	66.6303	6.45846	0	5.49783	0	0	3.73386	0	11.0385	14.1561	5.83166	11.3681	14.567	68.1575
hsa-miR-487b-5p	11.1931	0	0	0	0	0	0	0	0	0	0	4.30591	0	0	0	5.54647	0	0	0	17.2551	0	0	0	0	0	0	0	8.06874	0	0	0	0	0	0	0	0	0	0	0	0	0	11.716	0	0	0	0	0	10.5523	4.69882
hsa-miR-3609	0	0	0	0	3.69244	0	16.0466	0	5.3363	0	0	4.40245	19.3915	3.68495	24.3942	0	0	0	36.9229	0	0	16.3329	0	6.89355	0	0	42.3661	0	36.5408	0	0	0	0	572.263	18.7789	0	4.50048	151.233	21.1264	0	0	5.56635	0	0	0	0	0	0	0
hsa-let-7g-5p	3006.31	7799.78	11897.1	7817.14	5617.71	3471.31	2766.2	5263.51	7018.03	237.634	398.396	9306.67	3791.03	10842.9	7676.37	9467.22	2850.79	5919.05	1599.9	11712.7	8451.28	4313.06	5023.27	11.7765	9631.25	8590.93	4685.69	1854	6464.26	5169.32	1504	951.675	937.316	1750.99	637.63	8950.61	6272.6	15779.4	3749.42	1171.02	115472	25213.2	191.608	8561.63	717.478	66.5056	38767.5	3056.71	9772.95
hsa-miR-376b-3p	0	0	23.0399	0	0	16.8693	0	7.01314	0	0	0	5.7038	0	6.24884	0	85.1784	59.111	0	0	34.0029	35.7562	0	0	0	8.86582	3.18122	0	0	8.26101	13.96	0	21.5122	0	10.3525	0	6.91149	0	0	0	0	0	0	0	5.80504	0	0	0	0	9.42692
hsa-miR-6734-5p	0	0	0	0	0	0	0	0	0	0	12.1588	0	0	0	0	0	0	0	0	0	0	0	0	0	0	0	0	0	0	0	0	0	0	0	0	0	0	0	0	0	0	0	0	0	0	8.80611	0	0	0
hsa-miR-191-3p	73.926	8.41243	8.32496	15.5753	0	4.54565	21.2351	0	0	0	0	11.1204	5.56431	0	15.9222	7.75403	113.039	0	12.8378	0	3.36496	0	0	33.0316	7.81015	12.2633	5.30196	193.729	7.83368	0	0	3.18468	0	0	0	16.369	0	3.74959	3.69457	0	6.98543	6.71166	0	0	12.3383	25.7045	19.563	72.2693	10.1258
hsa-miR-125a-3p	500.709	29.3853	17.9776	14.2583	0	27.7855	0	14.5619	18.9056	0	0	11.5909	8.27937	8.06036	14.0038	17.5064	0	16.8155	19.5972	10.1922	30.6523	32.2921	7.79077	14.2124	19.1161	0	4.12617	145.799	0	9.21077	0	18.6558	12.2987	26.3358	11.9217	9.91412	5.94502	0	14.5111	0	0	8.77497	0	6.36997	0	0	0	538.719	12.1035
hsa-miR-362-3p	0	9.63681	86.5176	16.0406	3.05123	3.22423	4.4441	0	15.8017	0	0	0	0	3.77458	0	27.7595	0	0	0	9.36963	73.2896	263.777	0	0	10.0912	5.80893	0	0	154.386	6.64479	0	8.85555	5.47518	40.2	9.12993	0	0	0	7.44399	0	3.17006	0	0	9.22007	9.16996	4.41137	8.24864	0	0
hsa-miR-576-5p	0	4.52274	13.1263	4.45009	15.1391	13.7406	37.5657	0	5.20415	62.8477	0	7.97335	6.64931	10.7101	4.54921	8.44167	0	8.66187	6.8749	3.48624	16.7175	0	0	24.2795	8.96707	45.6017	8.41453	0	4.87849	7.49911	0	31.9232	8.37645	0	3.73449	6.84009	8.20007	16.4845	8.86915	86.68	4.70624	7.4218	28.8522	9.50311	16.0274	84.4497	41.5471	0	8.72856
hsa-miR-3610	0	0	0	0	0	0	0	0	0	0	0	0	0	0	0	0	0	0	0	0	0	0	0	0	0	0	0	0	0	0	0	0	0	0	0	0	0	0	0	0	0	0	0	0	0	0	0	0	0
hsa-miR-3611	0	0	0	0	0	0	0	0	4.05522	0	0	0	0	0	0	18.0485	0	0	0	0	13.3218	0	0	0	0	3.86852	0	0	0	0	0	0	0	0	0	0	0	0	0	0	0	0	0	0	0	0	0	0	0
hsa-miR-1301-3p	0	28.5958	66.3229	121.066	8.96665	7.5333	52.1745	45.3279	32.0349	0	0	83.5719	13.7255	3.58892	46.7277	65.2806	91.468	0	49.4696	36.9201	49.0124	69.016	0	14.7952	38.6919	10.4561	14.0833	0	46.1729	15.6734	18.7502	5.65393	13.5278	14.7022	4.70766	69.7641	6.57087	19.1075	16.1609	8.07727	18.6447	165.61	0	3.51052	5.69909	42.4553	49.8764	0	206.429
hsa-miR-10b-3p	3.82329	41.7026	38.5881	28.5167	0	7.12849	0	0	10.7681	0	0	0	0	12.0244	3.04496	0	0	0	4.74971	0	58.6493	135.917	0	0	52.0137	0	0	3.60768	0	0	0	0	3.27977	8.11987	6.66623	0	0	0	16.3832	0	0	0	0	0	0	0	0	5.57127	0
hsa-miR-6783-5p	0	0	0	0	0	0	0	0	0	0	12.1588	0	0	0	0	0	0	0	0	0	0	0	0	0	0	0	0	0	0	0	0	0	0	0	0	0	0	0	0	0	0	0	0	0	4.73696	0	0	0	0
hsa-miR-3615	22.5435	71.5983	15.5871	270.343	25.9626	42.1053	428.621	5.61727	45.3054	665.409	0	49.688	35.808	12.4477	96.842	22.0652	226.955	67.6785	43.3825	12.2708	4.66268	0	5.67852	113.456	67.4587	99.1748	52.5076	10.5206	20.1882	12.1927	466.064	11.0364	7.3563	0	38.7323	47.3994	3.89655	64.9929	14.708	392.928	30.5504	118.554	299.867	11.3253	565.215	193.932	17.4222	18.7695	49.3376
hsa-miR-4436a	0	0	0	0	0	0	0	0	0	0	0	0	0	0	0	0	0	0	0	0	0	0	0	0	0	0	0	0	0	0	0	0	0	0	0	0	0	0	0	0	0	0	0	0	0	4.68919	0	0	0
hsa-miR-181a-5p	35329	5510.63	3562.28	7371.57	8462.65	13115.8	13924.5	1224.73	4763.71	2542.06	37.4939	115924	100390	1982.73	44139	19872.1	21564.6	53712.3	5554.93	10673.9	4414.45	4150.98	1895.55	3855.79	3428.1	10622.2	109554	19493.7	1067.42	3555.96	10054.7	60677.2	3810.96	2049.81	4981.51	126537	35917.7	83364.3	18586.2	632.747	6427.44	25255.7	1473.12	1621.77	8262.87	45019.5	5092.65	36045.1	86787.2
hsa-miR-190a-3p	0	0	0	0	0	3.72791	0	0	0	0	0	5.675	0	0	0	32.368	0	0	0	10.492	3.36496	65.2914	0	0	0	0	0	0	7.09313	3.67527	0	0	0	0	0	6.4858	0	0	0	0	0	0	0	0	0	0	0	0	9.54089
hsa-miR-431-3p	59.2459	4.41897	0	5.56261	0	30.8784	0	3.77143	0	0	0	184.731	0	0	6.81827	49.4115	79.1415	0	7.18065	69.5774	0	0	0	42.1094	4.95995	9.79816	0	40.559	0	20.6002	0	37.0818	5.07722	0	5.21005	209.254	0	0	0	0	0	84.9347	0	0	0	0	0	60.2319	176.797
hsa-miR-664a-3p	0	21.9699	62.129	0	46.2797	36.079	5.84213	15.305	20.8094	6.58327	0	55.5152	25.8599	63.3132	12.3277	124.992	0	122.783	107.172	150.912	48.9836	508.36	10.4552	20.6806	35.3618	56.2694	24.9242	0	101.617	27.3371	0	27.7594	35.6195	85.2858	132.255	77.3153	18.2494	205.84	114.496	61.6896	4.03462	70.5071	5.03325	45.5385	0	186.404	27.2307	0	72.6293
hsa-miR-8062	0	0	0	0	0	0	0	0	0	0	37.4939	0	0	0	0	0	0	0	0	0	0	0	0	0	0	0	0	0	0	0	0	0	0	0	0	0	0	0	0	0	0	0	0	0	0	0	0	0	0
hsa-miR-2682-3p	0	0	0	0	0	6.97199	0	0	0	0	0	3.80632	0	0	0	13.3528	0	0	0	6.24594	0	0	0	0	0	0	0	0	0	0	0	0	0	0	3.01499	3.37852	0	0	0	0	0	3.59725	0	0	0	0	0	0	5.9218
hsa-miR-382-5p	778.306	81.7268	94.1618	40.0449	3.29961	86.1716	0	181.593	23.092	0	24.3176	94.0488	0	35.8892	11.2554	263.624	204.787	0	16.181	360.291	39.298	26.7186	26.4302	22.404	93.8577	299.741	0	152.336	15.9099	45.944	0	60.6734	8.10609	0	4.39506	104.974	0	0	17.1031	0	0	188.515	0	15.5171	0	0	0	790.221	92.2897
hsa-miR-6803-5p	0	0	0	0	0	0	0	0	0	0	37.4939	0	0	0	0	0	0	0	0	0	0	0	0	0	0	0	0	0	0	0	0	0	0	0	0	0	0	0	0	0	0	0	0	0	0	0	0	0	0
hsa-miR-6507-5p	0	0	0	0	0	0	0	0	0	0	0	0	0	0	0	0	0	0	0	0	0	0	0	7.99447	0	0	0	0	0	0	0	0	0	0	0	0	0	0	0	0	0	3.37879	0	0	0	0	0	0	0
hsa-miR-625-3p	3.09138	21.481	17.4149	0	0	5.86135	9.45042	44.6184	10.5749	0	0	12.5851	6.15773	5.70495	9.77888	23.0275	7.14375	0	9.22719	41.7404	20.2725	56.2798	8.59853	45.0953	12.3997	195.567	5.6333	0	188.632	9.94052	0	29.3531	26.6553	0	7.45857	14.0858	0	21.7131	6.76159	19.7988	7.31208	80.1938	0	8.07282	8.08852	75.7718	203.569	0	16.0288
hsa-miR-196a-5p	0	946.142	481.219	10.244	0	545.194	0	5.5341	244.059	0	0	0	0	667.008	242.444	0	0	0	24.0622	0	271.422	425.822	72.2468	0	682.55	58.9929	0	0	394.552	0	0	19.33	0	47.8135	5.17527	0	0	0	933.481	0	0	0	0	110.291	0	0	6.33402	0	0
hsa-miR-7110-3p	0	0	0	0	0	0	0	0	0	0	0	0	0	0	0	0	0	0	0	0	0	0	0	0	0	0	0	0	0	0	0	0	0	0	0	0	0	0	0	0	0	0	0	0	0	0	0	0	0
hsa-miR-376b-5p	0	0	0	0	0	0	0	0	0	0	0	0	0	0	0	17.9381	0	0	0	0	0	0	0	0	0	0	0	0	0	0	0	0	0	0	0	0	0	0	0	0	0	0	0	0	0	0	0	0	0
hsa-miR-6734-3p	0	0	0	0	0	0	0	0	0	0	0	0	0	0	0	0	0	0	0	0	0	0	0	0	0	0	0	0	0	0	0	0	0	0	0	0	0	0	0	4.278	0	0	0	0	0	0	0	0	0
hsa-miR-4520-3p	0	0	0	0	0	0	0	0	0	0	0	0	0	3.18122	0	0	0	0	0	0	0	0	0	0	0	0	0	0	0	0	0	0	0	0	0	0	0	0	0	0	0	0	0	0	0	0	0	0	0
hsa-miR-3653-3p	3.98317	0	3.73867	0	3.87714	0	0	0	35.3576	0	0	5.09748	0	15.8652	49.7004	0	0	0	9.31172	8.0403	0	0	25.5319	0	4.78636	0	0	0	13.6197	3.73755	0	10.6632	19.3274	0	15.2294	16.6733	0	4.99945	8.77125	0	0	31.7468	0	3.73086	0	3.88641	0	3.6105	8.26751
hsa-miR-125a-5p	1416.56	10420.1	2565.72	750.609	2670.99	6786.91	1251.38	873.643	924.567	35.281	12.1588	12249	3710.91	1887.74	9710.09	2805.86	262.094	13405.8	25458.7	1831.69	3436.93	17169.1	822.619	3535.29	13254	441.597	3051.28	7677.91	2126.96	2126.03	32.9434	8488.84	1100.68	1146.75	5736.13	6121.32	1520.02	1525.42	3102.03	270.069	6.14354	11669.3	50.4724	848.337	254.876	66.5028	0	1116.19	19175.4
hsa-miR-8072	0	0	0	0	0	0	0	0	0	0	0	0	0	0	0	0	0	0	0	0	0	0	0	0	0	0	0	0	0	0	0	0	0	0	0	0	0	0	0	0	0	0	0	0	0	3.16247	3.15858	0	0
hsa-miR-208a-3p	0	0	0	0	0	0	0	0	0	0	0	0	0	0	0	0	0	0	0	0	0	0	0	0	0	0	0	0	0	0	0	0	0	0	0	0	0	0	0	0	0	0	0	0	0	0	0	0	0
hsa-miR-576-3p	3.24848	0	5.37038	27.6255	0	5.09703	0	3.24916	66.2901	0	0	0	0	8.43232	0	3.96961	11.3459	0	0	6.11283	16.1421	0	5.86263	9.48409	5.37369	16.5291	0	0	0	3.72224	0	0	0	0	3.11091	0	0	0	0	0	13.3644	7.59479	0	0	0	40.3341	22.4758	0	0
hsa-miR-431-5p	5.34876	3.41373	10.4361	25.588	3.12183	177.15	31.0492	0	0	0	0	6.167	3.17817	0	0	15.288	701.123	0	3.72772	0	0	0	0	61.1802	8.05714	4.58096	0	12.1428	0	3.2217	0	437.066	0	0	3.23205	8.67316	0	0	5.34773	0	0	0	0	0	15.1836	0	0	5.32904	6.40491
hsa-miR-507	0	0	0	0	0	0	0	0	0	0	0	0	0	0	0	0	0	0	0	0	0	0	0	0	0	0	0	0	0	0	0	0	0	236.713	0	0	0	0	0	0	0	0	0	0	0	0	0	0	0
hsa-miR-6815-5p	0	0	0	14.4628	0	0	0	0	0	0	0	0	0	0	0	0	0	0	0	0	0	0	0	0	0	0	0	0	0	0	3.80528	0	0	0	0	0	0	0	0	0	0	0	0	0	0	0	0	0	0
hsa-miR-369-3p	0	22.5092	57.7177	24.2132	9.03946	84.9466	0	27.3914	7.18841	0	0	94.9114	0	26.5449	0	932.937	0	4.04521	0	257.975	51.409	0	13.8461	18.3828	25.6302	55.7657	0	0	0	29.0204	0	300.28	3.92744	32.4482	0	207.676	0	0	10.7023	0	0	195.572	0	19.8717	6.69498	0	0	0	100.097
hsa-miR-512-3p	0	0	0	0	0	0	0	20.2537	5.00498	0	0	0	0	0	0	0	0	4.33094	0	0	0	0	0	6.44918	0	0	0	0	0	0	0	11452.6	0	0	0	0	0	0	0	0	0	0	0	0	0	0	0	0	0
hsa-miR-942-3p	0	0	0	0	0	0	0	0	0	0	0	0	0	0	0	0	0	0	0	0	0	0	0	0	0	0	0	0	0	0	0	0	0	0	0	0	0	0	0	0	0	0	0	0	0	4.40397	3.52397	0	0
hsa-miR-495-5p	0	0	0	0	0	0	0	0	0	0	0	0	0	0	0	3.80579	0	0	0	23.7041	0	0	0	0	0	0	0	0	0	0	0	0	0	0	0	0	0	0	0	0	0	0	0	0	0	0	0	0	0
hsa-miR-548aa	0	3.57445	0	4.65638	0	0	0	0	0	0	0	0	0	0	0	8.50408	0	0	0	7.00079	4.40988	34.1943	0	0	0	15.8258	0	0	14.2533	0	0	0	0	0	0	0	0	0	0	6.22174	0	4.97486	0	0	0	13.7752	7.56496	0	0
hsa-let-7f-2-3p	38.3098	5.1026	50.7841	21.1379	20.1966	17.4813	8.72114	0	19.7313	0	0	49.0681	12.1861	0	0	63.0358	52.6676	40.6071	0	12.9341	10.1183	23.9854	0	0	3.76031	13.4251	3.78095	44.4963	5.34221	12.5109	0	4.50321	6.84111	0	5.48398	82.892	8.74083	0	13.3357	0	0	36.0956	0	8.10262	7.17954	6.51218	10.992	44.1632	68.4981
hsa-miR-892a	0	0	0	0	0	0	0	0	0	0	0	0	0	0	0	0	0	0	0	0	0	0	0	7.40229	0	0	0	0	0	0	0	0	0	0	0	0	0	0	0	0	0	0	0	0	0	0	0	0	0
hsa-miR-4746-5p	0	0	0	0	0	0	0	0	4.98517	0	0	0	10.2139	0	0	0	12.4019	0	0	0	0	0	0	31.5954	0	8.26159	17.4136	0	0	0	0	0	0	0	0	0	0	0	0	0	0	0	0	0	0	7.79531	0	0	0
hsa-miR-548ac	0	0	0	0	0	0	0	0	0	0	0	0	0	0	0	0	0	0	0	0	0	0	0	0	0	0	0	0	0	0	0	0	0	0	0	0	0	0	0	0	0	0	0	0	0	7.90508	7.71405	0	0
hsa-miR-548ab	0	0	0	0	0	0	0	0	0	0	0	10.6543	0	0	0	6.38356	0	0	0	0	0	0	0	3.79364	0	0	0	0	0	0	0	0	0	0	0	3.53632	0	0	0	0	0	5.89242	0	0	0	0	0	0	10.1258
hsa-miR-548ag	0	0	0	0	0	0	0	0	0	0	0	0	0	0	0	0	0	0	0	0	0	0	0	0	0	0	0	0	0	0	0	0	0	0	0	0	0	0	0	0	0	3.43768	0	0	0	0	0	0	0
hsa-miR-548al	0	0	0	0	0	0	0	0	0	0	0	0	0	0	0	0	3.99939	0	0	0	0	0	0	0	0	0	0	0	0	0	0	0	0	0	0	0	0	0	0	0	0	0	0	0	0	0	0	0	0
hsa-miR-2392	0	0	0	0	0	0	0	0	0	0	206.216	0	0	0	0	0	0	0	0	0	0	0	0	0	0	0	0	0	0	0	0	0	0	0	0	0	0	5.21115	3.95964	0	0	0	0	0	0	0	17.4419	0	0
hsa-miR-548an	0	0	0	0	0	0	0	0	0	0	0	0	0	0	0	0	0	0	0	0	0	0	0	0	0	0	0	0	0	0	0	0	0	0	0	0	0	0	0	0	0	0	0	0	0	0	3.07661	0	0
hsa-miR-34a-3p	0	0	8.14092	0	0	8.62363	0	8.2817	0	0	0	0	0	0	0	11.5896	0	0	0	0	26.2646	355.977	0	4.173	5.80274	0	0	0	51.5664	3.63455	0	3.83087	0	0	4.48139	4.90397	0	0	4.51654	0	0	0	0	0	0	0	21.7694	0	5.70818
hsa-miR-370-3p	194.945	80.5572	22.9385	22.2504	4.7819	238.674	11.7469	16.1014	76.7558	0	0	153.811	5.14549	13.4261	33.058	77.9623	200.865	4.04521	40.2906	59.7949	15.1187	6.16812	5.44324	46.7825	168.261	56.8555	0	78.2092	12.9534	30.2201	0	26.9245	3.93422	0	4.35195	152.117	0	0	6.48595	0	0	2035.71	0	0	6.14051	0	0	177.614	177.607
hsa-miR-1292-5p	0	4.92888	0	6.67513	0	0	0	5.08357	4.30643	0	0	0	0	8.05845	0	3.60816	0	0	12.7215	5.17437	0	6.16812	4.32509	0	4.21312	19.8115	0	0	15.0906	3.79917	0	0	0	0	0	0	0	0	0	0	4.67759	0	0	5.8171	0	12.6031	7.07121	0	0
hsa-miR-6819-3p	0	0	0	0	0	0	0	0	0	0	0	0	0	0	0	0	5.99909	0	0	0	0	0	0	0	0	0	0	0	0	0	3.05084	0	0	0	0	0	0	0	0	0	0	0	0	0	0	0	0	0	0
hsa-miR-4690-5p	0	0	0	0	0	0	0	0	0	0	12.1588	0	0	0	0	0	0	0	0	0	0	0	0	0	0	0	0	0	0	0	0	0	0	0	0	0	0	0	0	0	0	0	0	0	0	0	0	0	0
hsa-miR-345-5p	8.25455	201.538	406.422	361.335	141.619	216.221	244.149	46.0385	259.858	51.1089	0	193.297	262.143	23.2024	180.91	108.122	144.689	121.821	128.337	24.1707	528.425	319.806	19.6676	417.921	190.284	29.5414	256.25	9.32763	400.701	104.472	28.308	30.2642	37.2313	54.4394	61.9124	252.524	99.1667	26.0557	180.574	34.191	16.8813	142.983	42.852	29.825	281.402	52.7447	35.1389	8.8313	283.652
hsa-miR-521	0	0	0	0	0	0	0	0	0	0	0	0	0	0	0	0	0	0	0	0	0	0	0	0	0	0	0	0	0	0	0	122.98	0	0	0	0	0	0	0	0	0	0	0	0	0	0	0	0	0
hsa-miR-27b-5p	3.49193	111.79	116.694	15.5753	43.4277	126.265	0	20.7136	62.1254	0	0	34.4043	11.3711	136.584	34.919	25.3494	31.0963	134.524	36.9229	16.8033	43.1269	53.5095	77.8682	14.8046	160.215	11.3597	11.8866	0	12.4826	24.4454	0	55.7403	17.6791	18.3554	49.2951	29.0167	10.683	0	28.0543	0	5.33604	28.6854	0	100.547	0	22.7078	28.6978	3.57713	26.0945
hsa-miR-6503-5p	0	8.42805	0	0	0	0	0	4.78206	0	0	0	0	0	0	4.06647	0	0	0	3.43745	0	0	27.3398	0	0	4.63135	8.77794	0	0	0	0	0	0	0	0	0	0	0	0	0	0	0	0	0	0	0	44.8466	0	0	0
hsa-miR-527	0	0	0	0	0	0	0	0	0	0	0	0	0	0	0	0	0	0	0	0	0	0	0	0	0	0	0	0	0	0	0	848.806	0	0	0	0	0	0	0	0	0	0	0	0	0	0	0	0	0
hsa-miR-6876-5p	0	0	0	0	0	0	0	0	0	0	0	0	0	0	0	0	0	0	0	0	0	0	0	0	0	3.35627	0	0	0	0	0	0	0	0	0	0	0	0	0	0	0	0	0	0	0	0	0	0	0
hsa-miR-369-5p	0	46.7579	21.9086	0	4.13393	131.23	9.31834	6.78538	0	0	0	92.6207	0	4.62796	0	72.0856	8.68136	4.33094	6.25709	57.7227	5.52324	3.87749	0	11.8437	19.3651	0	0	0	0	16.9117	0	49.9908	0	10.3525	5.75343	69.3128	0	0	10.477	0	0	114.775	0	3.14869	4.14913	0	0	0	114.797
hsa-miR-512-5p	0	0	0	0	0	0	0	3.35034	0	0	0	0	0	0	0	0	0	0	0	0	0	0	0	0	0	0	0	0	0	0	0	245.789	0	0	0	0	0	0	0	0	0	0	0	0	0	0	0	0	0
hsa-miR-495-3p	366.661	7.09127	22.149	6.67513	0	50.7	0	157.204	7.09855	0	0	111.908	5.16045	15.3134	0	531.461	4.13398	0	0	491.923	34.6998	83.5457	0	20.4856	15.212	8.77794	0	560.438	5.17795	22.079	0	147.199	5.59253	0	6.23288	109.523	0	0	7.04039	0	0	595.414	0	7.86114	0	0	0	337.101	146.578
hsa-miR-191-5p	1014.87	3292.37	4262.07	2357.08	8783.58	18633.2	13610	3720.05	3532.88	10112.5	547.146	12887.1	71065.8	2744.22	17051.5	7130.1	61463.6	22222	21468.7	2513	7278.9	13277.1	2808.23	35640.5	3558.35	3792.67	102765	8209.38	6007.73	2451.47	2952.82	4543.01	992.893	5103.53	8923.94	9239.14	3180.98	20287.9	18302.8	26411	4994.15	5181.88	9004.83	1892.51	4690.01	46153.1	13729.8	986.914	11324.4
hsa-miR-3186-3p	0	0	0	0	0	0	0	0	0	0	0	0	0	0	0	0	0	0	0	0	0	0	0	3.5531	0	0	0	0	0	0	0	0	0	0	0	0	0	0	0	0	0	0	0	0	0	0	0	0	0
hsa-miR-138-5p	869.417	0	33.3396	0	3.34319	707.582	0	3.86093	66.1897	0	0	2955.79	0	9.47215	49.7339	4820.19	4.54738	298.835	5.60565	1300.74	37.572	941.03	6.08863	9.47493	23.6619	0	0	611.592	43.7704	97.9498	0	60.4067	7.66186	0	9.06049	8121.51	5.16623	0	24.2413	0	63.7395	561.586	0	67.1899	0	492.337	157.043	896.674	5026.45
hsa-miR-3925-5p	0	0	0	0	0	0	0	0	0	0	0	0	0	0	0	0	0	0	0	0	0	0	0	0	0	0	0	0	0	0	0	0	0	0	0	0	0	0	0	0	0	0	0	0	0	0	0	0	0
hsa-miR-6738-3p	0	0	0	0	0	0	0	0	0	0	18.747	0	0	0	0	0	0	0	0	0	0	0	0	0	0	0	0	0	0	0	0	0	0	0	0	0	0	0	0	0	0	0	0	0	0	0	0	0	0
hsa-miR-4433b-3p	0	0	0	0	0	0	0	0	0	0	0	0	0	0	0	0	5.99909	0	0	0	0	0	0	0	0	19.2254	0	0	0	0	0	0	0	0	0	0	0	0	0	0	0	0	0	0	0	0	0	0	0
hsa-miR-524-3p	0	0	0	0	0	0	0	0	0	0	0	0	0	0	0	0	0	0	0	0	0	0	0	0	0	0	0	0	0	0	0	256.036	0	0	0	0	0	0	0	0	0	0	0	0	0	0	0	0	0
hsa-miR-520f-5p	0	0	0	0	0	0	0	0	0	0	0	0	0	0	0	0	0	0	0	0	0	0	0	0	0	0	0	0	0	0	0	11.2637	0	0	0	0	0	0	0	0	0	0	0	0	0	0	0	0	0
hsa-miR-559	0	0	0	0	0	0	0	0	0	0	0	0	0	0	0	0	0	0	0	0	0	0	0	0	0	0	0	0	9.86837	0	0	0	0	0	0	0	0	0	0	0	0	0	0	0	0	0	0	0	0
hsa-miR-1273g-5p	0	0	0	0	0	0	0	0	0	0	18.747	0	0	0	0	0	0	0	0	0	0	0	0	0	0	0	0	0	0	0	0	0	0	0	0	0	0	0	0	0	0	0	0	0	0	0	0	0	0
hsa-miR-548ax	0	0	0	0	0	0	0	0	0	0	0	0	0	0	0	0	5.78757	0	0	0	0	0	0	0	0	3.0981	0	0	0	0	0	0	0	0	0	0	0	0	0	0	0	0	0	0	0	0	0	0	0
hsa-miR-345-3p	0	0	0	0	0	0	0	3.01635	0	0	0	0	0	0	0	0	0	0	0	0	0	0	0	0	0	0	0	0	0	0	0	0	0	0	0	0	0	0	0	0	0	0	0	0	0	0	0	0	0
hsa-miR-548aw	0	0	0	0	0	0	0	0	0	0	0	0	0	4.63004	0	5.14352	0	0	0	3.28783	0	0	0	0	0	0	0	0	0	0	0	0	0	0	0	0	0	0	0	0	0	0	0	0	0	0	0	0	0
hsa-miR-370-5p	23.2051	0	0	0	0	5.1498	0	0	0	0	0	4.94951	0	0	0	11.7175	0	0	0	0	0	0	0	0	0	0	0	5.77686	0	0	0	3.77359	0	0	0	7.01651	0	0	0	0	0	8.12827	0	0	0	0	0	22.1753	5.06291
hsa-miR-548ba	0	0	0	0	0	0	0	0	0	0	0	0	0	0	0	0	0	0	0	0	0	0	0	4.44137	0	0	0	0	0	0	0	0	0	0	0	0	0	0	0	0	0	5.30049	0	0	0	0	0	0	0
hsa-miR-544b	0	0	0	0	0	0	0	0	0	0	0	0	0	0	0	0	0	0	0	0	0	0	0	0	0	0	0	0	0	0	0	0	0	0	0	0	0	0	0	0	0	0	0	0	0	11.7326	0	0	0
hsa-miR-6791-3p	0	0	0	4.65638	0	0	0	0	0	0	0	0	0	0	0	0	0	0	0	0	0	0	0	0	0	0	0	0	0	0	0	0	0	0	0	0	0	0	0	0	0	0	0	0	0	0	0	0	0
hsa-miR-544a	0	0	69.229	0	0	0	0	0	0	0	0	0	0	0	0	46.3588	0	0	0	13.992	0	0	0	0	3.08748	0	0	0	0	0	0	0	0	0	0	0	0	0	0	0	0	0	0	0	0	0	0	0	0
hsa-miR-374b-3p	0	5.61837	8.72563	0	9.79881	7.63778	0	6.16719	0	0	0	25.1967	12.6518	3.81425	0	54.5538	3.30718	4.5119	0	11.4373	6.52997	0	0	53.5926	4.30094	7.35798	6.76705	0	5.2965	13.0091	0	7.14494	0	0	0	22.8108	9.89313	0	5.39864	0	3.67654	38.6683	0	6.22444	0	15.5701	13.7793	0	26.8192
hsa-miR-151a-3p	4865.91	1045.8	1759.35	1507.74	2778.62	3834.73	3412.92	900.703	3826.25	547.768	48.6352	4293.09	1064.74	1854.08	1339.68	3365.76	18501.2	5616.37	706.015	4058.15	2050.3	375.772	2840.51	12429.6	1746.8	9389.84	1115.71	4731.41	302.759	4373.72	106.265	1634.72	3306.19	411.175	1138.1	3301.24	3044.2	1478.78	3221.06	135.788	437.508	3793.42	355.718	1664.4	2567.01	5250.7	234.629	4838.11	3276.72
hsa-miR-543	407.767	13.9774	20.8297	13.3503	0	23.7718	0	66.2621	0	0	0	55.2898	6.1836	0	6.21515	74.1543	16.1084	0	16.596	13.0786	8.25757	10.2764	0	23.8999	23.7499	13.0123	0	113.647	0	6.91545	0	49.9959	0	0	3.19641	56.8122	0	0	0	0	0	489.649	0	0	0	0	0	372.933	63.4196
hsa-miR-27b-3p	8233.53	27977.3	7938.75	22036.8	44137.1	38132	9781.6	115.355	15842.2	73.2048	18.747	31299.7	4794.81	12140	10205.1	15829.1	3374.15	65120.3	10355.7	4131.3	3068.59	2107.75	2415.68	4716.25	21968.9	3724.68	4264.9	9319.92	399.078	5508.28	26.3301	29370.3	2726.71	2435.19	17242.1	28947.3	16954.5	974.893	10527.4	21.1389	103.197	23963.7	36.8807	13123.4	10053.7	184.864	53.2852	8243.74	30116.9
hsa-miR-483-5p	5.35355	0	0	100.7	23.7797	5.38288	0	15.3545	3.43114	0	0	0	0	0	0	0	0	0	5.10648	12.8762	0	0	7.5125	0	0	0	0	5.26826	5.54141	5.69153	0	62.5518	0	7.75563	0	0	0	0	0	0	0	4.20303	0	4.07599	95.76	0	0	6.12738	0
hsa-miR-382-3p	40.2676	7.58541	17.6152	0	0	34.939	0	81.9048	8.38823	0	0	34.0771	0	0	0	206.148	11.9982	0	0	44.655	14.9473	0	0	5.92183	7.95701	32.7882	0	40.9556	0	16.5142	0	36.961	0	0	4.70766	55.6109	0	0	5.24261	0	0	263.291	0	3.05213	0	0	0	40.5633	30.684
hsa-miR-7154-3p	0	0	0	0	0	0	0	0	0	0	12.1588	0	0	0	0	0	0	0	0	0	0	0	0	0	0	0	0	0	0	0	0	0	0	0	0	0	0	0	0	0	0	0	0	0	0	0	0	0	0
hsa-miR-625-5p	0	0	0	0	0	0	0	0	0	0	0	0	0	0	0	3.92373	0	0	0	0	0	0	0	4.02124	0	0	0	0	0	0	0	0	0	0	0	0	0	0	0	0	0	0	0	0	0	0	0	0	0
hsa-miR-4645-3p	0	0	0	3.72511	0	0	0	0	0	0	0	0	4.06484	0	0	0	4.96077	0	0	0	0	0	0	0	0	7.38536	0	0	0	0	0	7.76203	0	0	0	0	3.69451	0	0	0	0	0	0	0	0	0	0	0	0
hsa-miR-6503-3p	0	12.1869	0	4.65638	3.0045	0	4.8434	10.293	4.26179	0	0	0	0	0	3.36682	0	0	0	3.43745	0	0	5.48021	0	0	8.15538	8.01667	0	0	0	0	0	0	0	0	0	0	0	0	0	0	4.47473	0	0	0	0	52.3903	0	0	0
hsa-miR-942-5p	0	3.30281	4.37071	46.7259	0	3.33402	54.1227	0	3.36279	36.0208	0	0	16.6181	0	9.42485	0	8.26796	0	0	0	0	0	0	13.6202	8.53714	78.2269	13.4632	0	16.3078	0	23.8182	4.08024	5.54312	0	0	0	0	26.9243	0	92.6652	5.9663	3.33787	49.3472	0	23.9122	36.9292	14.4448	0	0
hsa-miR-3687	0	0	0	0	0	0	0	15.2198	10.1373	0	0	0	0	0	0	0	0	0	4.4539	4.02858	0	0	13.2337	4.30847	0	0	0	0	13.2457	3.77807	0	0	0	0	9.77714	0	0	0	3.98245	0	0	3.37879	0	0	0	0	0	0	0
hsa-miR-4535	0	0	0	0	0	0	0	0	0	0	0	0	0	0	0	0	0	0	0	0	0	0	0	0	0	0	0	0	0	0	0	0	0	0	0	0	0	0	0	0	16.808	0	0	0	0	0	0	0	0
hsa-miR-4537	0	0	0	5.58766	0	0	0	0	0	0	0	0	0	0	0	0	0	0	0	0	0	0	0	0	0	0	0	0	0	0	0	0	0	0	0	0	0	0	0	0	0	0	0	0	0	0	0	0	0
hsa-miR-323a-5p	31.4442	0	0	0	0	0	0	3.57482	0	0	0	7.15024	0	0	0	11.472	0	0	0	5.55963	0	0	0	0	0	0	0	50.0873	0	0	0	0	0	0	0	7.2868	0	0	0	0	0	10.1318	0	0	0	6.3993	0	29.4377	8.08808
hsa-miR-4539	0	0	0	0	0	0	0	0	0	0	0	0	0	0	0	0	0	0	0	0	0	0	0	0	0	0	0	0	0	0	0	0	0	0	0	0	0	0	0	0	0	0	0	0	0	3.87632	0	0	0
hsa-miR-577	0	0	0	0	0	0	0	0	0	0	0	406.717	19.2763	0	8.3186	63.2302	0	0	0	93.2366	0	14.3515	0	20.1063	0	0	0	0	242.185	31.9019	0	0	0	0	0	552.062	0	0	6.12761	0	4.45479	428.879	0	0	0	121.898	3.29125	0	507.797
hsa-miR-451b	0	0	0	23.2819	0	0	22.7445	0	0	0	0	0	0	0	0	0	9.92155	0	0	0	0	0	0	0	0	0	0	0	0	0	0	0	0	0	0	0	0	0	0	4.33173	0	0	0	0	9.5556	0	0	0	0
hsa-miR-5584-5p	0	0	0	0	0	0	0	0	0	0	0	0	0	0	0	0	0	0	0	4.18281	0	0	0	0	0	0	0	0	0	0	0	0	0	0	0	0	0	0	0	0	0	0	0	0	0	0	0	0	0
hsa-miR-6715a-3p	0	0	0	0	3.16508	0	0	0	0	0	0	0	0	0	0	0	0	0	0	0	0	0	0	0	0	0	0	0	0	0	0	0	0	0	0	0	0	0	0	0	0	0	0	0	0	0	0	0	0
hsa-miR-1227-3p	0	0	0	0	0	0	0	0	0	0	0	0	0	0	0	0	0	0	3.7371	0	0	0	0	11.7603	0	0	0	0	0	0	0	0	0	0	0	0	0	0	0	3.28258	0	0	0	0	0	0	0	0	0
hsa-miR-4677-3p	0	0	0	0	11.6765	23.6489	8.72114	0	5.97433	0	0	9.17595	21.4874	0	0	3.95335	5.37417	4.5119	0	3.98137	0	0	0	9.10473	3.07433	11.3711	13.0558	0	0	4.61785	0	5.0471	4.75478	0	4.65774	12.1914	29.9022	9.55377	4.91317	0	0	4.20303	0	4.1196	7.60904	0	0	0	7.68333
hsa-miR-29b-3p	40.5593	2412.76	569.62	94.4615	135.625	176.136	24.2383	282.533	117.885	0	36.4764	965.76	19.8832	378.537	7.25196	21879.7	3.30718	153.405	7.12385	8213.79	5818.02	6244.7	201.369	0	1607.73	659.276	3.53437	61.7097	40173.6	150.75	0	321.785	1886.81	773.749	133.102	1626.86	109.35	148.734	206.261	25.4677	579.687	879.719	0	532.316	8.58228	522.37	571.088	40.5633	1605.02
hsa-miR-17-3p	0	103.35	447.399	116.41	49.6493	20.8289	80.0621	60.8283	119.016	12.3358	0	21.3703	137.94	51.3457	24.4513	74.3004	237.424	20.3911	22.154	28.8709	384.468	270.626	61.3757	136.192	278.833	391.189	49.4519	0	682.185	57.3926	8.08801	38.8641	227.641	335.369	29.9576	33.2475	27.2466	10.4223	41.6156	22.9709	371.561	11.8383	5.09446	95.5458	28.1427	428.897	612.388	0	34.0452
hsa-miR-6852-5p	0	0	0	12.4761	0	0	28.3513	0	0	0	0	0	0	0	0	0	330.153	0	0	0	0	0	0	0	0	31.2391	0	0	0	0	5.23227	0	0	0	0	0	0	0	0	0	5.20867	0	0	0	14.3691	16.1074	3.03318	0	0
hsa-miR-6726-3p	0	8.46507	0	0	0	0	0	0	0	0	0	0	0	0	0	0	0	0	0	0	0	0	0	0	3.61553	0	0	0	0	0	3.31613	0	0	0	0	0	0	0	0	0	0	0	0	0	0	0	0	0	0
hsa-miR-3202	0	0	0	0	0	0	0	0	0	0	0	0	0	0	0	0	0	0	0	0	0	0	0	0	0	0	0	0	0	0	0	0	0	0	0	0	0	3.74959	0	0	9.69524	0	0	0	0	30.544	8.99456	0	0
hsa-miR-4532	0	416.502	51.2671	29.4078	327.423	586.262	41.9454	115.611	54.08	0	48.6352	161.486	38.046	1765.41	625.834	14.177	15.2957	210.351	839.982	316.908	27.5321	38.1558	228.81	326.632	655.896	0	13.8247	0	126.523	297.54	4.0755	47.6017	126.169	502.164	750.087	41.7972	389.279	7.81672	136.663	0	5.76375	0	0	415.083	775.609	0	0	0	123.946
hsa-miR-1273g-3p	25.2245	301.184	26.2718	130.999	28.0466	38.5151	19.1199	270.747	43.5812	3.40196	374.939	90.7113	36.3642	92.5592	104.213	20.6041	17.7761	25.9856	882.921	50.9029	18.3224	60.2764	103.777	96.2298	100.092	6.79922	28.39	17.4924	163.505	62.4415	24.9005	29.3914	20.2071	287.763	105.058	165.856	46.1828	26.9243	129.829	0	129.076	159.534	0	23.7056	47.3928	227.453	152.374	21.0418	60.0568
hsa-miR-151a-5p	30.5776	1566.25	2115.81	3796.28	2271.89	4180.1	2466.67	226.578	120.606	393.867	0	5362.87	776.834	773.714	1869.34	6804.29	4551.51	1311.32	1842.76	3715.91	1322.15	1850.44	512.54	6350.93	1811.78	861.156	1021.07	3028.6	1973.07	1137.08	276.202	1772.36	482.249	4500.79	588.881	5254.23	1310.36	782.414	1707.58	625.365	104.44	257.246	438.888	385.647	725.916	1478.41	19.4048	28.2601	9756.72
hsa-miR-4665-5p	0	0	0	0	0	0	0	0	0	0	0	0	0	0	0	0	3.08162	0	0	0	0	0	0	0	0	0	0	0	0	0	0	0	0	0	0	0	0	0	0	0	0	0	0	0	0	0	0	0	0
hsa-miR-5584-3p	0	0	0	0	0	0	0	0	0	0	12.1588	0	0	0	0	0	0	0	0	0	0	0	0	0	0	0	0	0	0	0	0	0	0	0	0	0	0	0	0	0	0	0	0	0	0	0	0	0	0
hsa-miR-203b-5p	0	0	0	0	0	0	0	0	0	0	0	0	0	71.0992	0	0	0	0	0	0	0	0	0	0	0	0	0	0	0	0	0	0	0	0	0	0	0	0	0	0	0	0	0	7.86523	0	0	0	0	0
hsa-miR-320a	23211.6	7245.88	1929.71	6884.11	384.161	687.843	888.928	13547.3	7618.43	126.627	1244.99	515.834	519.101	777.601	2887.25	508.559	3420.73	1631.29	3429.62	335.279	2974.78	2081.28	418.95	1536.72	8333.76	1091.18	542.179	10318.1	13682.6	698.286	1330.48	757.184	439.375	981.093	890.304	652.766	147.288	1006.62	539.995	357.624	11289.7	720.715	79.0625	372.106	1713.86	33104.4	23254.7	22229.1	618.256
hsa-miR-320b	24.2333	45.4778	8.38001	11.5849	0	0	0	126.721	27.4901	0	12.1588	0	3.86798	5.64785	12.3139	0	9.99848	4.5119	18.9276	0	17.8675	291.625	0	4.173	63.8859	3.04793	3.41902	11.2225	37.0942	0	7.59317	3.15366	0	0	3.57023	0	0	8.68524	0	0	93.7561	3.37879	0	0	0	273.802	108.478	26.1197	0
hsa-miR-4783-3p	0	0	0	0	0	0	0	0	0	0	0	0	0	0	0	0	0	0	0	0	0	0	0	0	0	0	0	0	0	0	0	0	0	0	0	0	0	0	0	0	0	0	0	0	0	0	0	0	0
hsa-miR-3690	0	0	0	0	0	0	0	5.52574	0	0	0	0	0	0	0	0	0	0	3.17212	0	0	0	0	0	0	12.5976	0	0	0	0	0	0	0	0	0	0	0	0	0	0	0	0	0	0	0	0	0	0	0
hsa-miR-556-5p	0	0	0	0	0	0	0	0	0	0	0	0	0	0	0	0	3.72058	0	0	0	0	0	0	0	0	0	0	0	0	0	0	0	0	0	0	0	0	0	0	0	0	3.4262	0	0	0	0	0	0	0
hsa-miR-126-5p	935.572	2844.81	1298	5071.99	10117.5	40.4766	13047.7	80.5251	145.737	46.3924	0	9015.19	8206.7	1073.59	156.944	3247.59	45308.7	4236.51	54.5401	1893.65	869.011	10258	252.568	680.419	1796.36	2399.19	4400.65	1617.01	824.603	1173.29	14.0378	5640.46	483.375	1041.03	3132.44	7671.7	2742.43	6.24931	7063.56	81.6833	0	1152.09	20.7873	650.941	6146.41	0	0	992.27	6827.29
hsa-miR-323a-3p	4697.39	13.6887	11.0755	35.3885	0	66.0817	0	49.7304	6.04316	0	0	396.532	0	3.75321	10.3877	589.826	56.2221	0	23.2163	95.7456	0	13.1699	0	75.7995	18.953	4.25988	0	6849.41	0	43.5596	0	44.4788	0	0	6.59259	640.592	0	0	4.42795	0	0	1045.78	0	0	0	0	0	4871.93	414.662
hsa-miR-4477b	0	0	0	0	0	0	0	0	0	0	0	0	0	0	0	0	0	0	0	0	0	0	0	0	0	0	0	0	0	0	0	0	0	0	0	0	0	0	0	0	0	0	0	0	0	5.57134	0	0	0
hsa-miR-320c	4.2179	0	0	0	0	0	0	0	0	0	0	0	0	0	0	0	0	0	0	0	0	0	0	0	0	0	0	0	0	0	0	0	0	0	0	0	0	0	0	0	3.30889	0	0	0	0	16.9599	13.0765	5.22395	0
hsa-miR-320e	0	0	0	0	0	0	0	0	0	0	0	0	0	0	0	0	0	0	0	0	0	18.6662	0	0	0	0	0	0	0	0	0	0	0	0	0	0	0	0	0	0	0	0	0	0	0	0	0	0	0
hsa-miR-592	35.9298	0	7.60822	4.45009	4.13232	0	0	0	5.19493	0	0	61.8719	0	0	0	97.3166	0	0	0	18.6405	0	4.35428	0	14.4158	0	0	0	26.1009	96.4136	12.4015	0	0	0	0	0	58.7647	0	0	4.19956	0	0	68.3591	0	0	0	0	0	36.3258	59.9165
hsa-miR-4677-5p	0	0	0	0	0	0	0	0	0	0	18.747	0	0	0	0	0	0	0	0	0	0	0	0	0	0	0	0	0	0	0	0	0	0	0	0	0	0	0	0	0	0	0	0	0	0	0	0	0	0
hsa-miR-6852-3p	0	0	0	0	0	0	0	0	0	0	0	0	0	0	0	0	6.58345	0	0	0	0	0	0	0	0	14.9741	0	0	0	0	0	0	0	0	0	0	0	0	0	0	0	0	0	0	0	0	0	0	0
hsa-miR-6515-5p	0	0	0	0	0	0	0	0	0	0	0	0	0	0	0	0	3.78198	0	0	0	0	0	0	0	0	5.27526	0	0	0	0	0	0	0	0	0	0	0	0	0	0	3.30889	0	0	0	0	11.047	0	0	0
hsa-miR-34a-5p	19.3246	926.81	873.666	327.051	373.118	560.85	5.51306	21.6809	312.247	0	18.747	221.409	57.6923	179.136	128.427	927.524	5.74301	230.107	59.8658	272.609	781.523	3650.56	46.3084	273.142	804.07	16.4119	6.85503	18.58	1555.99	119.519	0	72.7908	446.169	84.175	71.3719	534.006	348.905	0	269.851	0	9.28006	263.191	0	210.996	0	0	68.6563	20.7164	435.069
hsa-miR-1273e	0	26.49	0	4.65638	0	0	3.08366	25.9351	4.52804	0	49.7996	4.69561	3.01696	11.362	4.74076	0	0	0	23.2366	8.4345	0	0	42.1892	4.02124	14.5225	0	4.6578	0	10.3583	6.7014	0	0	0	0	12.1855	0	0	7.23711	3.7777	0	0	0	0	0	7.61402	8.06378	9.0983	0	0
hsa-miR-1273f	0	0	0	0	0	0	0	0	0	0	0	0	0	0	0	0	0	0	3.56312	0	0	0	0	0	0	0	0	0	0	0	0	0	0	0	0	0	0	0	0	0	0	0	0	0	0	0	0	0	0
hsa-miR-1273c	0	0	0	0	0	0	0	0	0	0	0	0	0	0	0	0	0	0	0	0	0	0	0	0	0	0	0	0	0	0	0	0	0	0	0	0	0	0	0	0	6.34012	0	0	0	0	38.5308	7.3682	0	0
hsa-miR-1273d	0	0	0	0	0	0	0	5.77123	0	0	0	0	0	0	0	0	0	0	10.6623	0	0	0	0	3.5531	0	0	0	0	0	0	0	0	0	0	0	0	0	0	0	0	0	0	0	0	0	8.77189	3.80468	0	0
hsa-miR-581	0	0	0	0	0	0	0	0	0	0	0	0	0	0	0	0	0	0	0	0	0	0	0	0	0	5.03441	0	0	0	0	0	0	0	0	0	0	0	0	0	0	0	0	0	0	0	0	0	0	0
hsa-miR-107	0	138.205	327.749	6.67513	44.9069	7.43675	5.32989	69.8938	38.2296	0	12.1588	86.6262	11.7454	18.468	13.6365	661.496	126.5	12.9928	16.755	147.621	111.932	1159.6	3.96426	50.0395	122.731	143.956	11.5323	0	1618.26	31.3795	0	8.36863	0	0	21.6417	155.601	0	0	19.7496	0	278.947	176.982	0	10.5316	0	789.737	661.599	0	101.612
hsa-miR-1273a	0	0	0	0	0	0	0	0	0	0	49.7996	0	0	0	0	0	0	0	7.31292	0	0	0	0	0	0	0	0	0	0	0	0	0	0	0	5.70621	0	0	0	0	0	0	0	0	0	0	3.01345	0	0	0
hsa-miR-126-3p	1327.77	20391.7	8054.4	11282.1	2489.81	7.24113	1292.81	58.1634	3646.8	15.0248	0	2162.44	1263.07	13225.2	576.318	7524.63	3225.33	437.655	449.592	4935.78	5905.64	22717.2	2057.87	105.084	14659.2	10057.6	987.684	869.353	1328.52	1033.7	29.5474	3851.61	8107.32	1380.31	1835.94	1819.3	2030.58	0	1605.79	156.222	0	16565.9	8.15706	2590.42	757.726	4.0043	0	1229.79	2395.14
hsa-miR-556-3p	0	0	0	0	0	0	0	0	0	0	0	0	0	0	0	0	0	0	0	0	0	0	0	0	0	3.86852	0	0	0	0	0	0	0	0	0	0	0	0	0	0	0	0	0	0	0	0	0	0	0
hsa-miR-675-5p	0	0	0	0	3.73977	0	0	3.9952	0	0	0	0	0	0	0	0	0	4.33094	0	0	0	0	0	0	0	0	0	0	10.2342	0	0	7.11058	0	0	5.35534	0	0	0	0	0	0	0	0	0	0	0	0	0	0
hsa-miR-509-3-5p	0	6.54218	0	0	0	0	0	136.989	0	0	24.8998	0	0	0	0	0	0	0	6.64959	0	0	0	0	0	0	0	0	0	0	0	0	0	0	10.8975	0	0	0	0	0	0	0	4.47625	0	5.68672	0	0	0	0	0
hsa-miR-137	154.433	0	0	0	0	88.5705	0	0	0	0	0	327.637	0	0	0	5244.68	0	0	0	1546.21	0	0	0	0	4.56097	0	0	108.041	0	62.2462	0	11.17	0	0	0	427.644	0	0	0	0	0	344.086	0	0	0	0	0	156.41	457.375
hsa-miR-30c-5p	196.914	3778.84	5186.71	363.795	2425.1	1277.93	614.774	170.666	2932.83	643.647	0	4571.16	741.877	2474.11	1433.73	3624.88	1099.16	2691.63	3469.14	2328.26	3340.8	5476.67	410.51	4281.78	3997.08	991.904	832.312	184.984	861.193	1929.73	41.8466	1718.57	639.659	653.638	1197.16	5228.38	1093.94	944.896	1565.06	3039.23	61.0306	5978.77	329.494	2536.39	305.981	838.127	176.057	178.349	5359.71
hsa-miR-6810-5p	0	0	0	0	0	0	0	0	0	0	0	0	0	0	0	0	0	0	0	0	0	0	0	0	0	0	0	0	0	0	0	0	0	0	0	0	0	0	0	0	0	0	0	0	0	5.95072	0	0	0
hsa-miR-205-3p	0	22.6715	7.73783	0	0	0	0	0	3.79135	0	0	0	0	5.98091	0	0	0	16.6792	3.76565	0	8.50341	0	0	0	15.788	0	0	0	0	0	0	0	0	0	8.96278	0	0	0	0	0	0	0	0	8.14959	0	0	0	0	0
hsa-miR-146a-5p	1456.67	1927.83	1472.47	2484.65	750.945	18.6173	1546.65	547.292	3725.04	14.8513	0	219.577	14868.9	3342.94	329.926	219.315	2353.47	627.007	708.814	1127.06	2068.35	150.852	1210.71	0	1933.96	11581.8	16625.6	1742.58	1042.75	661.427	4.84176	40.9963	251.568	1638.49	300.767	80.0682	3954.94	3073.41	1399.96	60.454	1236.54	266.1	28.2465	1755.44	620.618	4528.95	7578.91	1282.6	146.732
hsa-miR-301b-5p	0	0	0	0	0	0	0	0	0	0	0	0	0	0	0	0	0	0	0	0	0	0	0	6.06982	0	0	0	0	0	0	0	0	0	0	0	0	0	0	0	0	0	0	0	0	0	0	0	0	0
hsa-let-7c-5p	1425.02	8545.72	1113.31	487.284	2361.67	1498.68	38.3872	24662.7	3283.52	0	896.392	8684.88	3493.5	14249.5	895.494	4786.09	83.2036	5910.59	3819.24	6916.07	1995.47	913.576	3259.3	0	11171.9	334.217	2132.52	1076.57	71.7293	11163.2	4.44779	227.305	1418.79	950.083	952.637	7069.05	2952.56	58.1911	3026.27	0	259.08	3604.4	0	3896.4	33.9473	0	650.755	1217.07	8205.6
hsa-miR-4743-5p	0	0	0	0	0	0	0	0	0	0	0	0	0	0	0	0	0	0	0	0	0	0	0	0	0	6.09585	0	0	0	0	0	0	0	0	0	0	0	0	0	0	0	0	0	0	0	0	0	0	0
hsa-miR-378a-3p	7622.13	2084.39	1339.65	1531.94	3867.83	272.417	740.854	1581.63	3934.11	75.9505	0	752.157	1401.71	16201.2	13088.2	1628.37	886.665	4069.48	4508.1	15694	1282.43	1345.04	31087.7	512.9	1597.22	14464.7	1303.27	4727.05	1603.75	9636.68	157.001	1069.03	178.214	202.37	2535.39	1090.18	1067.22	657.473	1348.24	44.3039	3986.24	758.895	30.4682	26895.3	1155.16	7028.55	4237.46	7869.57	710.872
hsa-miR-302d-3p	0	0	0	0	0	0	0	46.9101	0	0	0	0	0	0	0	0	0	0	0	0	0	0	0	2264.42	0	0	0	0	0	0	0	0	0	0	0	0	0	0	0	0	0	0	0	0	0	0	0	0	0
hsa-miR-2116-3p	0	0	0	0	0	7.0692	0	0	0	0	0	0	0	0	6.70565	3.52524	0	0	7.92565	0	0	0	0	0	0	0	0	0	0	0	0	4.17816	0	0	0	0	0	0	0	0	0	0	0	0	0	10.06	0	0	0
hsa-miR-6891-3p	0	0	0	0	0	0	0	0	0	0	18.747	0	0	0	0	0	0	0	0	0	0	0	0	0	0	0	0	0	0	0	0	0	0	0	0	0	0	0	0	0	0	0	0	0	0	0	0	0	0
hsa-miR-3150a-5p	0	0	0	0	0	0	0	0	0	0	0	0	0	0	0	0	0	0	0	0	0	0	0	0	0	0	0	0	0	0	0	0	0	0	0	0	0	0	0	0	0	0	0	0	0	41.9495	0	0	0
hsa-miR-20a-3p	0	43.3126	118.164	7.78765	3.97922	0	0	0	7.10018	0	0	0	10.8127	4.29441	0	24.5455	9.09475	0	0	8.55593	76.9254	23.0381	0	14.7952	24.0986	13.9974	3.06466	0	98.159	6.52803	0	4.0932	10.693	24.6611	0	0	0	0	0	0	3.5106	0	0	13.3924	0	8.42896	11.505	0	0
hsa-miR-585-3p	0	0	0	0	0	0	0	0	0	0	0	0	0	0	0	0	0	0	0	0	0	0	19.5794	0	0	0	0	0	0	0	0	0	0	0	0	0	0	0	0	0	0	0	0	4.79702	0	0	0	0	0
hsa-miR-504-3p	0	0	0	4.45009	0	0	0	3.17193	0	0	0	0	0	0	0	0	0	0	0	0	0	0	0	0	0	0	0	0	0	0	0	0	0	0	0	0	0	0	0	0	0	0	0	0	0	0	0	0	0
hsa-miR-129-1-3p	55.0277	0	0	0	0	0	0	0	0	0	0	109.764	0	0	0	634.862	0	0	0	151.889	0	0	0	0	0	0	0	15.073	0	0	0	0	0	0	0	88.3824	0	0	0	0	0	169.805	0	0	0	9.39155	0	55.0484	120.369
hsa-miR-301b-3p	0	0	80.0028	4.65638	10.3166	33.0521	18.052	0	3.41127	0	0	74.0047	48.3951	0	0	82.7535	48.3676	16.1808	0	76.9986	36.8908	8.06907	0	727.793	0	46.4222	14.7827	0	32.7116	107.839	0	14.7169	0	0	12.1983	74.8517	3.27299	0	17.2028	0	0	0	0	8.79869	6.49957	4.58444	3.86005	0	74.0789
hsa-miR-410-5p	15.3538	0	0	0	0	0	0	0	0	0	0	0	0	0	0	0	0	0	0	0	0	0	0	0	0	0	0	0	0	0	0	0	0	0	0	0	0	0	0	0	0	0	0	0	0	0	0	15.067	0
hsa-miR-378a-5p	7.92232	37.3603	47.4643	28.9256	39.984	0	0	0	41.3653	0	0	11.0936	6.44682	15.4599	182.795	15.5252	6.61437	40.6071	111.7	3.28205	40.2557	232.562	5.98965	7.96664	68.9215	35.5024	16.1913	10.9483	42.7935	3.98009	0	19.4363	63.9545	0	87.8756	10.2299	13.0312	7.81672	18.8127	21.6101	0	9.27725	0	6.54328	0	3.33228	5.56639	8.07161	13.3648
hsa-miR-517b-3p	0	0	0	0	0	0	0	25.0678	0	0	0	0	0	0	0	0	0	0	0	0	0	0	0	0	0	0	0	0	0	0	0	10049.6	0	0	0	0	0	0	0	0	0	0	0	0	0	0	0	0	0
hsa-miR-1224-5p	3276.85	0	9.21257	8.38149	0	0	0	9.51417	0	0	0	54.3083	0	0	5.76917	16.9578	0	0	0	189.392	0	0	0	0	0	0	0	2080.05	0	0	16.0756	0	0	0	0	38.8105	0	0	0	0	0	49.8233	0	0	0	0	0	3231.46	45.1339
hsa-miR-1236-3p	0	0	0	0	0	0	0	0	0	0	24.3176	0	0	0	0	0	0	0	0	0	0	0	0	0	0	0	0	0	0	0	0	0	0	0	0	0	0	0	0	0	0	0	0	0	0	0	0	0	0
hsa-miR-526b-5p	0	0	0	0	0	0	0	0	0	0	0	0	0	0	0	0	0	0	0	0	0	0	0	0	0	0	0	0	0	0	0	1494.85	0	0	0	0	0	0	0	0	0	0	0	0	0	0	0	0	0
hsa-miR-20a-5p	103.957	779.584	3944.5	1277.71	458.32	134.809	131.582	53.5973	3009.08	5.0807	0	153.505	2408.39	1720.44	100.727	582.382	26.4575	166.792	61.4639	442.447	1231.25	2440.06	397.757	3666.93	1573.78	4779.62	1195.19	43.2871	7240.37	875.266	7.29549	245.835	211.296	164.281	197.18	296.814	138.067	124.199	265.235	335.568	96.193	899.179	0	2380.22	43.9632	561.942	280.749	95.2777	218.917
hsa-miR-1306-5p	18.1485	11.4847	8.66853	5.34688	0	3.07537	4.36108	4.55863	3.47524	6.45953	0	8.42159	0	3.01437	14.4302	14.654	5.18272	0	8.24988	10.9018	3.78285	23.9854	0	26.0561	11.8501	3.63406	0	8.41338	13.029	3.12499	19.6923	6.20925	8.41554	45.712	4.05338	10.6526	0	0	0	20.7924	0	6.46595	3.99166	0	0	16.8299	3.50645	17.7674	9.37047
hsa-miR-184	7.10951	0	0	0	0	0	0	362.178	3.46905	0	1199.81	32.3646	0	12.1673	0	40.125	0	160.245	14.2491	961.434	13.4338	0	24.0653	14.7952	0	4.68912	0	5.82423	0	29.5761	0	53.5623	8.8467	0	0	26.5396	12.7333	3.74959	7.27009	0	43.5894	52.3969	0	63.8962	0	23.6131	0	7.60985	19.3365
hsa-miR-92a-3p	6580.13	15993.7	11423.4	101191	27637.9	8848.77	91826.9	1830.5	3620.89	153846	60.794	8938.46	218727	2591.27	55018	1231.98	30070.4	28294	31614.6	1184.75	1592.99	5214.74	1199.47	438572	12531.8	18712.2	173015	7201.31	25452.7	5959.39	160358	11854.9	9788.11	1628.31	17983.5	10254.5	8329.33	69627	12310	87465.4	5450.33	4204	59328.7	3486.68	102052	49645.6	4837.5	6539.46	8319.26
hsa-miR-1285-3p	0	3.92351	0	46.7259	14.5884	23.5116	65.2415	26.0057	10.2279	28.7779	0	12.1599	3.98441	47.8579	19.2034	4.20189	31.9951	12.9928	18.2746	30.6037	4.89005	6.16812	38.8713	21.6147	6.19752	18.5886	4.57521	0	27.8141	64.9551	54.7718	15.786	0	0	8.33053	17.6704	0	5.62886	11.0837	15.697	20.8419	4.59902	10.3532	56.6667	29.1894	97.2794	12.0471	0	10.5035
hsa-miR-3180-3p	0	0	0	0	0	0	0	36.8863	0	0	0	3.13348	0	0	0	0	0	0	0	0	0	0	0	0	0	0	0	0	0	0	0	0	0	0	0	0	0	0	0	0	0	0	0	0	0	0	0	0	0
hsa-miR-6866-5p	0	0	0	0	0	0	0	0	0	0	0	0	0	0	0	0	0	0	0	0	0	0	0	0	0	0	0	0	0	0	0	0	0	0	0	0	0	0	0	0	0	3.37879	0	0	0	4.47833	0	0	0
hsa-miR-597-3p	0	0	0	0	0	0	0	0	0	0	0	0	0	0	0	0	0	0	0	0	0	0	0	0	0	0	0	0	0	0	0	0	0	0	0	0	0	0	0	0	0	0	0	0	0	3.02394	0	0	0
hsa-miR-4492	93.8384	21.6066	0	0	3.76946	0	0	109.022	27.5989	0	72.9528	16.4636	0	12.0877	47.1623	6.33181	0	4.33094	17.346	9.0098	0	4.49779	99.9847	3.84919	19.6136	0	0	10.591	238.615	0	0	0	8.97479	0	38.0918	0	3.65386	0	4.61049	0	12.1161	17.6675	0	0	5.70035	5.5938	0	109.569	6.59545
hsa-miR-551b-5p	7.43389	0	0	0	0	0	0	0	0	0	0	0	0	0	0	0	0	0	0	0	0	0	0	0	0	0	0	4.59529	0	0	0	0	0	0	0	0	0	0	0	0	0	0	0	0	0	0	15.0013	7.45428	0
hsa-miR-4491	0	0	0	0	0	0	0	0	0	0	0	0	0	0	0	0	0	0	0	0	0	0	0	0	0	0	0	0	0	0	0	0	0	0	0	0	0	0	0	0	0	0	0	0	0	8.35246	0	0	0
hsa-miR-3164	0	0	0	0	0	0	0	0	0	0	0	0	0	0	0	0	0	0	0	0	0	0	0	0	0	3.22718	0	0	0	0	0	0	0	0	0	0	0	0	0	0	0	0	0	0	0	8.05804	0	0	0
hsa-miR-4496	0	0	0	0	0	0	0	0	0	0	0	0	0	0	0	0	0	0	0	0	0	0	0	0	0	0	0	0	0	0	0	0	0	0	0	0	0	0	0	0	0	0	0	0	0	4.24333	5.98072	0	0
hsa-miR-3166	0	0	0	0	0	0	0	0	0	0	0	0	0	0	0	0	0	4.20387	0	0	0	0	0	0	0	0	0	0	0	0	0	0	0	0	0	0	0	0	0	0	0	0	0	0	0	0	0	0	0
hsa-miR-4497	1118.32	225.505	35.0042	285.167	26.7396	68.1388	14.2009	750.485	361.627	26.1852	1617.12	18.8795	12.2766	432.151	145.087	11.4579	34.312	30.3165	1288.96	63.4001	20.0771	39.5601	918.345	580.781	326.476	12.6506	7.84137	146.156	350.172	70.517	14.2858	18.6154	31.0113	1821.03	270.691	14.4872	48.6179	56.2438	57.3371	5.95918	208.946	33.4681	4.26398	156.557	6.06489	114.943	32.1567	1085.83	25.4817
hsa-miR-3168	0	1469.54	0	438.444	0	0	16.7303	25.704	0	0	8640.22	0	0	5.98676	0	0	0	0	0	0	13.8924	0	0	0	0	0	0	0	0	0	0	0	0	0	0	0	0	0	0	0	179.783	0	0	0	0	4.88229	12.588	0	0
hsa-miR-3614-3p	0	0	0	0	0	0	0	0	0	0	0	0	0	0	0	0	0	0	0	0	0	0	0	0	0	0	0	0	0	0	0	9.58896	0	0	0	0	0	0	0	0	0	0	0	0	0	6.30947	3.26738	0	0
hsa-miR-449a	20.2265	0	28.3535	0	0	0	0	5.19781	0	0	0	0	0	0	0	0	0	0	0	0	0	0	0	0	7.00616	0	0	9.89778	0	0	0	0	0	0	0	0	24.0728	0	7.64456	0	0	0	0	0	0	3.71705	0	18.7736	3.12349
hsa-miR-19b-3p	163.701	1600.3	5612.62	350.444	852.511	82.2445	660.122	51.9473	1888.65	38.5418	0	370.066	1779.23	225.579	10.9723	2692.86	308.395	475.037	11.2198	777.477	9221.37	6392.17	48.6041	1014.79	1708.09	1629.86	193.446	152.869	78644.8	1187.48	3.98448	495.665	220.168	984.598	1107.74	394.773	105.157	142.438	1141.08	486.148	41.0183	203.999	4.75809	1243.93	291.658	216.616	117.301	150.565	363.745
hsa-miR-410-3p	2090.79	23.7281	19.8705	33.3756	37.0119	913.161	155.855	7.51954	5.09022	0	0	2294.04	44.5405	12.7823	14.1175	781.307	458.045	51.9712	38.9598	233.122	4.44964	0	3.36471	526.451	24.0181	44.1949	4.27412	1336.93	0	185.848	0	1160.54	4.76462	0	35.9589	3037.57	30.6219	0	64.2612	0	0	351.303	0	3.38182	141.904	0	0	2420.05	2070.51
hsa-miR-769-3p	0	0	29.3007	0	0	3.1629	0	0	16.2042	0	0	43.7126	0	4.01733	5.91672	48.4929	0	0	8.12363	35.5447	8.53053	0	0	11.2515	11.731	0	0	0	11.0666	5.43087	0	0	0	0	3.42373	108.156	0	0	4.82009	0	0	31.6888	0	4.40991	0	5.78513	0	0	45.042
hsa-miR-651-5p	0	3.08682	49.4435	16.0406	7.669	0	6.55492	3.41409	36.06	0	0	4.4055	3.83453	5.76399	0	26.3758	0	4.5119	0	9.55895	15.644	0	0	0	8.59655	52.6676	0	0	0	0	0	5.45561	0	0	0	5.07276	3.35237	0	5.20055	0	11.0296	26.7583	0	19.7559	12.6575	28.0235	15.3753	0	4.68886
hsa-miR-6739-5p	0	0	0	0	0	0	0	0	0	0	24.8998	0	0	0	0	0	0	0	0	0	0	0	0	0	0	0	0	0	0	0	0	0	0	0	0	0	0	0	0	0	0	0	0	0	0	0	0	0	0
hsa-miR-524-5p	0	0	0	0	0	0	0	0	0	0	0	0	0	0	0	0	0	0	0	0	0	0	0	0	0	0	0	0	0	0	0	343.257	0	0	0	0	0	0	0	0	0	0	0	0	0	0	0	0	0
hsa-miR-7161-5p	0	0	0	0	0	0	0	0	0	0	36.4764	0	0	0	0	0	0	0	0	0	0	0	0	0	0	0	0	0	0	0	0	0	0	0	0	0	0	0	0	0	0	0	0	0	0	0	0	0	0
hsa-miR-6809-3p	0	0	0	0	0	0	0	0	0	0	0	0	0	0	0	0	0	0	0	0	0	0	0	0	0	0	0	0	0	0	0	0	0	0	0	0	0	0	0	0	0	0	0	0	0	0	0	0	0
hsa-miR-526b-3p	0	0	0	0	0	0	0	0	0	0	0	0	0	0	0	0	0	0	0	0	0	0	0	0	0	0	0	0	0	0	0	19.863	0	0	0	0	0	0	0	0	0	0	0	0	0	0	0	0	0
hsa-miR-7848-3p	0	0	0	0	0	0	0	0	0	0	0	0	0	0	0	0	3.92206	0	0	0	0	0	0	0	0	0	0	0	0	0	0	0	0	0	0	0	0	0	0	0	0	0	0	0	0	0	0	0	0
hsa-miR-483-3p	0	0	0	6.23803	58.1501	3.29917	0	0	6.38505	0	12.1588	0	0	0	4.52917	0	0	0	9.92397	0	0	0	0	5.03356	5.38245	0	0	0	0	0	0	369.748	0	0	8.96278	0	0	0	5.1107	0	0	3.4262	0	0	7.82014	0	0	0	0
hsa-miR-1224-3p	4.1533	0	0	0	0	0	0	0	0	0	18.747	14.3624	0	0	0	13.1687	0	0	0	10.6582	0	0	0	0	0	0	0	6.39701	0	0	0	0	0	0	0	16.4965	0	0	0	0	0	21.0181	0	0	0	0	0	3.93222	12.9338
hsa-miR-3175	0	0	0	0	0	0	0	0	0	0	0	0	0	0	0	0	0	0	0	0	0	0	0	0	0	0	0	0	0	0	0	0	0	0	0	0	0	0	0	0	0	0	0	0	0	6.2292	0	0	0
hsa-miR-409-5p	62.0666	92.1352	25.3921	13.0379	10.5711	17.7021	16.9775	15.8069	12.3215	0	0	56.5736	4.32281	7.47614	4.02106	83.6646	17.6493	0	101.749	19.2993	23.4687	0	0	0	40.9516	11.4888	0	100.915	0	8.42521	0	0	3.67917	0	0	7.93933	0	0	8.30015	4.64671	0	223.529	0	0	0	0	0	66.3406	300.284
hsa-miR-3176	0	0	0	3.72511	3.54485	6.54005	9.45042	0	8.20744	0	0	0	3.84211	0	10.7314	0	6.8636	0	4.41783	0	0	0	0	4.173	0	0	3.89801	0	7.64128	0	0	0	0	0	123.689	0	0	0	5.60281	10.8185	0	0	0	0	7.60315	0	0	0	0
hsa-miR-371b-3p	0	0	0	0	0	0	0	93.5568	0	0	0	0	0	0	0	0	0	0	0	0	0	0	0	0	0	0	0	0	0	0	0	0	0	0	0	0	0	0	0	0	0	0	0	0	0	0	0	0	0
hsa-miR-518d-3p	0	0	0	0	0	0	0	0	0	0	0	0	0	0	0	0	0	0	0	0	0	0	0	0	0	0	0	0	0	0	0	31.7822	0	0	0	0	0	0	0	0	0	0	0	0	0	0	0	0	0
hsa-miR-3178	0	0	0	0	0	0	0	0	0	0	0	0	0	25.0309	0	0	0	0	0	0	0	0	0	4.30847	0	0	0	0	0	0	0	0	0	0	0	0	0	0	0	0	0	0	0	0	0	3.28336	0	0	0
hsa-miR-3179	0	0	0	0	0	0	0	0	0	0	0	0	0	0	0	0	0	0	0	0	0	0	0	0	0	0	0	0	0	0	0	0	0	0	0	0	0	0	0	0	3.64087	0	0	0	0	30.3368	7.42185	0	0
hsa-miR-138-1-3p	39.8263	0	0	0	0	25.1785	0	0	0	0	0	45.1307	0	0	0	35.8748	0	30.3165	0	34.506	0	0	0	0	0	0	0	17.7938	0	4.67006	0	0	0	0	0	65.8962	0	0	0	0	0	7.7732	0	0	0	12.0538	0	36.5105	49.3902
hsa-miR-1273h-5p	0	4.67988	0	7.12917	0	0	0	9.10086	0	3.50324	0	0	0	0	0	0	23.1121	0	13.6216	0	0	0	3.65843	4.30847	3.93262	6.71254	0	0	0	0	6.10272	0	5.24455	0	0	0	0	3.74959	0	0	6.34012	3.37879	0	0	3.51242	42.0011	12.2498	0	0
hsa-miR-675-3p	0	0	0	0	12.8621	0	0	0	0	0	0	0	0	0	0	0	0	4.33094	0	0	0	0	0	0	0	0	0	0	0	0	0	49.2693	9.12484	0	23.2065	0	0	0	4.0102	0	0	0	0	0	0	0	0	0	0
hsa-miR-1285-5p	0	0	0	0	0	0	0	0	0	0	0	0	0	0	0	0	0	0	4.81243	0	0	0	0	0	0	0	0	0	0	0	0	0	0	0	0	0	0	0	0	0	0	0	0	0	0	5.54467	0	0	0
hsa-miR-5001-5p	0	0	0	0	0	0	0	4.74482	0	0	0	0	0	0	0	0	0	0	0	0	0	0	0	0	0	0	0	0	0	0	0	0	0	0	0	0	0	0	0	0	5.98261	0	0	0	0	11.8766	7.37331	0	0
hsa-miR-1306-3p	59.9768	0	0	8.90017	0	0	0	12.6591	0	0	0	0	0	0	0	0	4.7625	0	0	0	0	0	0	7.99447	3.62415	0	0	20.631	0	0	6.79251	0	0	0	0	0	0	0	0	0	12.7096	6.46595	0	0	0	44.3279	11.5768	59.553	0
hsa-miR-597-5p	0	0	0	0	0	0	0	0	0	0	0	0	0	0	0	3.8957	0	0	0	0	0	0	0	0	0	0	0	0	0	0	0	0	0	0	0	0	0	0	0	0	0	0	0	0	0	0	0	0	0
hsa-miR-3182	6.76333	30.1664	29.3431	47.4951	13242.2	267.652	1160.47	165.692	42.1909	0	3524.43	5111.7	631.387	138.862	3036.04	4.68602	14.4689	3140.23	2161.37	785.249	3.44151	1346.9	35.8697	246.586	14.316	6.87143	6453.1	0	544.216	221.583	0	2589.58	108.107	43.3723	241.644	1091.54	2228.33	5.21115	235.574	0	29.064	168.32	0	912.782	2990.25	15.9218	109.232	3.74955	3604.99
hsa-miR-6810-3p	0	0	0	0	0	0	0	0	0	0	0	0	0	0	0	0	0	0	0	0	0	0	0	0	0	0	0	0	0	0	0	0	0	0	0	0	0	0	0	0	0	0	0	0	0	0	0	0	0
hsa-miR-3183	0	0	0	0	0	0	0	0	0	0	0	0	0	0	0	0	0	0	0	0	0	0	0	0	0	0	0	0	0	0	0	0	0	0	0	0	0	0	0	0	0	0	0	0	0	3.69012	0	0	0
hsa-miR-500a-3p	0	78.4233	193.796	40.0449	164.918	238.86	115.308	5.03687	60.9443	27.9499	0	103.69	177.876	41.9957	258.123	3.89728	191.901	142.921	272.015	16.085	41.8752	37.7385	20.2094	851.066	63.0903	112.187	151.036	0	86.4185	84.0969	18.7502	139.189	163.322	0	78.4243	68.9532	188.711	54.994	91.4697	13.6169	4.76048	31.5747	13.3033	26.99	31.8554	12.0129	7.84295	0	116.99
hsa-miR-146a-3p	0	4.79039	0	0	0	0	0	0	3.7317	0	0	0	0	0	0	3.04647	14.8823	0	0	0	7.50707	0	0	0	3.66788	11.3251	0	0	0	0	0	0	6.18284	0	0	0	0	0	0	0	0	0	0	0	0	0	5.98072	0	0
hsa-miR-3188	0	0	0	0	0	0	0	0	0	0	0	0	0	0	0	0	3.99939	0	0	4.6821	0	0	0	0	0	0	0	0	0	0	0	0	0	0	0	0	0	0	0	0	0	0	0	0	0	0	0	0	0
hsa-miR-205-5p	0	43034.8	4556.57	42.8387	0	0	18.2537	4.14078	4730.46	0	0	0	0	11957.8	0	0	0	49743.7	75262.3	0	3484.74	0	940.999	159.988	24949.1	0	0	0	127.503	0	0	1832.91	148.814	1028.1	41221.4	0	186.05	0	4800.7	0	0	0	0	12454.1	10.9244	6.46002	0	0	0
hsa-miR-6756-3p	0	0	0	0	0	0	0	0	0	0	0	0	0	0	4.00994	0	0	0	0	0	0	0	0	0	0	0	0	0	0	0	0	0	0	0	0	3.19641	0	0	0	0	0	0	0	0	0	0	0	0	0
hsa-let-7c-3p	11.5822	5.94706	0	0	0	0	0	0	4.86725	0	0	6.64901	0	6.78196	0	7.0142	0	0	0	3.9684	0	6.16391	0	0	6.27969	0	0	9.30474	0	9.61447	0	0	12.427	0	0	6.59325	0	0	0	0	0	11.716	0	7.01908	0	0	0	11.2933	6.27167
hsa-miR-302d-5p	0	0	0	0	0	0	0	0	0	0	0	0	0	0	0	0	0	0	0	0	0	0	0	43.6591	0	0	0	0	0	0	0	0	0	0	0	0	0	0	0	0	0	0	0	0	0	0	0	0	0
hsa-miR-5001-3p	0	0	0	0	0	0	0	0	3.50119	0	0	0	0	0	3.29394	0	0	0	0	0	0	0	0	3.79364	0	3.22718	0	0	0	0	0	0	0	0	0	0	0	0	0	6.28751	0	0	0	0	0	0	0	0	0
hsa-miR-3193	0	0	0	0	0	0	0	0	0	0	24.3176	0	0	0	0	0	0	0	0	0	0	0	0	0	0	0	0	0	0	0	0	0	0	0	0	0	0	0	0	0	0	0	0	0	0	0	0	0	0
hsa-miR-3195	9.35548	461.634	9.49693	10.244	32.646	193.146	3.67294	38.5008	49.7912	0	93.7348	0	3.10474	396.615	87.2313	3.2432	0	27.0714	573.136	0	17.5098	17.9912	61.9055	849.783	568.289	0	17.4915	4.4181	29.4505	17.7441	5.7566	0	28.4805	284.551	297.816	0	82.8964	0	22.7243	0	4.03392	7.5359	0	175.286	0	5.63999	0	10.1944	0
hsa-miR-409-3p	286.633	259.332	98.4833	89.0017	68.7708	2551.13	169.882	117.03	105.346	21.977	0	730.543	40.6944	46.9999	134.199	245.115	4282.61	79.8735	402.326	75.2293	70.575	75.738	15.8365	494.038	234.455	367.77	4.14526	689.442	45.7881	158.112	4.06848	417.664	7.51714	0	213.613	810.476	27.8077	0	133.539	12.3491	0	559.687	13.8694	30.1403	146.783	0	0	250.347	672.886
hsa-miR-3196	0	83.0791	8.04639	20.0254	5.24657	29.8554	5.32989	173.253	58.5507	0	672.294	18.2865	0	66.4885	46.6724	13.6607	21.9101	9.0238	37.9521	15.4674	0	3.47597	716.608	112.595	58.4938	24.8523	0	0	135.423	11.7292	80.9894	3.55699	19.2267	222.551	150.577	4.23067	3.08763	0	26.3669	0	12.1161	12.6909	0	17.1058	15.9634	22.7302	7.4971	0	10.3388
hsa-miR-3198	0	0	0	0	0	0	0	0	0	0	0	0	0	0	0	0	0	0	0	0	0	0	0	0	0	0	0	0	0	0	0	0	0	0	0	0	0	0	0	0	0	0	0	0	0	4.88178	0	0	0
hsa-miR-3199	0	0	0	0	0	0	0	0	0	0	0	0	0	0	0	0	0	0	0	0	0	0	0	0	0	0	0	0	0	0	0	0	0	0	0	0	0	0	0	0	0	0	0	0	0	4.56203	0	0	0
hsa-miR-6727-5p	0	0	0	0	0	0	0	0	0	0	12.1588	0	0	0	0	0	0	0	0	0	0	0	0	0	0	0	0	0	0	0	0	0	0	0	0	0	0	0	0	0	0	0	0	0	0	3.07029	0	0	0
hsa-miR-340-5p	1723.21	95.5824	625.792	804.623	808.893	170.689	500.573	75.4169	559.924	3.96018	24.8998	2563.4	451.105	58.9972	37.0043	5774.94	46.714	260.64	13.2646	1024.61	287.319	39.5601	73.4617	1839.72	214.535	890.741	144.498	568.821	13.9049	1216.03	0	295.808	16.1314	134.295	88.7797	3428.21	618.261	13.8964	488.882	8.38396	214.137	7822.39	0	278.879	357.965	233.07	51.2293	1867.39	2472.32
hsa-miR-770-5p	0	0	0	0	0	5.25998	0	0	0	0	0	52.0697	0	0	0	19.2329	0	0	0	6.91379	0	0	0	0	0	0	0	0	0	0	0	3.49013	0	0	0	45.047	0	0	0	0	0	3.73386	0	0	0	0	0	0	66.4553
hsa-miR-500a-5p	0	26.7729	83.6409	0	0	7.69007	0	0	16.0928	0	0	3.13892	0	15.1054	8.74003	9.74699	0	0	12.4366	7.45022	38.4113	39.5601	0	12.1396	33.2316	0	0	0	140.309	6.8888	0	6.87559	8.27165	0	9.93839	0	0	0	8.66054	24.9235	0	0	0	11.7032	0	0	0	0	4.3581
hsa-miR-541-3p	114.407	0	0	0	0	0	0	0	0	0	0	0	0	0	0	0	0	0	0	0	0	0	0	0	0	0	0	51.5907	0	0	0	0	0	0	0	0	0	0	0	0	0	0	0	0	0	0	0	105.916	0
hsa-miR-6883-3p	0	0	0	0	0	0	0	0	0	0	0	0	0	0	0	0	0	0	0	0	0	0	0	0	0	0	0	0	0	0	0	0	0	0	0	0	0	0	0	0	0	3.73386	0	0	0	0	0	0	0
hsa-miR-1185-2-3p	0	4.14576	0	0	0	3.75198	0	0	0	0	0	0	0	0	0	0	0	0	0	0	0	0	0	0	3.04472	0	0	0	0	0	0	0	0	0	0	0	0	0	0	0	0	0	0	0	0	0	0	0	0
hsa-miR-3192-5p	0	0	0	0	0	0	0	3.17849	0	0	0	0	0	0	0	0	0	0	0	0	0	0	0	0	0	0	0	0	0	0	0	0	0	0	0	0	0	0	0	0	4.03871	0	0	0	0	34.2597	4.51413	0	0
hsa-miR-6871-5p	0	0	0	0	0	0	0	0	0	0	0	0	0	0	0	0	0	0	0	0	0	0	0	0	0	0	0	0	0	0	0	0	0	0	7.20995	0	0	0	0	0	0	0	0	0	0	0	0	0	0
hsa-miR-4661-5p	0	0	0	0	0	0	0	0	0	0	0	0	0	0	0	0	0	0	0	0	0	0	0	0	0	0	0	0	0	0	0	4.75344	0	0	0	0	0	0	0	0	0	0	0	0	0	0	0	0	0
hsa-miR-152-3p	341.391	3975.04	510.84	812.073	353.616	1300.14	50.2746	391.878	2078.91	0	224.098	135.532	26.7266	2532.94	126.787	985.967	171.56	542.299	253.634	534.424	946.936	263.039	843.021	117.478	2513.85	533.389	7.95394	53.444	158.636	320.515	0	184.717	359.931	195.288	255.923	102.66	72.975	17.2887	407.217	4.71985	502.923	867.607	0	1406.71	73.209	1301.96	252.265	349.063	118.932
hsa-miR-454-5p	0	0	5.38185	7.45021	0	4.98224	38.6252	0	0	24.3533	0	6.12472	3.04005	0	0	0	4.13398	0	3.06106	0	0	6.65974	0	59.7441	0	21.5699	5.61578	0	0	0	0	6.0178	0	0	3.23205	7.47815	0	0	3.40196	16.1732	0	9.47082	18.1932	0	10.0143	9.28301	3.19766	0	5.08624
hsa-miR-4787-3p	0	0	0	4.45009	0	9.46278	0	0	0	0	0	10.7383	0	0	0	4.69288	0	0	4.413	25.8902	0	0	0	61.291	0	0	0	0	0	0	0	0	0	17.9524	3.9779	9.27322	0	0	0	0	0	7.46772	0	0	0	0	0	0	12.4236
hsa-miR-376a-3p	16.1828	64.6832	70.0437	3.72511	7.82183	60.998	0	26.2107	14.7315	0	0	31.8566	4.66684	38.1201	0	395.41	64.9035	4.5119	0	101.389	165.338	67.4668	0	7.58727	98.8395	10.7143	0	18.4767	98.7946	40.0655	0	51.6817	0	75.2679	12.5538	35.2838	0	0	9.68253	0	0	14.253	0	23.1596	0	0	0	15.0132	41.4526
hsa-miR-148a-5p	11.6887	70.464	135.327	32.2631	489.672	92.9696	57.5993	12.884	523.072	8.17521	0	11.2166	12.5047	92.3368	126.971	5.90437	157.583	513.742	58.9662	0	116.727	0	32.9993	113.744	81.4778	33.5937	12.0169	24.6496	6.12941	34.101	0	22.7106	34.6711	0	57.3105	15.7909	504.068	12.4986	118.252	3.51667	12.2262	12.0667	4.35227	106.654	73.7145	36.0115	96.4497	10.9003	9.04596
hsa-miR-520a-5p	0	0	0	0	0	0	0	3.14062	0	0	0	0	0	0	0	0	0	0	0	0	0	0	0	0	0	0	0	0	0	0	0	446.478	0	0	0	0	0	0	0	0	0	0	0	0	0	0	0	0	0
hsa-miR-3065-5p	0	0	0	0	0	0	0	0	0	0	0	0	0	0	0	29.9524	0	0	0	33.2474	0	0	0	0	0	0	0	0	0	0	0	0	0	0	0	4.91909	0	0	0	0	0	0	0	0	0	0	0	0	0
hsa-miR-3663-3p	0	0	0	0	0	0	0	0	0	0	0	0	0	0	0	0	0	0	0	0	0	0	0	58.3079	0	0	0	0	0	0	0	0	0	0	0	0	0	0	0	0	0	0	0	0	0	0	0	0	0
hsa-miR-4685-3p	0	0	0	3.72511	0	0	0	0	0	26.9114	0	0	0	0	3.96546	0	0	0	4.17139	0	0	0	0	0	0	0	0	0	0	0	8.84888	0	0	0	0	0	0	0	0	65.1924	0	0	14.9782	0	0	0	0	0	0
hsa-miR-340-3p	3.08371	9.28126	49.5052	11.1252	21.6981	7.87268	12.4694	0	6.38481	0	0	100.908	18.6084	8.30394	3.96546	73.0206	0	4.04521	14.5981	68.1075	11.933	37.3323	0	164.644	17.4629	267.469	30.8946	0	20.4132	30.4848	0	7.02916	12.5202	0	0	99.6148	4.18286	0	8.22849	19.5589	0	504.663	0	9.02038	4.73696	0	0	0	154.095
hsa-miR-3180-5p	0	0	0	0	0	0	0	3.42492	0	0	12.1588	0	0	0	0	0	0	0	0	0	0	0	0	0	0	0	0	0	0	0	0	0	0	0	0	0	0	0	0	0	0	0	0	3.30123	0	0	0	0	0
hsa-let-7g-3p	11.4453	14.619	25.2097	5.58766	8.16165	5.20874	0	0	6.55399	0	0	18.7029	5.48503	8.45893	0	47.6979	11.6261	4.9113	6.41891	77.7861	26.3776	16.1381	0	0	14.8792	0	0	6.73608	21.1543	10.5362	0	0	64.085	0	9.70056	28.0676	4.74093	6.24931	15.3238	0	0	0	0	15.2489	0	0	0	12.7461	34.8218
hsa-miR-152-5p	0	0	0	0	6.05932	51.3946	0	0	9.58039	0	0	0	0	0	0	0	3.72058	4.04521	5.59157	0	0	0	0	9.1914	4.86519	0	0	0	0	0	0	5.87518	0	0	6.09273	3.36088	4.90975	0	3.7779	0	0	0	0	0	0	0	0	0	0
hsa-miR-339-5p	101.802	158.371	249.29	158.317	27.1156	44.7926	55.6661	27.2678	161.373	7.48225	0	17.8219	24.9533	39.9295	51.3508	71.8164	477.475	40.4521	371.84	52.6794	296.607	280.861	12.9395	93.565	166.604	238.973	15.4855	179.143	1032.87	42.0521	0	37.6872	277.933	135.696	72.3598	25.4857	15.0316	33.8725	68.1912	388.568	23.8057	81.9011	4.55826	53.122	51.0932	123.806	86.8154	109.275	24.9558
hsa-miR-3614-5p	0	0	0	6.51894	0	0	0	4.32453	0	0	0	0	0	0	3.99066	0	0	0	0	0	0	0	0	0	0	3.28238	0	0	0	0	0	52.7552	4.95891	0	0	0	3.45835	0	0	0	3.8188	0	0	0	7.50211	21.5701	13.1087	0	0
hsa-miR-376a-5p	0	4.24306	15.4757	0	4.51974	20.3516	0	0	0	0	0	149.057	0	22.0229	0	259.054	10.3349	0	0	382.1	9.1607	0	15.8848	0	8.77036	3.16515	0	0	0	40.0014	0	351.768	0	0	0	415.564	0	0	4.8969	0	0	40.6626	0	18.99	0	0	0	0	163.098
hsa-miR-769-5p	4.12819	329.987	659.49	71.7083	169.837	491.324	143.844	16.1614	1902.84	6.19961	0	6052.76	192.481	244.396	185.705	1208.92	709.052	658.302	347.762	1953.8	269.205	46.0945	40.1771	1720.88	253.31	181.586	164.057	0	69.3124	474.846	7.73839	136.673	18.9799	0	191.185	7752.75	365.831	209.977	268.083	6.81887	18.9915	1638.07	3.02483	442.108	63.1599	108.545	18.4205	4.07671	5759.33
hsa-miR-664a-5p	0	13.0505	11.9633	34.4882	10.0684	4.2986	0	116.948	35.304	0	74.9878	18.543	0	31.5412	12.0083	17.537	16.1225	9.0238	9.47671	64.3118	19.4341	18.2816	43.0446	3.79364	35.2011	37.3957	4.83614	0	7.9656	5.36138	0	5.37747	5.75889	0	0	14.7036	3.18307	9.9989	6.20441	0	238.674	16.3117	0	5.90848	0	2305.38	135.44	0	17.1475
hsa-miR-937-3p	0	0	0	0	0	0	0	0	0	4.84308	0	0	0	0	0	0	0	0	0	0	0	0	0	12.1396	0	0	0	0	0	0	6.74912	0	0	0	0	0	0	0	0	0	0	0	5.18626	0	3.93967	0	0	0	0
hsa-miR-3065-3p	0	0	4.53863	4.45009	7.28065	9.17461	0	0	0	0	0	35.232	0	4.80837	0	18.8328	0	12.1356	0	15.1952	0	0	0	33.7544	0	6.68199	0	0	0	20.5583	0	8.85285	141.133	0	5.35534	53.4167	4.90761	0	4.05812	0	0	7.58182	0	0	0	0	0	0	33.8431
hsa-miR-520a-3p	0	0	0	0	0	0	0	37.1394	0	0	0	0	0	0	0	0	0	0	0	0	0	0	0	0	0	0	0	0	0	0	0	1187.99	0	0	0	0	0	0	0	0	0	0	0	0	0	0	0	0	0
hsa-miR-1295b-3p	0	0	0	4.45009	0	0	0	0	0	0	0	0	0	0	0	0	0	0	0	0	0	0	0	0	0	0	0	0	0	0	0	0	0	0	0	0	0	0	0	0	0	0	0	0	0	0	0	0	0
hsa-miR-30c-1-3p	7.7152	25.6204	17.5021	4.45009	17.2527	10.411	5.9023	13.5348	33.9013	0	0	24.832	14.3206	5.93025	20.1092	20.9386	58.4106	34.3791	12.4366	8.83423	9.82	0	0	28.1486	30.5926	0	13.3648	0	0	6.68312	4.50994	9.21393	0	119.459	7.46898	17.8013	5.4513	4.34262	10.3306	0	24.0842	24.0408	0	4.33424	4.23102	263.886	40.1091	7.75133	20.2956
hsa-miR-504-5p	0	21.9931	15.8652	8.91146	0	0	0	31.2908	25.3289	0	0	105.03	0	3.1901	29.8015	261.15	0	8.66187	30.069	182.408	23.6197	33.7334	0	70.1737	21.5438	0	0	0	0	10.3236	0	12.8695	0	0	5.17527	144.28	0	0	6.34217	0	0	670.496	0	3.77577	0	0	0	0	153.377
hsa-miR-6732-3p	0	0	0	0	0	0	0	0	0	0	18.747	0	0	0	0	0	0	0	0	0	0	0	0	0	0	0	0	0	0	0	0	0	0	0	0	0	0	0	0	0	0	0	0	0	0	0	0	0	0
hsa-miR-1827	0	25.9396	0	0	0	0	0	0	8.05443	0	0	0	0	0	0	19.9025	0	0	0	11.8169	0	0	7.38635	0	16.4764	0	0	0	0	0	0	0	4.84576	0	0	0	0	0	0	0	38.1777	11.9301	0	0	0	0	195.57	0	0
hsa-miR-6802-5p	0	0	0	0	0	0	0	0	0	0	12.1588	0	0	0	0	0	0	0	0	0	0	0	0	0	0	0	0	0	0	0	0	0	0	0	0	0	0	0	0	0	0	0	0	0	0	0	0	0	0
hsa-miR-4485-5p	0	0	0	0	0	0	0	0	3.95676	0	0	0	0	4.45653	32.1803	0	0	0	30.6812	3.53609	0	0	3.17636	0	0	0	0	0	0	0	0	0	0	7.7109	8.274	9.22722	0	0	0	0	0	11.9301	0	0	0	0	5.16588	0	5.91034
hsa-miR-499b-5p	0	0	0	0	0	0	0	0	0	0	0	0	0	0	0	0	0	0	0	0	0	0	0	0	0	0	0	0	0	0	0	0	0	0	0	0	0	0	0	0	0	0	0	0	0	0	0	0	0
hsa-miR-491-5p	0	18.5262	22.4523	3.56459	0	0	0	0	14.1261	0	0	22.8859	0	4.32545	0	98.2152	7.85456	0	15.6461	173.37	26.0028	0	0	6.31908	16.8658	0	0	0	0	0	0	0	4.34763	0	0	22.6484	0	0	0	0	0	23.1317	0	0	0	0	0	0	23.7816
hsa-miR-5589-5p	0	0	0	0	0	0	0	0	0	0	0	0	0	0	0	0	0	0	0	0	0	0	0	0	0	0	0	0	0	0	0	0	0	0	0	0	0	0	0	0	0	0	0	0	0	0	0	0	0
hsa-miR-548j-5p	0	0	0	3.56459	0	0	0	0	0	0	0	0	0	0	0	0	19.6103	0	0	0	0	0	0	4.55236	0	177.108	0	0	0	0	0	0	0	0	0	0	0	0	0	0	8.06785	0	0	0	0	44.6848	14.5433	0	0
hsa-miR-143-5p	22.5173	2206.3	355.323	28.8696	18.0985	95.2664	0	250.718	379.672	0	0	10.842	0	194.832	95.6072	18.4627	0	4.04521	24.0428	64.7739	656.061	30.4799	226.831	0	562.37	21.8044	0	17.5388	26.2069	17.9279	0	55.1128	118.251	0	14.5508	8.18894	18.7948	0	42.527	0	0	164.699	0	70.2844	0	0	0	21.7424	13.7713
hsa-miR-5590-3p	0	0	0	0	0	0	0	0	0	0	0	0	0	0	0	0	0	0	0	0	0	0	0	0	0	0	0	0	0	0	0	0	0	0	0	0	0	0	0	0	0	0	0	0	0	0	0	0	0
hsa-miR-188-3p	0	0	8.4095	0	0	0	0	0	0	0	0	0	0	0	0	4.99806	0	0	0	0	0	0	0	0	0	0	0	0	0	0	0	0	0	0	0	0	0	0	0	0	0	0	0	0	0	0	0	0	0
hsa-miR-1277-3p	0	0	17.2245	0	0	0	0	7.11183	0	0	0	0	0	0	0	65.5933	0	0	0	24.2863	26.022	0	0	0	4.37086	61.3165	0	0	0	0	0	0	0	0	0	0	0	0	0	0	18.825	0	0	8.69328	0	10.2078	13.5424	0	3.19594
hsa-miR-513a-5p	0	0	0	0	0	0	0	0	0	0	0	0	0	0	0	0	0	0	0	0	0	0	0	0	0	0	0	0	0	0	0	0	0	86.1593	0	0	0	0	0	0	0	0	0	0	0	0	0	0	0
hsa-miR-6720-3p	0	0	0	0	0	0	0	0	0	0	0	0	0	0	0	0	0	0	0	0	0	0	0	0	0	0	0	0	0	0	0	0	0	0	0	0	0	0	0	0	0	4.47625	0	0	0	0	0	0	0
hsa-miR-148a-3p	8240.15	14780.7	10477.1	17137.3	66784.3	12149.8	5521.43	3192.14	20228.7	94.4992	449.875	1000.67	1424.49	11937.9	1645.05	898.583	3752.41	45003.2	921.461	842.99	15830.5	511.689	5340.12	7139.07	7152.93	4863.19	1294.71	3263.99	1980.66	4859.04	15.7357	3082.12	38509.1	29.3239	3305.18	786.757	21599.8	1188.62	10913.5	128.813	1072.1	3349.43	61.4544	29266.7	8068.44	2951.21	2889.75	8453.21	721.1
hsa-miR-6802-3p	0	0	0	0	0	0	0	0	0	0	0	0	0	0	0	0	0	0	0	0	0	0	0	0	0	0	0	0	0	0	0	0	0	0	0	0	0	0	0	4.31315	0	0	0	0	0	0	0	0	0
hsa-miR-4787-5p	0	0	0	0	0	0	0	0	0	0	0	0	0	16.4149	0	0	0	0	0	0	0	0	0	0	0	0	0	0	0	0	0	0	0	0	0	0	0	0	0	0	0	0	0	0	0	0	0	0	0
hsa-miR-4485-3p	0	7.29544	0	7.45021	35.1271	43.272	12.9258	9.18442	4.85736	0	97.2704	57.4251	9.22365	11.9343	42.8926	4.02985	3.36176	28.3165	160.67	28.2939	0	50.7939	4.68581	117.223	0	0	163.452	0	408.164	5.38233	0	4.67772	0	17.6824	186.724	35.119	3.42657	6.43299	39.6359	0	8.68207	30.736	0	23.9975	41.9996	227.08	67.8368	0	63.1057
hsa-miR-181b-2-3p	0	0	0	0	0	0	0	0	0	0	0	0	0	0	0	0	0	0	0	0	0	0	0	0	0	9.1652	0	0	0	0	0	0	0	0	0	0	0	0	0	0	0	3.35583	0	0	0	0	0	0	0
hsa-miR-561-5p	0	0	0	11.1252	0	22.4167	0	0	4.00191	0	0	5.06623	0	0	0	0	0	0	0	0	0	0	0	42.5102	0	0	0	0	0	0	0	292.156	0	0	5.221	5.5971	4.06081	0	3.29267	0	0	0	0	0	0	0	0	0	4.31127
hsa-miR-143-3p	9924.65	41298	12490.1	8357.27	42796	115728	4224.28	6315.14	28103.4	15.311	18.747	37005.5	567.036	144046	23366.9	23738.6	2130.24	16791.7	3624.77	138213	20159	6309.35	333525	152.125	52512.3	2860.71	501.176	9243.79	1054.32	94366.7	6.05646	160814	120419	1580.25	24079.9	31896.7	209490	24.9973	73219.5	16.1079	38.3289	41784.9	13.4415	111687	1681.18	45.5381	0	9672.49	24017.3
hsa-miR-491-3p	0	0	0	0	0	0	0	0	0	0	0	5.08272	0	0	0	20.7067	0	0	0	18.3354	0	0	0	4.73747	0	0	0	0	0	0	0	0	0	0	0	6.08864	0	0	0	0	0	0	0	0	0	0	0	0	7.83137
hsa-miR-655-3p	58.6969	7.13688	22.9589	0	0	21.8247	0	21.159	0	0	0	12.4134	0	10.9135	0	286.813	0	0	0	146.105	15.474	0	0	0	12.2253	0	0	63.7506	0	7.83557	0	17.3641	0	0	5.27398	13.9029	0	0	4.6218	0	0	46.3857	0	11.0363	0	0	0	58.9691	21.8134
hsa-miR-8485	6.19396	0	0	5.58766	0	0	0	7.17372	0	0	37.4939	0	0	6.06885	5.5071	0	0	0	15.017	0	0	19.3875	0	4.173	0	0	0	0	34.5518	0	0	0	0	31.4621	0	0	0	0	0	0	0	0	0	0	0	7.63996	3.66209	5.12482	0
hsa-miR-5589-3p	0	0	0	3.56459	4.67576	0	0	0	0	0	0	0	0	0	0	0	0	0	0	0	0	0	0	0	0	0	0	0	0	0	0	0	0	0	0	0	0	0	0	0	0	0	0	0	0	0	0	0	0
hsa-miR-548j-3p	0	0	0	0	0	0	0	0	0	0	0	0	0	0	0	0	0	0	0	0	0	0	0	0	0	22.625	0	0	0	0	0	0	0	0	0	0	0	0	0	0	0	0	0	0	0	0	0	0	0
hsa-miR-6891-5p	0	0	0	0	0	0	0	0	0	0	0	0	0	0	0	0	0	0	0	0	0	0	0	0	0	0	0	0	0	0	0	0	0	0	0	0	0	0	0	0	0	0	0	0	0	4.92503	9.68031	0	0
hsa-miR-5701	0	26.413	52.7357	0	348.713	53.9306	4.84113	0	1278.01	3.62985	0	232.782	14.463	129.262	2448.93	8.85636	0	95.2806	336.87	14.4002	14.3968	3.30031	59.2734	192.732	14.8355	43.9605	13.4101	0	105.616	62.0915	0	870.397	62.4119	26.6229	274.247	776.047	10.895	167.625	247.119	0	0	370.311	0	145.292	0	5.5692	0	0	474.338
hsa-miR-5702	0	0	0	0	0	0	0	0	0	0	24.8998	0	0	0	0	0	0	0	0	0	0	0	0	0	0	0	0	0	0	0	0	0	0	0	0	0	0	0	0	0	0	0	0	0	0	0	0	0	0
hsa-miR-4796-3p	0	0	0	0	0	0	0	0	0	0	0	0	0	0	0	0	0	0	0	0	0	0	0	0	0	0	0	0	0	0	0	0	0	0	0	0	0	0	0	0	0	0	0	0	0	0	0	0	0
p-hsa-miR-331	0	0	0	0	0	0	0	0	0	0	0	0	0	0	0	0	0	0	0	0	0	0	0	0	0	0	0	0	0	0	0	0	0	0	0	0	0	0	0	0	0	0	0	0	0	0	0	0	0
p-hsa-miR-330	175.448	181.754	1366.85	6220.93	338.899	65.1056	4920.25	40.9175	519.812	76.9304	572.695	664.385	169.234	153.962	1155.86	19.2466	2271.65	1493.04	1280.99	1201.18	30.7702	719.58	46.6244	312.216	98.3996	1051.8	197.925	276.296	235.481	72.6988	90.68	184.625	75.2555	203.675	5833.84	447.17	95.5125	1437.41	9267.59	86.9911	44.3123	264.112	32.2478	168.443	3543	307.461	294.159	183.151	640.744
hsa-miR-5706	0	0	0	0	0	0	0	0	0	0	24.8998	0	0	0	0	0	0	0	0	0	0	0	0	0	0	0	0	0	0	0	0	0	0	0	0	0	0	0	0	0	0	0	0	0	0	0	0	0	0
p-hsa-miR-336	29.4124	647.991	527.718	530.828	298.522	852.479	139.699	235.017	631.042	45.4837	24.8998	106.851	299.508	358.831	956.44	64.9293	213.472	135.357	3747.15	158.241	410.608	3956.01	47.209	1656.93	625.109	29.9483	446.851	18.2512	528.456	164.077	74.9655	155.116	205.561	15757.2	8881.91	75.4475	23.7376	607.967	606.502	1685.03	149.903	429.537	52.0337	348.318	36.7478	6123.08	687.478	29.4377	188.751
hsa-miR-589-5p	19.8152	28.5186	12.473	228.067	38.0132	161.228	128.167	23.693	36.7427	21.491	56.2409	59.5611	41.3508	16.1485	38.5006	10.0173	107.576	21.6547	124.768	21.031	17.082	14.5935	10.55	221.773	32.7746	145.245	72.295	4.54455	0	24.453	14.7308	15.9141	100.602	9.31097	24.5367	52.0308	41.3192	112.04	33.6126	21.0382	16.7869	41.7065	30.3465	15.2412	149.809	171.449	25.4115	20.1993	63.9092
p-hsa-miR-335	81.572	240.268	840.584	3291.13	224.203	350.291	114.193	85.2263	411.487	18.6272	49.7996	67.8386	182.284	769.758	316.218	47.1622	56.2221	117.871	1388.62	1223.54	321.516	1392.1	106.436	9856.62	328.557	685.196	611.856	17.9262	249.939	166.747	29.2013	209.337	298.697	7000.32	1786.35	38.277	21.522	1567.69	685.792	207.275	183.827	80.5105	28.3232	152.163	134.808	2680.31	363.437	81.9672	167.496
hsa-miR-4693-3p	0	0	0	0	0	0	0	0	0	0	49.7996	0	0	0	0	0	0	0	0	0	0	0	0	0	0	0	0	0	0	0	0	0	0	0	0	0	0	0	0	0	0	0	0	0	0	0	0	0	0
p-hsa-miR-338	0	1028.44	35.474	5764.83	53.2875	8.35626	22.5347	86.3307	63.8453	0	199.198	26.8087	6.72693	227.426	157.45	4.71067	13.2287	22.5595	230.109	18.7685	20.6744	7.83496	67.9514	22.503	605.411	56.3866	0	0	145.726	35.1456	14.4115	0	183.168	3711.74	155.884	6.14186	24.7307	0	28.1033	0	41.8218	34.1037	0	257.896	73.2304	12.0626	0	5.78651	9.64278
hsa-miR-508-5p	0	0	0	0	0	0	0	0	0	0	0	0	0	0	0	0	0	4.20387	6.17961	0	0	0	0	0	0	0	0	0	0	0	0	0	0	85.5164	0	0	0	0	0	0	0	0	0	0	0	0	0	0	0
p-hsa-miR-337	50.9055	0	0	0	6.18483	9.04918	0	0	0	0	0	23.3499	0	18.1022	0	0	0	0	8.75993	273.628	0	0	0	108.119	0	0	0	0	0	4.67318	0	19.1814	3.12842	0	20.9131	14.9858	5.77973	4.99945	8.03107	0	0	10.0969	0	10.4757	4.73696	0	0	43.0228	66.0496
hsa-miR-133b	0	0	0	0	0	0	0	0	0	0	0	0	0	0	0	0	0	0	0	0	0	0	0	0	0	0	0	0	0	0	0	0	0	0	0	0	0	0	0	0	0	0	0	0	0	0	0	0	0
hsa-miR-3928-3p	0	0	0	4.65638	0	6.61305	5.20927	23.6474	6.68361	0	0	0	0	6.37045	5.83582	4.01603	17.3691	0	6.60045	9.30489	0	0	10.6954	6.03185	4.06475	54.3458	0	0	0	8.26343	5.47874	0	0	0	0	0	0	0	0	0	44.5372	3.65202	0	4.02167	0	78.1414	110.517	0	0
hsa-miR-642a-5p	0	0	0	0	0	0	0	0	0	0	0	0	0	0	7.76893	0	0	0	0	0	0	0	0	0	0	0	0	0	0	0	0	0	0	0	0	0	0	0	0	0	0	0	0	0	0	0	5.89682	0	0
hsa-miR-6747-5p	0	0	0	0	0	0	0	0	0	0	18.747	0	0	0	0	0	0	0	0	0	0	0	0	0	0	0	0	0	0	0	0	0	0	0	0	0	0	0	0	0	0	0	0	0	0	0	0	0	0
hsa-miR-486-5p	663.203	166.696	156.713	25997.4	2853.94	826.843	338079	128.402	371.007	669731	0	1965.99	9818.74	621.861	3187.9	67.5082	64135	861.773	2089.83	411.087	26.022	102.754	94.0633	761.004	590.097	2173.05	19524.9	1080.48	36.2776	868.043	765883	13049.1	87.1543	14.0368	4878.25	2975.3	16378.8	2797.19	1175.29	586931	85.9391	370.392	864672	92.5165	186447	305.713	45.5082	471.074	1529.84
hsa-miR-3689c	0	0	0	0	0	0	0	0	0	0	24.8998	0	0	0	0	0	0	0	0	0	0	0	0	0	0	0	0	0	0	0	0	0	0	0	0	0	0	0	0	0	0	0	0	0	0	0	0	0	0
hsa-miR-3689e	0	0	0	0	0	0	0	0	0	0	0	0	0	0	0	0	0	0	0	0	0	0	0	0	0	0	0	0	0	0	0	0	0	0	0	0	0	0	0	0	0	0	0	0	0	8.99744	0	0	0
hsa-miR-200a-5p	3.3751	36.3962	37.2748	5.58766	4.11351	0	0	0	300.119	0	0	0	0	17.378	56.3777	0	0	108.049	17.1873	0	30.7475	27.3398	29.2741	0	14.9945	0	0	0	95.8997	0	0	0	221.52	0	13.4442	0	11.5354	0	39.6238	0	0	0	0	23.5672	0	0	0	3.4193	0
hsa-miR-33b-5p	0	20.9768	28.7798	22.2504	63.1891	8.03418	43.6256	0	4.18059	0	0	120.497	5.14869	0	5.80459	229.896	32.0768	0	0	56.976	122.197	15.7423	0	0	4.29143	0	0	0	6.97818	9.14221	0	20.2935	6.63178	4.25307	3.60696	164.613	0	0	24.7734	0	4.43608	5.85798	0	6.36051	49.2597	0	9.91501	0	230.751
hsa-miR-6735-5p	0	0	0	0	0	0	0	0	0	0	0	0	0	0	0	0	0	0	0	0	0	0	0	0	0	0	0	0	0	0	8.15591	0	0	0	0	0	0	0	0	0	0	0	0	0	0	12.266	5.54046	0	0
hsa-miR-548at-5p	0	0	0	3.33756	0	0	0	0	0	0	0	0	0	0	0	0	0	0	0	0	0	0	0	0	0	0	0	0	0	0	0	0	0	0	0	0	0	0	0	0	0	0	0	0	0	0	0	0	0
hsa-miR-590-5p	0	0	20.6106	0	0	0	0	8.17799	3.1609	0	0	0	0	8.17744	0	16.8002	0	0	0	23.6273	65.5531	611.05	6.35239	0	7.98744	13.8123	0	0	544.116	8.10122	0	0	15.8281	61.5211	0	0	0	0	0	0	6.26378	0	0	18.4937	0	10.7912	12.737	0	0
hsa-miR-887-5p	0	0	0	0	0	7.01245	0	0	0	0	0	7.37112	0	0	5.83582	0	0	0	0	0	0	0	0	18.2095	0	0	0	0	0	0	0	0	0	0	0	4.02995	0	0	0	0	0	4.56458	0	0	0	0	0	0	8.98805
hsa-miR-31-3p	0	0	0	0	0	58.4544	0	0	0	0	0	0	0	3.79694	0	13.0502	0	4.20387	9.01974	20.9042	8.08804	97.6181	0	0	0	0	0	0	15.6408	0	0	0	0	0	39.2305	6.78136	0	0	3.56944	0	0	0	0	41.8816	0	0	0	0	6.25596
hsa-miR-671-3p	9.78347	46.1629	12.507	8.91146	18.6668	112.608	37.8074	0	25.4625	5.98106	0	85.1347	90.7489	3.9269	56.8686	22.1251	137.661	116.935	74.0955	9.98683	10.4913	16.9623	0	125.52	43.7684	72.6762	80.2231	23.8918	18.146	4.65479	11.0974	24.8351	6.11924	0	19.5974	83.7631	18.39	71.2422	21.3976	3.18511	0	44.3827	6.45196	4.58573	42.7653	13.8473	0	9.92009	79.1849
hsa-miR-373-3p	0	0	0	0	0	0	0	524.268	0	0	0	0	0	0	0	0	0	0	0	0	0	0	0	0	0	0	0	0	0	0	0	183.957	0	0	0	0	0	0	0	0	0	0	0	0	0	0	0	0	0
hsa-miR-4727-3p	0	0	0	0	0	0	0	0	0	0	0	0	0	0	0	0	0	0	0	0	0	0	0	0	0	0	0	0	0	0	0	0	0	0	0	0	0	0	0	0	0	0	0	0	0	7.96385	0	0	0
p-hsa-miR-317	19.6939	356.643	43.5389	90.8969	83.4697	61.4601	7.61182	31.8398	23.5683	0	24.3176	53.0782	3.45402	4457.56	253.9	3.08188	14.0555	12.9928	255.026	1202.72	35.9725	21.1641	96.8914	12217.4	963.628	26.6107	7.4225	0	363.691	2362.99	8.33722	9.35143	188.406	914.984	513.647	8.28578	123.214	421.204	35.1723	0	17.8989	5.94719	0	1234.92	37.7524	13.2371	3.10002	17.3427	17.7077
hsa-miR-155-3p	0	0	0	0	0	0	0	0	0	0	0	0	0	0	0	0	0	0	0	0	0	0	0	0	0	0	0	0	0	0	0	0	0	0	0	0	0	0	0	0	0	0	0	0	0	18.3518	307.966	0	0
hsa-miR-486-3p	0	0	0	0	0	0	10.0352	0	0	6.08341	0	0	0	0	0	0	0	0	0	0	0	0	0	0	0	0	0	0	0	0	10.0185	0	0	0	0	0	0	0	0	69.291	0	0	10.4139	0	0	0	0	0	0
hsa-miR-6506-3p	0	0	0	0	0	0	0	0	0	0	0	0	0	0	0	0	0	0	0	6.31995	0	0	0	0	0	0	0	0	0	0	0	0	0	0	0	0	0	0	8.86034	0	0	0	0	0	0	0	0	0	0
hsa-miR-200a-3p	293.506	1265.57	2383.94	669.738	86.5626	0	17.4423	0	9621.01	0	36.4764	6.05496	0	572.146	537.969	28.0263	0	983.595	118.743	6.5915	2638.57	1658.98	626.852	0	1061.24	7.61981	0	237.921	9329.82	3.40702	0	0	227.658	0	118.115	7.65752	424.531	0	799.292	0	3.51694	52.3712	0	705.574	7.91234	13.7215	5.03145	317.755	8.86148
hsa-miR-33b-3p	0	3.90594	0	4.45573	0	3.47249	0	0	0	0	0	0	0	0	0	0	0	0	10.6894	0	0	0	0	4.44137	0	0	0	0	0	0	0	0	0	0	0	0	0	0	0	0	0	0	0	0	0	0	0	0	0
hsa-miR-4715-5p	0	0	0	0	0	0	0	0	0	0	0	0	0	0	0	0	0	0	0	0	0	0	0	0	0	0	0	0	0	0	0	0	0	0	0	0	0	0	0	0	0	0	0	0	51.3754	0	0	0	0
hsa-miR-4772-5p	0	0	0	3.33756	0	0	0	0	0	0	0	0	0	0	0	0	0	0	0	0	0	0	0	0	0	0	0	0	0	0	0	0	0	0	0	0	0	0	0	0	0	0	0	0	0	0	0	0	0
hsa-miR-6760-3p	0	0	0	0	0	0	0	0	0	0	0	0	0	0	0	0	0	0	0	0	0	0	0	0	0	0	0	0	0	0	0	0	0	0	0	0	0	0	0	0	0	0	0	0	0	0	0	0	0
hsa-miR-6760-5p	0	0	0	0	0	0	0	0	0	0	18.747	0	0	0	0	0	0	0	0	0	0	0	0	0	0	0	0	0	0	0	0	0	0	0	0	0	0	0	0	0	0	0	0	0	0	0	0	0	0
p-hsa-miR-325	0	0	0	0	0	0	0	0	0	0	0	0	0	0	0	0	0	0	0	0	0	0	0	0	0	0	0	0	0	0	0	0	3.59743	0	0	0	0	0	0	0	0	0	0	0	0	0	0	0	0
p-hsa-miR-328	0	0	0	0	0	0	0	0	0	0	12.1588	0	0	0	0	0	0	0	0	0	0	0	0	0	0	0	0	0	0	0	0	0	0	0	0	0	0	0	0	0	0	0	0	0	0	0	0	0	0
hsa-miR-208b-5p	0	0	0	0	0	0	0	0	0	0	0	0	0	0	0	0	0	0	0	0	0	0	0	0	0	0	0	0	0	0	0	0	0	0	0	0	0	0	0	0	0	0	0	0	0	0	0	0	0
hsa-miR-31-5p	3.89217	17.5987	0	19.5568	6.04233	3136.83	9.02513	71.7233	25.8743	0	187.47	174.588	0	22.0075	83.0443	18.3503	0	22.5595	922.318	309.836	17.5098	2210.8	162.18	33.7634	6.09052	58.4766	0	3.25599	908.869	28.4371	0	139.267	0	24.7766	1385.47	338.215	34.918	239.974	115.882	0	7.45788	72.9769	0	76.0085	0	4.42998	0	3.78649	268.023
hsa-miR-6723-5p	0	0	0	0	32.1642	9.20161	0	0	7.85662	0	24.8998	31.0474	4.35957	4.59513	27.8904	5.99989	0	24.5565	32.4994	35.8663	0	37.577	4.35374	19.3475	0	0	7.26748	0	23.2392	4.96196	0	3.37425	0	0	14.123	27.7834	0	6.07967	9.67426	0	7.73606	11.1782	0	10.6681	3.61537	46.708	28.7203	0	24.9531
hsa-miR-3151-3p	0	0	0	0	0	0	0	0	0	0	0	21.44	12.6551	0	0	0	0	0	0	0	0	0	0	0	0	0	11.5949	0	0	0	0	0	0	0	0	22.7036	0	0	0	0	0	6.88683	0	0	0	0	0	0	23.8666
hsa-miR-6784-3p	0	0	0	0	0	0	0	0	0	0	18.747	0	0	0	0	0	0	0	0	0	0	0	0	0	0	0	0	0	0	0	0	0	0	0	0	0	0	0	0	0	0	0	0	0	0	0	0	0	0
hsa-miR-15a-3p	0	0	5.72457	0	0	0	0	0	0	0	0	0	0	0	0	3.24004	0	0	0	3.16837	0	16.9623	0	0	0	0	0	0	42.7597	0	0	0	0	0	0	0	0	0	0	0	0	0	0	0	0	0	0	0	0
hsa-miR-4740-3p	0	0	0	0	0	0	0	0	0	0	12.1588	0	0	0	0	0	0	0	0	0	0	0	0	0	0	0	0	0	0	0	0	0	0	0	0	0	0	0	0	0	0	0	0	0	0	0	0	0	0
hsa-miR-6826-3p	0	0	0	0	0	0	0	0	0	0	0	0	0	0	0	0	0	0	0	0	0	0	0	0	0	0	0	0	0	0	0	0	0	0	0	0	0	0	0	0	0	0	0	0	0	0	0	0	0
hsa-miR-155-5p	25.1219	244.041	374.788	76.6386	182.679	331.199	155.293	419.098	71.4969	4.59729	0	47.1445	2681.73	177.343	902.976	80.0265	35.1388	54.0243	361.989	70.3998	389.442	133.593	128.61	8.29057	229.26	2774.67	1664.87	17.3039	245.467	149.702	10.2431	25.7599	701.221	113.644	248.448	46.9928	241.536	344.962	614.572	13.9438	985.528	83.3472	0	326.815	31.8685	10742.2	39201.2	25.7944	35.8293
hsa-miR-374a-5p	0	1015.84	1723.68	128.325	141.2	125.743	90.5465	182.451	215.284	0	0	124.122	104.72	93.905	0	4638.61	5.37417	153.405	9.1458	505.304	901.269	36.995	37.2754	106.222	695.912	607.872	22.3738	0	114.915	322.001	0	67.5362	55.0525	1008.52	130.558	59.8467	199.223	29.5298	231.5	8.16111	54.5082	345.758	0	337.752	17.5486	208.526	58.057	0	134.122
hsa-miR-6772-5p	0	0	0	0	0	0	0	0	0	0	0	0	0	0	0	0	0	0	0	0	0	0	0	0	0	0	0	0	0	0	0	0	0	0	0	0	0	0	0	0	0	0	0	0	13.0278	0	0	0	0
hsa-miR-618	0	0	0	6.23803	7.04921	4.73896	0	0	0	0	0	0	0	0	0	3.2341	0	0	3.93305	0	0	0	0	0	0	16.1359	0	0	0	4.23476	0	0	0	0	0	3.05903	0	0	0	9.51836	0	17.1884	0	0	0	0	4.37028	0	4.38752
hsa-miR-1305	0	0	0	0	0	0	0	0	0	0	0	0	0	0	0	0	0	0	0	0	0	0	0	4.5957	0	0	0	0	0	0	0	0	0	0	0	0	0	0	0	0	0	0	0	0	0	0	0	0	0
hsa-miR-1303	0	5.72676	6.96603	15.8317	13.9026	6.62017	0	9.64879	10.3761	0	0	6.19161	0	82.5687	33.1174	6.21376	14.0073	0	46.5965	5.34548	8.55505	4.66654	25.3441	10.2428	8.60199	0	0	0	79.6758	5.81507	0	4.49566	0	36.1785	9.41531	6.2897	0	0	6.91851	0	0	17.5527	0	4.91685	3.18679	48.1004	6.24193	0	6.83422
hsa-miR-24-1-5p	0	16.5528	8.99741	0	0	4.1866	0	0	5.17008	0	0	0	0	11.1716	0	15.8326	0	0	0	11.1135	9.1612	0	0	0	9.67246	0	0	0	0	3.60824	0	0	0	0	3.20618	3.17593	0	0	0	0	0	7.3311	0	20.5517	0	0	0	0	3.04434
hsa-miR-3960	0	8.257	0	33.8636	20.1485	4.05478	18.4878	0	5.66541	14.0354	299.951	24.9205	11.1286	14.4182	112.523	0	54.9819	0	27.5935	0	0	0	10.3014	20.865	12.679	0	4.76528	0	133.932	3.5831	1370.06	0	6.05667	0	17.1787	8.59007	4.64581	12.4639	0	0	0	0	0	8.86155	23.3519	6.21227	0	0	29.0423
hsa-miR-450a-2-3p	0	0	0	0	0	0	0	3.61954	0	0	0	0	0	0	0	0	0	0	0	0	0	0	0	0	0	0	0	0	0	0	0	0	0	0	0	0	0	0	0	0	0	0	0	0	0	0	0	0	0
hsa-miR-4804-5p	0	0	0	0	0	0	0	0	0	0	0	0	0	0	0	0	0	0	0	0	0	0	0	0	0	0	0	0	0	0	0	0	0	0	0	0	0	0	0	0	0	0	0	0	0	6.32144	0	0	0
p-hsa-miR-301	0	24.7153	0	0	0	0	0	0	9.53121	0	0	0	0	0	0	31.2752	0	4.04521	0	0	0	0	5.02817	0	13.8604	0	0	0	0	0	0	0	42.158	0	0	0	0	0	0	0	0	0	0	0	0	0	0	0	0
hsa-miR-6772-3p	0	0	0	0	0	0	0	0	0	0	0	0	0	0	0	0	10.9257	0	0	0	0	0	0	0	0	0	0	0	0	0	0	0	0	0	0	0	0	0	0	0	0	0	0	0	0	0	0	0	0
hsa-miR-208b-3p	0	0	0	4.45573	0	0	5.72152	0	0	0	0	10.8929	0	0	0	8.92943	0	8.09042	0	0	0	0	0	0	0	0	0	0	0	0	0	0	0	0	41.9197	7.76824	0	0	0	0	0	4.18007	0	0	0	0	0	0	12.3819
p-hsa-miR-308	7.13013	0	0	0	0	0	0	0	0	0	0	0	0	0	0	0	0	0	0	0	0	0	0	0	0	0	0	0	0	0	0	0	0	0	0	0	0	0	0	0	0	0	0	0	0	0	0	5.82878	0
hsa-miR-221-5p	45.3784	52.9423	11.0159	38.9383	18.1902	725.135	38.0475	242.921	82.8248	0	0	91.8269	231.903	141.081	37.7543	44.0429	69.4508	40.7822	168.3	123.552	24.5495	46.6654	252.532	62.595	69.4207	734.12	168.539	70.0148	50.9872	28.6178	0	26.8789	0	7.57386	54.3629	46.7206	33.8782	7.49918	37.4408	12.9143	851.403	144.627	0	391.471	3.41999	3442.72	827.086	46.6673	180.419
hsa-miR-361-5p	395.243	731.169	1771.62	147.965	191.535	210.337	107.866	90.4835	247.239	10.0496	0	339.684	263.139	189.796	181.2	985.911	9.99848	233.871	375.019	467.6	566.954	967.846	37.5066	794.767	1125.96	350.394	408.359	728.569	990.13	194.54	0	101.028	505.919	255.703	229.298	317.284	146.032	186.23	253.653	55.2364	120.989	400.307	5.60567	162.026	99.8175	229.428	61.3565	463.909	471.95
hsa-miR-606	0	0	0	0	0	0	0	0	0	0	18.747	0	0	0	0	0	0	0	0	0	0	0	0	0	0	0	0	0	0	0	0	0	0	0	0	0	0	0	0	0	0	0	0	0	0	0	0	0	0
hsa-miR-607	0	0	0	0	0	0	0	0	0	0	0	0	0	0	0	0	0	0	0	0	0	0	0	0	0	0	0	0	0	0	0	0	0	0	0	0	0	0	0	0	0	0	0	0	0	0	0	0	0
hsa-miR-29b-2-5p	5.45387	9.32652	11.4195	0	3.01541	0	0	4.29758	6.09617	0	0	20.319	0	13.4261	9.60069	90.4152	4.34228	4.20387	7.14248	54.7404	46.1712	308.568	13.9355	0	33.6719	37.0481	0	0	31.7049	3.09852	0	0	59.8457	0	0	32.3446	3.48538	0	7.87325	13.2176	5.10403	55.5154	0	3.13469	0	15.7079	11.0321	5.52348	26.1383
hsa-miR-600	0	0	0	0	0	0	0	0	0	0	0	0	0	0	0	0	0	0	0	0	0	0	0	0	0	0	0	0	0	0	0	0	0	0	0	0	0	0	0	0	0	0	0	0	0	4.31001	0	0	0
hsa-miR-548g-3p	0	0	0	0	0	0	0	0	0	0	0	0	0	0	0	0	0	0	0	0	0	0	0	10.6222	0	0	0	0	0	0	0	0	0	0	0	0	0	0	0	0	0	0	0	0	0	0	0	0	0
hsa-miR-15a-5p	32.7717	971.671	1890.97	3662.42	473.764	320.918	8007.31	179.239	143.582	196.973	24.3176	665.014	299.381	410.877	164.831	1289.37	527.92	155.914	20.6247	349.088	1353.89	795.784	231.23	170.903	947.058	954.859	234.597	24.5164	812.597	596.617	416.446	617.734	215.546	860.962	130.652	776.377	162.154	28.7468	545.323	114.488	251.008	79.4016	101.224	630.5	7186.34	1151.41	89.2679	29.3268	900.114
hsa-miR-541-5p	22.3851	0	0	0	0	0	0	4.46183	0	0	0	0	0	0	0	0	0	0	0	0	0	0	0	0	0	0	0	16.0295	0	0	0	0	0	0	0	0	0	0	0	0	0	0	0	0	0	0	0	23.9885	0
hsa-miR-6826-5p	0	0	0	0	0	0	0	0	0	0	12.1588	0	0	0	0	0	0	0	0	0	0	0	0	0	0	0	0	0	0	0	0	0	0	0	0	0	0	0	0	0	0	0	0	0	0	11.5366	0	0	0
hsa-miR-508-3p	0	21.7491	0	0	0	0	0	71.9984	0	0	0	0	0	97.2309	0	0	0	40.7822	5.79607	11.1425	0	0	0	0	16.4822	7.9715	0	0	0	0	0	7.46615	7.24353	61.2155	0	0	0	0	0	0	0	0	0	183.298	0	0	0	0	0
hsa-miR-374a-3p	0	168.926	112.993	38.9383	206.957	187.278	39.5779	165.227	63.9411	0	0	199.176	99.8591	251.207	0	344.885	172.8	189.5	0	1080.56	96.4413	0	377.041	115.754	41.3042	1407.32	13.7429	0	0	873.893	0	214.73	653.999	69.8201	26.451	269.318	165.672	3.74959	79.9165	0	69.9584	115.744	0	2342.89	15.5626	144.99	226.849	0	189.33
hsa-miR-140-5p	215.229	493.435	224.292	40.0508	51.6101	104.219	10.2824	4.52315	117.616	0	0	90.9234	12.8847	349.943	8.02761	990.988	8.68136	33.3584	4.74971	1455.45	357.428	326.09	149.577	39.6763	399.199	164.119	9.81404	52.2436	155.615	216.457	0	20.6752	129.199	151.962	39.6027	96.9765	29.1921	4.82474	56.7606	4.85676	4.89918	964.825	0	214.724	3.80452	29.5828	6.23102	241.662	104.543
hsa-miR-2681-5p	0	0	0	0	0	0	0	0	0	0	0	4.02677	0	0	0	3.93456	0	0	0	0	0	0	0	0	0	0	0	0	0	0	0	0	0	0	0	5.3898	0	0	0	0	0	3.37879	0	0	0	0	0	0	3.27837
hsa-miR-638	0	0	0	0	0	0	0	0	0	0	74.6993	0	0	0	0	0	0	0	0	0	0	0	0	0	0	0	0	0	0	0	0	0	0	0	0	0	0	0	0	0	0	0	0	0	0	3.60641	0	0	0
hsa-miR-636	0	0	0	4.45009	0	0	6.41646	0	0	24.4017	0	0	0	0	0	0	0	0	0	0	0	0	0	0	0	0	0	0	0	0	55.1957	0	0	0	0	0	0	0	0	8.61146	0	0	31.5071	0	0	0	0	0	0
hsa-miR-1323	0	0	0	4.45573	0	0	0	563.181	0	0	49.7996	0	0	0	0	0	0	0	0	0	0	0	0	0	0	0	0	0	0	0	0	2878.11	0	0	0	0	0	0	0	0	0	0	0	0	0	0	0	0	0
hsa-miR-454-3p	0	46.565	215.029	50.0635	78.7316	92.4047	58.7494	0	26.1748	9.39745	0	159.336	64.3234	36.6746	13.8057	60.0476	9.99848	68.7686	0	121.364	88.0708	184.253	16.1892	1177.85	40.1976	458.389	82.0467	0	585.574	159.342	7.91668	118.736	10.939	0	36.8711	148.896	59.8551	11.2908	125.727	34.7006	0	87.6148	0	62.84	10.9117	51.5234	15.8509	0	183.366
hsa-miR-449c-5p	0	0	0	0	0	0	0	18.343	0	0	0	0	0	0	0	0	0	0	0	0	0	0	0	3.84919	0	0	0	0	0	0	0	0	0	0	0	0	111.578	0	6.05603	0	0	0	0	0	0	27.1237	0	0	0
hsa-miR-450b-5p	68.2903	7.50784	243.53	61.4642	79.1348	90.6287	165.03	4.49554	108.87	0	0	18.7937	29.1716	7.58377	0	13.4277	0	4.5119	0	3.33052	33.594	23.3327	6.94618	4.93173	19.0957	109.179	10.158	91.3145	0	42.6147	0	176.88	9.44705	34.7261	0	8.39576	13.8734	0	41.2405	0	0	34.3653	0	122.892	39.9167	0	0	81.4463	23.3018
hsa-miR-1228-5p	0	0	0	15.1495	0	0	0	0	0	0	0	0	0	0	0	0	0	0	0	0	0	0	0	0	0	0	0	0	0	0	0	0	0	0	0	0	0	0	0	0	0	0	0	0	0	0	0	0	0
hsa-miR-361-3p	284.122	83.5058	266.382	152.386	129.479	96.3146	98.2107	20.0748	878.509	66.5467	0	214.493	68.5759	46.2385	330.433	215.576	54.9819	129.928	330.589	215.289	273.167	653.595	17.3714	125.543	273.051	558.877	63.2106	31.4602	218.25	59.9166	15.7531	79.9915	166.322	38.2046	145.414	281.96	106.333	1079.88	94.1119	177.691	60.884	897.869	51.7709	32.2249	53.8887	209.712	42.1107	271.767	251.437
hsa-miR-4668-5p	0	0	0	0	0	0	0	0	0	0	149.399	0	0	0	0	0	0	0	0	4.05242	0	0	0	0	0	0	0	0	0	0	0	0	0	0	0	0	0	0	0	0	0	0	0	0	0	6.65428	4.54091	0	0
hsa-miR-6838-3p	0	0	0	0	0	0	0	0	0	0	24.3176	0	0	0	0	0	0	0	0	0	0	0	0	0	0	0	0	0	0	0	0	0	0	0	0	0	0	0	0	0	0	0	0	0	0	0	0	0	0
hsa-miR-219a-2-3p	879.83	0	0	0	0	0	0	3.30452	0	0	0	479.076	0	0	0	1125.98	0	0	0	2767.15	0	0	0	0	0	0	0	831.979	0	31.8869	0	0	0	0	0	654.686	0	0	0	0	0	4211.67	0	0	0	0	0	772.736	648.631
hsa-miR-622	0	0	17.3371	0	0	0	0	0	0	0	0	0	0	0	0	0	0	0	0	0	0	0	0	0	0	0	0	0	0	0	0	0	0	0	0	0	0	0	0	0	0	0	0	0	0	0	0	0	0
hsa-miR-4458	0	0	0	0	0	0	0	0	0	0	0	0	0	0	0	0	0	0	0	0	0	0	0	0	0	0	0	0	0	0	0	0	0	0	0	0	0	0	0	0	19.6459	0	0	0	0	230.563	25.8359	0	0
hsa-miR-1273h-3p	0	0	0	18.9129	0	0	16.204	11.2367	0	0	0	8.55723	14.1202	0	5.54397	3.37529	136.852	0	4.44097	4.01947	0	0	0	0	0	26.9624	10.8415	0	0	0	0	0	0	0	0	11.9491	0	24.3187	0	0	20.5886	5.15651	0	0	14.6461	121.049	41.9827	0	8.80311
hsa-miR-4459	0	0	0	0	0	0	0	3.51048	0	0	112.482	0	0	0	0	0	0	0	0	3.92985	0	0	0	0	0	10.1988	0	0	0	0	6.96795	0	0	0	0	0	0	0	0	0	0	0	0	0	0	18.135	7.65114	0	0
hsa-miR-302a-3p	0	0	0	0	0	0	0	30.7988	0	0	0	0	0	0	0	0	0	0	0	0	0	0	0	3165.41	0	0	0	0	0	0	0	0	0	0	0	0	0	0	0	0	0	0	0	0	0	0	0	0	0
hsa-miR-139-5p	876.604	709.335	168.317	220.113	80.931	0	19.2041	51.9335	83.0222	0	0	915.34	0	120.869	116.35	2215.54	113.271	24.5565	388.432	612.313	49.0268	632.964	23.0393	5.31109	501.009	87.2631	4.47611	1696.47	24.4531	15.9062	0	69.7856	123.508	18.8774	110.613	1004.22	25.7307	0	33.6418	4.53533	0	3009.94	0	16.3355	12.5061	0	0	833.961	1151.35
hsa-miR-3187-3p	0	0	0	8.38149	0	0	0	0	5.29638	0	0	0	0	0	0	0	0	0	0	0	0	0	0	3.734	0	0	0	0	0	0	0	0	0	0	0	0	0	0	0	0	0	0	0	0	0	0	0	0	0
hsa-miR-140-3p	4024.26	3320.79	1226.21	5580.21	793.897	1379	2202.18	18660.3	3206.83	831.581	298.797	1597.38	563.717	6893.54	1497.44	5123.41	4789.11	667.167	2036.4	3304.62	1635.74	13602.4	2916.38	1077.18	2964.75	17621.3	558.424	3383.14	1203.33	3226.36	217.584	1246.87	1181.28	99.7305	935.863	2273.85	1976.51	1623.27	899.739	3126.66	44799.1	3875.8	348.478	2529.18	984.808	178178	22109.5	4027.2	1628.59
hsa-miR-2681-3p	0	0	0	0	0	0	0	0	0	0	0	0	0	0	0	7.96731	0	0	0	0	0	0	0	0	0	0	0	0	0	0	0	0	0	0	0	0	0	0	0	0	0	0	0	0	0	0	0	0	0
hsa-miR-381-3p	6618.45	227.09	132.949	37.2511	148.383	1664.41	58.4326	8.00038	501.84	0	0	1372.2	166.313	220.999	56.9256	1015.27	441.096	84.0774	32.362	1057.61	50.779	0	75.8767	332.901	156.922	90.2655	17.08	2858.06	0	897.204	0	2075.28	53.9216	0	266.649	2674.27	135.842	0	116.741	0	0	2089.78	0	153.316	39.527	0	0	6087.19	1536.21
hsa-miR-4450	0	0	0	0	0	0	0	0	0	0	0	0	0	0	0	0	0	0	0	0	0	0	0	0	0	0	0	0	0	0	0	0	0	0	0	0	0	0	0	0	0	0	0	0	0	0	0	0	0
hsa-miR-26a-5p	2828.69	16850.4	28519.1	6509.82	44025.7	25276.4	16821	4712.39	23286.8	909.609	36.4764	94312.7	21912.3	12647.3	34680.8	55768	7801.65	107621	17207.8	17401.5	15459.7	18613.9	2495.21	19236.8	39272.5	9498.99	23722.5	3347.12	9426.9	8766.91	653.21	45221.7	4874.21	18524.5	23408	65096.4	105800	59162.2	28224.3	2517.79	2259.13	51844.5	738.493	10992.4	6635.42	15175.3	1322.44	2670.77	85078.5
hsa-miR-7153-5p	0	0	0	0	0	0	0	0	0	0	12.1588	0	0	0	0	0	0	0	0	0	0	0	0	0	0	0	0	0	0	0	0	0	0	0	0	0	0	0	0	0	0	0	0	0	0	0	0	0	0
hsa-miR-4451	0	0	0	14.9004	0	0	0	0	0	0	109.429	0	0	10.0228	0	0	0	0	0	69.6326	0	0	0	0	0	7.26813	0	0	0	0	0	0	0	20.863	0	0	0	0	0	0	20.9979	0	0	23.4422	0	0	26.4361	0	0
hsa-miR-657	0	0	0	0	0	0	0	0	0	0	18.747	0	0	0	0	0	0	0	0	0	0	0	0	0	0	0	0	0	0	0	0	0	0	0	0	0	0	0	0	0	0	0	0	0	66.7351	0	0	0	0
hsa-miR-4454	34.0724	81.3406	554.824	249.521	58.0062	307.695	39.6864	48.766	68.3786	10.0911	0	172.098	60.3224	242.01	24.5832	591.04	81.3827	22.5595	157.395	1316.76	148.304	410.656	38.0173	428.681	111.912	46.5395	55.7307	26.7442	372.25	111.812	0	73.2582	60.2771	3162.54	6078.64	171.764	11.1563	53.8763	1978.14	523.567	57.4257	44.2599	7.84949	37.4671	29.7153	39.4859	15.5843	29.9964	338.835
hsa-miR-570-3p	0	0	0	0	0	0	0	0	0	0	0	0	0	0	0	10.842	0	0	0	3.24221	0	0	0	0	0	0	0	0	0	0	0	0	0	0	0	0	0	0	0	0	0	0	0	0	0	0	0	0	0
hsa-miR-92a-2-5p	0	0	0	0	0	0	0	0	0	0	0	0	0	0	0	0	0	0	0	0	0	0	0	15.1007	0	0	0	0	0	0	0	0	0	0	0	0	0	0	0	0	0	0	0	0	0	21.1851	18.4479	0	0
hsa-miR-3123	0	0	0	0	4.43377	0	0	4.10883	0	0	18.747	8.1017	0	20.3452	0	10.0286	0	0	0	139.723	0	0	0	0	0	0	0	0	0	3.14196	0	0	6.50881	276.434	0	0	0	4.99945	0	0	64.0988	0	0	42.3767	0	0	152.862	0	15.1887
hsa-miR-5787	0	0	0	0	0	0	0	0	0	0	12.1588	0	0	7.89131	3.74269	0	0	0	0	0	0	0	4.42125	0	0	0	0	0	0	0	0	0	0	0	3.23205	0	0	0	0	0	0	0	0	0	0	0	0	0	0
hsa-miR-3691-5p	0	0	0	0	0	0	0	0	0	0	0	0	0	0	0	0	0	0	0	0	0	0	0	6.31908	0	9.29429	0	0	0	0	0	0	0	0	0	0	0	0	0	0	0	0	0	0	0	14.0501	5.14687	0	0
hsa-miR-2278	0	0	0	0	0	0	0	0	0	0	0	0	0	0	0	0	0	0	0	0	0	0	0	0	0	0	0	0	3.61863	0	0	0	0	0	0	0	0	0	0	0	0	0	0	0	0	0	0	0	0
hsa-miR-127-5p	301.945	159.246	52.8674	0	5.68201	87.3231	0	32.6581	91.5205	0	0	142.816	7.03018	59.3883	3.0452	499.529	97.211	8.40774	0	373.924	111.852	0	7.27017	8.29057	120.969	13.7157	0	83.6635	7.48392	98.1632	0	83.2993	77.7474	0	18.3076	230.768	0	0	15.8308	0	0	206.478	0	48.411	0	0	0	305.712	151.34
hsa-miR-3138	0	0	0	0	0	0	0	3.3701	0	0	0	0	0	0	0	0	0	0	0	0	0	0	0	0	0	4.90532	0	0	0	0	0	0	0	0	0	0	0	0	0	0	0	0	0	0	0	0	9.18871	0	0
hsa-miR-7977	0	0	0	0	0	0	0	0	0	0	0	0	0	0	0	0	0	0	5.83427	0	0	0	0	6.82855	0	0	0	0	0	0	0	0	0	26.8304	9.10959	0	0	0	0	0	0	0	0	0	0	0	0	0	0
hsa-miR-7978	0	0	0	0	0	0	0	0	0	0	0	0	0	0	0	0	0	0	0	0	0	3.87749	0	0	0	0	0	0	0	0	0	0	0	0	0	0	0	0	0	0	0	6.47979	0	0	0	0	0	0	0
hsa-miR-192-5p	169.229	204.351	262.439	9627.76	118651	335.002	4948.75	3268.24	1139.69	1545.89	298.797	1395.57	1363.94	437.1	20178.4	532.482	961.854	4049.42	35.4569	756.442	306.269	11828.5	474.649	783.458	139.07	1412.86	934.929	260.381	39134.8	1650.9	71.0701	1678.19	222.996	123.222	339.234	1786.68	1203.55	2364.12	620.426	547.429	2368.62	575.429	1244.51	763.357	4021.6	9334.23	1109.23	171.765	1232.88
hsa-miR-663a	0	0	0	0	0	0	0	0	0	0	0	0	0	0	0	0	0	0	0	0	0	0	3.38365	5.17016	0	0	0	0	0	0	0	0	0	0	5.27398	0	0	0	0	0	0	0	0	0	0	0	0	0	0
hsa-miR-139-3p	292.014	87.7148	13.6696	33.8636	0	0	0	213.11	14.8124	0	0	33.8668	0	84.062	0	148.313	7.44116	0	33.687	156.811	0	7.71015	17.1647	0	80.8736	39.5058	0	169.051	0	3.43195	0	0	25.5066	0	0	34.7072	3.71684	0	0	0	0	151.882	0	11.4289	0	0	0	304.211	36.8989
hsa-miR-663b	0	0	0	0	0	0	0	0	0	0	0	0	0	0	3.5327	0	0	0	0	0	0	0	0	0	0	0	0	0	6.62548	0	0	0	0	0	4.79452	0	0	0	0	0	0	0	0	0	0	0	0	0	0
hsa-miR-5585-5p	0	3.65006	0	0	0	0	0	0	0	0	0	0	0	0	0	0	0	0	0	0	0	0	0	0	0	0	0	0	0	0	0	0	0	0	0	0	0	0	0	0	0	0	0	0	0	0	0	0	0
hsa-miR-643	0	0	0	0	0	0	0	0	0	0	0	0	0	0	0	0	0	0	0	0	0	0	0	0	0	0	0	0	0	0	0	0	0	0	0	0	0	0	0	0	0	0	0	0	0	8.56719	6.41585	0	0
hsa-miR-641	0	0	0	4.65638	6.16406	10.7025	5.63368	5.2706	0	0	0	13.6457	5.44465	0	5.34199	4.43994	8.68136	0	0	4.87274	0	4.49779	0	42.9333	0	0	9.14004	0	0	3.59058	0	9.47089	0	0	0	14.8685	0	7.23711	0	3.00903	18.5246	0	0	0	0	114.07	40.8529	0	17.4106
hsa-miR-125b-5p	8769.62	26677.8	3815.57	2627.78	2625.85	12271.9	330.299	1225.21	4933.15	7.99052	206.216	10942.4	1018.39	5659.99	1992.1	20961	31.5165	5288.07	43554.6	9157.98	9010.08	16051.5	955.027	203.339	48483.6	76.3154	741.329	15137.2	1667.68	6746.76	0	1824.19	984.806	4667.11	6291.74	6935.27	621.931	144.175	2402.71	424.496	12.9839	29522.7	9.07153	2185.32	97.8288	39.2333	0	10045.6	26534.5
hsa-miR-29a-3p	3847.05	14180.3	5348.02	4342.54	1620.27	5434.8	909.437	6841.37	1192.12	7.12186	60.794	6072.21	580.293	4278.89	2379.73	78316.9	27.9957	2767.47	1791.87	20659.3	10319.7	32964	1310.34	30.4465	22930.4	5508.29	183.986	3791.71	27766.6	886.09	3.20702	1674.45	18021.8	6097.93	1281.25	7014.24	1074.85	3015.52	2369.88	52.6064	14153.1	8879.48	5.7568	2162.09	542.137	29957.1	10829.9	3845.95	11971.8
hsa-miR-1228-3p	0	0	0	0	0	7.7579	0	0	0	0	0	0	0	0	0	0	0	0	0	0	0	0	0	0	0	0	0	0	0	0	0	0	0	4.25307	0	3.42721	0	0	0	0	0	0	0	0	0	0	0	0	0
hsa-miR-4461	0	0	0	0	15.2345	4.10617	0	0	5.79256	0	0	17.2896	0	6.9138	5.21777	5.02581	0	4.33094	4.48994	29.6985	0	7.99514	6.1789	0	0	0	0	0	12.58	6.57606	0	0	0	0	0	24.4456	0	0	3.95964	0	8.84122	0	0	8.09883	0	12.8281	55.2751	0	15.4611
hsa-miR-6767-5p	0	0	0	0	0	0	0	0	0	0	0	0	0	0	0	0	0	0	0	0	0	0	0	0	0	0	0	0	0	0	0	0	0	0	0	0	0	0	0	0	0	0	0	0	0	27.6492	0	0	0
hsa-miR-3131	0	0	0	0	0	0	0	0	0	0	0	0	0	0	3.38098	0	0	0	0	0	0	0	0	0	0	0	0	0	3.1131	0	0	0	0	0	0	0	0	0	0	0	0	0	0	0	0	0	0	0	0
hsa-miR-4463	0	0	0	0	0	0	0	0	0	0	0	0	0	0	0	0	0	0	0	0	0	0	0	0	0	0	0	0	0	0	0	0	0	0	0	0	0	0	0	0	0	0	0	0	0	0	0	0	0
hsa-miR-3133	0	0	0	0	0	0	0	0	0	0	0	0	0	0	0	0	0	0	0	0	0	0	0	0	0	0	0	0	0	0	0	0	0	0	0	0	0	0	0	0	0	3.35583	0	0	0	0	0	0	0
hsa-miR-7975	0	0	0	4.45573	0	0	0	0	0	0	0	0	0	0	0	0	0	0	0	0	0	0	0	3.03491	0	0	0	0	0	0	0	0	0	19.689	14.7966	0	0	0	0	6.34412	0	0	0	0	0	0	0	0	0
hsa-miR-3134	0	0	0	0	0	0	0	0	0	0	0	0	0	0	0	0	0	0	0	0	0	0	0	0	0	0	0	0	4.9286	0	0	0	0	0	0	0	0	0	0	0	0	0	0	0	0	0	0	0	0
hsa-miR-4464	0	0	0	0	0	0	0	0	0	0	0	0	0	0	0	0	0	0	0	0	0	0	0	0	0	0	0	0	0	0	0	0	0	0	0	0	0	0	0	0	0	0	0	0	0	58.0821	0	0	0
hsa-miR-7976	0	0	0	24.4755	0	0	18.6158	0	0	5.57965	0	0	0	0	0	0	0	0	0	0	0	0	0	0	0	6.61694	0	0	0	0	0	0	0	0	0	0	0	0	0	78.282	0	0	7.10817	0	0	0	0	0	0
hsa-miR-4467	0	0	0	4.65638	0	0	0	0	0	0	0	0	0	0	0	0	0	0	0	0	0	0	0	0	0	0	0	0	0	0	0	0	0	0	0	0	0	0	0	0	0	0	0	0	0	0	0	0	0
hsa-miR-4466	0	0	0	20.4964	0	0	0	0	0	0	0	0	0	0	0	0	8.68136	0	0	0	0	0	0	0	0	0	0	0	3.44977	0	0	0	0	0	3.33311	0	0	0	0	0	0	0	0	0	0	3.25425	5.4612	0	0
hsa-miR-7974	0	0	0	0	0	6.55639	0	0	20.0799	0	0	0	12.4578	0	3.49395	0	0	0	6.18741	0	0	0	0	52.2761	0	0	15.217	0	0	0	0	0	0	0	6.41237	0	0	0	0	0	0	0	0	0	0	0	5.1826	0	0
hsa-miR-3149	0	0	0	0	0	0	0	0	0	0	0	0	0	0	0	0	0	0	0	0	0	0	0	0	0	0	0	0	0	0	0	0	0	0	0	0	0	0	0	0	0	0	0	0	0	4.40305	0	0	0
hsa-miR-6843-3p	0	0	0	0	0	0	0	0	0	0	0	0	0	0	0	0	0	14.7339	0	0	0	0	0	0	0	0	0	0	0	0	0	0	0	0	0	0	0	0	0	0	0	8.27548	0	0	0	0	0	0	0
hsa-miR-6514-5p	0	0	0	0	0	0	0	0	0	0	0	0	0	0	0	0	0	0	0	0	0	0	0	0	0	7.61616	0	0	0	0	0	0	0	0	0	0	0	0	0	0	0	0	0	0	0	8.96088	0	0	0
hsa-miR-545-5p	0	0	6.45563	0	0	0	0	0	0	0	0	0	0	0	0	7.01813	0	0	0	3.37475	3.51284	0	0	0	0	3.48536	0	0	14.8066	0	0	0	0	0	0	0	0	0	0	0	0	0	0	0	0	0	0	0	0
hsa-miR-381-5p	3.3157	0	0	0	0	0	0	0	0	0	0	0	0	0	0	13.266	0	0	0	5.53211	0	0	0	0	0	0	0	4.22822	0	0	0	0	0	0	0	0	0	0	0	0	0	0	0	0	0	0	0	3.10003	4.61295
hsa-miR-551b-3p	0	5.34744	8.93293	0	0	5.89861	0	0	0	0	0	25.7086	12.7587	0	0	96.7614	0	0	0	48.607	0	13.9039	0	12.519	3.84807	0	7.36935	0	6.1753	28.2673	0	63.4584	15.0009	10.4108	0	42.0632	0	0	3.64321	0	0	0	0	0	0	0	25.0534	0	41.8978
hsa-miR-501-3p	275.55	63.9816	199.297	385.866	118.095	53.6055	491.215	9.76074	40.0761	19.9373	0	42.8892	27.5822	11.9058	128.165	28.8127	44.6834	24.5565	383.141	16.1983	74.857	84.4731	6.61918	118.626	114.411	32.2377	44.6944	942.992	27.5496	21.2549	48.9061	9.52054	41.9409	17.1512	34.8673	13.6627	22.0377	23.7474	121.215	357.987	7.72073	35.9427	18.7246	8.63126	43.8048	44.6724	21.5881	282.239	122.597
hsa-miR-4472	0	0	0	0	0	0	0	0	0	0	24.8998	0	0	0	0	0	0	0	0	0	0	0	0	0	0	0	0	0	0	0	0	0	0	0	0	0	0	0	0	0	0	0	0	0	0	0	0	0	0
hsa-miR-3141	0	114.339	17.1731	0	23.5183	19.5395	0	13.9476	66.9035	8.64269	0	25.3003	0	126.121	123.26	0	0	44.4973	253.621	3.20741	14.3968	46.6182	31.3585	8.58666	70.3274	0	0	0	520.341	3.26278	9.55611	0	24.9015	347.986	383.906	8.97063	71.7264	0	42.7638	4.31149	0	19.7035	0	76.1396	0	8.73156	5.18705	0	9.68077
hsa-miR-518a-3p	0	0	0	0	0	0	0	10.0064	0	0	0	0	0	0	0	0	0	0	0	0	0	0	0	0	0	0	0	0	0	0	0	1229.78	0	0	0	0	0	0	0	0	0	0	0	0	0	0	0	0	0
hsa-miR-3143	0	0	0	8.90017	0	0	5.55732	0	0	0	0	0	0	0	0	0	0	0	0	0	0	0	0	0	0	0	0	0	0	0	0	0	0	0	0	0	0	0	0	0	0	0	0	0	0	17.9007	11.1466	0	0
hsa-miR-4476	0	0	0	0	0	0	0	0	0	0	0	0	0	0	0	0	0	0	0	0	0	0	0	0	0	0	0	0	0	0	0	0	0	0	0	0	0	0	0	0	9.73504	0	0	0	0	93.9563	14.6022	0	0
hsa-miR-2467-5p	0	0	0	0	3.5004	4.45792	0	0	0	0	0	25.7063	5.36861	0	0	0	0	0	0	0	0	0	0	37.0115	0	0	0	0	0	0	0	0	0	0	0	37.1673	5.26658	0	0	0	0	0	0	0	0	0	0	0	23.517
hsa-miR-3146	0	0	0	0	0	0	0	0	3.10414	0	0	0	0	0	0	0	0	0	0	4.01552	0	0	0	0	0	0	0	0	48.2984	0	0	0	0	0	3.10516	0	0	0	3.56201	0	0	0	0	0	0	0	0	0	0
hsa-miR-4478	0	0	0	0	0	0	0	0	0	0	0	0	0	0	0	0	0	0	0	0	0	0	0	0	0	0	0	0	0	0	0	0	0	0	0	0	0	0	0	0	0	0	0	0	0	5.08405	4.12545	0	0
hsa-miR-3147	0	0	0	0	0	0	0	0	0	0	24.3176	0	0	0	0	0	0	0	0	0	0	0	0	0	0	0	0	0	0	0	0	0	0	0	0	0	0	0	0	0	0	0	0	0	0	0	0	0	0
hsa-miR-3159	0	0	0	0	0	0	0	0	0	0	0	0	0	0	0	0	0	0	0	0	0	0	0	0	0	0	0	0	0	0	0	0	0	0	0	0	0	0	0	0	0	0	0	0	0	6.63035	0	0	0
hsa-miR-127-3p	9999.91	2134.42	647.494	189.98	1342.31	38752.2	344.213	1675.82	1279.33	15.8413	0	23777.3	3671.05	756.125	3081.27	2322.24	11865.6	1452.83	2532.39	4944.52	236.903	13.9996	169.442	4361.03	1466.39	280.765	362.051	9482.93	10.4114	4991.7	9.80651	5602.76	475.301	215.429	1765.82	17573.2	957.807	9.9989	3592.7	12.0187	0	4139.96	8.3724	510.18	304.744	0	0	9795.27	21620.3
hsa-miR-6779-5p	0	0	0	0	0	0	0	0	0	0	0	0	0	0	0	0	0	0	0	0	0	0	0	0	0	0	0	0	0	0	0	0	0	0	3.57023	0	0	0	0	0	0	0	0	0	0	7.94217	0	0	0
hsa-miR-192-3p	0	0	0	4.45009	33.3413	0	0	0	0	0	0	0	0	0	47.2035	0	0	0	0	0	0	209.147	0	0	0	0	0	0	454.721	0	0	0	3.93277	0	0	0	0	0	0	0	0	0	0	0	0	0	0	0	0
hsa-miR-665	3.82699	12.1144	0	0	0	79.4189	0	0	0	0	0	0	4.89392	0	6.28072	11.8285	16.9489	0	11.3763	0	12.5118	0	0	3.734	16.1646	0	0	3.25991	6.01683	11.2785	0	8.26976	0	0	3.48156	0	0	0	0	0	0	0	0	0	3.21772	0	0	3.49523	3.87341
hsa-miR-5585-3p	12.8182	113.013	15.6547	15.1495	38.6544	26.3267	5.75035	93.6869	29.3673	4.56944	194.541	57.0664	27.6968	77.1846	117.861	8.4077	6.44338	20.3911	294.869	28.7378	8.40456	70.5883	80.0306	63.9558	133.318	4.1308	23.5077	3.07065	72.6351	21.1389	8.75211	42.8633	8.75806	132.7	108.356	61.4107	9.52555	43.7452	43.9874	0	35.0772	60.9001	0	17.7705	15.2181	67.4079	39.1661	11.143	60.2605
hsa-miR-4433a-5p	0	0	0	0	0	0	0	0	0	0	0	0	0	0	0	0	0	0	0	0	0	0	0	0	0	0	0	0	0	0	0	0	0	0	0	0	0	0	0	0	0	0	0	0	0	0	0	0	0
hsa-miR-221-3p	3789.42	6218.04	3111.29	5321.93	265.369	13533.7	830.394	710.804	1184.02	30.7217	133.747	2703.53	1885.82	1285.72	1580.76	5192.05	13247.4	2406.15	1826.65	850.275	2688.49	1099.71	549.096	1391.93	10811.9	5105.79	2242.7	1724.67	4320.43	328.198	32.5899	2301.9	473.715	395.702	1051.23	2345.21	762.479	185.864	1334.89	116.822	4340.8	2093.69	10.5819	652.524	1061.15	19388.3	6338.43	3790.67	2848.69
hsa-miR-29a-5p	0	21.338	22.0673	0	6.64948	21.6137	0	4.27027	6.7721	0	0	25.0731	0	17.7814	0	54.962	7.44116	4.5119	0	67.3944	68.8421	48.8091	9.82399	0	33.9392	12.9794	0	0	246.993	5.36772	0	10.246	10.3567	268.313	3.48156	43.8394	0	0	6.66082	0	5.20739	0	0	12.229	0	7.822	13.2606	0	31.066
hsa-miR-193b-5p	21.9763	118.729	14.1285	61.4642	8.73046	9.82103	0	93.4141	16.9705	0	0	4.16154	0	26.4307	6.58788	18.0697	0	20.3911	97.1935	5.83354	26.5654	37.0087	13.2117	9.10473	141.54	0	0	14.1995	24.8089	0	0	10.5203	3.82183	58.273	4.05338	5.16152	0	3.4741	3.97436	0	133.431	14.6044	0	7.21321	70.4085	518.403	1039.33	25.3404	6.23827
hsa-miR-4480	0	0	0	0	0	0	0	0	0	0	0	0	0	0	0	0	0	0	0	0	0	0	0	0	0	0	0	0	0	0	0	0	0	0	0	0	0	0	0	0	0	0	0	0	0	0	4.01761	0	0
hsa-miR-4483	0	0	0	0	0	0	0	0	0	0	0	0	0	0	0	0	0	0	0	0	0	0	0	0	0	0	0	0	0	0	0	0	0	0	0	0	0	0	0	0	0	0	0	0	0	0	3.9781	0	0
hsa-miR-3153	0	0	0	0	0	0	0	0	0	0	0	0	0	0	0	0	0	0	0	0	0	0	0	0	0	0	0	0	0	0	0	0	0	0	0	0	0	0	0	0	0	0	0	0	0	5.31352	0	0	0
hsa-miR-3154	0	0	0	0	0	0	0	3.69205	0	0	0	0	0	0	0	0	0	0	0	0	0	0	0	0	0	0	0	0	0	0	0	0	0	0	0	0	0	0	0	0	0	0	0	0	0	0	0	0	0
hsa-miR-4484	0	0	0	0	7.43194	0	0	0	6.95232	0	0	6.55452	0	0	7.9064	23.1365	0	8.40774	5.51399	12.9694	6.93111	28.1627	0	3.41427	5.29238	0	0	0	12.04	0	0	0	6.16958	199.756	3.91675	6.65216	0	0	0	0	3.31546	0	0	0	0	16.1276	32.6147	0	10.3466
hsa-miR-4487	0	0	0	0	0	0	0	0	0	0	0	0	0	0	0	0	0	0	0	0	0	0	0	0	0	0	0	0	0	0	0	0	0	0	0	0	0	0	0	0	8.64562	0	0	0	0	56.7852	17.0821	0	0
hsa-miR-323b-5p	0	0	39.5024	0	0	0	0	0	0	0	0	0	0	0	0	0	0	0	0	0	0	0	0	0	5.83118	0	0	0	0	0	0	0	0	0	0	0	0	0	0	0	0	0	0	0	0	0	0	0	0
hsa-miR-4486	0	0	0	0	0	0	0	0	0	0	38018.8	0	0	0	0	0	0	0	0	0	0	0	0	0	0	0	0	0	0	0	0	0	0	0	0	0	0	0	0	0	41.6839	0	0	0	0	58.1227	27.2063	0	0
hsa-miR-4489	0	0	0	0	0	0	0	0	0	0	0	0	0	0	0	0	0	0	0	0	0	0	0	0	0	0	0	0	0	0	0	0	0	0	0	0	0	0	0	0	0	0	0	0	0	10.1797	0	0	0
hsa-miR-4488	0	196.017	8.72563	32.9724	28.3276	8.59752	0	39.9435	21.8655	0	1276.67	27.9419	0	54.432	56.829	7.36856	0	0	37.1245	23.0709	3.42161	4.23282	21.3799	28.0729	124.791	0	0	0	135.793	42.6526	18.8183	0	9.944	194.172	63.6558	0	0	0	11.3128	0	93.4966	64.8575	0	22.0055	11.9606	77.8689	12.0364	0	14.7592
hsa-miR-4417	0	0	0	0	0	0	0	0	0	0	0	0	0	0	0	0	0	0	0	0	0	0	3.05018	37.0115	0	0	0	0	4.21989	0	0	0	0	0	0	0	0	0	0	0	0	0	0	0	0	0	0	0	0
hsa-miR-181d-5p	1768.11	123.175	497.726	30.0381	21.9875	79.4164	15.1313	127.147	554.155	0	0	835.776	475.697	28.277	73.1383	518.731	264.319	81.5644	23.6918	475.926	101.531	6.58493	48.2115	47.6804	46.1979	118.635	413.094	690.766	57.4652	403.501	0	27.5684	26.7152	0	47.692	739.19	90.9482	24.9973	210.335	0	128.533	351.405	0	108.308	8.12606	340.667	435.138	1865.24	559.263
hsa-miR-671-5p	23.5651	59.7239	39.8035	0	5.25399	28.2697	0	0	124.569	0	0	17.1515	12.5483	24.4181	16.5302	8.25958	8.9647	8.09042	0	36.5695	81.5969	182.242	40.2952	27.2404	17.029	23.9145	10.2075	8.88247	1227.21	11.4901	0	0	6.44151	0	7.8335	16.9799	0	8.04124	10.663	0	0	27.6709	0	11.7213	0	9.84433	17.4377	25.3404	17.4164
hsa-miR-519c-3p	0	0	0	0	0	0	0	0	0	0	0	0	0	0	0	0	0	0	0	0	0	0	0	0	0	0	0	0	0	0	0	1200.9	0	0	0	0	0	0	0	0	0	0	0	0	0	0	0	0	0
hsa-miR-545-3p	0	8.78201	0	0	0	0	0	0	0	0	0	0	0	0	0	22.8202	0	0	0	4.9108	6.70435	0	0	0	0	0	0	0	14.6431	0	0	0	0	0	0	0	0	0	0	0	0	0	0	0	0	0	0	0	0
hsa-miR-3678-3p	0	0	0	0	0	0	0	0	0	0	0	0	0	0	0	0	0	0	0	0	0	0	0	0	0	0	0	0	0	0	0	0	0	0	0	0	0	0	0	0	0	0	0	0	0	7.3442	0	0	0
p-hsa-miR-290-1	0	0	0	4.65638	0	0	0	0	0	0	0	0	0	0	0	0	0	0	0	0	0	0	0	0	0	0	0	0	0	0	0	0	0	0	0	0	0	0	0	0	0	0	0	0	0	0	0	0	0
p-hsa-miR-290-2	0	0	0	4.65638	0	0	0	0	0	0	0	0	0	0	0	0	0	0	0	0	0	0	0	0	0	0	0	0	0	0	0	0	0	0	0	0	0	0	0	0	0	0	0	0	0	0	0	0	0
hsa-miR-518a-5p	0	0	0	0	0	0	0	0	0	0	0	0	0	0	0	0	0	0	0	0	0	0	0	0	0	0	0	0	0	0	0	848.806	0	0	0	0	0	0	0	0	0	0	0	0	0	0	0	0	0
hsa-miR-6875-5p	0	0	0	0	0	0	0	0	0	0	0	0	0	0	0	0	0	0	0	0	0	0	0	0	0	0	0	0	0	0	0	0	0	0	0	0	0	0	0	0	0	0	0	0	0	0	0	0	0
hsa-miR-217	25.445	0	0	14.2583	0	0	0	11.5975	0	0	0	0	0	0	0	5.98712	0	0	0	9.9125	0	0	0	97.0841	0	0	0	8.35138	0	15.399	0	0	15.5498	0	0	0	0	0	0	0	0	12.7821	0	0	0	0	0	25.9684	0
hsa-miR-95-3p	0	111.969	167.306	49.9042	14.8394	0	5.04508	46.774	145.074	0	0	150.005	0	106.934	21.9929	1269.48	0	20.3911	22.3663	254.333	41.6771	61.1243	10.6408	9.17884	95.0105	11.5796	0	0	538.573	27.0546	0	0	5.33928	107.642	21.376	124.088	3.3877	0	11.1494	0	6.51084	1369.89	0	27.6992	0	41.714	0	0	198.562
hsa-miR-4772-3p	0	0	0	3.56459	0	0	0	0	0	0	0	0	0	0	0	0	0	0	0	0	0	0	0	0	0	12.5215	0	0	0	0	0	0	5.6457	0	0	0	0	0	0	0	0	0	0	0	0	0	0	0	0
hsa-miR-4425	0	0	0	0	0	0	0	0	0	0	0	0	0	0	0	0	0	0	0	0	0	0	0	0	0	0	0	0	0	0	0	0	0	0	0	0	0	0	0	0	6.11008	0	0	0	0	35.9543	80.5861	0	0
hsa-miR-95-5p	0	0	0	0	0	0	0	0	4.55019	0	0	15.707	0	0	0	29.9335	0	0	0	10.9685	0	0	0	0	0	3.28238	0	0	0	0	0	0	0	0	0	18.1433	0	0	0	0	0	9.95427	0	0	0	0	0	0	25.3695
hsa-miR-4429	4.65637	18.4516	0	0	0	0	0	0	6.98389	0	0	0	0	0	0	0	0	0	0	0	0	0	0	0	0	0	0	0	0	0	0	0	0	0	0	0	0	0	0	0	4.90304	0	0	0	0	117.905	16.3037	4.57391	0
hsa-miR-324-5p	10.4657	165.833	380.011	88.4713	38.8798	18.8225	11.0622	8.3948	63.3193	12.3647	0	116.457	6.15773	28.9946	67.3646	283.118	112.059	50.0375	36.0486	87.539	269.406	79.1202	6.35938	11.8437	177.764	28.9553	21.0747	9.01836	10.3734	25.1385	0	45.4356	53.1209	115.36	26.105	136.849	14.473	0	32.0264	40.7436	7.39552	43.0591	6.4605	29.3742	14.7808	33.6095	16.5427	10.5033	142.501
hsa-miR-4747-5p	0	0	0	0	0	0	0	0	0	0	0	0	0	0	0	0	0	0	0	0	0	0	0	0	0	0	0	0	0	0	0	0	0	0	0	0	0	0	0	0	0	0	0	0	0	3.73778	0	0	0
hsa-miR-216a-5p	8.30773	0	0	3.72511	0	0	0	0	0	0	0	0	0	0	0	3.12596	0	0	0	5.68908	0	0	0	26.5555	0	0	0	5.1539	0	6.55077	0	0	0	0	0	0	0	0	0	0	0	4.73563	0	0	0	0	0	7.26516	0
hsa-miR-193b-3p	34.2109	752.902	420.745	26.7005	369.147	676.164	0	81.3095	199.725	0	0	102.622	0	664.751	581.299	142.235	0	1272.03	4375.11	102.795	1109.52	1106.27	59.215	362.672	1350.59	0	0	18.6235	1149.32	65.3925	0	955.124	51.4224	236.883	727.595	124.629	40.1537	25.732	376.118	0	33.5959	36.3426	0	380.991	17.707	128.125	416.542	32.8245	170.193
hsa-miR-766-3p	0	8.71566	16.1229	4.45009	11.5513	4.97813	4.15678	14.2205	12.2738	3.59557	0	35.1647	41.9786	7.65734	21.481	46.057	172.8	4.04521	69.3968	27.2281	23.8661	85.1644	0	135.86	13.7689	26.3405	103.756	0	27.1121	5.54392	0	10.8581	16.4666	16.4742	11.587	44.0635	3.58898	61.1134	7.14846	12.1525	3.9065	15.5274	0	5.69359	0	155.058	81.4055	0	48.2099
hsa-miR-206	571.571	0	0	62.3955	0	0	0	3.99915	6.28527	0	24.3176	0	0	0	0	0	0	0	0	4.9108	0	0	5.14677	0	0	0	0	63.7402	0	0	0	0	0	0	6.88844	0	0	0	0	0	0	0	0	0	0	6.8559	0	582.15	0
hsa-miR-4421	0	0	0	0	0	0	0	0	3.05467	0	0	0	0	0	0	0	0	0	0	0	0	0	0	0	0	0	0	0	0	0	0	0	0	0	0	0	0	0	0	0	0	0	0	0	0	27.1039	5.41371	0	0
hsa-miR-4420	0	0	0	0	0	0	0	0	0	0	0	0	0	0	0	0	0	0	0	0	0	0	0	0	0	0	0	0	0	0	0	0	0	0	0	0	0	0	0	0	6.63091	0	0	0	0	67.0584	161.124	0	0
hsa-miR-323b-3p	0	0	0	16.763	0	33.1409	5.46602	3.28046	0	0	0	158.212	0	0	3.68598	261.084	111.617	4.5119	13.2992	67.167	0	0	0	33.606	3.46496	4.38897	0	6.39974	0	9.40807	0	12.8148	0	0	0	181.142	0	0	0	0	0	328.614	0	0	14.0385	0	0	0	181.148
hsa-miR-4422	0	0	0	0	0	0	0	0	0	0	0	0	0	0	0	0	0	0	0	0	0	0	0	0	0	0	0	0	0	0	0	0	0	0	0	0	0	0	0	0	0	0	0	0	0	4.92503	0	0	0
hsa-miR-4435	0	0	0	0	0	4.56902	5.82229	0	0	5.27611	0	0	0	0	0	0	5.37417	0	0	0	0	0	0	0	0	11.876	0	0	0	0	0	0	0	0	0	0	0	0	0	0	0	0	4.43183	0	0	0	0	0	0
hsa-miR-4437	0	0	0	0	0	0	0	0	0	0	0	0	0	0	0	0	0	0	0	0	0	0	0	0	0	0	0	0	0	0	0	0	0	0	0	0	0	0	0	0	0	0	0	0	0	3.4587	22.0164	0	0
hsa-miR-6818-3p	0	0	0	0	0	0	0	0	0	0	0	0	0	0	0	0	0	0	0	0	0	0	0	0	0	3.22718	0	0	0	0	0	0	0	0	0	0	0	0	0	0	0	0	0	0	0	0	0	0	0
hsa-miR-519c-5p	0	0	0	0	0	0	0	11.7223	0	0	12.1588	0	0	0	0	0	0	0	0	0	0	0	0	0	0	0	0	0	0	0	0	1028.25	0	0	0	0	0	0	0	0	0	0	0	0	0	0	0	0	0
hsa-miR-589-3p	0	0	0	0	0	5.09974	7.63541	4.14692	0	0	24.8998	6.69324	0	0	10.2381	3.61743	12.4019	0	3.38675	0	0	5.21395	0	92.3806	3.91876	3.28238	0	0	20.3578	3.34709	0	0	5.25886	0	3.42373	12.7068	0	0	3.36726	0	0	0	0	0	0	11.3447	0	0	5.80911
hsa-miR-7108-3p	0	0	0	0	0	0	0	0	0	0	49.7996	0	0	0	0	0	0	0	0	0	0	0	0	0	0	0	0	0	0	0	0	0	0	0	0	0	0	0	0	0	0	0	0	0	0	0	0	0	0
hsa-miR-302a-5p	0	0	0	0	0	0	0	390.962	0	0	0	0	0	0	0	0	0	0	0	0	0	0	0	6377.86	0	0	0	0	0	0	0	0	0	0	0	0	0	0	0	0	0	4.29135	0	0	0	0	0	0	0
hsa-miR-4430	0	0	0	0	0	0	0	0	0	0	0	0	0	0	0	0	0	0	0	0	0	0	0	0	0	4.51806	0	0	0	0	0	0	0	0	0	0	0	0	0	0	0	0	0	0	0	0	3.19584	0	0
hsa-miR-6747-3p	0	0	0	0	0	0	0	0	0	0	0	0	0	0	0	0	0	0	6.2708	0	0	0	0	4.5957	0	0	0	0	0	0	6.93589	0	0	0	0	0	0	0	0	4.33542	0	4.47625	0	0	0	0	0	0	0
hsa-miR-7153-3p	0	0	0	0	0	0	0	0	0	0	24.3176	0	0	0	0	0	0	0	0	0	0	0	0	0	0	0	0	0	0	0	0	0	0	0	0	0	0	0	0	0	0	0	0	0	0	0	0	0	0
hsa-miR-3116	0	0	0	0	0	0	0	0	0	0	0	0	0	0	0	0	0	0	0	0	0	0	0	0	0	0	0	0	0	0	0	0	0	0	0	0	0	0	0	0	0	0	0	0	0	0	0	0	0
hsa-miR-4449	0	0	0	0	0	0	0	11.2256	0	0	12.1588	0	0	0	5.76998	0	3.36176	8.40774	0	0	0	0	6.69602	3.84919	0	0	0	0	8.38271	0	0	0	0	0	21.241	0	0	0	6.29467	0	3.72894	0	0	0	0	5.30766	0	0	0
hsa-miR-4448	1152.31	78.6482	27.4181	150.19	536.895	16.7108	290.616	36.4773	26.094	0	4481.96	229.373	37.2001	673.06	2417.82	0	52.9149	16.1808	1890.58	696.539	5.45545	31.3399	14.1707	215.858	5.20813	246.557	216.621	35.0933	18.179	38.3461	3.69294	63.3664	68.8863	86.3461	280.959	11.6444	42.0726	529.942	135.323	0	192.925	35.9591	0	468.049	2464.17	229.392	1250.47	1217.01	496.191
hsa-miR-324-3p	94.0269	299.277	335.268	94.4615	15.6335	24.8975	31.3294	15.4586	74.6542	27.3194	37.4939	68.4512	8.35997	36.5297	85.1693	99.3842	78.3011	34.3791	64.4267	160.216	107.307	206.632	13.2958	28.8316	309.365	31.1101	9.33731	99.2559	75.409	22.0272	45.5545	20.3071	59.4539	137.353	28.8164	74.9056	7.73463	10.4536	29.0748	73.7965	5.0412	44.2599	17.374	28.7522	35.8445	32.8046	20.1555	88.7115	83.1724
hsa-miR-216a-3p	0	0	0	0	0	0	0	0	0	0	0	0	0	0	0	0	0	0	0	0	0	0	0	110.297	0	0	0	0	0	0	0	0	0	0	0	0	0	0	0	0	0	0	0	0	0	0	0	0	0
hsa-miR-4441	0	0	0	0	0	0	0	0	0	0	0	0	0	0	0	0	0	0	0	0	0	0	0	0	0	0	0	0	0	0	0	0	0	0	0	0	0	0	0	0	0	0	0	0	0	2926.23	91.5404	0	0
hsa-miR-4443	21.1281	10.8456	23.4073	110.14	17.9896	22.1949	0	56.1711	10.257	0	158.064	25.1479	19.3658	27.54	34.6024	32.8419	0	4.5119	49.2495	404.37	29.0444	5.74061	14.4484	18.3577	0	0	10.1084	4.46847	7.7124	9.26826	3.97007	3.36507	0	3391.08	3.62269	27.7625	0	31.7629	20.236	8.85854	219.009	92.0321	0	11.6744	0	409.057	140.724	21.7839	51.5575
hsa-miR-4442	0	0	0	0	0	0	0	0	0	0	0	0	0	0	0	0	0	0	0	0	0	0	0	0	0	0	0	0	0	0	0	0	0	0	0	0	0	0	0	0	0	0	0	0	0	0	0	0	0
hsa-miR-590-3p	3.72484	17.6563	62.2293	7.78765	22.6749	21.5044	6.35215	10.1826	10.6813	0	0	22.48	8.69049	10.6063	0	120.518	0	4.20387	0	39.6006	55.3028	67.7665	7.3045	12.8984	23.383	106.755	0	0	67.2708	27.6709	0	34.0799	5.95801	57.7363	4.80928	25.5775	10.8077	0	13.5204	0	3.51694	49.1561	0	27.831	0	22.2049	7.7459	4.30486	35.8897
hsa-miR-4444	0	0	0	0	0	0	0	0	0	0	0	0	0	0	0	0	0	0	0	9.988	0	0	0	0	0	7.35798	0	0	0	3.10884	0	0	0	0	0	0	0	0	0	0	0	0	0	0	0	0	0	0	0
hsa-miR-4664-3p	0	0	0	0	0	0	0	0	3.43238	0	0	0	0	0	0	0	0	0	0	0	0	0	0	7.58727	0	0	0	0	0	0	0	0	0	0	0	0	0	0	0	0	0	0	0	0	0	0	0	0	0
hsa-miR-5187-5p	0	0	0	0	0	0	0	4.0094	0	0	0	0	0	0	0	3.0455	0	0	0	8.27277	0	0	0	0	0	27.6658	0	0	0	0	0	0	0	0	0	0	0	0	0	0	5.91955	0	0	0	0	22.6443	4.77687	0	0
hsa-miR-1237-3p	0	0	0	0	0	0	0	0	0	0	0	0	0	0	4.56303	0	0	0	3.72772	0	0	0	0	0	0	0	0	0	4.17244	0	0	0	0	0	0	0	0	0	0	0	0	0	0	0	0	0	0	0	0
hsa-miR-3120-5p	0	7.13038	0	8.02032	6.59723	7.77463	0	4.86301	0	0	0	0	0	24.419	7.32546	0	0	4.04521	86.4313	0	0	64.7652	16.63	0	13.7639	0	0	0	14.2379	0	0	0	0	0	10.4615	0	0	0	11.3601	0	0	0	0	11.0902	0	0	0	0	0
hsa-miR-6753-5p	0	0	0	0	0	0	0	0	0	0	18.747	0	0	0	0	0	0	0	0	0	0	0	0	0	0	0	0	0	0	0	0	0	0	0	0	0	0	0	0	0	0	0	0	0	0	0	0	0	0
hsa-miR-136-5p	84.989	106.705	43.1814	12.4761	36.0681	154.409	0	22.0797	41.549	0	0	346.55	29.7361	28.3231	0	326.498	21.0833	50.4465	0	672.763	131.828	18.8685	8.25753	5.03356	31.7083	16.5232	0	56.071	29.8013	118.931	0	1053.3	13.8423	27.2054	34.0657	369.455	4.83168	0	30.0396	0	0	117.601	0	42.9048	3.45092	0	0	82.6212	552.18
hsa-miR-331-5p	27.8709	20.2198	39.8445	57.0334	0	6.37034	8.01765	0	12.0101	0	0	16.3749	3.91895	8.74628	10.1648	52.7981	16.9489	4.33094	12.4366	33.9302	23.6231	14.5143	3.4157	28.4248	26.8812	10.7143	3.84671	44.7083	18.5742	12.8147	5.36759	4.54257	6.42742	0	9.12993	13.8038	5.12553	0	9.59756	7.87888	3.1252	20.1909	0	10.4509	7.33833	24.3799	4.71497	30.4843	17.0635
hsa-miR-4732-5p	0	0	0	31.6634	0	0	16.4053	0	0	0	0	0	0	0	0	0	4.13398	0	0	0	0	0	0	0	0	4.83545	0	0	0	0	31.205	0	0	0	0	0	0	0	0	6.63149	0	0	0	0	5.04935	0	0	0	0
hsa-miR-499a-5p	0	0	0	0	0	0	0	0	0	0	12.1588	0	0	0	0	14.2446	0	0	0	0	0	0	0	0	0	0	0	0	0	0	0	0	0	0	0	0	0	0	0	0	0	18.1102	0	0	0	0	0	0	0
hsa-miR-652-5p	0	0	12.5968	0	0	0	0	0	8.87515	0	0	4.53789	5.05513	0	0	3.35393	7.44116	8.09042	0	4.28668	13.2682	19.1807	0	6.06982	0	0	0	0	372.904	5.23155	0	4.49283	0	4.9333	5.17527	4.88842	0	0	9.9003	0	0	3.35583	0	0	0	0	4.84798	0	7.28662
hsa-miR-193a-3p	0	145.337	48.4329	5.56261	88.469	165.422	0	36.5062	20.2071	0	24.8998	13.0649	0	70.4239	8.59589	106.397	0	40.7822	15.048	15.4623	1101.47	425.822	5.2433	0	92.596	0	0	0	249.44	12.773	0	43.8261	13.2646	389.749	132.052	81.5468	5.5164	0	117.774	0	0	0	0	52.9279	3.18679	11.9312	0	0	16.6697
hsa-miR-371a-3p	0	0	0	0	0	0	0	377.733	0	0	0	0	0	0	0	0	0	0	0	0	0	0	0	0	0	0	0	0	0	0	0	15.2784	0	0	0	0	0	0	0	0	0	0	0	0	0	0	0	0	0
hsa-miR-1225-5p	4.09213	0	0	0	0	0	0	0	0	0	0	0	0	0	0	0	0	0	0	0	0	0	0	0	0	0	0	4.04084	0	0	0	0	0	0	0	3.01923	0	0	0	0	0	0	0	0	0	0	0	5.53411	0
hsa-miR-744-3p	19.5732	3.76705	8.32496	0	5.4911	5.05448	0	0	5.119	0	0	40.2408	0	4.53943	0	38.0252	3.72058	12.1356	8.17491	11.6084	4.4476	15.9903	0	15.9333	4.59906	7.12593	3.27135	24.1915	8.10351	5.29942	0	3.45367	17.4962	0	3.81494	48.7832	0	0	0	0	0	20.9887	0	6.44286	0	0	0	19.7695	54.5246
hsa-miR-520d-5p	0	0	0	0	0	0	0	0	0	0	0	0	0	0	0	0	0	0	0	0	0	0	0	0	0	0	0	0	0	0	0	38.1179	0	0	0	0	0	0	0	0	0	0	0	0	0	0	0	0	0
hsa-miR-93-5p	155.919	3373.58	10330.4	4314.6	564.017	268.888	3544	262.554	2149.47	660.374	0	588.709	1205.79	1462.97	1616.05	1347.6	1658.14	916.444	857.639	1166.55	4438.28	5866.66	1933.64	5495.46	3501.95	23251.7	1406.94	103.187	14750.5	1882.11	1497.93	1170.65	2900.19	139.71	603.238	705.314	415.044	126.805	1120.83	781.383	346.763	384.587	118.577	2528.97	604.212	1717.65	1145.91	154.48	660.08
hsa-miR-518c-3p	0	0	0	0	0	0	0	0	0	0	0	0	0	0	0	0	0	0	0	0	0	0	0	0	0	0	0	0	0	0	0	1683.89	0	0	0	0	0	0	0	0	0	0	0	0	0	0	0	0	0
hsa-miR-219b-3p	0	0	0	0	0	0	0	0	0	0	0	0	0	0	0	0	0	0	0	0	0	0	0	0	0	0	0	0	0	0	0	0	0	0	0	0	0	0	0	0	0	0	0	0	0	0	3.36268	0	0
hsa-miR-23c	0	14.4477	7.34635	0	0	0	0	0	0	0	0	0	0	0	0	0	0	0	0	0	14.52	170.329	0	0	4.95423	0	0	0	0	0	0	0	6.3872	6.56452	0	0	0	0	0	0	0	0	0	4.95685	0	0	0	0	0
hsa-miR-24-3p	1571.48	23273.3	9296.46	887.792	434.279	953.515	11.4513	517.231	2767.37	0	12.1588	243.789	136.272	32500.5	342.656	4760.13	67.7973	633.809	1244.22	4962.64	13034.5	37209.4	4974.16	60.6058	15144.7	7402.64	100.691	1571.58	16689.4	2713.57	0	1900.26	2811.39	92.2761	1477.05	347.604	401.072	53.8485	562.418	64.1417	783.905	1746.42	0	19343.2	3.1336	1274.19	366.774	1602.6	297.549
hsa-miR-30c-2-3p	7.16373	28.7352	29.9166	11.1252	26.0104	25.6714	0	33.6338	60.6296	0	0	41.4803	0	57.0621	24.2032	46.5055	0	33.3584	19.8013	54.9968	45.8239	23.5049	46.4568	7.69838	76.311	4.58096	0	6.2982	0	38.4587	0	40.378	69.2319	42.7467	10.0193	51.7518	36.4838	0	37.6231	0	4.03871	110.859	0	15.678	4.08722	38.5775	0	6.99045	33.8413
hsa-miR-3144-3p	0	0	0	0	0	0	0	0	0	0	0	0	0	0	0	0	0	0	0	0	0	0	0	0	0	0	0	0	0	0	0	0	0	0	27.3898	0	0	0	0	0	0	0	0	0	0	0	0	0	0
hsa-miR-29c-5p	20.8714	71.8125	51.9547	9.31276	28.8581	4.03338	0	11.1316	24.9311	0	0	121.171	8.1221	33.1581	29.7665	492.507	12.4019	50.0375	20.2175	192.566	160.221	552.305	20.3198	3.15954	91.7037	21.6323	7.84558	13.414	103.342	8.64783	0	26.4309	68.4401	83.6968	22.0548	167.189	20.2022	16.4845	50.1991	10.035	10.6926	129.766	0	13.9487	0	53.1684	18.8445	20.6064	161.664
hsa-miR-1180-3p	3.70933	19.3013	31.5427	302.606	8.80669	39.6031	13.3809	0	110.274	11.119	0	263.26	0	5.69987	61.8407	97.5378	3.92206	8.66187	26.3933	34.4727	3.42161	43.5428	0	252.189	19.9611	0	0	3.44316	21.4032	22.2089	118.707	3.64782	34.2882	136.541	12.1823	129.127	10.427	0	9.04259	37.6214	0	492.193	6.8974	4.63007	3.80168	0	0	3.40868	283.197
hsa-miR-6765-3p	0	0	0	0	0	0	0	0	0	0	0	0	0	0	0	0	0	0	0	4.76992	0	0	0	0	0	0	0	0	0	0	0	0	0	0	26.8192	0	0	0	0	0	0	0	0	0	0	0	0	0	0
hsa-miR-6128	0	0	0	0	0	0	0	0	0	0	0	0	0	0	0	0	0	0	0	0	0	0	0	0	0	0	0	0	0	0	0	0	0	0	0	0	0	0	0	0	0	0	0	0	0	42.4534	11.6043	0	0
hsa-miR-6125	0	0	0	0	0	0	0	0	0	0	0	0	0	0	0	0	0	0	0	0	0	0	0	0	0	0	0	0	0	0	0	0	0	0	0	0	0	0	0	0	0	0	0	0	0	0	8.50348	0	0
p-hsa-miR-1	0	0	0	0	0	3.51707	0	0	3.98841	0	0	0	0	0	0	0	0	0	0	0	0	0	0	13.3241	0	0	0	0	0	0	0	0	0	0	0	0	0	0	0	0	0	0	0	0	0	0	0	0	0
hsa-miR-4664-5p	0	0	0	0	0	0	0	0	0	0	0	0	0	0	0	0	0	0	0	0	0	0	0	0	0	0	0	0	6.9197	0	0	0	0	0	0	0	0	0	0	0	0	0	0	0	0	0	0	0	0
hsa-miR-367-3p	0	0	0	0	0	0	0	0	0	0	0	0	0	0	0	0	0	0	0	0	0	0	0	50.8347	0	0	0	0	0	0	0	0	0	0	0	0	0	0	0	0	0	0	0	0	0	0	0	0	0
p-hsa-miR-6	0	7.10776	6.70805	5.56261	4.35923	10.5595	9.68679	19.5554	6.67043	0	0	5.57365	5.05813	5.17637	6.20057	4.1177	10.3654	12.9928	36.5563	4.23053	0	6.65974	9.99623	10.2428	9.28316	3.05397	3.79739	0	10.68	4.56421	0	0	3.02573	23.3094	13.1768	0	0	4.02062	7.92358	3.04521	6.61777	6.30226	0	0	15.5626	33.2976	18.9484	0	4.10812
hsa-miR-136-3p	1784.83	101.425	39.4633	59.6017	165.125	1090.58	40.6402	7.80733	35.5904	0	0	1816.85	69.4592	17.623	0	592.514	134.354	189.5	3.72772	592.155	31.7209	5.74061	4.28093	40.5919	14.0177	81.4734	3.36947	2018.76	0	268.547	0	4077.47	8.04511	0	98.6891	1846.82	62.7371	0	73.7813	0	0	1103.35	0	24.4882	45.4884	0	0	2119.6	2417.79
hsa-miR-519e-3p	0	0	0	0	0	0	0	0	0	0	0	0	0	0	0	0	0	0	0	0	0	0	0	0	0	0	0	0	0	0	0	23.1868	0	0	0	0	0	0	0	0	0	0	0	0	0	0	0	0	0
p-hsa-miR-4	0	0	0	0	0	0	0	0	0	0	0	0	0	0	0	0	0	0	3.14153	0	0	0	0	0	0	0	0	0	0	0	0	0	0	0	0	0	0	0	0	0	0	0	0	0	0	0	0	0	0
p-hsa-miR-9	0	26.0751	12.6653	6.67513	3.65807	22.2486	9.63105	0	4.35527	0	0	4.02375	0	6.3442	9.88628	4.20003	5.99909	0	7.86609	0	19.8562	30.7175	0	0	23.8332	5.15803	0	0	9.49289	0	0	14.3959	0	0	14.2809	4.43015	0	0	6.22579	0	12.8955	10.1309	0	0	10.42	42.5351	335.502	0	5.83743
hsa-miR-331-3p	12.3464	75.5436	456.182	20.0254	108.057	109.012	16.1859	42.2899	243.334	12.4672	0	349.816	16.1557	67.7706	491.965	694.247	93.4279	113.505	532.533	264.815	520.076	823.644	8.97743	370.115	167.394	14.7609	13.3392	10.5462	536.064	49.8551	7.02708	118.071	80.2347	33.568	116.105	508.832	12.5344	8.68524	67.2868	261.397	69.4566	113.853	5.06391	115.316	5.82703	4010.54	505.79	10.4062	512.784
hsa-miR-499a-3p	0	0	0	0	0	0	0	0	0	0	0	0	0	0	0	0	0	0	0	0	0	0	0	0	0	0	0	0	0	0	0	0	0	0	0	0	0	0	0	0	0	0	0	0	0	0	0	0	0
hsa-miR-6130	0	0	0	0	0	0	0	0	0	0	12.1588	0	0	0	0	0	0	0	0	0	0	0	0	0	0	0	0	0	0	0	0	0	0	0	0	0	0	0	0	0	0	0	0	0	0	5.66458	0	0	0
hsa-miR-6134	0	0	0	0	0	0	0	0	0	0	0	0	0	0	0	0	0	0	0	0	0	0	0	0	0	0	0	0	0	0	0	0	0	0	0	0	0	0	0	0	0	0	0	0	0	0	0	0	0
hsa-miR-520d-3p	0	0	0	0	0	0	0	0	0	0	12.1588	0	0	0	0	0	0	0	0	0	0	0	0	0	0	0	0	0	0	0	0	480.031	0	0	0	0	0	0	0	0	0	0	0	0	0	0	0	0	0
hsa-miR-93-3p	0	52.7733	66.5989	32.9724	7.09138	8.29681	19.0238	0	37.0851	22.0328	0	9.72226	15.3036	7.35398	15.1517	12.6496	35.2985	8.09042	27.3514	3.35859	87.4366	108.331	3.92484	130.122	47.3905	15.8258	17.5731	5.92812	253.621	9.90567	4.09665	10.3924	13.2436	0	5.99961	8.15846	0	6.07967	9.04259	271.531	0	7.1265	17.217	9.41625	10.1478	16.4847	10.0128	0	11.7837
hsa-miR-1225-3p	0	0	0	0	0	0	0	0	0	0	0	9.11968	0	0	0	0	0	0	0	0	0	0	0	0	0	0	0	0	0	0	0	0	0	0	0	10.2827	0	0	0	0	0	18.9068	0	0	0	0	0	0	9.26497
hsa-miR-6133	0	30.8309	0	0	0	0	0	0	8.38419	0	0	0	0	0	0	7.71025	0	0	0	0	0	0	0	0	8.70179	0	0	0	0	3.51071	0	0	16.4944	0	0	0	0	0	0	0	0	0	0	0	0	332.172	146.671	0	0
hsa-miR-219b-5p	3.47377	0	0	0	0	0	0	0	0	0	0	0	0	0	0	3.56671	0	0	0	9.92462	0	0	0	0	0	0	0	4.94851	0	0	0	0	0	0	0	9.35181	0	0	0	0	0	8.38958	0	0	0	0	0	3.65042	0
hsa-miR-518c-5p	0	0	0	0	0	0	0	3.19813	0	0	12.1588	0	0	0	0	0	0	0	0	0	0	0	0	0	0	0	0	0	0	0	0	113.261	0	0	0	0	0	0	0	0	0	0	0	0	0	0	0	0	0
hsa-miR-3150b-3p	0	0	0	0	0	0	0	0	0	0	0	0	0	0	0	0	0	0	0	0	0	0	0	0	0	0	0	0	0	0	0	0	0	0	0	0	0	0	0	0	0	0	0	0	0	4.66369	0	0	0
hsa-miR-3912-3p	0	0	5.32531	4.45573	4.99315	3.16693	9.37511	0	4.02224	0	0	12.412	3.22116	6.0924	0	18.8474	0	12.1356	0	9.79959	0	0	0	0	0	5.80893	0	0	0	7.25681	0	7.31931	0	0	0	23.4462	6.58382	5.21115	5.42656	0	0	33.6047	0	6.44229	0	5.12431	0	0	15.0631
hsa-miR-138-2-3p	45.738	0	0	0	0	0	0	0	0	0	0	10.3122	0	0	0	20.4173	0	0	0	9.24869	0	0	0	0	0	0	0	20.959	0	0	0	0	0	0	0	13.5343	0	0	0	0	0	16.853	0	0	0	0	0	41.5859	10.87
hsa-miR-744-5p	1307.09	1455.56	399.16	271.8	69.7255	132.926	309.288	347.188	463.806	31.1075	37.4939	1046.19	62.3923	314.642	275.975	1126.99	1261.81	346.649	733.635	320.366	211.84	237.361	71.2733	677.458	1109.82	1529.69	92.231	3044.1	339.864	195.734	332.497	55.1497	38.5972	128.772	104.917	981.077	16.7261	11.2908	72.0914	20.0754	521.459	1721.14	24.1609	133.446	301.905	2315.33	295.936	1278.42	1121.16
hsa-miR-676-3p	530.986	0	4.19892	0	0	0	0	0	0	0	0	0	0	0	0	4.31915	0	0	0	5.79588	0	0	0	4.5957	0	0	0	92.606	0	0	0	0	0	0	0	0	0	0	0	0	0	0	0	0	0	0	0	555.211	0
hsa-miR-6777-3p	0	0	0	0	0	0	0	0	0	0	0	0	0	0	0	0	0	0	0	0	0	0	0	0	0	0	0	0	0	0	38.7085	0	0	0	0	0	0	0	0	11.9967	0	0	4.80891	0	0	0	0	0	0
hsa-miR-7850-5p	0	0	0	0	0	0	0	0	0	0	0	0	0	0	0	0	0	0	0	0	0	0	0	0	0	0	0	0	0	0	0	0	0	0	0	0	0	0	0	0	0	0	0	0	0	6.91677	0	0	0
hsa-miR-124-5p	68.9598	6.1171	0	0	0	0	0	0	0	0	0	38.5083	0	0	0	297.427	0	0	0	83.1845	0	0	0	13.3241	0	0	0	21.8782	0	4.21174	0	0	0	0	0	56.895	0	0	0	0	0	102.276	0	0	0	0	0	70.0972	37.5599
p-hsa-miR-29	0	0	0	3.33756	0	0	0	0	0	0	0	0	0	0	0	0	0	0	0	0	0	0	0	0	0	0	0	0	0	0	0	0	0	0	0	0	0	0	0	0	0	0	0	0	0	7.2692	0	0	0
hsa-let-7b-3p	220.614	239.379	27.1867	40.0508	61.7616	304.984	41.3943	8.20844	45.5778	5.51589	0	149.873	38.033	114.07	98.4112	165.135	11.7662	198.524	815.235	27.1404	83.8906	107.33	16.5434	0	172.12	0	38.0387	281.388	17.4426	49.8732	0	8.88883	93.8312	169.957	92.274	172.025	77.1605	13.6701	92.3316	16.377	8.61026	109.006	4.53593	127.128	57.1087	23.1042	27.5683	228.415	150.93
hsa-miR-6514-3p	0	0	0	0	0	0	0	0	0	0	0	0	0	0	0	0	0	0	0	0	0	0	0	0	0	0	0	0	0	0	0	0	0	0	0	0	0	0	0	3.18975	0	0	0	0	0	0	0	0	0
hsa-miR-6790-3p	0	0	0	4.45009	0	0	0	0	0	0	0	0	0	0	0	0	0	0	0	0	0	0	0	0	0	0	0	0	0	0	0	0	0	0	0	0	0	0	0	0	0	0	0	0	0	0	0	0	0
hsa-miR-519e-5p	0	0	0	0	0	0	0	0	0	0	0	0	0	0	0	0	0	0	0	0	0	0	0	0	0	0	0	0	0	0	0	44.8329	0	0	0	0	0	0	0	0	0	0	0	0	0	0	0	0	0
hsa-miR-520e	0	0	0	0	0	0	0	0	0	0	0	0	0	0	0	0	0	0	0	0	0	0	0	0	0	0	0	0	0	0	0	3.32331	0	0	0	0	0	0	0	0	0	0	0	0	0	0	0	0	0
hsa-miR-1911-5p	7.71318	0	0	0	0	0	0	0	0	0	0	0	0	0	0	0	0	0	0	0	0	0	0	36.4193	0	0	0	22.0408	0	0	0	0	0	0	0	0	0	0	0	0	0	0	0	0	0	0	0	7.5091	0
hsa-miR-501-5p	3.26412	11.5428	66.1637	0	0	3.8797	0	0	12.2758	0	0	3.56202	0	5.24362	15.9723	3.59027	0	0	8.6941	3.37032	27.352	85.1481	0	13.2777	22.518	10.4344	0	3.3214	90.1746	0	0	6.95301	4.26746	20.8826	5.21005	4.08331	0	0	6.54907	12.4747	0	0	0	0	0	0	0	3.1215	3.50318
hsa-miR-494-3p	0	56.6209	31.0426	8.90017	0	43.0633	0	31.7472	19.1159	0	0	16.4486	0	39.0063	3.83709	59.5243	11.1617	0	16.6281	27.3353	20.3619	36.3242	5.28167	10.2428	34.8438	10.6677	0	0	15.2798	20.8057	0	51.0836	0	0	7.98869	72.1167	0	0	4.3969	13.04	0	105.731	0	13.5507	0	0	0	0	18.3477
hsa-miR-1250-5p	0	0	0	0	0	0	0	0	0	0	0	0	0	0	0	23.9181	0	0	0	6.63337	0	0	0	0	0	0	0	0	0	0	0	0	0	0	0	3.54608	0	0	0	0	0	71.3261	0	0	0	0	0	0	3.29864
hsa-miR-6502-5p	0	0	0	0	0	0	0	0	0	0	0	0	0	0	0	0	0	0	0	0	0	0	0	0	0	4.64715	0	0	0	0	0	0	0	0	0	0	0	0	0	0	0	0	0	0	0	0	0	0	0
p-hsa-miR-25	0	0	0	0	0	0	0	0	0	0	0	0	0	0	0	0	0	0	0	0	0	0	0	0	0	3.28238	0	0	0	0	0	0	0	0	0	0	0	0	0	0	0	0	0	0	0	0	0	0	0
p-hsa-miR-21	0	0	0	0	0	0	0	0	0	0	0	0	0	0	0	0	0	0	0	0	0	0	0	0	0	0	0	0	0	0	0	0	0	0	0	0	0	0	0	0	0	5.88743	0	0	0	0	0	0	3.74336
p-hsa-miR-18	0	0	0	0	0	0	0	0	0	0	0	3.0643	0	0	0	0	0	0	0	0	0	0	0	0	0	0	0	0	0	0	0	0	0	0	0	3.18857	0	0	0	0	0	0	0	0	0	0	0	0	0
hsa-miR-3074-3p	0	9.40596	7.27459	6.23803	0	0	0	0	3.07024	0	0	0	0	0	0	5.5609	0	0	0	0	12.7338	76.0453	0	0	9.53024	0	0	0	0	0	0	0	9.37654	0	0	0	0	0	0	0	0	8.41902	0	0	0	0	0	0	0
hsa-miR-1185-1-3p	0	23.4143	25.0047	0	0	29.519	0	4.68735	3.6644	0	0	4.94951	0	0	0	10.9494	42.1666	0	0	0	0	0	0	11.3809	29.0998	0	0	0	0	5.52397	0	14.0314	0	0	0	5.88622	0	0	0	0	0	29.9485	0	0	0	0	0	0	4.88045
hsa-miR-203a-5p	0	121.713	12.9397	0	0	0	0	0	0	0	0	0	0	52.9148	0	0	0	0	9.03361	0	3.20558	0	0	0	72.8297	0	0	0	29.622	0	0	0	0	0	60.116	0	0	0	0	0	0	0	0	46.4515	0	0	0	0	0
hsa-miR-6777-5p	0	164.464	0	0	0	0	0	0	0	0	12.1588	0	0	0	0	0	0	0	0	0	0	0	0	0	10.7564	0	0	0	0	0	0	0	0	0	0	0	0	0	0	0	0	0	0	0	0	0	0	0	0
p-hsa-miR-15	0	0	0	5.56261	0	0	0	0	0	0	0	0	0	0	0	0	0	0	0	0	0	0	0	0	0	0	0	0	0	0	0	0	0	0	0	0	0	0	0	0	0	0	0	0	0	0	0	0	0
p-hsa-miR-14	0	0	0	0	0	0	0	0	0	0	0	0	0	0	0	0	0	0	0	0	0	0	0	0	0	0	0	0	0	0	0	0	0	0	0	0	0	0	0	0	0	0	0	0	0	0	0	0	0
hsa-miR-550a-5p	0	0	0	15.8317	0	4.3363	5.36653	0	0	4.43817	0	0	6.24828	0	4.10944	0	5.37417	0	5.32099	0	0	0	0	28.4523	0	0	11.2489	0	10.9937	0	20.3032	0	0	0	0	0	0	0	0	4.29602	0	0	4.25337	0	0	0	0	0	0
p-hsa-miR-12	4.20779	0	0	13.3672	0	0	39.1992	0	0	0	0	0	0	0	0	0	123.606	0	0	0	0	0	0	0	0	403.498	0	0	0	0	0	0	0	0	0	0	0	0	0	0	0	0	0	0	17.9523	0	0	0	0
hsa-miR-124-3p	12425	23.9144	3.34176	8.02032	0	0	0	27.0789	4.38247	0	0	6183.39	0	0	0	64514.1	0	4.04521	12.3492	14772.2	0	8.06907	0	64.4918	0	0	0	9285.03	0	255.956	0	0	0	0	0	7560.35	0	0	0	0	0	7263.99	0	0	0	0	0	12783.7	8934.98
hsa-let-7b-5p	17175.5	59971.7	24795.6	33645.2	3019.89	9745.59	1737.24	90908	15200.5	94.994	871.492	7858.32	1713.43	29971.2	13402.1	7405.81	3861.55	5757.19	21019.2	10136.8	11645.4	4931.79	20067.5	0	44855.8	13566.1	2010.17	4914.75	4258.23	5822.67	1794.88	497.712	19494.3	5712.2	2704.08	7109.93	4873.01	903.265	8211.56	313.304	15538.7	7627.68	113.417	8135.91	516.842	40.3458	7715.19	16979.3	7630.77
hsa-miR-525-5p	0	0	0	0	0	0	0	0	0	0	0	0	0	0	0	0	0	0	0	0	0	0	0	0	0	0	0	0	0	0	0	757.024	0	0	0	0	0	0	0	0	0	0	0	0	0	0	0	0	0
hsa-miR-4652-3p	0	0	0	0	0	0	0	0	0	0	0	0	0	0	0	0	7.99878	0	0	0	0	0	0	0	0	0	0	0	0	0	0	0	0	0	0	0	0	0	0	0	0	0	0	0	0	0	0	0	0
hsa-miR-3944-5p	0	0	0	0	0	0	0	0	0	0	0	0	0	0	0	0	0	0	3.32562	0	0	0	0	0	0	0	0	0	0	0	0	0	0	0	0	0	0	0	0	0	0	0	0	0	0	0	0	0	0
hsa-miR-6833-3p	0	0	0	0	0	0	0	0	0	0	0	0	0	0	0	0	0	0	0	0	0	0	0	0	0	0	0	0	0	0	0	0	0	0	0	0	0	0	0	7.30003	0	0	0	0	0	0	0	0	0
hsa-miR-5586-5p	0	0	0	0	0	0	0	0	0	0	0	0	0	0	0	5.02929	0	0	0	3.4383	0	0	0	0	0	5.15803	0	0	0	0	0	0	3.17734	0	0	3.14164	0	0	0	0	0	0	0	0	0	0	0	0	3.12771
hsa-miR-652-3p	168.933	220.621	589.52	782.272	43.0568	13.3602	307.578	48.6829	468.459	198.771	0	108.655	92.34	132.152	209.226	264.727	985.837	83.3959	433.173	243.391	323.66	301.108	59.3072	158.953	339.874	536.608	111.604	83.5795	522.703	78.7148	672.126	79.9025	100.263	111.755	58.9338	118.235	64.5962	107.753	143.791	527.57	17.7587	204.335	141.25	61.7835	376.54	101.419	36.202	168.709	136.603
hsa-miR-1911-3p	8.539	0	0	0	0	0	0	0	0	0	0	0	0	0	0	0	0	0	0	0	0	0	0	12.3509	0	0	0	4.21684	0	0	0	0	0	0	0	0	0	0	0	0	0	0	0	0	0	0	0	7.56158	0
hsa-miR-7849-3p	0	0	0	0	0	0	0	0	0	0	0	0	0	0	0	0	23.1121	0	0	0	0	0	0	0	0	3.51684	0	0	0	0	0	0	0	0	0	0	0	0	0	0	0	0	0	0	0	0	0	0	0
p-hsa-miR-47	0	0	0	0	0	0	0	0	0	0	0	0	0	0	0	0	0	0	0	0	0	0	0	0	0	0	0	0	0	0	0	0	0	0	0	0	0	0	0	0	0	0	0	0	0	0	0	0	0
hsa-miR-6877-5p	0	0	0	0	0	0	0	0	0	0	0	0	0	0	0	0	0	0	0	0	0	0	0	0	0	0	0	0	0	0	0	0	0	0	0	0	0	0	0	0	0	0	0	0	0	3.82297	0	0	0
hsa-miR-4768-3p	0	0	0	0	0	0	0	0	0	0	0	0	0	0	0	0	0	0	0	0	0	0	0	0	0	0	0	0	0	0	0	0	0	0	0	0	0	0	0	0	0	0	0	0	0	0	0	0	0
hsa-miR-100-5p	33900.6	6680.51	687.914	2742.37	5677.81	28976	1667.17	286.529	4293.91	14.5437	262.457	6093.19	146.789	5674.34	1011.77	10989.6	26.4739	3165.91	4736.51	7242.24	2260.83	7327.04	3992.98	97.9458	8143.95	67.1716	376.67	19519.6	373.38	5924.89	0	4414.48	11475.1	1174.34	2884.59	2052.92	4395.39	8.74904	4781.19	803.922	10.2907	43044.4	26.9881	1385.65	411.506	14.6615	0	34039	23682.7
hsa-miR-3074-5p	0	0	0	0	0	0	0	0	0	0	0	0	0	0	0	0	0	0	0	0	7.02568	0	0	0	3.78181	0	0	0	0	0	0	0	0	0	0	0	0	0	0	0	0	0	0	0	0	0	0	0	0
hsa-miR-203a-3p	0	1605.54	148.366	0	7.70335	0	0	0	14.9021	0	0	0	0	119.362	0	8.67386	0	88.9946	20.4071	0	13.8934	0	9.19417	0	460.186	0	0	0	33.0176	0	0	0	40.1386	10.3713	479.252	0	0	0	0	0	0	10.1309	0	148.087	0	0	0	0	0
hsa-miR-525-3p	0	0	0	0	0	0	0	0	0	0	0	0	0	0	0	0	0	0	0	0	0	0	0	0	0	0	0	0	0	0	0	444.633	0	0	0	0	0	0	0	0	0	0	0	0	0	0	0	0	0
hsa-miR-598-3p	3.82187	29.2659	60.8261	42.775	9.47914	5.31664	12.8508	27.9689	11.7226	0	0	503.308	20.4654	51.5122	6.88916	887.851	11.9982	50.4465	0	1353.47	11.0465	68.8873	98.6348	113.456	10.1321	492.709	7.97288	0	14.9544	248.887	0	9.55237	42.0409	0	9.33272	547.787	21.6717	4.42268	20.0738	0	63.113	730.289	0	66.7006	53.7401	239.915	78.4235	3.1266	477.296
hsa-miR-4712-3p	0	0	0	0	0	0	0	0	0	0	0	0	0	0	0	0	0	0	0	0	0	0	0	0	0	0	0	0	0	0	0	0	0	0	0	0	0	0	0	0	0	0	0	0	15.5943	0	0	0	0
hsa-miR-185-3p	97.4221	22.2559	25.4011	36.3198	0	5.20944	18.9176	16.7792	11.713	5.859	0	10.3235	0	3.01471	7.85404	19.3287	270.622	0	5.10648	9.39665	15.576	0	3.20463	5.32965	21.8147	78.1307	0	37.9663	0	4.155	51.2143	3.33992	7.39805	0	0	12.7544	0	0	3.5505	5.12674	12.3772	31.1924	4.33835	0	8.36949	29.3602	20.668	92.786	10.1513
hsa-miR-199b-3p	324.997	31634.5	7516.18	3651.53	3017.42	17267.3	936.121	8800.8	3676.21	0	0	200.502	301.903	7428.04	2373.49	251.987	3819.38	4773.35	1357.98	317.139	14245	4212.18	2475.87	25.76	25664.6	3740.98	129.736	212.374	2046.7	471.301	16.1506	4970.43	2223.04	707.088	4129.57	229.494	2720.06	77.4915	10628.7	6.78486	629.59	1161.78	0	5141.31	1052.79	1049.59	44.3334	308.752	222.158
hsa-miR-3920	0	0	0	0	0	0	0	0	0	0	0	0	0	0	0	0	0	0	0	0	0	0	0	0	0	8.20595	0	0	0	0	0	0	0	0	0	0	0	0	0	0	0	0	0	0	0	0	0	0	0
hsa-miR-197-5p	0	0	0	0	0	0	0	4.50692	0	0	0	0	0	0	0	0	0	0	0	0	0	0	0	0	0	0	0	0	0	0	22.5031	0	0	0	0	0	0	0	0	0	10.5065	0	0	0	0	41.0336	7.62196	0	0
hsa-miR-214-3p	0	414.444	12.3904	27.007	108.627	551.78	0	134.2	138.561	0	0	5.76035	0	146.572	292.44	3.84766	0	28.3165	2262.33	7.75197	62.9307	1025.58	55.4424	0	290.482	0	0	0	1121.35	8.92532	0	57.0693	21.4393	22.5906	346.312	7.50298	57.4645	0	335.497	0	0	13.4233	0	68.9208	0	0	0	0	6.66229
hsa-miR-363-5p	0	0	0	9.31276	0	0	0	0	0	0	0	0	0	0	0	0	0	0	0	0	0	0	0	18.0616	0	0	0	0	0	0	0	0	0	0	0	0	0	0	0	0	6.63091	0	0	0	0	156.251	53.8712	0	0
hsa-miR-3926	0	0	0	0	0	0	0	0	0	0	12.1588	0	0	0	0	0	0	0	0	0	0	0	0	0	0	0	0	0	0	0	0	0	0	0	0	0	0	0	0	0	0	0	0	0	0	0	0	0	0
hsa-miR-664b-5p	0	0	0	0	0	0	0	22.1183	0	0	0	0	0	5.33312	0	0	3.64191	0	0	4.5669	0	0	4.59021	0	4.34276	25.7901	0	0	0	0	0	0	0	0	0	0	0	3.74959	0	0	43.5959	0	0	0	0	165.511	4.7675	0	0
hsa-miR-4700-5p	0	0	0	0	0	0	0	0	0	0	168.723	0	0	0	0	0	0	0	0	0	0	0	0	0	0	0	0	0	0	0	0	0	0	0	0	0	0	0	0	0	0	0	0	0	0	0	0	0	0
hsa-miR-7160-3p	0	0	0	0	0	0	0	0	0	0	0	0	0	0	0	0	0	0	0	0	0	0	0	0	0	0	0	0	0	0	0	0	0	0	0	0	0	0	0	0	0	0	0	0	0	0	0	0	0
hsa-miR-6510-3p	0	24.7171	8.33139	0	0	0	0	0	25.2469	0	0	0	0	20.952	0	0	0	202.26	174.189	0	0	0	0	0	59.0028	0	0	0	0	0	0	0	0	0	19.1486	0	0	0	5.8872	0	0	0	0	17.7391	0	0	0	0	0
hsa-miR-490-3p	163.711	0	0	0	9.12857	9.16462	0	0	0	0	0	79.3329	4.60605	0	3.04018	23.4862	5.88308	0	0	47.7083	0	0	15.5223	0	0	0	0	140.885	0	0	0	7.18828	0	0	0	118.418	0	0	0	0	0	87.0243	0	0	0	0	0	155.191	110.825
hsa-miR-1298-3p	34.9157	0	0	0	0	0	0	0	0	0	0	19.2047	0	0	0	10.6964	0	0	0	7.28298	0	0	0	41.4528	0	0	0	48.6638	0	0	0	0	0	0	0	24.0111	0	0	0	0	0	16.8121	0	0	0	0	0	30.7737	22.8948
hsa-miR-18a-5p	0	181.537	582.096	88.4713	40.1888	10.832	20.307	16.0632	41.3396	0	0	12.669	55.9241	56.8883	0	178.398	11.5751	0	3.79977	50.3174	344.285	522.197	14.4821	243.285	125.271	373.371	41.7549	0	2466.08	62.2277	0	48.1026	10.0025	60.7926	25.6495	13.4178	4.54364	0	36.0461	12.8021	11.3681	7.72903	0	125.397	3.18338	47.0693	28.0875	0	17.4106
hsa-miR-517-5p	0	0	0	0	0	0	0	0	0	0	0	0	0	0	0	0	0	0	0	0	0	0	0	0	0	0	0	0	0	0	0	370.541	0	0	0	0	0	0	0	0	0	0	0	0	0	0	0	0	0
hsa-miR-6894-3p	0	0	0	0	0	0	0	0	0	0	12.1588	0	0	0	0	0	0	0	4.14005	0	0	0	0	0	0	0	0	0	0	0	0	0	0	0	0	0	0	0	0	4.08205	0	0	0	0	0	0	0	0	0
hsa-miR-425-5p	282.295	304.496	740.667	940.589	204.576	186.529	2173.47	35.0125	378.399	1876.54	0	458.896	359.619	504.028	410.686	626.371	2171.17	394.115	504.194	3135.83	1975.67	342.416	133.92	767.173	333.199	748.19	485.031	278.583	2395.2	314.809	121.963	252.674	297.185	46.3665	183.993	347.098	156.554	93.8006	548.934	2758.59	75.6123	212.009	500.554	346.028	1376.13	675.419	342.794	250.839	477.575
hsa-miR-6785-3p	0	0	0	0	0	0	0	0	0	0	12.1588	0	0	0	0	0	0	0	0	0	0	0	0	0	0	0	0	0	0	0	0	0	0	0	0	0	0	0	0	0	0	0	0	0	0	0	0	0	0
hsa-miR-7159-3p	0	0	0	0	0	0	0	0	0	0	18.747	0	0	0	0	0	0	0	0	0	0	0	0	0	0	0	0	0	0	0	0	0	0	0	0	0	0	0	0	0	0	0	0	0	0	0	0	0	0
hsa-miR-3936	0	0	0	0	0	0	0	0	0	0	0	0	0	0	0	0	0	0	0	0	0	0	0	0	0	0	0	0	0	0	0	0	0	0	0	0	0	0	0	0	0	0	0	0	0	5.76828	0	0	0
hsa-miR-100-3p	0	0	0	0	10.3957	216.809	0	0	0	0	0	9.56454	0	0	0	11.6196	0	16.6792	0	0	0	0	0	0	4.40736	0	0	0	0	4.82298	0	65.2236	0	0	0	9.79389	14.6018	0	3.70569	0	0	0	0	0	0	0	0	0	7.01293
hsa-miR-500b-3p	0	0	0	0	0	0	0	0	0	0	0	0	0	0	0	0	0	0	3.79977	0	0	0	0	0	0	0	0	0	0	0	0	0	0	0	0	0	0	0	0	0	0	0	0	0	0	0	0	0	0
hsa-miR-3938	0	0	0	0	0	0	0	0	0	0	0	0	0	0	0	0	0	0	0	0	0	0	0	7.46801	0	0	0	0	0	0	0	0	0	0	0	0	0	0	0	0	0	0	0	0	0	0	0	0	0
hsa-miR-3939	0	0	0	0	0	0	0	0	0	0	0	0	0	0	0	0	0	0	0	0	0	0	0	8.88275	0	0	0	0	0	0	0	0	0	0	0	0	0	0	0	0	0	0	0	0	0	0	0	0	0
hsa-miR-582-3p	0	9.26101	0	15.5753	27.6989	6.5545	31.3208	0	13.0128	0	0	187.523	22.4188	11.5532	3.76994	51.0618	0	40.4521	0	199.351	0	0	48.1438	4.173	0	99.01	5.5728	0	0	66.2203	0	17.7283	365.507	0	22.1271	215.336	39.6839	0	8.51693	0	0	146.372	0	20.4344	19.1343	15.0806	5.22167	0	173.758
hsa-miR-6733-3p	0	0	0	0	0	0	0	0	0	0	0	0	0	0	0	0	0	0	0	0	0	0	0	0	0	0	0	0	0	0	0	0	0	0	0	0	0	0	0	0	0	3.73386	0	0	0	0	0	0	0
hsa-miR-6882-5p	0	0	0	0	0	0	0	0	0	0	0	0	0	0	0	3.57079	0	0	0	5.08658	0	0	0	0	0	0	0	0	0	0	0	0	0	0	0	0	0	0	0	0	3.8188	3.43768	0	0	0	16.6764	0	0	0
hsa-miR-202-3p	0	0	0	0	0	0	0	17.5552	0	0	0	0	0	0	0	0	0	0	0	0	0	0	0	0	0	0	0	0	0	0	0	0	0	0	0	0	0	0	0	0	0	0	0	0	0	0	0	0	0
hsa-miR-489-5p	0	0	0	0	0	0	0	0	0	0	0	0	0	0	0	0	0	0	0	0	0	6.16812	0	0	0	0	0	0	0	0	0	0	0	0	0	0	0	0	0	0	0	0	0	0	0	0	0	0	0
hsa-miR-6813-5p	0	0	0	0	0	0	0	0	0	0	18.747	0	0	0	0	0	3.08162	0	0	0	0	0	0	0	0	0	0	0	0	0	0	0	0	0	0	0	0	0	0	0	0	0	0	0	11.4007	12.4171	0	0	0
hsa-miR-185-5p	1673.71	240.927	366.747	6253.52	23.5836	29.9896	24.7785	2249.26	832.368	60.4454	37.4939	62.206	15.4963	323.428	12.6165	373.595	158.331	16.6792	65.716	819.332	698.549	580.708	91.1692	14.4158	580.562	2458.03	17.2188	1088.97	1778.26	36.9045	5.01468	54.7364	88.7693	528.594	10.4438	74.2708	34.794	13.8964	28.7355	2172.13	2169.04	891.339	30.0556	85.2207	7.02484	9487.83	2809.04	1508.99	96.3716
hsa-miR-6721-5p	0	0	0	0	0	0	0	3.07487	0	0	0	0	0	0	0	0	0	0	0	0	0	0	0	0	0	4.90532	0	0	0	0	0	0	0	0	0	0	0	0	0	0	0	0	0	0	0	6.02151	0	0	0
hsa-miR-3943	0	0	0	0	0	0	0	0	0	0	0	20.4619	0	0	0	9.1624	0	0	0	21.8729	0	0	0	0	0	0	0	0	0	0	0	0	0	0	0	12.7196	0	0	0	0	0	9.43639	0	0	0	0	0	0	22.2661
hsa-miR-619-5p	0	544.52	26.5944	39.2104	11.8328	13.8913	11.037	134.805	18.8704	0	937.348	30.8348	13.2598	37.8886	25.9094	11.9851	0	8.09042	227.283	33.2338	12.7698	46.4456	90.1012	82.7013	248.077	5.50971	12.5265	0	232.999	42.3794	0	8.38863	4.64143	24.1049	45.5424	7.79339	5.79491	9.9989	22.7263	0	42.1272	13.7392	0	14.2769	47.6223	133.927	47.6401	0	14.488
hsa-miR-214-5p	0	5.67339	0	0	0	0	0	0	0	0	0	0	0	0	0	0	0	0	0	0	0	0	0	0	0	0	0	0	0	0	0	0	0	0	0	0	0	0	0	0	0	0	0	0	0	0	0	0	0
hsa-miR-103a-2-5p	0	0	26.7248	0	0	0	0	0	3.19086	0	0	5.86426	0	4.36923	0	12.7541	10.3349	0	0	15.5608	27.1422	79.1202	0	0	3.05944	4.90532	0	0	64.5036	3.45645	0	0	13.6252	0	0	7.40588	0	0	11.6066	24.7306	0	0	0	6.93882	0	3.65441	12.4364	0	8.07266
hsa-miR-664b-3p	0	0	6.77982	0	3.60075	0	0	0	0	0	12.1588	7.07792	3.05299	5.84056	5.75765	17.7024	0	0	17.5028	4.73225	0	45.2117	0	0	5.91979	0	0	0	19.2714	0	0	0	9.49247	17.8558	22.8729	7.72055	0	14.8763	9.68423	7.84231	0	8.59419	0	4.15557	0	8.0086	0	0	10.3142
hsa-miR-197-3p	10.5314	130.807	235.811	61.1887	138.35	316.849	169.657	39.2517	307.439	67.1718	18.747	655.966	131.894	143.598	1163.77	455.12	135.979	103.942	1143.93	233.98	277.218	148.864	21.076	903.672	186.097	75.2579	264.933	29.5403	354.59	68.3826	20.7211	116.755	438.051	842.379	184.356	542.149	84.3598	721.701	152.628	255.582	5.13794	292.83	62.5518	115.785	45.4364	123.161	20.5994	7.99356	592.038
hsa-miR-4707-3p	0	0	0	0	0	0	0	0	0	0	0	0	0	0	3.74337	0	0	0	0	0	0	0	0	3.15954	0	0	0	0	0	0	0	0	0	0	0	0	0	0	0	0	0	0	0	0	0	0	0	0	0
hsa-miR-656-3p	893.313	9.94458	6.70805	0	0	28.9745	0	0	0	0	0	84.6536	0	4.48569	0	297.395	0	0	0	54.9284	0	0	0	3.15954	7.42921	0	0	1322.93	0	5.99581	0	16.3251	0	0	3.66151	78.5	0	0	3.29135	0	0	247.755	0	0	0	0	0	981.02	137.465
hsa-miR-18a-3p	0	21.4937	39.643	41.1633	3.18603	0	21.4062	0	12.6553	55.5104	0	3.31394	13.68	3.8504	23.0799	0	11.9982	0	24.8786	7.5029	16.3623	13.9996	0	133.537	21.0029	9.29429	12.1319	0	83.2985	6.90688	48.5831	5.75208	0	0	6.79995	5.2927	0	6.9482	5.01767	233.201	0	6.01019	22.0841	3.32644	12.3383	14.5791	21.1079	0	3.13584
hsa-miR-6837-3p	0	0	0	0	0	0	0	0	0	0	12.1588	3.25073	0	0	0	0	10.3349	0	0	0	0	0	0	0	0	0	0	0	0	0	0	0	0	0	0	0	0	0	0	0	0	0	0	0	0	0	0	0	0
hsa-miR-425-3p	150.066	43.0953	173.486	509.535	30.3762	27.8719	27.303	17.1084	103.849	3.13944	0	52.0892	26.6231	32.8373	68.023	136.198	90.1207	31.5833	55.7404	70.498	119.088	60.2764	30.8901	63.7331	58.5315	159.952	39.8228	129.046	97.7984	30.4048	0	42.3628	17.12	241.045	21.5754	99.084	11.1651	7.49918	67.3743	27.4293	34.7283	149.894	0	19.6877	7.91234	214.446	70.5616	157.069	58.7391
hsa-miR-574-5p	9.68188	137.138	66.1852	195.568	57.3754	215.545	9.97676	45.8218	247.677	0	18.747	14.8536	7.47331	66.5788	331.578	6.01729	10.7483	100.075	245.948	9.16769	106.926	564.117	27.6486	50.8399	204.25	47.8914	12.5758	5.28477	965.98	16.0621	18.4511	18.7566	67.6428	255.077	25.3317	12.269	31.5774	0	77.4235	0	9.61297	20.3137	0	27.536	9.16996	9.06765	11.2148	10.9253	11.5713
hsa-miR-144-5p	9.76299	20.9239	10.4787	1315.33	94.0186	0	1989.34	23.486	18.1482	81.4297	0	78.1571	0	1373.08	0	94.4569	55.9915	0	0	609.288	24.7415	92.2047	474.516	0	24.8616	1486.57	3.68468	10.7395	4.49145	649.604	50.4052	906.307	171.335	0	14.2213	101.545	122.129	0	25.5526	420.092	0	138.235	55.7144	591.242	453.867	3.54399	0	7.13006	106.351
hsa-miR-6785-5p	0	0	0	0	0	0	0	0	0	0	0	0	0	0	0	0	0	0	0	0	0	0	0	0	0	0	0	0	0	0	0	0	0	0	0	0	0	0	0	0	0	0	0	0	0	3.42766	0	0	0
hsa-miR-7159-5p	0	0	0	0	0	0	0	0	0	0	93.7348	0	0	0	0	0	0	0	0	0	0	0	0	0	0	0	0	0	0	0	0	0	0	0	0	0	0	0	0	0	0	0	0	0	0	0	0	0	0
hsa-miR-582-5p	3.86757	33.7049	19.0374	12.2377	13.0562	0	7.66767	0	0	0	0	119.192	5.25218	12.4936	7.77092	326.343	0	34.3791	4.38901	69.3074	25.7314	48.4687	0	0	19.1623	7.50768	0	11.7992	35.5095	10.195	0	11.9219	20.3776	8.11964	11.9504	143.598	13.7722	0	8.55438	0	0	29.0386	0	11.444	0	12.7872	4.2059	4.42213	207.753
hsa-miR-513b-5p	0	4.95696	0	0	0	0	0	0	0	0	0	0	0	0	0	0	0	0	0	0	0	0	0	0	0	0	0	0	0	0	0	0	0	188.976	0	0	0	0	0	0	0	0	0	0	0	0	0	0	0
hsa-miR-6825-5p	0	0	0	0	0	0	0	0	0	0	0	0	0	0	0	0	0	0	0	0	0	0	0	0	0	0	0	0	0	0	0	0	0	0	0	0	0	0	0	0	0	0	0	0	0	6.28305	3.09012	0	0
hsa-miR-656-5p	0	0	0	0	0	0	0	0	0	0	0	0	0	0	0	7.69973	0	0	0	0	0	0	0	0	0	0	0	0	0	0	0	0	0	0	0	0	0	0	0	0	0	0	0	0	0	0	0	0	3.03034
hsa-miR-433-3p	11088.2	25.9878	4.16387	11.1753	0	14.2907	5.51848	57.6248	3.95338	0	0	253.768	3.545	0	10.921	172.987	118.645	0	22.4497	93.3223	0	0	0	6.82855	25.2034	6.19619	0	2542.38	0	9.92992	0	46.5329	0	0	5.221	253.154	0	0	4.10236	0	0	1151.03	0	0	0	0	0	11003.8	251.323
hsa-miR-3127-5p	0	0	0	0	0	0	0	0	3.26818	0	0	0	0	0	3.56891	0	0	0	0	3.89654	0	0	0	8.61693	0	5.97862	0	0	0	0	0	0	4.35125	0	0	0	0	0	0	0	5.38141	0	0	0	0	23.7578	8.37055	0	0
hsa-let-7f-5p	803.383	17137.9	38949.3	10102	15176.4	16711.2	17779.6	29466.4	8864.6	864.071	697.194	24981.1	16896.2	60894	4614.45	34443.2	6131.93	25694.1	1407.93	74480.8	27104.7	7675.03	31587.8	49.691	27339.3	62583	18681.5	861.246	7367.91	20864.3	2957.17	2562.8	6939.45	5115.94	2157.36	21449	22174.4	8635.88	15794.6	981.995	346507	31506.6	497.998	50084.6	7272.64	600.772	431284	725.369	22075.1
hsa-miR-489-3p	0	0	0	0	0	0	0	0	0	0	0	3.83693	0	3.24216	0	0	0	0	0	4.99043	0	239.36	0	7.58727	0	0	0	0	0	5.05446	0	17.9838	0	0	0	0	0	0	10.8996	0	0	0	0	0	0	0	0	0	3.45971
hsa-miR-153-3p	15.2001	0	41.2982	0	4.75421	0	0	0	6.90954	0	145.906	1449.12	0	0	0	5665.64	0	8.09042	0	2111.92	23.3291	0	0	25.038	0	0	0	28.6939	28.6832	302.938	0	0	3.66992	0	3.81494	1150.31	6.07617	0	6.7031	0	0	117.844	0	42.616	0	0	0	16.2294	1819.88
hsa-miR-132-5p	364.739	16.7456	45.0378	14.2583	4.08474	15.2992	0	4.72593	37.6017	0	0	189.545	0	5.98135	16.1607	350.578	0	0	18.6386	124.654	16.3623	60.9599	0	0	28.6913	0	0	448.385	10.7495	7.64467	0	3.69986	0	14.7022	0	111.772	3.67841	0	9.0299	0	3.74207	362.489	0	5.37864	0	8.83807	21.4897	364.077	140.867
hsa-miR-128-2-5p	6.47959	0	0	0	0	0	0	0	0	0	0	15.7296	0	0	0	4.48997	0	0	0	0	0	0	0	0	0	0	0	22.6906	0	0	0	0	0	0	0	10.1441	0	0	0	0	0	5.15651	0	0	0	0	0	6.43455	27.9162
hsa-miR-133a-3p	0	4.84744	0	0	0	0	0	0	0	0	0	0	0	0	4.94008	4.5384	0	0	0	0	0	0	0	0	0	0	0	0	0	0	0	0	0	0	234.526	6.59122	0	0	0	0	0	12.2826	0	0	0	0	0	0	0
hsa-miR-1233-3p	0	0	0	0	0	0	0	0	0	0	56.2409	0	0	0	0	0	0	0	0	0	0	0	0	0	0	0	0	0	0	0	0	0	0	0	0	0	0	0	0	0	0	0	0	0	0	0	0	0	0
hsa-miR-6769b-5p	0	0	0	0	0	0	0	0	0	0	0	0	0	0	0	0	0	0	0	0	0	0	0	0	0	0	0	0	0	0	0	0	0	0	0	0	0	0	0	0	0	0	0	0	0	0	0	0	0
hsa-miR-4419b	0	0	0	0	0	0	0	0	0	0	0	0	0	0	0	0	0	0	0	0	0	0	0	0	0	0	0	0	0	0	0	0	0	0	0	0	0	0	0	0	0	0	0	0	0	0	6.88428	0	0
hsa-miR-32-3p	0	0	14.9702	4.45573	5.23263	0	0	0	0	0	0	4.14225	4.16552	0	0	14.0256	0	0	0	4.93344	8.08804	6.74668	0	18.6538	5.15551	3.35627	5.40301	0	0	0	0	0	0	26.4797	0	5.059	0	0	0	0	0	11.6027	0	0	0	4.70297	7.24892	0	4.49937
hsa-miR-6741-3p	0	0	0	0	0	0	5.68613	0	0	5.02935	0	0	0	0	0	0	4.13398	0	0	0	0	0	0	0	0	0	0	0	0	0	16.3196	0	0	0	0	0	0	7.23711	0	4.30864	0	0	7.00616	0	0	0	0	0	0
hsa-miR-144-3p	62.3186	124.19	35.18	4627.51	164.232	0	4268.44	0	132.17	0	0	167.386	0	54.6786	0	2462.05	231.965	0	0	119.346	266.347	39.9757	7.68806	0	154.403	57.3148	0	71.2717	6.32052	186.89	56.772	1500.31	21.477	404.563	28.887	224.011	254.994	0	40.0117	58.5591	0	190.533	0	40.1046	1013.11	0	0	41.9798	237.807
hsa-miR-4419a	0	0	0	0	0	0	0	0	0	0	0	0	0	0	0	0	0	0	0	0	0	0	0	0	0	0	0	0	0	0	0	0	0	0	0	0	0	0	0	0	0	0	0	0	0	92.1218	0	0	0
hsa-miR-574-3p	6.56009	300.114	178.542	80.1016	247.377	726.361	19.1779	71.5578	235.59	16.9497	0	133.827	21.7981	221.961	921.872	171.881	47.9542	574.622	824.209	73.2583	317.567	4282.5	34.7481	92.2012	349.296	21.2994	20.5815	8.87563	285.997	70.2854	37.7557	199.81	283.492	934.643	393.96	136.531	63.4239	0	362.782	46.1678	5.76268	155.987	11.1689	104.966	23.5445	12.9759	11.5476	7.13006	158.179
hsa-miR-3127-3p	0	0	0	0	0	0	0	0	0	0	0	0	0	0	0	0	0	0	0	0	0	0	0	0	0	0	0	0	0	0	3.51142	0	0	0	0	0	0	0	0	0	0	0	0	0	0	0	0	0	0
hsa-miR-7845-5p	0	0	0	0	0	0	0	0	0	0	0	0	0	0	0	0	0	0	0	0	0	0	0	0	0	0	0	0	0	0	0	0	0	0	0	0	0	0	0	0	0	0	0	0	0	5.29737	5.46857	0	0
hsa-miR-433-5p	0	0	0	0	0	0	0	0	0	0	0	11.3112	0	0	0	25.6869	0	0	0	7.11573	0	0	0	0	0	0	0	0	0	0	0	5.77917	0	0	0	15.1491	0	0	0	0	0	11.2808	0	0	0	0	0	0	12.6395
hsa-miR-505-3p	29.7346	52.9162	99.6779	94.5643	44.7805	33.0544	17.865	6.99835	31.1554	0	0	20.1322	7.25732	26.3892	151.883	35.4466	71.5178	8.40774	64.3031	12.5558	138.934	505.549	6.46719	180.616	79.9668	24.9695	11.7766	14.904	109.995	30.5205	4.37944	18.3262	82.3646	57.938	16.0309	21.4609	5.8752	9.55377	25.1477	22.4575	3.76699	31.2465	0	19.9745	19.6486	11.076	15.6768	33.7417	21.4247
hsa-miR-30b-5p	31.9118	1678.43	2722.58	183.566	1786.17	317.942	364.668	42.4321	1507.59	139.884	0	2384.86	652.603	1004.27	548.17	2567.63	1328.32	1565.63	352.465	1360.15	3457.2	3982.5	207.438	561.079	1672.07	509.25	323.419	26.4915	638.085	758.099	5.5711	7118.97	987.122	3966.22	880.275	3410.17	2776.2	326.565	1040.49	869.421	9.97607	782.277	49.8392	1030.66	121.33	122.462	36.6023	28.5443	2422.51
hsa-miR-3136-5p	0	0	0	0	0	0	0	0	0	0	0	0	0	0	0	0	0	0	0	0	0	0	0	0	0	5.16349	0	0	0	0	0	0	0	0	0	0	0	0	0	0	0	0	0	0	0	6.94934	0	0	0
hsa-miR-5009-5p	0	0	0	0	0	0	0	0	0	0	0	0	0	0	0	0	0	0	0	0	0	0	0	0	0	0	0	0	0	0	0	0	0	0	0	0	0	0	0	0	0	0	0	0	0	8.63994	0	0	0
hsa-miR-132-3p	1765.09	415.001	255.149	30.299	54.1627	103.348	36.1425	28.9824	116.942	0	0	1288.24	6.64127	83.2474	323.042	555.819	9.92155	45.119	117.793	492.984	82.4508	223.594	23.2001	62.0419	162.644	18.6392	16.2858	3194.76	69.7193	124.672	0	45.2545	108.922	45.2849	30.8988	1135.4	31.1364	0	42.3678	4.5458	6.9165	626.376	0	94.0488	18.5668	17.7368	31.8267	1689.61	705.585
hsa-miR-199b-5p	18.7094	1904.58	998.508	386.48	44.0575	95.6732	34.5846	13.8886	1333.98	0	0	18.827	229.208	912.55	83.106	16.6223	9.92155	1093.01	454.476	36.231	691.287	64.7652	64.2401	7.46801	2502.18	147.418	88.0962	14.4025	503.605	89.2387	0	354.261	207.138	144.63	1234.81	16.3927	289.998	5.21115	1166.96	6.95215	0	103.455	0	481.066	15.7042	3.40287	0	15.993	41.1144
hsa-miR-887-3p	0	4.65915	15.6422	3.72511	12.6258	46.9722	0	8.41355	27.1932	0	0	107.904	0	8.97763	32.1694	47.8784	0	16.6792	7.65971	70.0811	32.579	97.2737	8.96782	170.253	7.28725	0	0	0	32.4444	63.8504	0	13.9853	8.27343	0	9.04497	137.568	19.0863	0	22.1883	0	0	7.46772	0	11.6967	0	0	0	0	93.268
hsa-miR-363-3p	207.499	51.6147	100.031	3128.16	45.1097	0	1739.12	59.8543	70.0177	781.945	74.6993	322.099	776.714	80.4567	46.2948	324.659	245.963	83.3959	112.564	144.313	202.129	141.814	26.4461	16930.2	105.806	683.708	930.887	196.528	13.7077	365.714	279.484	198.917	25.257	45.7668	20.6165	298.967	90.9827	527.442	114.621	1117.89	177.703	582.391	684.504	19.1929	718.021	2899.55	886.19	179.182	477.139
hsa-miR-125b-1-3p	935.711	55.1867	7.08838	3.72511	18.2318	1364.63	0	6.40145	24.4636	0	0	253.454	0	12.4246	18.5021	147.371	0	142.738	55.6056	75.7138	33.6882	0	19.8114	21.2551	51.7183	0	0	968.172	0	113.643	0	35.2299	0	0	38.5169	137.803	37.6783	0	66.0893	0	0	179.532	0	6.94422	9.01892	0	0	1062.76	233.994
hsa-miR-3907	0	0	0	0	0	0	0	0	0	0	0	0	0	0	0	0	0	0	0	0	0	0	0	0	0	0	0	0	0	0	0	0	0	0	0	0	0	0	0	0	0	0	0	0	0	0	0	0	0
hsa-miR-3909	0	16.9257	4.53111	13.3503	11.5432	47.6252	3.9952	0	3.92146	0	0	13.1366	0	0	13.5751	3.16131	0	0	26.8751	0	0	0	0	36.7983	6.1745	0	3.61382	0	0	0	0	26.9687	0	0	3.73449	15.6952	7.12275	0	0	4.27228	0	15.2046	0	0	0	0	0	0	18.0455
hsa-miR-153-5p	0	0	0	0	0	0	0	0	0	0	0	22.6139	0	0	0	19.0093	0	0	0	14.7023	0	0	0	7.18078	0	0	0	0	0	3.31758	0	0	7.15809	0	0	29.7982	0	0	0	0	0	0	0	0	0	0	0	0	24.4531
hsa-miR-133a-5p	0	0	8.4529	0	0	0	0	0	0	0	0	0	0	0	0	4.71747	0	0	0	0	0	5.76644	0	0	3.01722	3.35627	0	0	0	0	0	0	0	0	10.8681	0	0	0	0	0	0	8.59419	0	0	0	0	0	0	0
hsa-miR-4732-3p	0	0	0	54.5136	0	0	246.044	0	0	568.689	0	0	0	0	0	0	8.26796	0	0	0	0	0	0	0	0	0	0	0	0	0	779.656	3.96213	0	0	0	0	0	0	0	156.109	0	0	446.053	0	136.421	0	0	0	0
hsa-miR-490-5p	67.4219	0	0	0	0	0	0	0	0	0	0	7.36893	0	0	0	31.6008	0	0	0	25.629	0	0	0	0	0	0	0	30.3805	0	0	0	0	0	0	0	4.01681	0	0	0	0	0	9.47082	0	0	0	0	0	71.394	4.63899
hsa-miR-6769b-3p	0	0	0	0	0	0	0	0	0	0	0	0	0	0	3.6983	0	0	8.66187	0	0	0	0	0	0	0	0	0	0	0	0	0	0	0	0	0	0	0	24.3187	0	0	0	0	0	0	0	0	0	0	0
hsa-miR-6797-5p	0	0	0	0	0	0	0	0	0	0	12.1588	0	0	0	0	0	0	0	0	0	0	0	0	0	0	0	0	0	0	0	0	0	0	0	0	0	0	0	0	0	0	0	0	0	0	0	0	0	0
hsa-miR-32-5p	52.635	120.44	189.147	302.606	67.8506	8.73067	242.713	14.5249	175.143	0	0	44.9822	15.8988	59.24	0	949.545	0	54.1428	0	323.995	274.344	16.4422	35.5921	5.62574	68.6278	158.907	5.90158	33.5331	55.816	173.204	0	70.4773	61.7533	182.008	12.8754	37.8336	15.6449	6.07967	57.4194	0	9.68654	131.371	0	495.999	231.605	19.555	11.0279	61.3805	52.9135
hsa-miR-2115-3p	0	0	0	0	0	0	0	0	0	0	0	0	0	0	0	0	0	0	0	0	0	0	0	16.8772	0	0	0	0	0	0	0	0	0	0	0	0	0	0	0	0	0	0	0	0	0	0	0	0	0
hsa-miR-6741-5p	0	0	0	0	0	0	0	0	0	0	0	0	0	0	0	0	0	0	0	0	0	0	0	0	0	0	0	0	0	0	0	0	0	0	0	0	0	0	0	0	0	0	0	0	0	0	0	0	0
hsa-miR-1298-5p	461.331	0	0	0	0	0	0	0	0	0	0	10.7904	0	0	0	0	0	0	0	0	0	0	0	1077.48	0	0	0	80.7474	0	4.40261	0	0	0	0	0	12.6857	0	0	0	0	0	20.9298	0	0	0	0	0	474.611	9.5709
hsa-miR-3915	0	0	0	0	0	0	0	0	0	0	0	0	0	0	0	0	0	0	0	0	0	0	0	0	0	0	0	0	0	0	0	0	0	0	0	0	0	0	0	0	0	0	0	0	0	5.73107	0	0	0
hsa-miR-3916	0	0	0	0	0	0	0	7.03429	0	0	18.747	0	0	0	0	0	0	0	0	0	0	0	0	0	0	0	0	0	0	0	0	0	0	0	0	0	0	0	0	0	3.45825	0	0	0	0	37.9137	24.1427	0	0
hsa-miR-3917	0	0	0	0	0	0	0	0	3.89462	0	0	0	0	0	0	0	0	0	0	0	0	0	0	0	0	0	0	0	0	0	0	0	0	0	0	0	0	0	0	0	6.99584	0	0	0	0	5.31598	5.95512	0	0
hsa-miR-505-5p	11.3782	12.0863	0	31.1901	0	0	0	13.7971	0	0	0	0	0	0	5.98009	0	0	0	16.9248	0	6.72589	75.5829	0	10.9148	6.114	3.98575	0	4.09981	59.9755	0	0	0	8.30735	7.7109	0	0	0	0	0	3.20991	34.2283	0	0	0	0	128.852	64.1987	11.2933	0
hsa-miR-3918	0	0	0	0	0	0	0	0	0	0	0	0	0	0	0	0	0	0	0	0	0	0	0	0	0	0	0	0	0	0	0	0	0	0	0	0	0	0	0	0	0	0	0	0	0	11.7215	0	0	0
hsa-miR-30b-3p	0	21.5006	12.7326	7.78765	7.27017	3.22633	0	14.8333	13.4923	0	12.1588	5.03108	8.56724	4.98894	11.7548	8.6583	4.54738	0	9.79859	6.55881	5.95937	19.1178	0	11.7765	17.704	0	9.65456	0	3.09839	0	0	10.0383	8.69368	31.4627	0	5.63288	4.59029	0	0	0	39.7066	5.02726	0	0	0	353.817	65.027	0	5.29017
hsa-miR-202-5p	0	0	0	8.02032	0	0	0	41.3765	0	0	0	0	0	6.36797	0	0	0	0	0	0	0	0	0	0	0	0	0	0	0	0	0	0	0	0	0	0	0	0	0	0	0	0	0	6.42128	0	0	0	0	0
hsa-miR-218-2-3p	4.24488	0	0	0	0	0	0	0	0	0	0	0	0	0	0	13.993	0	0	0	4.71564	0	0	0	0	0	0	0	6.27879	0	0	0	0	0	0	0	0	0	0	0	0	0	0	0	0	0	0	0	3.64175	0
hsa-miR-4734	0	0	0	0	0	0	0	0	0	0	0	0	0	0	0	0	0	0	0	0	0	0	0	0	0	0	0	0	0	0	0	0	0	0	103.084	0	0	0	0	0	0	0	0	0	0	0	0	0	0
hsa-miR-3940-3p	0	0	0	0	0	0	0	0	7.8759	3.12659	0	0	0	0	4.02779	0	5.04264	0	10.3222	0	0	13.1699	0	0	0	0	0	0	6.53755	0	5.17982	0	0	0	0	0	0	0	0	37.6167	0	0	5.08806	0	0	4.6646	5.25036	0	0
hsa-miR-4739	0	0	0	0	0	0	0	0	0	0	0	0	0	0	0	0	0	0	0	0	0	0	0	0	0	0	0	0	0	0	0	0	0	0	0	0	0	0	0	0	0	0	0	0	0	3.49845	0	0	0
hsa-miR-6862-5p	0	0	0	0	0	0	0	0	0	0	0	0	0	0	0	0	0	0	0	0	0	0	0	0	0	0	0	0	0	0	0	0	0	0	0	0	0	0	0	0	0	0	0	0	0	0	0	0	0
hsa-let-7i-3p	178.096	176.004	121.561	68.6183	12.293	72.6533	27.2117	3.38843	71.274	10.815	0	25.485	4.38544	34.7847	63.5755	84.4376	12.8153	29.4271	45.0255	39.1745	230.986	41.5184	0	0	282.446	3.43572	4.45495	108.185	25.6602	20.2608	0	7.60359	267.295	38.5746	35	27.2599	12.5836	32.1649	56.8436	15.6168	4.611	60.0173	5.61847	50.9193	39.084	51.5069	9.40352	198.426	35.8726
p-hsa-miR-10-1	0	0	0	0	0	0	0	0	0	0	0	0	0	0	0	0	0	0	0	0	0	0	0	0	0	0	0	0	0	0	0	0	0	0	0	0	0	0	0	0	0	3.37879	0	0	0	0	0	0	0
p-hsa-miR-10-2	0	0	0	0	0	0	0	0	0	0	0	0	0	0	0	0	0	0	0	0	0	0	0	0	0	0	0	0	0	0	0	0	0	0	0	0	0	0	0	0	0	3.37879	0	0	0	0	0	0	0
hsa-miR-188-5p	45.0329	9.63681	52.1253	6.23803	5.07447	13.7587	12.0615	0	19.4589	0	0	3.69033	0	8.31308	9.66048	7.89413	0	0	0	4.95705	34.5015	125.379	0	11.7603	19.6752	0	0	17.1128	267.668	6.43363	0	13.5403	4.23522	12.2488	3.76874	4.52516	0	0	5.13073	0	3.24802	0	0	8.47908	13.8424	0	8.55614	47.0826	4.49002
hsa-miR-1277-5p	0	25.8964	37.3002	0	9.86864	15.2596	5.34887	5.82463	8.9521	0	18.747	13.4046	0	3.77297	0	66.9828	10.7483	12.6116	0	38.1892	28.327	0	3.77693	0	8.08735	420.965	0	0	9.73958	17.154	0	3.49494	0	26.0625	3.10516	16.6149	0	0	5.88954	0	0	13.6063	0	23.7703	0	0	0	0	19.6241
hsa-miR-222-5p	0	83.0983	3.54682	0	0	29.5675	0	0	0	0	12.1588	0	4.9515	4.72385	0	0	0	0	0	0	0	0	0	14.4158	9.90261	0	5.92961	0	0	0	0	0	7.14005	0	0	0	0	0	0	0	0	0	0	6.24836	0	0	0	0	0
hsa-miR-6724-5p	0	4.25012	0	0	0	0	0	3.98659	7.49103	0	24.8998	0	11.3194	5.01727	9.2609	0	0	0	3.72815	0	0	0	4.32315	8.90416	6.97353	0	9.92672	0	8.26344	0	0	0	3.09592	13.2797	3.73449	0	0	10.4536	0	0	0	0	0	0	0	15.3753	3.56623	0	0
hsa-miR-509-3p	0	31.7945	0	0	0	0	0	53.3946	0	0	0	0	0	22.896	0	0	0	122.347	29.6202	3.54385	0	0	0	4.88293	14.3993	5.0408	0	0	0	0	0	9.53325	3.76104	58.5622	0	0	0	0	0	0	0	0	0	33.7085	0	0	0	0	0
hsa-miR-5010-3p	0	0	0	0	0	0	0	0	10.7954	27.988	0	15.5351	0	0	3.79188	23.9645	0	0	7.41553	21.7053	0	4.23282	0	14.5085	3.23098	3.51684	0	0	0	0	5.0532	3.01543	0	0	4.80928	14.4633	0	0	3.02117	56.8368	0	44.45	13.4663	0	0	0	0	0	18.7374
hsa-miR-4748	0	0	0	0	0	0	0	0	0	0	0	0	0	0	0	0	0	0	0	0	0	0	0	0	0	0	0	0	0	0	0	0	0	0	0	0	0	0	0	0	0	0	0	0	0	0	0	0	0
hsa-miR-372-5p	0	0	0	0	0	0	0	35.545	0	0	0	0	0	0	0	0	0	0	0	0	0	0	0	0	0	0	0	0	0	0	0	0	0	0	0	0	0	0	0	0	0	0	0	0	0	0	0	0	0
hsa-miR-34c-5p	586.225	87.6623	75.9585	15.5753	0	257.266	0	762.23	233.179	0	12449.9	81.4772	3.20097	227.898	5.42648	128.978	0	92.4852	12.0355	337.195	97.7565	4.8645	123.405	96.7377	72.2161	3.63406	0	503.38	0	232.941	0	303.262	56.0311	0	36.6151	105.63	777.104	6.07967	53.3406	0	12.1161	358.032	0	594.418	0	0	13.103	589.586	88.424
hsa-miR-1255a	0	0	0	0	0	0	0	0	0	0	0	0	0	3.10445	0	0	3.30718	0	0	3.78307	0	0	3.25777	3.734	0	15.943	0	0	0	0	0	0	0	0	0	0	0	0	0	0	36.6605	0	0	0	0	173.054	88.069	0	0
hsa-miR-200b-3p	7.68274	2126.13	4145.09	162.189	179.988	4.30127	8.55263	0	6573.92	0	0	9.18021	6.38699	1727.2	8903.09	30.8776	0	4302.52	1868.95	7.29959	4224.33	1121.6	1666.98	0	3814.08	36.6608	3.4193	7.08865	6157.9	5.41082	0	3.49184	390.67	133.506	680.913	8.72665	364.582	11.2488	2080.4	0	0	53.1546	0	1808.32	0	20.7558	4.19815	7.64754	12.8435
hsa-miR-24-2-5p	21.1035	313.697	101.212	36.7132	10.9004	117.297	14.9569	7.8364	142.033	0	0	8.84854	22.7163	106.868	10.4782	23.405	115.338	76.7023	28.0827	6.89274	227.687	182.715	23.6163	5.74462	297.202	27.783	11.9575	34.2417	73.8621	19.7713	0	129.53	40.0199	9.12898	56.1082	7.06584	26.2926	5.21115	17.9404	0	8.07741	32.9227	0	55.218	0	10.7107	10.4283	23.1389	9.09103
hsa-miR-4741	0	0	0	0	0	0	0	0	0	0	0	0	0	0	0	0	0	0	0	0	0	0	0	5.03356	0	3.0981	0	0	0	0	0	0	0	0	0	0	0	0	0	0	3.94942	0	0	0	0	13.3961	9.48331	0	0
hsa-miR-1244	0	0	0	0	0	0	0	0	0	0	12.1588	0	0	0	0	0	0	0	0	0	0	0	0	0	0	0	0	0	0	0	0	0	0	0	0	0	0	0	0	0	0	0	0	0	0	0	0	0	0
hsa-miR-1243	0	0	0	0	0	0	0	0	0	0	0	0	0	0	0	0	0	0	0	0	0	0	0	9.10473	0	0	0	0	0	0	0	0	0	0	0	0	0	0	0	0	0	0	0	0	0	0	0	0	0
hsa-miR-497-5p	106.334	4859.19	2215.65	91.7881	195	86.7986	24.7719	59.8215	147.228	0	0	428.238	0	228.791	702.102	2711.63	20.6699	121.912	198.484	156.624	1905.44	583.496	44.1716	7.18078	3867.39	9.93973	0	90.173	71.7579	172.55	0	68.9186	117.317	53.4077	87.2603	636.375	125.131	0	333.486	0	12.3772	144.072	0	101.927	16.1245	20.6827	5.94077	108.29	403.4
hsa-miR-449b-5p	0	0	0	0	0	0	0	3.86964	0	0	0	0	0	0	0	0	0	0	0	0	0	0	0	0	0	0	0	0	0	0	0	0	0	0	0	0	6.71719	0	0	0	0	0	0	0	0	0	0	0	0
hsa-let-7i-5p	28757.6	10987.8	15503.6	24312.8	1658.52	13086	7872.54	3286.19	17770.5	829.261	145.906	4147.66	1872.65	3807.69	4969.22	5668.29	16975.5	3152.36	1715.29	2590.64	9794.23	936.808	1667.76	10.9554	13618.9	2349.52	1811.07	6597.59	1813.81	3139.5	5625.77	1014.5	1128.36	3227.06	1082.09	4162.68	3729.22	1337.53	9871.66	589.274	24538	9806.99	439.98	3013.75	2604.15	42.5092	14558.1	29674.8	3422.62
hsa-miR-6793-5p	0	0	0	0	0	0	0	0	0	0	0	0	0	0	0	0	0	0	0	0	0	0	0	0	0	0	0	0	0	0	0	0	0	0	0	0	0	0	0	0	0	0	0	0	0	6.81396	0	0	0
hsa-miR-6850-5p	0	0	0	0	0	0	0	0	0	0	0	0	0	0	0	0	0	0	0	0	0	0	0	0	0	0	0	0	0	0	0	0	0	0	0	0	0	0	0	0	0	0	0	0	0	0	3.07661	0	0
hsa-miR-1248	0	47.4623	11.0891	0	0	0	0	0	4.88548	0	0	3.31733	0	10.4672	3.73685	0	0	0	26.8792	4.31524	0	42.6524	4.25745	0	11.3663	0	0	0	168.645	0	0	0	0	68.0381	53.6384	0	0	0	103.798	0	5.15818	7.72903	0	14.9654	0	12.6997	0	0	4.76433
hsa-miR-1246	4600.95	28.9837	168.478	4046.4	73.3257	10.961	2626.65	888.81	827.929	0	1629.28	97.2071	112.999	864.459	244.054	9.86583	34.312	54.0243	184.269	371.309	129.078	69.1143	610.017	883.159	71.3881	54.3937	1521.82	2522.09	411.07	303.196	0	25.056	15.6065	552.828	502.169	21.4111	39.9487	194.549	394.336	0	789.453	86.0152	0	292.493	17995.4	1391.16	3159.7	5405.58	51.9852
hsa-miR-509-5p	15.7725	6.81314	0	0	0	0	0	12.1873	0	0	0	0	0	0	0	0	0	4.04521	0	0	0	0	0	0	0	0	0	48.9192	0	0	0	0	0	0	0	0	0	0	0	0	0	0	0	3.60931	0	0	0	15.6775	0
hsa-miR-5010-5p	0	0	0	16.763	0	0	7.10043	5.6307	0	0	12.1588	0	0	0	0	0	0	0	0	0	0	0	0	0	0	0	0	0	0	0	132.293	0	0	0	0	0	0	0	0	0	11.7166	0	0	0	11.7729	31.0657	30.1241	0	0
hsa-miR-1254	0	0	0	5.58766	0	0	3.58907	6.12489	4.88788	0	0	0	3.15514	0	4.29007	0	7.99878	0	0	0	0	0	0	6.81011	0	0	0	0	24.1732	0	16.0296	0	0	0	0	0	0	0	0	0	5.34632	0	0	0	0	18.2446	26.3876	0	0
hsa-miR-1253	0	0	0	0	0	0	0	0	0	0	0	0	0	0	0	0	0	0	0	0	0	0	0	0	0	0	0	0	0	0	0	0	0	0	0	0	0	0	0	0	0	0	0	0	0	0	0	0	0
hsa-miR-4767	0	0	0	0	0	0	0	0	0	0	0	0	0	0	3.6983	0	0	0	0	0	0	0	0	0	0	0	0	0	0	0	0	0	0	0	0	0	0	0	0	0	0	0	0	0	0	5.74091	3.52971	0	0
hsa-miR-34c-3p	48.3428	0	0	0	0	5.50696	0	0	0	0	0	5.9818	0	0	0	6.76941	0	0	5.32099	3.60031	0	0	0	5.03356	0	0	0	18.3931	0	0	0	6.87306	17.8804	0	0	7.5443	25.0877	0	0	0	0	11.7848	0	3.35092	0	0	0	44.926	7.88955
hsa-miR-141-5p	0	36.8442	31.6586	0	0	0	0	0	31.6421	0	0	0	0	41.2008	11.3251	0	0	169.899	0	0	69.3111	0	21.8384	0	11.1025	0	0	0	33.1284	0	0	181.524	331.489	0	35.686	0	16.0798	0	106.752	0	0	0	0	52.8322	0	0	0	0	0
hsa-miR-6805-5p	0	0	0	0	0	0	0	0	0	0	0	0	0	0	0	0	0	0	0	0	0	0	0	0	0	0	0	0	0	0	0	0	0	0	0	0	0	0	0	0	4.67759	0	0	0	0	13.8742	3.48916	0	0
hsa-miR-6505-5p	0	0	0	0	0	0	0	0	0	0	0	0	0	0	0	5.89914	0	0	0	3.09306	0	0	0	6.06982	0	0	0	0	0	0	0	0	0	0	0	0	0	0	0	0	0	5.56635	0	0	0	0	0	0	0
hsa-miR-6780b-3p	0	0	0	0	0	0	0	0	0	0	12.1588	0	0	0	0	0	0	0	0	0	0	0	0	0	0	0	0	0	0	0	0	0	0	0	0	0	0	0	0	0	0	0	0	0	0	0	0	0	0
hsa-miR-1258	0	0	0	0	0	0	0	0	0	0	0	3.60792	0	0	0	3.68475	0	0	0	7.77104	0	0	0	0	0	0	0	0	0	0	0	0	0	0	0	3.58858	0	0	0	0	0	0	0	0	0	3.47505	0	0	0
hsa-miR-33a-5p	29.6872	368.715	337.063	18.7141	6.43794	8.9661	8.41215	60.5797	26.8728	0	12.1588	55.7165	10.3866	29.0506	0	911.656	33.4852	16.1808	0	128.214	585.057	13.1699	11.2957	3.734	47.9196	129.42	0	18.4365	34.1336	28.2239	0	11.568	65.4554	35.7116	18.7134	161.462	0	0	24.5782	0	362.453	60.1478	0	106.509	0	98.1506	569.624	34.3518	136.944
hsa-miR-1256	0	0	0	0	0	0	0	0	0	0	0	0	0	0	0	0	0	0	0	0	0	0	0	0	0	0	0	0	0	0	0	0	0	0	0	0	0	0	0	0	0	0	0	0	0	5.29986	0	0	0
hsa-miR-3124-5p	0	0	0	4.45573	0	0	0	0	0	0	0	0	0	0	0	6.84888	0	0	0	0	0	0	0	0	0	0	0	0	0	0	0	0	0	0	0	0	0	0	0	0	3.17006	0	0	0	0	12.3649	0	0	0
hsa-miR-3663-5p	0	0	0	0	0	0	0	0	0	0	0	0	0	0	0	0	0	0	0	0	0	0	0	5.31109	0	0	0	0	0	0	0	0	0	0	0	0	0	0	0	0	0	0	0	0	0	0	0	0	0
hsa-miR-210-3p	83.8341	2046.23	1469.72	268.118	90.296	292.513	149.771	41.2646	3208.34	21.505	0	78.2086	8.39452	363.834	148.2	357.619	152.54	482.774	210.219	85.8817	470.605	9153.85	38.2454	403.264	1186.04	24.5266	0	39.8425	2679.62	51.0234	14.2362	87.7628	621.398	17.129	286.062	94.3001	21.1067	4.99945	162.127	23.6559	153.471	98.7185	9.6361	365.883	206.882	285.221	2036.85	86.6483	83.2422
hsa-miR-6837-5p	0	0	0	0	0	0	0	0	0	0	0	0	0	0	0	0	0	0	0	0	0	0	0	0	0	0	0	0	0	0	0	0	0	0	0	0	0	0	0	0	0	0	0	0	0	13.2527	0	0	0
hsa-miR-548h-3p	0	0	0	0	0	0	0	0	0	0	0	0	0	0	0	9.08762	0	0	0	4.02268	0	0	0	0	0	0	0	0	0	0	0	0	0	0	0	0	0	0	0	3.46182	0	0	0	0	0	6.22059	0	0	0
hsa-miR-4705	0	0	0	0	0	0	0	0	0	0	24.8998	7.26246	0	0	0	12.9426	0	0	0	13.2142	0	0	0	0	0	0	0	0	0	0	0	0	0	0	0	11.5315	0	0	0	0	0	15.0772	0	0	0	0	0	0	6.58477
hsa-miR-339-3p	531.859	106.058	101.512	184.679	81.0213	90.9945	128.188	80.4828	262.45	21.235	24.8998	168.066	67.5495	68.4475	107.064	216.05	500.482	86.6187	92.4062	58.9262	164.159	79.9473	39.5746	275.797	183.326	45.1733	76.672	438.913	242.411	85.0153	4.56558	46.4487	16.3757	116.309	27.1045	250.655	39.7327	129.986	55.8308	23.923	77.648	120.029	13.4725	45.3082	54.1911	393.921	206.5	522.523	176.829
hsa-miR-542-5p	0	0	0	0	4.13993	7.14503	0	0	6.26798	0	0	0	0	5.44684	0	4.70595	0	0	0	4.84298	8.10672	32.2763	5.06702	0	5.79239	0	0	0	0	7.9522	0	32.3624	0	0	0	0	0	0	8.7129	0	0	0	0	23.8637	0	0	0	0	0
hsa-miR-4728-3p	0	0	0	0	0	0	0	0	0	0	0	0	0	0	7.64132	0	0	0	7.7312	0	0	0	0	8.346	0	0	0	0	0	0	0	0	0	0	0	0	0	0	0	0	0	0	0	0	0	0	0	0	0
hsa-miR-7854-3p	0	0	0	0	0	0	0	0	0	0	0	0	0	0	0	0	0	0	0	0	0	0	0	0	0	0	0	0	0	0	0	0	0	0	0	0	0	0	0	0	0	0	0	0	0	0	0	0	0
hsa-miR-141-3p	0	5946.1	6222.04	198.029	35.9455	0	71.4598	8.90961	847.86	0	18.747	5.52641	25.1225	1616.07	507.247	57.6975	0	20615.3	68.2161	4.17478	11524.2	26.639	1027.75	14.0365	2989.91	71.1271	5.031	0	3017.24	16.4997	0	5941.22	855.361	25.6275	1420.65	4.79963	10145.1	191.944	10672.6	0	0	0	0	4219.82	37.4561	3.29945	0	0	6.6899
hsa-miR-26b-5p	104.174	5537.22	8390.24	6296.84	9253.02	2781.66	2273.43	775.394	2578.36	91.8182	49.7996	3867.04	1973.44	2700.82	3315.33	6887.35	1360.49	9649.32	435.621	1650.25	5719.62	1688.01	834.39	3294.91	8203.59	6236.97	1873.07	86.0474	2289.62	1554.41	133.902	7662	1935.51	2368.99	1770.81	3271.4	3437.56	1765.71	4300.82	193.769	3105.48	2859.41	39.3167	2510.67	924.074	10979.2	1457.02	93.6117	3398.01
hsa-miR-135a-5p	14.3775	0	11.9294	0	0	0	0	0	0	0	24.3176	176.35	0	0	0	1335.9	0	45.119	0	2153.41	0	54.6797	5.22906	218.583	0	4.33743	0	19.3833	16.6704	51.7691	0	0	5.23068	0	0	125.504	5.16047	0	7.22941	0	0	344.382	0	24.5548	0	0	0	14.6271	223.795
hsa-miR-4710	0	0	0	4.65638	0	0	0	0	0	0	12.1588	0	0	0	0	0	0	0	0	0	0	0	0	0	0	0	0	0	0	0	0	0	0	0	0	0	0	0	0	0	0	0	0	0	0	0	0	0	0
hsa-miR-6761-5p	0	0	0	0	0	0	0	0	0	0	0	0	0	3.30717	0	0	0	0	0	0	0	0	0	0	0	0	0	0	0	0	0	0	0	0	0	0	0	0	0	0	0	0	0	0	0	8.92608	0	0	0
hsa-miR-210-5p	0	0	0	0	6.14958	45.0196	0	0	10.475	0	0	6.6318	0	4.63516	34.3475	0	0	51.9712	48.977	0	0	142.515	0	28.4248	6.17991	0	0	0	9.51268	0	10.7802	0	0	0	8.70389	4.29303	0	0	0	0	0	0	0	6.52202	0	4.45163	18.9025	0	8.02788
hsa-miR-3184-5p	5.16423	17.238	26.7775	18.7141	3.49101	3.95088	5.36653	5.83683	43.4201	5.2307	0	3.46337	7.28319	11.9562	18.1159	4.06101	11.0658	12.6116	14.0428	0	33.357	55.0267	4.16691	11.202	19.7532	12.8951	4.50427	3.41992	17.1319	5.63147	14.5109	3.36979	3.31343	0	15.6849	14.3541	0	8.84536	14.7501	5.26561	36.9399	15.1307	0	3.74572	5.76222	267.441	44.2396	4.89205	3.12999
hsa-miR-3140-3p	0	0	0	4.45009	0	0	0	0	0	0	0	0	0	0	0	0	0	0	0	0	0	0	0	0	0	0	0	0	0	0	0	0	0	0	0	0	0	0	0	0	4.86752	0	0	0	0	23.326	15.4104	0	0
hsa-miR-222-3p	1848.94	6930.57	710.423	1184.33	124.793	14754.2	309.512	1162.74	760.862	15.2454	0	2421.35	1528.85	703.427	1344.61	1356.8	1393.45	1610.9	3898.79	628.414	1502.29	734.285	231.118	1834.29	8537.46	415.104	1468.06	1698.73	1900.8	164.064	34.3199	659.229	109.405	196.396	1037.15	1642.96	330.281	176.231	605.326	66.0699	1809.27	1220.87	5.79829	390.752	388.822	6413.21	2287.39	1857.18	2289.55
hsa-miR-1229-3p	0	0	0	0	0	0	0	0	0	0	0	9.19248	0	0	3.41191	3.09629	4.13398	0	0	0	0	0	0	0	0	0	0	0	0	0	3.6673	0	0	0	0	9.92262	0	0	0	4.09503	0	0	0	0	0	0	0	0	9.55004
hsa-miR-1208	0	0	0	0	0	0	0	0	0	0	0	0	0	0	0	0	0	0	0	0	0	0	0	0	0	0	0	0	0	0	0	0	0	0	3.13844	0	0	0	0	0	0	0	0	0	0	0	0	0	0
hsa-miR-6894-5p	0	0	0	0	0	0	0	0	0	0	0	0	0	0	0	0	0	0	0	0	0	0	0	0	0	0	0	0	0	0	5.43846	0	0	0	0	0	0	0	0	0	0	0	0	0	0	0	0	0	0
hsa-miR-372-3p	0	0	0	0	0	0	0	12440.9	0	0	0	0	0	0	0	0	0	0	0	0	0	0	0	0	0	0	0	0	0	0	0	390.413	0	0	0	0	0	0	0	0	0	0	0	0	0	0	0	0	0
hsa-miR-15b-3p	10.7279	45.3998	188.57	135.728	10.3364	15.5251	116.911	5.20379	20.7598	21.1686	0	6.24848	17.3995	37.5604	9.60835	20.3627	72.9783	9.0238	6.09272	10.3948	60.825	62.1576	0	66.3504	36.9228	18.0531	28.5215	11.931	67.422	16.7854	0	29.7512	65.5684	29.1563	4.80928	4.09146	11.6377	0	27.8426	77.6317	7.42405	13.7507	10.6107	97.2127	61.9161	110.897	62.863	9.14494	6.6427
hsa-miR-542-3p	77.9883	5.65668	29.0984	11.1252	41.6943	47.9189	6.37009	20.6522	324.548	0	0	14.6712	23.4838	39.1215	0	79.6226	4.54738	4.04521	0	136.9	164.902	215.894	62.3528	0	14.5917	88.2958	3.00832	11.2879	14.5441	92.0581	0	282.258	170.574	51.3045	10.2527	15.1855	9.50543	0	29.3021	0	0	43.1215	0	1640.68	0	0	8.49744	87.1219	12.5108
hsa-miR-4728-5p	0	0	0	0	0	0	0	0	0	0	0	0	0	0	0	0	0	0	0	0	0	0	0	0	0	0	0	0	0	0	0	0	0	0	0	0	0	0	0	0	0	0	0	0	0	0	0	0	0
hsa-miR-3927-3p	0	0	0	0	0	0	0	0	0	0	0	0	0	0	0	0	0	0	0	0	0	0	0	0	0	0	0	0	0	0	0	5.95371	0	0	0	0	0	0	0	0	0	0	0	0	0	0	0	0	0
hsa-miR-6773-3p	0	0	0	0	0	0	0	0	0	0	0	0	0	0	0	0	0	0	0	0	0	0	0	0	0	0	0	5.47067	0	0	0	0	0	0	0	0	0	0	0	0	0	0	0	0	0	0	0	3.33513	0
hsa-miR-26b-3p	3.06776	23.9144	21.7989	29.8008	35.8391	13.1874	72.6048	0	11.8239	10.6552	0	20.0775	12.8976	9.86145	49.2492	14.2382	16.1225	44.4973	19.6056	5.44915	11.7097	27.3398	0	24.8717	36.1661	6.91645	18.6005	26.2162	10.3998	8.88715	0	71.8776	60.5153	0	12.6973	44.448	8.28441	43.4227	27.863	13.1876	0	15.4581	6.61923	7.23038	29.1742	0	0	0	19.9646
hsa-miR-135a-3p	5.79148	0	0	0	0	0	0	0	0	0	0	0	0	0	0	0	0	0	0	0	0	0	0	66.9248	0	4.9627	0	4.71173	0	10.7585	0	0	0	0	0	0	0	0	0	0	0	0	0	0	0	0	0	6.0566	0
hsa-miR-200b-5p	3.1753	50.7735	66.5209	23.2819	0	0	0	0	116.929	0	0	0	0	90.8598	229.548	0	0	48.5425	126.113	0	48.9836	107.538	105.437	0	58.3108	0	0	3.45525	509.359	0	0	0	14.1245	0	15.2294	0	3.11871	0	23.9308	0	0	0	0	41.5056	0	6.27343	0	3.41003	0
hsa-miR-4999-5p	0	0	0	0	0	0	0	0	0	0	0	0	0	0	0	3.72992	0	0	0	3.35776	0	0	0	0	0	6.09585	0	0	0	0	0	0	0	0	0	0	0	0	0	0	0	0	0	0	0	5.74967	0	0	0
hsa-miR-96-5p	0	178.566	1041.15	466.57	15.1898	0	266.946	48.83	1112.49	3.87184	0	0	0	105.107	3.10837	9.90338	0	83.4921	25.5089	7.79157	967.337	0	9.10174	0	164.382	8.79209	0	20.5466	152.067	41.5417	7.66903	8.35983	24.5159	0	10.4201	0	9.57916	0	148.651	804.328	0	6.60256	0	1443.46	13.1864	5.48899	0	0	4.23306
hsa-miR-128-3p	53130.1	265.052	623.982	530.828	136.135	251.919	406.629	723.535	227.978	229.111	0	17427.4	110.568	62.2795	120.759	36184.9	72.758	216.547	159.02	18525.8	335.464	337.342	51.5503	1372.09	465.766	227.394	368.84	27020.4	378.537	452.885	49.7843	78.0752	137.428	179.914	111.993	15439.4	27.556	266.567	177.911	148.198	553.303	82544.3	129.337	60.1852	645.119	3717.84	826.317	49979.7	19011
hsa-miR-615-3p	4.17937	163.787	36.5242	0	0	274.224	0	0	30.7976	0	0	0	0	14.6821	27.6184	0	0	0	116.358	0	40.9765	263.351	0	0	214.14	0	0	10.7623	0	0	0	14.6875	0	54.0323	3.77753	0	0	0	40.9736	0	0	0	0	4.93606	0	0	0	4.0358	0
hsa-miR-1915-5p	0	0	0	0	0	0	0	0	0	0	0	0	0	0	0	0	0	0	0	0	0	0	0	4.02124	0	0	0	0	0	0	0	0	0	0	0	0	0	0	0	0	0	0	0	0	0	0	0	0	0
hsa-miR-3667-5p	0	0	0	0	0	0	0	0	0	0	0	0	0	0	0	0	0	0	0	0	0	0	0	0	0	0	0	0	0	0	0	0	0	0	0	0	0	0	0	0	0	0	0	0	0	0	3.30689	0	0
hsa-miR-5586-3p	0	0	0	0	0	0	0	0	0	0	0	0	0	0	0	4.38186	0	0	0	0	0	0	0	0	0	0	0	0	0	0	0	0	0	0	0	0	0	0	0	0	0	0	0	0	0	0	0	0	0
hsa-miR-4330	0	0	0	0	0	0	0	0	0	0	0	0	0	0	0	0	0	0	0	0	0	0	0	0	0	0	0	0	0	0	0	0	0	0	13.7845	11.8983	0	0	0	0	0	0	0	0	0	0	0	0	0
hsa-miR-29b-1-5p	0	7.16485	0	0	0	13.1319	0	0	0	0	0	4.25165	0	0	7.97715	3.36969	0	0	0	3.96091	0	16.1381	4.10773	0	14.2617	22.0388	0	0	77.9045	0	0	0	6.36899	19.1023	0	5.23831	0	0	0	0	0	0	0	0	0	17.4329	25.9388	0	4.38308
hsa-miR-1537-5p	0	0	0	0	0	0	0	0	0	0	0	0	0	0	0	0	0	0	0	0	0	0	0	0	0	3.48536	0	0	0	0	0	0	0	0	0	0	0	0	0	0	0	0	0	0	0	0	0	0	0
hsa-miR-6854-3p	0	0	0	0	0	0	0	0	0	0	37.4939	0	0	0	0	0	0	0	0	0	0	0	0	0	0	0	0	0	0	0	0	0	0	0	0	0	0	0	0	0	0	0	0	0	0	0	0	0	0
hsa-miR-3152-5p	0	0	0	0	0	7.42408	0	0	0	0	0	0	0	0	0	0	0	0	0	0	0	0	0	0	0	0	0	0	0	0	0	0	0	0	0	0	0	0	0	0	0	0	0	0	0	0	0	0	0
hsa-miR-6842-3p	0	0	0	6.23803	3.135	0	12.4812	0	3.95029	6.05776	0	36.0961	25.2872	0	10.7314	11.2885	62.3327	20.226	0	10.0188	0	0	0	4.30847	4.74645	16.1606	22.4624	0	0	0	5.65269	0	4.80862	0	0	27.9751	3.59094	76.4302	0	0	8.07344	54.1606	3.87043	0	5.28267	23.3077	5.29565	0	34.5387
hsa-miR-15b-5p	13.1565	446.963	1342.49	782.272	109.249	143.667	317	233.325	86.7944	97.4474	24.3176	66.3086	296.688	327.795	568.023	226.712	234.397	117.311	1441.27	116.678	825.393	1795.23	91.9393	812.976	859.284	177.483	553.104	13.6592	1575.02	323.216	219.482	220.781	564.076	3451.04	85.7654	61.5228	179.371	284.876	190.838	861.892	303.239	50.5066	83.0345	373.924	157.389	1719.5	267.823	9.52777	76.6527
hsa-miR-181c-3p	120.454	9.44009	101.867	34.4882	17.5261	120.677	52.1973	14.6745	281.84	0	0	708.563	244.64	8.28352	16.9706	211.848	269.949	49.113	23.5161	29.3413	35.9725	27.0827	7.5912	40.2125	21.9534	110.78	191.152	272.112	21.4186	95.1918	0	46.6626	67.2341	0	25.6495	981.11	41.8609	27.497	53.0865	0	4.70624	212.248	0	23.9674	18.0633	38.0253	11.9912	116.521	774.403
hsa-miR-1343-3p	72.0882	0	0	5.58766	0	0	0	0	0	0	0	8.10735	0	0	4.24097	7.20931	0	0	3.93305	0	0	0	0	7.69838	3.46105	0	0	89.064	0	0	3.4584	0	0	0	0	4.95375	0	0	0	0	0	17.1884	0	0	0	0	0	56.2585	11.7375
hsa-miR-5196-3p	0	0	0	0	0	0	0	0	0	0	0	0	0	0	0	0	0	0	0	0	0	0	0	0	0	0	0	0	0	0	0	0	0	0	0	0	0	0	0	0	0	0	0	0	0	30.4004	0	0	0
hsa-miR-6756-5p	0	0	0	5.58766	0	0	0	0	0	0	24.8998	0	0	0	0	0	0	0	0	0	0	0	0	0	0	0	0	0	0	0	0	0	0	0	0	0	0	0	0	0	0	0	0	0	0	0	0	0	0
hsa-miR-6716-3p	0	0	0	0	0	0	0	0	0	0	0	4.6678	0	0	0	0	0	0	3.48378	3.35264	0	0	0	3.79364	0	0	0	0	0	0	0	0	0	0	0	6.11239	0	0	0	0	0	8.33069	0	0	0	0	0	0	5.12245
hsa-miR-5006-3p	0	0	0	0	0	0	0	0	0	0	0	0	0	0	0	3.53131	0	0	0	0	0	0	0	0	0	0	0	0	0	0	0	0	0	0	0	0	0	0	0	0	0	0	0	0	0	0	0	0	0
hsa-miR-365a-3p	32.4328	173.446	330.585	8.90017	139.694	315.468	0	40.0217	42.1754	0	0	66.3757	3.41999	350.387	37.1725	526.501	0	166.94	605.927	133.245	442.965	2673.53	11.2963	89.1505	619.433	11.0706	0	31.4583	363.38	62.885	0	173.071	65.2263	1117.99	187.26	69.1439	20.033	13.7485	170.287	14.4207	13.7477	151.403	0	250.718	4.62762	224.561	390.807	36.2534	112.926
hsa-miR-762	0	0	0	0	0	0	0	0	0	0	37.4939	0	0	0	0	0	0	0	0	0	0	0	0	0	0	0	0	0	0	0	0	0	0	0	0	0	0	0	0	0	0	0	0	0	0	4.35744	0	0	0
hsa-miR-760	6837.45	0	726.055	7.12917	0	0	0	33.996	11.5771	0	0	38.9391	0	0	3.24944	34.2491	11.486	0	0	30.9681	0	0	0	14.5085	176.193	12.6506	0	2228.87	0	5.95921	0	0	0	0	0	38.3866	0	0	0	0	12.3772	72.4758	0	0	0	23.8414	12.2588	7121.29	46.4607
hsa-miR-3679-5p	0	0	0	0	0	0	0	0	3.33391	0	0	0	0	0	0	0	0	0	0	0	0	0	0	5.17016	0	0	0	0	15.4377	0	0	0	0	0	0	0	0	0	0	0	5.52576	0	0	0	0	53.4011	17.1919	0	0
hsa-miR-765	0	0	0	0	0	0	0	4.31382	0	0	0	0	0	0	0	0	0	0	0	0	0	0	0	0	0	0	0	0	0	0	0	0	0	0	0	0	0	0	0	0	0	0	0	0	0	0	0	0	0
hsa-miR-5689	0	0	0	0	0	0	0	0	0	0	12.1588	0	0	0	0	0	0	0	4.18001	0	0	0	0	0	0	0	0	0	0	0	0	0	0	0	0	0	0	0	0	0	0	0	0	0	0	0	0	0	0
hsa-miR-450a-5p	28.3837	5.60015	60.5751	77.8765	44.8002	46.535	26.2246	4.56517	72.3103	0	0	13.0368	20.8078	9.31643	0	26.5894	0	4.9113	0	16.7913	79.5268	79.1202	0	0	22.9343	19.5963	7.30052	25.9282	7.28555	27.3145	0	139.454	11.0632	250.415	3.04636	8.3342	5.47869	3.21649	37.9954	0	0	50.6885	0	110.474	0	0	0	26.5761	26.5668
hsa-miR-4781-3p	0	0	0	0	0	0	0	0	0	0	0	0	3.37393	0	0	0	0	0	0	0	0	0	0	0	0	4.32646	3.99466	0	0	0	0	0	0	0	0	0	0	0	0	0	0	0	0	0	0	0	0	0	0
hsa-miR-5680	0	0	0	0	0	0	0	0	0	0	0	5.42749	0	0	0	0	0	0	0	0	0	0	0	0	0	0	0	0	0	0	0	0	0	0	0	4.63068	0	0	0	0	0	0	0	0	0	0	0	0	5.23714
hsa-miR-4667-5p	0	0	0	0	0	0	0	0	0	0	0	0	0	0	0	0	0	0	0	0	0	0	0	0	0	0	0	0	0	0	0	0	0	0	0	0	0	0	0	0	0	0	0	0	0	6.56093	0	0	0
hsa-miR-5682	0	0	0	0	0	0	0	0	0	0	0	0	0	0	0	5.22465	0	0	0	9.64984	0	0	0	0	0	0	0	0	0	0	0	0	0	0	0	0	0	0	0	0	0	0	0	0	0	0	0	0	0
hsa-miR-5683	0	0	0	0	0	0	0	0	3.21242	0	0	32.6537	0	3.17215	0	6.37795	0	0	0	54.3041	0	0	0	0	0	6.09585	0	0	0	19.5769	0	6.44137	0	0	0	37.5747	0	0	7.28643	0	0	17.6773	0	6.1294	0	0	0	0	34.813
hsa-miR-3529-3p	0	3.45614	8.65945	0	0	0	0	0	11.4113	0	0	0	0	0	0	214.268	0	0	0	106.378	8.62537	0	0	0	0	0	0	0	32.2946	0	0	0	0	0	0	4.94827	0	0	0	0	4.17603	371.43	0	0	0	0	0	0	0
hsa-miR-181c-5p	101.529	216.014	669.655	97.135	214.217	288.98	210.708	29.5745	171.111	9.081	0	7071.78	2063.1	50.5711	262.513	1001.88	359.243	839.214	59.2338	1130.62	197.932	58.4712	36.5572	51.2141	63.4616	280.175	1386.92	148.761	76.4898	332.647	3.214	916.997	77.1047	77.164	379.933	9169.84	1741.02	404.732	1048.25	5.00492	11.0243	271.599	3.44331	146.207	115.924	46.4238	32.3148	98.7198	7482.27
hsa-miR-5196-5p	0	0	0	0	0	0	0	0	0	0	0	0	0	0	0	0	0	0	0	0	0	0	0	0	0	0	0	0	0	0	0	0	0	0	0	0	0	0	0	0	0	0	0	0	0	5.1774	0	0	0
hsa-miR-519b-3p	0	0	0	0	0	0	0	6.2802	0	0	0	0	0	0	0	0	0	0	0	0	0	0	0	0	0	0	0	0	0	0	0	96.0368	0	0	0	0	0	0	0	0	0	0	0	0	0	0	0	0	0
hsa-miR-4724-5p	0	0	0	0	0	0	0	0	0	0	0	0	0	0	0	0	0	0	0	0	0	0	0	0	0	0	0	0	0	0	0	0	0	0	0	0	0	0	0	0	0	0	0	0	0	5.80432	0	0	0
hsa-miR-302f	0	0	0	0	0	0	0	0	0	0	0	0	0	0	0	0	0	0	0	0	0	0	0	6.06982	0	0	0	0	0	0	0	0	0	0	0	0	0	0	0	0	0	0	0	0	0	0	0	0	0
hsa-miR-365a-5p	0	5.62648	0	0	0	0	0	58.1291	13.7259	0	0	0	0	10.6343	0	0	0	0	18.9627	0	0	0	7.0082	0	5.77145	0	0	0	0	0	0	3.52635	0	0	0	0	0	0	0	0	36.9776	4.56458	0	3.21795	0	62.2589	374.741	0	0
hsa-miR-5690	0	0	0	0	0	0	0	0	0	0	0	0	4.69591	0	3.2591	0	0	0	0	0	0	0	0	0	0	0	4.78299	0	0	0	0	0	0	0	0	0	0	7.49918	0	0	0	0	0	0	0	0	0	0	0
hsa-miR-5695	0	0	0	0	0	0	0	0	0	0	0	0	0	0	0	0	0	0	0	0	0	0	0	0	0	0	0	0	0	0	0	5.64818	0	0	0	0	0	0	0	4.82044	0	0	0	0	0	0	0	0	0
hsa-miR-510-5p	0	0	0	0	0	0	0	0	0	0	0	0	0	0	0	0	0	0	0	0	0	0	0	0	0	0	0	0	0	0	0	0	0	163.727	0	0	0	0	0	0	0	0	0	0	0	0	0	0	0
hsa-miR-1265	0	0	0	0	0	0	0	0	0	0	0	0	0	0	0	0	0	0	0	0	0	0	0	0	0	0	0	0	0	0	0	0	0	0	0	0	0	0	0	0	0	0	0	0	0	0	0	0	0
hsa-miR-1264	24.0438	0	0	0	0	0	0	0	0	0	0	4.04024	0	0	0	9.61417	0	0	0	4.49705	0	0	0	10.6593	0	0	0	26.8105	0	0	0	0	0	0	0	3.41835	0	0	0	0	0	10.279	0	0	0	0	0	22.0782	7.11823
hsa-miR-1262	0	0	0	0	0	0	0	0	3.53668	0	0	0	0	3.75321	0	0	0	0	0	6.80826	0	0	7.57001	0	0	5.80893	0	0	0	3.02058	0	0	0	0	0	0	0	0	0	0	0	0	0	3.9271	0	0	0	0	0
hsa-miR-130b-3p	18.2961	429.229	320.328	182.685	87.2258	193.794	468.142	109.642	85.3252	50.0456	12.1588	67.0592	222.602	51.3457	106.441	113.493	773.881	50.0375	33.4882	237.454	388.891	244.045	76.5516	5261.84	70.5564	901.131	293.656	15.4443	605.637	596.774	105.383	160.875	16.4894	52.876	60.9175	64.4053	31.5956	17.4981	90.3697	16.4301	319.352	6.46595	31.4915	166.964	542.15	625.865	418.732	20.0108	66.2228
hsa-miR-497-3p	0	22.1188	5.70092	0	0	0	0	0	0	0	0	3.83975	0	6.19128	0	9.67725	0	0	0	10.7707	17.8463	63.911	0	0	4.86187	0	0	0	7.75223	0	0	0	0	0	0	5.73326	0	0	0	0	0	0	0	4.75916	0	0	0	0	5.26543
hsa-miR-1249-5p	0	0	0	0	0	0	0	0	0	0	0	0	0	0	0	0	0	0	0	0	0	0	0	0	0	0	0	0	0	0	0	0	0	0	0	0	0	0	0	0	0	0	0	0	0	23.8451	5.88471	0	0
hsa-miR-9-3p	35919	8.07504	152.516	0	0	0	0	11.3009	52.7189	0	24.3176	849.427	0	3.87979	0	18738.1	0	0	0	4174.08	29.4845	10.8973	0	5.31109	6.31767	0	0	24575.7	0	1057.77	0	0	0	26.7167	0	864.067	0	0	0	0	8.64155	1948.56	0	10.3675	0	38.052	23.0565	39937	1235.96
hsa-miR-659-5p	0	0	0	0	3.21726	4.79705	0	0	7.62967	0	0	6.20108	4.3725	3.49964	0	0	5.99909	0	4.29336	4.20297	0	0	0	0	0	5.97862	3.24181	0	0	0	0	4.34408	0	0	0	7.1723	0	11.2908	0	0	4.65314	4.20303	0	4.26211	0	29.7014	9.91408	0	4.77444
hsa-miR-379-3p	3.20899	0	0	0	0	45.4918	0	0	0	0	0	18.1117	0	0	0	75.3586	0	0	0	52.4387	0	0	0	27.5365	0	6.21308	0	5.26645	0	8.08523	0	11.9626	0	0	0	20.9464	0	0	0	0	0	44.9402	0	3.47211	0	0	0	3.25194	18.3478
hsa-miR-522-3p	0	0	0	0	0	0	0	0	0	0	0	3.33686	0	0	0	5.89707	0	0	0	3.18646	0	0	0	0	0	0	0	0	0	0	0	507.169	0	0	0	0	0	0	0	0	0	9.21382	0	0	0	0	0	0	4.8129
hsa-miR-660-3p	0	6.54345	14.3395	3.33756	0	0	0	0	3.48611	0	0	0	0	0	0	0	0	0	3.48378	0	3.68556	43.0154	0	0	9.40046	0	0	0	22.1922	0	0	0	0	9.12921	0	0	0	0	0	0	3.00662	0	0	0	0	8.95063	5.23374	0	0
hsa-miR-335-5p	220.495	66.0725	219.993	295.215	117.561	375.788	95.254	48.3098	149.623	0	328.287	654.266	104.338	57.4133	0	1301.9	34.312	97.085	3.06106	407.185	263.169	85.1644	27.5868	748.105	128.027	495.522	53.3569	375.446	265.711	298.852	0	1142.12	35.3376	3380.84	24.9719	553.237	189.714	55.5856	180.644	17.544	18.4908	198.347	0	37.5827	300.192	90.2031	6.6765	223.093	790.037
hsa-miR-708-3p	1124.36	13.8117	120.758	0	0	32.0917	0	9.64883	371.895	0	0	120.279	0	17.1593	0	65.2303	0	137.537	0	136.111	48.3582	0	6.76797	34.9015	25.1346	11.2306	0	114.578	0	69.3512	0	0	47.1557	0	30.8595	227.794	6.14363	0	24.1101	0	0	190.118	0	45.2329	0	3.52259	0	1195.29	129.29
hsa-miR-4770	0	0	0	0	0	0	0	0	0	0	0	0	0	0	0	0	0	0	0	0	0	0	4.12788	0	0	0	0	0	0	0	0	0	5.35905	0	0	0	0	0	0	0	0	0	0	0	0	0	0	0	0
hsa-miR-2110	3.88913	11.2993	7.40446	110.502	4.69953	3.52179	5.87096	76.1265	39.621	3.27832	18.747	13.2773	3.27291	13.4325	23.8596	17.0361	21.4967	9.8226	70.0663	11.2143	11.9411	26.031	11.8474	10.6593	26.8118	163.767	5.28544	3.61576	95.033	0	33.8879	0	0	0	6.78373	12.1223	3.40187	12.4986	3.89808	17.6447	27.0133	34.1615	3.69005	9.92521	0	154.821	17.6713	3.78649	15.1517
hsa-miR-4775	0	0	0	0	3.10015	56.9688	0	0	0	0	0	0	0	0	0	0	0	4.5119	0	0	0	0	0	0	0	0	0	0	0	0	0	9.23258	0	0	0	0	0	0	0	0	0	0	0	0	0	0	0	0	0
hsa-miR-2113	21.4544	0	0	0	0	0	0	0	0	0	0	4.22237	0	0	0	0	0	0	0	0	0	0	0	0	0	0	0	19.6311	0	0	0	0	0	0	0	5.67253	0	0	0	0	0	10.1364	0	0	0	0	0	22.667	4.2483
hsa-miR-1276	0	0	0	0	0	0	0	0	0	0	0	0	0	0	0	0	0	0	0	0	0	0	0	21.2444	0	0	0	0	0	4.30609	0	0	0	0	0	0	0	0	0	0	0	0	0	0	0	5.09822	0	0	0
hsa-miR-4303	0	0	0	0	0	0	0	0	0	0	49.7996	0	0	0	0	0	0	0	0	0	0	0	0	0	0	0	0	0	0	0	0	0	0	0	0	0	0	0	0	0	0	0	0	0	0	0	0	0	0
hsa-miR-1275	0	15.7217	0	5.34688	24.8036	13.363	20.9161	91.3562	33.3438	0	0	14.2771	165.944	23.55	74.3859	3.7246	3.30718	0	24.4885	0	0	0	30.1553	91.4923	47.9337	41.0498	130.492	0	46.3236	15.971	16.448	48.2125	15.1387	1196.85	106.081	7.0879	7.9407	325.697	30.1694	0	364.224	37.9305	0	7.76565	4.23228	8239.31	474.676	0	14.5732
hsa-miR-1272	0	0	0	0	0	0	0	0	0	0	0	0	0	0	0	0	0	0	0	0	0	0	0	0	0	0	0	0	0	0	0	0	0	0	0	0	0	0	0	0	0	0	0	0	0	0	3.16835	0	0
hsa-miR-1270	0	0	0	3.56459	0	0	0	12.615	0	0	0	0	0	6.62924	0	0	4.48235	0	3.20946	4.84711	0	39.1885	13.5938	14.0365	7.06482	6.79922	4.22835	0	0	4.85044	4.1667	0	0	0	0	0	0	0	0	0	38.3691	0	0	3.1677	0	96.0421	43.8258	0	0
hsa-miR-519b-5p	0	0	0	0	0	0	0	11.7223	0	0	12.1588	0	0	0	0	0	0	0	0	0	0	0	0	0	0	0	0	0	0	0	0	1028.25	0	0	0	0	0	0	0	0	0	0	0	0	0	0	0	0	0
hsa-miR-6793-3p	0	0	0	0	0	0	0	0	0	0	0	0	0	0	3.74337	0	0	0	0	0	0	0	0	0	0	0	0	0	0	0	0	0	0	0	0	0	0	0	0	6.24181	0	0	0	0	0	0	0	0	0
hsa-miR-627-5p	0	0	4.86165	7.78765	0	0	7.58996	0	5.00575	0	0	0	0	21.3864	0	6.12399	6.8636	0	0	13.4461	17.5359	12.3362	16.0076	0	12.6349	16.0068	0	0	16.6727	3.97255	0	0	0	0	0	0	0	0	0	0	0	0	0	10.9862	18.9624	0	0	0	0
hsa-miR-302b-5p	0	0	0	0	0	0	0	0	0	0	0	0	0	0	0	0	0	0	0	0	0	0	0	7.20791	0	0	0	0	0	0	0	0	0	0	0	0	0	0	0	0	0	0	0	0	0	0	0	0	0
hsa-miR-380-3p	0	0	4.73555	0	0	13.3826	0	0	0	0	0	29.8914	0	0	0	130.483	0	0	0	24.9696	0	0	0	14.6488	0	0	0	0	0	7.13527	0	9.38646	0	0	0	47.072	0	0	0	0	0	18.6243	0	0	0	0	0	0	51.1259
hsa-miR-485-5p	0	16.503	0	5.56261	0	41.4256	7.51863	303.703	8.72248	0	0	176.912	7.61954	7.21131	13.7948	41.858	58.2706	0	20.6081	132.131	0	0	6.88111	18.3577	45.18	4.45371	0	0	0	8.2441	0	8.25246	0	0	3.91675	130.427	0	0	0	0	0	240.8	0	6.6791	4.39547	0	0	0	230.727
hsa-miR-6505-3p	0	0	0	0	0	0	0	0	0	0	0	0	0	0	0	0	0	0	0	0	0	0	0	0	0	0	0	0	0	0	0	0	0	0	0	0	0	0	0	0	0	3.56281	0	0	0	0	0	0	0
hsa-miR-33a-3p	0	4.40994	22.6306	0	4.85025	0	0	0	6.4999	0	0	8.43258	0	7.27578	0	42.8412	0	4.04521	0	13.1677	17.082	46.561	0	0	10.9229	8.64885	0	0	16.2596	3.65507	0	4.24971	5.32345	22.2535	4.00773	15.5799	0	0	4.36252	0	0	5.10911	0	13.102	0	6.30947	22.0279	0	10.2839
hsa-miR-326	1165.55	19.5835	28.5374	13.3672	32.7501	4.49366	29.2449	3.41896	44.6008	10.0623	0	143.664	19.9537	20.6717	144.921	197.493	352.628	16.6792	40.2793	175.098	64.4902	51.3659	0	10.6276	31.1069	90.8516	10.4387	377.833	50.2892	16.1076	10.9716	25.0431	485.965	0	23.8434	158.927	14.2399	26.2471	22.5832	21.1613	0	50.304	5.65293	10.9199	21.8095	0	0	1221.64	211.384
hsa-miR-1278	0	0	0	0	0	0	0	9.10444	0	0	0	0	0	0	0	0	0	0	0	0	0	0	0	0	0	0	0	0	0	0	0	0	0	0	0	0	0	0	0	0	9.63279	0	0	0	0	37.7302	29.7885	0	0
hsa-miR-4785	0	0	0	0	0	0	0	0	0	0	0	0	0	0	0	0	14.8478	0	0	0	0	0	0	0	0	0	0	0	0	0	0	0	0	0	0	0	0	0	0	0	0	0	0	0	0	0	0	0	0
hsa-miR-1286	0	0	0	0	0	0	0	0	0	0	0	6.80413	0	0	0	4.1424	0	0	0	0	0	0	0	6.89355	0	0	0	0	0	0	0	0	0	0	0	9.31274	0	0	0	0	0	0	0	0	0	0	0	0	6.2801
hsa-miR-4317	0	0	0	0	0	0	0	0	0	0	0	0	0	0	0	0	0	0	0	0	0	11.3981	0	0	0	0	0	0	0	0	0	0	0	0	0	0	0	0	0	0	0	0	0	0	0	0	0	0	0
hsa-miR-1284	0	0	0	0	0	0	0	0	0	0	0	0	0	0	0	0	0	0	0	0	0	0	0	0	0	0	0	0	0	0	0	0	0	0	0	0	0	0	0	0	0	0	0	0	0	16.5486	0	0	0
hsa-miR-1283	0	0	0	0	0	0	0	0	0	0	0	3.31592	0	0	0	10.1771	0	0	0	3.18732	0	0	0	0	0	0	0	0	0	0	0	1540.85	0	0	0	4.11417	0	0	0	0	0	0	0	0	0	0	0	0	4.80243
hsa-miR-615-5p	0	0	47.4846	0	0	5.42184	0	0	0	0	0	0	0	0	0	0	0	0	0	0	0	0	0	0	12.9496	0	0	0	0	0	0	0	0	0	0	0	0	0	0	0	0	0	0	0	0	0	0	0	0
hsa-miR-1282	0	0	0	0	0	0	0	0	0	0	56.2409	0	0	0	0	0	0	0	0	0	0	0	0	0	0	0	0	0	0	0	0	0	0	0	0	0	0	0	0	0	8.07212	0	0	0	0	0	0	0	0
hsa-miR-130b-5p	4.02915	18.5209	116.194	61.4642	17.8261	39.9428	46.4914	0	26.288	30.3624	0	18.259	46.7514	4.19108	54.3794	14.2504	39.3606	8.66187	35.9166	3.70644	46.0426	28.7282	0	1220.41	38.0039	36.3406	69.7348	10.6023	177.428	26.9115	14.1627	33.9474	13.2978	40.7085	8.70389	20.9985	0	11.2488	11.7474	59.4169	4.32281	54.0197	25.3591	6.51161	21.5699	34.7654	20.2042	4.19303	24.5987
hsa-miR-99b-5p	12059.3	2779.46	1213.67	1286.09	2477.04	5767.04	2226.14	1387.75	2108.07	15.7373	24.8998	7871.44	3794.68	2333.29	3317.21	4599.27	467.553	4364.78	15788.7	6127.49	1926.85	3532.27	4304.32	4843.58	2822.52	3298.44	2657.37	18714.7	33.5815	5363.3	13.2204	2925.51	24032.3	519.614	3766.33	2226.79	2112.43	426.203	8443	260.303	55.7545	7867.54	35.4751	2426.35	407.499	139.687	19.1501	12507.4	17806.6
hsa-miR-1249-3p	22.0653	8.49005	4.19892	0	4.43406	5.49048	0	0	0	0	12.1588	153.769	3.30484	11.3555	22.5108	95.022	7.99878	9.0238	59.8611	146.015	5.08518	45.5924	0	17.7655	13.5692	0	6.34189	0	8.00412	0	0	0	0	438.676	21.7189	226.609	0	3.74959	5.59021	10.9653	0	94.2969	0	11.1883	0	11.082	5.12588	18.3821	228.51
hsa-miR-5699-5p	0	0	0	0	0	4.72577	0	0	0	0	0	4.03682	0	0	0	5.67642	0	0	0	0	0	0	0	5.03356	0	0	0	0	0	0	0	3.60242	0	0	0	6.179	0	0	0	0	0	3.35583	0	0	0	0	0	0	4.03244
hsa-miR-9-5p	19014.4	67.384	3920.66	8.90017	11.3362	0	0	138.006	1725.02	0	37.4939	32159	0	54.9177	16.3414	134123	0	16.8155	12.2442	164530	160.903	43.5428	58.9823	247.593	70.0177	352.279	0	9076.11	7.48035	64681.4	0	57.1523	165.899	8.11964	8.29122	43601.6	5.56022	0	49.3927	0	19.0445	146318	0	171.574	0	149.313	76.3688	21777.1	31169.3
hsa-miR-379-5p	1471.62	125.557	101.591	26.7005	6.67986	132.108	0	268.875	125.264	0	0	117.813	11.4427	683.237	0	1261.91	21.0833	4.04521	4.47789	9076.53	58.7786	10.2764	260.848	9.48409	197.358	704.704	0	41.5008	7.06121	254.948	0	33.1872	382.86	0	7.8461	176.865	8.55459	0	9.3392	0	0	2702.01	0	361.01	0	0	0	1498.03	153.78
hsa-miR-522-5p	0	0	0	0	0	0	0	11.7223	0	0	12.1588	0	0	0	0	0	0	0	0	0	0	0	0	0	0	0	0	0	0	0	0	1028.25	0	0	0	0	0	0	0	0	0	0	0	0	0	0	0	0	0
hsa-miR-1468-5p	0	8.68967	10.8994	6.23803	46.8593	9.81234	24.5464	0	4.94829	4.70916	0	28.9031	28.972	0	22.8241	4.48589	26.8709	20.3911	6.33171	0	0	0	0	92.6767	10.4989	7.50259	32.4004	0	0	0	3.49857	0	4.78358	0	0	20.6041	5.08345	50.3744	4.25259	0	0	4.73563	5.89851	0	23.7657	9.16076	0	0	25.5388
hsa-miR-193a-5p	39.0693	882.704	124.562	580.185	185.616	532.056	0	58.6837	171.929	0	0	25.8888	25.4829	173.347	122.049	35.2282	5.18272	61.1733	397.571	9.17456	346.32	539.93	10.4909	6.60632	593.571	7.73704	10.7883	22.2624	184.419	7.34686	0	11.6627	193.775	141.664	21.1049	37.9031	48.2072	7.49918	26.2323	4.25642	30.5778	28.7197	0	34.8237	5.70035	73.2529	0	44.8124	24.8959
hsa-miR-335-3p	18.5619	14.104	130.162	15.5753	159.314	773.654	60.7747	0	25.9911	0	0	260.739	465.442	38.6789	22.8675	116.17	21.0833	44.2017	10.4494	89.3445	58.3873	7.67937	5.0582	4049.71	22.2942	115.938	354.834	48.4991	95.3823	200.724	0	779.555	76.0545	0	15.2294	215.377	99.97	219.737	203.523	8.44218	0	251.638	0	71.7739	11.125	7.48987	0	18.0347	265.261
hsa-miR-548o-3p	0	0	6.50429	4.65638	5.82281	7.49939	19.2621	0	9.6349	5.02935	0	6.90435	6.33884	4.02028	7.31865	6.5715	9.92155	9.8226	3.72772	3.5907	4.36644	0	0	12.519	6.63631	9.68155	4.45959	0	0	3.46328	0	14.3203	0	0	0	7.62863	3.71818	6.24931	0	3.92046	4.7795	9.47082	0	0	9.53198	8.44919	4.00265	0	7.87921
hsa-miR-708-5p	74.4186	566.763	936.281	0	0	64.7407	0	144.716	537.381	0	0	276.52	0	306.38	4.27983	683.784	0	250.188	111.763	534.376	593.547	374.024	51.086	149.849	415.494	3.05397	0	30.5698	153.235	204.605	0	0	41.875	40.1857	127.446	262.412	10.1716	0	118.087	0	14.0678	499.426	0	241.056	0	94.3394	0	76.6803	339.055
hsa-miR-4791	0	8.83795	20.3301	0	38.3335	8.39274	0	43.5136	267.538	0	0	6.56683	77.7478	351.678	25.9245	4.2244	0	33.3584	208.168	84.8098	15.7978	39.5096	43.5256	25.4174	13.4781	130.475	56.5377	0	2399.09	180.633	0	12.4568	98.8622	146.43	49.6857	6.0002	647.9	121.825	81.9558	0	99.0454	38.7742	0	613.834	0	191.679	65.3819	0	6.4477
hsa-miR-660-5p	1161.09	260.947	1092.71	568.551	207.663	195.312	279.989	22.1401	126.823	10.5889	0	137.653	42.9168	71.656	23.3068	125.166	99.2155	281.659	22.3563	48.9304	180.885	1347.63	10.6737	327.181	206.81	210.541	21.3049	563.909	975.225	70.9022	0	659.799	62.7743	298.769	213.681	242.19	151.772	12.1593	268.546	22.1627	31.5991	121.632	4.8325	56.3234	321.298	64.9181	26.7133	1270.22	144.659
hsa-miR-1289	0	0	0	0	0	0	0	0	0	0	0	0	0	0	0	0	0	0	0	0	0	0	0	0	0	0	0	0	0	0	0	0	0	0	0	0	0	0	0	0	0	0	0	0	0	4.27026	0	0	0
hsa-miR-1299	0	0	0	0	0	0	4.19688	15.0984	20.6302	0	0	8.76815	4.95104	0	0	19.9923	0	16.8155	0	29.6171	0	0	3.19456	0	0	10.1988	0	0	0	6.79184	0	0	11.9247	0	0	11.2288	0	0	0	0	4.64003	0	0	14.5761	0	39.485	0	0	5.82113
hsa-miR-4326	0	0	0	5.34688	0	20.3868	6.41646	0	20.1632	11.2361	0	0	0	0	5.65462	0	4.13398	0	8.72334	0	0	0	0	10.9148	0	14.1996	0	0	15.5089	3.16844	0	0	4.24032	0	0	3.19193	0	6.07967	3.20603	48.856	0	0	6.35722	0	0	3.95309	0	0	0
hsa-miR-4328	0	0	0	0	0	0	0	0	0	0	0	0	0	0	0	0	0	0	0	0	0	4.49779	0	0	0	0	0	0	0	0	0	0	0	0	0	0	0	0	0	0	0	0	0	0	0	0	0	0	0
hsa-miR-1294	0	0	0	35.6007	0	0	5.15728	0	0	0	0	0	0	0	0	0	3.99939	0	0	0	0	0	0	0	0	0	0	0	0	0	0	0	0	0	0	0	0	0	0	3.32972	7.20468	0	0	0	0	25.5234	10.8659	0	0
hsa-miR-1293	0	0	0	0	0	0	0	0	0	0	0	0	0	0	0	0	0	0	0	0	0	0	0	0	0	0	0	0	0	0	0	0	0	0	0	0	0	0	0	0	0	0	0	0	0	0	0	0	0
hsa-miR-1291	9.03006	0	0	0	0	0	0	24.3521	24.2196	0	74.9878	0	0	10.5006	3.10757	0	0	0	17.2114	3.55786	0	0	4.42657	0	5.62862	6.23519	0	0	7.64853	3.78328	0	0	0	4.25307	30.0284	0	0	5.62886	22.8314	0	10.252	12.8855	0	29.2058	0	28.7424	0	8.45504	4.43301
hsa-miR-1290	0	0	0	7.78765	0	0	0	0	0	0	0	0	0	0	0	0	0	0	0	0	0	0	0	0	0	0	0	0	0	0	0	0	0	0	0	0	0	0	0	0	0	0	0	0	3.3381	4.66452	7.68992	0	0
hsa-miR-7107-5p	0	0	0	0	0	0	0	0	0	0	24.8998	0	0	0	0	0	0	0	0	0	0	0	0	0	0	0	0	0	0	0	0	0	0	0	0	0	0	0	0	0	0	0	0	0	0	0	0	0	0
hsa-miR-380-5p	0	0	0	0	0	0	0	0	0	0	0	0	0	3.22206	0	58.4046	0	0	0	102.458	0	0	0	0	0	5.97862	0	0	0	4.77524	0	0	0	0	0	3.70195	0	0	0	0	0	18.9302	0	3.75918	0	0	0	0	3.33428
hsa-miR-346	26.0023	0	0	0	0	0	0	0	0	0	0	43.7206	0	0	0	16.0709	0	0	5.17506	11.7712	0	0	0	0	0	0	0	64.9041	0	0	0	0	0	0	0	56.5382	0	0	0	0	0	58.782	0	0	0	0	0	24.0129	59.4474
hsa-miR-6830-3p	0	0	0	0	0	0	0	0	0	0	0	0	0	0	0	0	0	0	0	0	0	0	0	0	0	0	0	0	0	0	0	0	0	0	0	0	0	0	0	0	0	0	0	0	0	0	0	0	0
hsa-miR-485-3p	0	5.71687	0	5.34688	3.32921	48.4176	0	154.869	3.9926	0	12.1588	184.139	0	6.1512	22.7513	91.4703	69.8642	0	62.708	95.0685	0	0	0	22.3825	8.57151	0	0	3.74565	0	13.1543	0	53.3184	0	0	4.80928	178.193	0	0	5.60898	5.595	0	202.084	0	0	0	0	0	0	161.077
hsa-miR-627-3p	0	0	0	0	0	0	0	0	0	0	0	0	0	0	0	6.04157	0	0	0	0	0	0	0	0	0	4.25988	0	0	0	0	0	0	0	0	0	0	0	0	0	0	0	0	0	0	0	0	0	0	0
hsa-miR-302b-3p	0	0	0	0	0	0	0	68.836	0	0	0	0	0	0	0	0	0	0	0	0	0	0	0	2595.13	0	0	0	0	0	0	0	0	0	0	0	0	0	0	0	0	0	4.23895	0	0	0	0	0	0	0
hsa-miR-3689a-5p	0	0	0	0	0	0	0	0	0	0	0	0	0	0	0	0	0	0	0	0	0	0	0	0	0	0	0	0	0	0	0	0	0	0	0	0	0	0	0	0	0	0	0	0	0	8.99744	0	0	0
hsa-miR-4321	0	0	0	0	0	0	0	0	0	0	0	0	0	0	0	0	0	0	0	0	0	21.9125	0	0	0	0	0	0	0	0	0	0	0	0	0	0	0	0	0	0	0	0	0	0	0	0	0	0	0
hsa-miR-4324	0	0	0	0	0	0	0	0	0	0	0	0	0	0	0	0	0	0	0	0	0	16.146	0	0	0	0	0	0	0	0	0	0	0	0	0	0	0	0	0	0	0	7.46772	0	0	0	0	0	0	0
[truncated: 15 more columns]

## Sheet: TSI-miRNAs-Healthy-disease
TSI values for miRNAs in healthy and disease samples
miRNA_id	shannon entropy score
hsa-miR-3591-3p	1
hsa-miR-4290	1
hsa-miR-7151-3p	1
hsa-miR-3190-3p	1
hsa-miR-519d-3p	1
hsa-miR-4699-3p	1
hsa-miR-6501-3p	1
hsa-miR-6717-5p	1
hsa-miR-7151-5p	1
hsa-miR-519d-5p	1
hsa-miR-3681-5p	1
hsa-miR-6832-3p	1
hsa-miR-1537-3p	1
hsa-miR-4281	1
hsa-miR-6501-5p	1
hsa-miR-4289	1
p-hsa-miR-178	1
p-hsa-miR-175	1
hsa-miR-6071	1
hsa-miR-6070	1
hsa-miR-548ar-3p	1
hsa-miR-6081	1
hsa-miR-7114-3p	1
p-hsa-miR-158	1
hsa-miR-506-5p	1
p-hsa-miR-161	1
hsa-miR-518f-3p	1
p-hsa-miR-160	1
hsa-miR-1909-5p	1
hsa-miR-1910-3p	1
p-hsa-miR-131	1
p-hsa-miR-145	1
p-hsa-miR-143	1
hsa-miR-4708-3p	1
hsa-miR-6881-3p	1
hsa-miR-5194	1
hsa-miR-5193	1
hsa-miR-5088-5p	1
p-hsa-miR-114	1
hsa-miR-892c-3p	1
hsa-miR-4753-5p	1
hsa-miR-6816-3p	1
hsa-miR-4636	1
p-hsa-miR-115-1	1
p-hsa-miR-320-2	1
p-hsa-miR-115-2	1
p-hsa-miR-320-1	1
hsa-miR-6885-3p	1
hsa-miR-4786-3p	1
hsa-miR-7155-3p	1
hsa-miR-4701-5p	1
hsa-miR-6750-3p	1
hsa-miR-383-3p	1
hsa-miR-1255b-5p	1
hsa-miR-6861-3p	1
hsa-miR-6733-5p	1
hsa-miR-1183	1
p-hsa-miR-61	1
hsa-miR-4698	1
hsa-miR-6877-3p	1
hsa-miR-1193	1
hsa-miR-6865-5p	1
p-hsa-miR-55	1
hsa-miR-520g-3p	1
hsa-miR-4769-3p	1
hsa-miR-6790-5p	1
p-hsa-miR-81	1
hsa-miR-4713-3p	1
p-hsa-miR-73	1
hsa-miR-4713-5p	1
hsa-miR-4654	1
p-hsa-miR-92	1
hsa-miR-579-3p	1
hsa-miR-4663	1
p-hsa-miR-98	1
hsa-miR-3689b-3p	1
hsa-miR-3121-3p	1
hsa-miR-6770-3p	1
hsa-miR-520g-5p	1
hsa-miR-6860	1
hsa-miR-4423-3p	1
hsa-miR-7162-5p	1
hsa-miR-4709-3p	1
hsa-miR-548n	1
hsa-miR-6879-5p	1
hsa-miR-302c-5p	1
hsa-miR-4778-5p	1
hsa-miR-3689b-5p	1
hsa-miR-548s	1
hsa-miR-548w	1
hsa-miR-6787-5p	1
hsa-miR-6718-5p	1
hsa-miR-3682-3p	1
hsa-miR-548ao-3p	1
hsa-miR-517c-3p	1
hsa-miR-6743-5p	1
hsa-miR-6855-5p	1
hsa-miR-548az-5p	1
hsa-miR-3922-3p	1
hsa-miR-6855-3p	1
hsa-miR-3942-5p	1
hsa-miR-7113-5p	1
hsa-miR-4649-5p	1
hsa-miR-552-5p	1
p-hsa-miR-277	1
hsa-miR-5000-3p	1
hsa-miR-4804-3p	1
p-hsa-miR-251	1
p-hsa-miR-259	1
p-hsa-miR-258	1
hsa-miR-373-5p	1
p-hsa-miR-262	1
p-hsa-miR-266	1
p-hsa-miR-264	1
hsa-miR-6775-3p	1
hsa-miR-548ah-3p	1
hsa-miR-6847-3p	1
p-hsa-miR-238	1
hsa-miR-5087	1
hsa-miR-6892-3p	1
p-hsa-miR-243	1
hsa-miR-514b-5p	1
hsa-miR-1469	1
hsa-miR-933	1
hsa-miR-4504	1
hsa-miR-4506	1
hsa-miR-4505	1
hsa-miR-4507	1
p-hsa-miR-227	1
hsa-miR-3652	1
hsa-miR-4500	1
hsa-miR-216b-3p	1
hsa-miR-147a	1
hsa-miR-3194-5p	1
hsa-miR-3660	1
hsa-miR-6783-3p	1
hsa-miR-4511	1
hsa-miR-4523	1
hsa-miR-4526	1
hsa-miR-3674	1
hsa-miR-3610	1
hsa-miR-4436a	1
hsa-miR-8062	1
hsa-miR-6803-5p	1
hsa-miR-7110-3p	1
hsa-miR-376b-5p	1
hsa-miR-6734-3p	1
hsa-miR-4520-3p	1
hsa-miR-507	1
hsa-miR-892a	1
hsa-miR-548ag	1
hsa-miR-548an	1
hsa-miR-4690-5p	1
hsa-miR-521	1
hsa-miR-527	1
hsa-miR-3186-3p	1
hsa-miR-3925-5p	1
hsa-miR-6738-3p	1
hsa-miR-524-3p	1
hsa-miR-520f-5p	1
hsa-miR-559	1
hsa-miR-1273g-5p	1
hsa-miR-544b	1
hsa-miR-6791-3p	1
hsa-miR-7154-3p	1
hsa-miR-4535	1
hsa-miR-4539	1
hsa-miR-5584-5p	1
hsa-miR-5584-3p	1
hsa-miR-4783-3p	1
hsa-miR-4477b	1
hsa-miR-320e	1
hsa-miR-4677-5p	1
hsa-miR-581	1
hsa-miR-301b-5p	1
hsa-miR-6891-3p	1
hsa-miR-3150a-5p	1
hsa-miR-1236-3p	1
hsa-miR-526b-5p	1
hsa-miR-597-3p	1
hsa-miR-4491	1
hsa-miR-3166	1
hsa-miR-524-5p	1
hsa-miR-7161-5p	1
hsa-miR-6809-3p	1
hsa-miR-526b-3p	1
hsa-miR-371b-3p	1
hsa-miR-518d-3p	1
hsa-miR-597-5p	1
hsa-miR-6810-3p	1
hsa-miR-3183	1
hsa-miR-302d-5p	1
hsa-miR-3198	1
hsa-miR-3199	1
hsa-miR-6883-3p	1
hsa-miR-6871-5p	1
hsa-miR-3663-3p	1
hsa-miR-6732-3p	1
hsa-miR-499b-5p	1
hsa-miR-5590-3p	1
hsa-miR-513a-5p	1
hsa-miR-6720-3p	1
hsa-miR-6802-3p	1
hsa-miR-4787-5p	1
hsa-miR-5702	1
p-hsa-miR-331	1
hsa-miR-5706	1
hsa-miR-4693-3p	1
hsa-miR-6747-5p	1
hsa-miR-3689c	1
hsa-miR-3689e	1
hsa-miR-548at-5p	1
hsa-miR-4715-5p	1
hsa-miR-6760-3p	1
hsa-miR-6760-5p	1
p-hsa-miR-325	1
p-hsa-miR-328	1
hsa-miR-208b-5p	1
hsa-miR-6784-3p	1
hsa-miR-4740-3p	1
hsa-miR-6826-3p	1
hsa-miR-607	1
hsa-miR-600	1
hsa-miR-548g-3p	1
hsa-miR-6838-3p	1
hsa-miR-622	1
hsa-miR-2681-3p	1
hsa-miR-4450	1
hsa-miR-7153-5p	1
hsa-miR-2278	1
hsa-miR-5585-5p	1
hsa-miR-6767-5p	1
hsa-miR-3134	1
hsa-miR-4464	1
hsa-miR-4467	1
hsa-miR-3149	1
hsa-miR-4472	1
hsa-miR-3147	1
hsa-miR-3159	1
hsa-miR-4433a-5p	1
hsa-miR-4480	1
hsa-miR-4483	1
hsa-miR-3153	1
hsa-miR-4489	1
hsa-miR-519c-3p	1
hsa-miR-3678-3p	1
hsa-miR-518a-5p	1
hsa-miR-4747-5p	1
hsa-miR-4422	1
hsa-miR-6818-3p	1
hsa-miR-7108-3p	1
hsa-miR-7153-3p	1
hsa-miR-3116	1
hsa-miR-216a-3p	1
hsa-miR-6753-5p	1
hsa-miR-518c-3p	1
hsa-miR-219b-3p	1
hsa-miR-3144-3p	1
hsa-miR-4664-5p	1
hsa-miR-367-3p	1
hsa-miR-519e-3p	1
p-hsa-miR-4	1
hsa-miR-499a-3p	1
hsa-miR-6134	1
hsa-miR-3150b-3p	1
hsa-miR-7850-5p	1
hsa-miR-6514-3p	1
hsa-miR-6790-3p	1
hsa-miR-519e-5p	1
hsa-miR-520e	1
hsa-miR-6502-5p	1
p-hsa-miR-25	1
p-hsa-miR-15	1
p-hsa-miR-14	1
hsa-miR-525-5p	1
hsa-miR-4652-3p	1
hsa-miR-3944-5p	1
hsa-miR-6833-3p	1
p-hsa-miR-47	1
hsa-miR-4768-3p	1
hsa-miR-525-3p	1
hsa-miR-4712-3p	1
hsa-miR-3920	1
hsa-miR-3926	1
hsa-miR-4700-5p	1
hsa-miR-7160-3p	1
hsa-miR-517-5p	1
hsa-miR-6785-3p	1
hsa-miR-7159-3p	1
hsa-miR-500b-3p	1
hsa-miR-3938	1
hsa-miR-3939	1
hsa-miR-6733-3p	1
hsa-miR-202-3p	1
hsa-miR-489-5p	1
hsa-miR-214-5p	1
hsa-miR-6785-5p	1
hsa-miR-7159-5p	1
hsa-miR-656-5p	1
hsa-miR-1233-3p	1
hsa-miR-6769b-5p	1
hsa-miR-4419a	1
hsa-miR-3127-3p	1
hsa-miR-5009-5p	1
hsa-miR-3907	1
hsa-miR-6797-5p	1
hsa-miR-2115-3p	1
hsa-miR-6741-5p	1
hsa-miR-3915	1
hsa-miR-3918	1
hsa-miR-4734	1
hsa-miR-6862-5p	1
p-hsa-miR-10-1	1
p-hsa-miR-10-2	1
hsa-miR-4748	1
hsa-miR-372-5p	1
hsa-miR-1244	1
hsa-miR-1243	1
hsa-miR-6850-5p	1
hsa-miR-1253	1
hsa-miR-6780b-3p	1
hsa-miR-1256	1
hsa-miR-3663-5p	1
hsa-miR-6837-5p	1
hsa-miR-1208	1
hsa-miR-6894-5p	1
hsa-miR-3927-3p	1
hsa-miR-1915-5p	1
hsa-miR-3667-5p	1
hsa-miR-5586-3p	1
hsa-miR-1537-5p	1
hsa-miR-6854-3p	1
hsa-miR-5196-3p	1
hsa-miR-5006-3p	1
hsa-miR-5196-5p	1
hsa-miR-4724-5p	1
hsa-miR-302f	1
hsa-miR-510-5p	1
hsa-miR-1265	1
hsa-miR-4303	1
hsa-miR-1272	1
hsa-miR-302b-5p	1
hsa-miR-4785	1
hsa-miR-4317	1
hsa-miR-1284	1
hsa-miR-1289	1
hsa-miR-4328	1
hsa-miR-1293	1
hsa-miR-7107-5p	1
hsa-miR-6830-3p	1
hsa-miR-3689a-5p	1
hsa-miR-4321	1
hsa-miR-4486	0.998573
hsa-miR-200a-5p	0.996382
hsa-miR-515-5p	0.995844
hsa-miR-518b	0.995056
hsa-miR-3126-3p	0.994501
hsa-miR-514a-5p	0.993682
hsa-miR-512-3p	0.990604
hsa-miR-1273f	0.987194
hsa-miR-513b-5p	0.986204
p-hsa-miR-97	0.985128
hsa-miR-520a-5p	0.983963
hsa-miR-5695	0.983891
hsa-miR-302c-3p	0.98377
p-hsa-miR-105	0.983198
hsa-miR-518a-3p	0.981989
hsa-miR-372-3p	0.981819
hsa-miR-371a-3p	0.978701
hsa-miR-523-3p	0.978574
hsa-miR-1283	0.977388
hsa-miR-517a-3p	0.976501
hsa-miR-517b-3p	0.976501
hsa-miR-515-3p	0.975636
hsa-miR-762	0.975065
hsa-miR-302a-3p	0.974802
hsa-miR-6824-3p	0.973905
hsa-miR-512-5p	0.973078
hsa-miR-638	0.972559
p-hsa-miR-133	0.971462
hsa-miR-4441	0.970549
p-hsa-miR-176	0.96798
hsa-miR-516b-5p	0.964533
hsa-miR-3195	0.964118
hsa-miR-606	0.963052
hsa-miR-7111-3p	0.962891
hsa-miR-3180-3p	0.961352
hsa-miR-4687-5p	0.959804
hsa-miR-6786-3p	0.958395
hsa-miR-519a-3p	0.958132
hsa-miR-6756-5p	0.957378
hsa-miR-4298	0.956081
hsa-miR-516a-5p	0.956043
hsa-miR-7162-3p	0.955223
hsa-miR-1282	0.9551
hsa-miR-302d-3p	0.954976
hsa-miR-4259	0.954476
hsa-miR-498	0.954286
hsa-miR-7110-5p	0.953636
hsa-miR-211-3p	0.952839
hsa-miR-513c-5p	0.951829
hsa-miR-520a-3p	0.950955
hsa-miR-155-3p	0.94827
hsa-miR-522-3p	0.942551
hsa-miR-888-5p	0.9418
hsa-miR-208a-3p	0.940845
hsa-miR-508-5p	0.938051
hsa-miR-4644	0.93793
hsa-miR-6130	0.933846
hsa-miR-6775-5p	0.933123
hsa-miR-5689	0.932827
hsa-miR-6783-5p	0.932623
hsa-miR-519a-5p	0.930765
hsa-miR-523-5p	0.930765
hsa-miR-518e-5p	0.930765
hsa-miR-519c-5p	0.930765
hsa-miR-519b-5p	0.930765
hsa-miR-522-5p	0.930765
hsa-miR-302b-3p	0.928496
hsa-miR-323b-5p	0.926356
hsa-miR-203b-5p	0.925819
hsa-miR-520d-3p	0.922089
hsa-miR-519b-3p	0.921317
hsa-miR-1273a	0.918606
hsa-miR-495-5p	0.917074
hsa-miR-6727-5p	0.914568
p-hsa-miR-271-1	0.911612
p-hsa-miR-271-2	0.911612
hsa-miR-329-5p	0.911046
hsa-miR-302a-5p	0.910617
hsa-miR-2392	0.910047
hsa-miR-6873-3p	0.909617
hsa-miR-548j-3p	0.909266
hsa-miR-373-3p	0.90771
hsa-miR-3193	0.90766
hsa-miR-4437	0.906917
hsa-miR-125b-2-3p	0.905767
hsa-miR-1273d	0.904813
hsa-miR-4286	0.904173
hsa-miR-6826-5p	0.901083
hsa-miR-499a-5p	0.900831
hsa-miR-1249-5p	0.897184
hsa-miR-6763-5p	0.89382
hsa-miR-3173-3p	0.892947
hsa-miR-518e-3p	0.892558
hsa-miR-6128	0.892214
hsa-miR-585-3p	0.891309
hsa-miR-3168	0.887181
hsa-miR-3180-5p	0.886392
hsa-miR-520d-5p	0.885719
hsa-miR-7854-3p	0.885022
p-hsa-miR-202	0.88402
hsa-miR-378e	0.881677
hsa-miR-1910-5p	0.879026
hsa-miR-422a	0.878831
p-hsa-miR-125	0.878489
p-hsa-miR-222	0.878331
hsa-miR-570-3p	0.876809
hsa-miR-412-3p	0.876345
hsa-miR-1228-3p	0.876278
hsa-miR-1-5p	0.875687
hsa-miR-548ax	0.875304
hsa-miR-3164	0.874609
hsa-miR-579-5p	0.872086
hsa-miR-4324	0.872048
hsa-miR-6739-5p	0.869826
hsa-miR-18b-3p	0.869462
hsa-miR-4686	0.869199
hsa-miR-7848-3p	0.868971
p-hsa-miR-256	0.86884
hsa-miR-4435	0.868254
hsa-miR-6730-5p	0.867865
hsa-miR-6715a-3p	0.867548
hsa-miR-6507-5p	0.867462
hsa-miR-188-3p	0.866385
hsa-miR-6772-5p	0.865972
hsa-miR-1260a	0.865324
hsa-miR-6773-3p	0.865255
hsa-miR-6802-5p	0.864487
hsa-miR-4482-3p	0.862811
hsa-miR-4476	0.86217
hsa-miR-6731-5p	0.861779
hsa-miR-5682	0.861507
hsa-miR-3662	0.861505
p-hsa-miR-29	0.861124
hsa-miR-4463	0.860994
hsa-miR-3135a	0.860035
hsa-miR-4433b-3p	0.859689
hsa-miR-548al	0.859474
hsa-miR-3074-5p	0.858726
hsa-miR-3129-5p	0.858702
p-hsa-miR-83	0.858455
hsa-miR-4800-3p	0.858435
hsa-miR-2276-3p	0.857974
hsa-miR-3960	0.857178
p-hsa-miR-21	0.857108
hsa-miR-196b-3p	0.856477
hsa-miR-4665-5p	0.856236
hsa-miR-6891-5p	0.856092
hsa-miR-5589-5p	0.855539
hsa-miR-4537	0.855204
hsa-miR-653-3p	0.855188
hsa-miR-4458	0.855005
hsa-miR-4687-3p	0.853337
hsa-miR-4689	0.853212
hsa-miR-3178	0.853157
hsa-miR-3136-5p	0.853119
hsa-miR-4743-5p	0.853092
hsa-miR-6756-3p	0.85306
hsa-miR-208b-3p	0.852821
hsa-miR-643	0.852779
hsa-miR-6866-5p	0.852619
hsa-miR-4442	0.852461
hsa-miR-4707-3p	0.852217
hsa-miR-6852-3p	0.852052
hsa-miR-1287-3p	0.851752
hsa-miR-548u	0.851653
hsa-miR-942-3p	0.851438
hsa-miR-627-3p	0.851401
hsa-miR-6772-3p	0.850773
hsa-miR-3129-3p	0.850742
hsa-miR-19a-5p	0.850693
hsa-miR-4661-5p	0.850668
hsa-miR-7846-3p	0.85064
p-hsa-miR-174	0.850616
hsa-miR-4518	0.850524
hsa-miR-4749-5p	0.850501
hsa-miR-556-3p	0.850495
hsa-miR-6819-3p	0.850457
hsa-miR-7978	0.850456
hsa-miR-1305	0.850232
hsa-miR-4664-3p	0.850081
hsa-miR-5188	0.85003
hsa-miR-4770	0.849885
hsa-miR-4525	0.849752
hsa-miR-4651	0.84967
hsa-miR-4796-3p	0.84961
hsa-miR-4496	0.849429
hsa-miR-384	0.849202
hsa-miR-1285-5p	0.849178
hsa-miR-4772-5p	0.849031
hsa-miR-552-3p	0.848915
hsa-miR-3133	0.848877
hsa-miR-548ba	0.848821
hsa-miR-548ac	0.848767
hsa-miR-548y	0.848635
hsa-miR-6798-3p	0.848552
hsa-miR-3688-3p	0.848519
p-hsa-miR-290-1	0.848488
p-hsa-miR-290-2	0.848488
hsa-miR-2114-3p	0.848418
hsa-miR-4728-5p	0.848319
hsa-miR-6513-5p	0.848301
hsa-miR-149-3p	0.848283
hsa-miR-6876-5p	0.848278
hsa-miR-625-5p	0.848214
hsa-miR-6880-3p	0.8482
hsa-miR-410-5p	0.848166
hsa-miR-3131	0.848153
hsa-miR-6875-5p	0.848149
hsa-miR-4739	0.848147
hsa-miR-943	0.848147
hsa-miR-215-3p	0.848146
hsa-miR-6737-3p	0.848139
hsa-miR-6894-3p	0.846142
p-hsa-miR-138	0.844525
hsa-miR-4710	0.842862
hsa-miR-3188	0.839772
hsa-miR-615-5p	0.837824
hsa-miR-4420	0.836122
hsa-miR-4668-5p	0.831361
hsa-miR-518c-5p	0.82922
hsa-miR-3677-3p	0.829137
hsa-miR-6769b-3p	0.826521
hsa-miR-4487	0.82391
hsa-miR-6777-3p	0.823393
hsa-miR-1323	0.821345
hsa-miR-4425	0.820913
hsa-miR-206	0.816506
hsa-miR-133a-5p	0.815084
hsa-miR-7849-3p	0.812844
hsa-miR-6836-3p	0.812564
hsa-miR-34c-5p	0.812097
hsa-miR-133b	0.812094
hsa-miR-657	0.811582
hsa-miR-6810-5p	0.80848
hsa-miR-6765-3p	0.807862
p-hsa-miR-139	0.806235
hsa-miR-4502	0.804748
hsa-miR-4429	0.803272
hsa-miR-6847-5p	0.800808
hsa-miR-7977	0.797286
hsa-miR-3179	0.797138
hsa-miR-6815-5p	0.797129
hsa-miR-6087	0.794761
hsa-miR-1276	0.794158
hsa-miR-6839-5p	0.794156
hsa-miR-483-5p	0.792519
hsa-miR-6513-3p	0.791735
hsa-miR-448	0.791131
hsa-miR-1269b	0.791071
hsa-miR-219a-1-3p	0.789151
hsa-miR-8485	0.789102
hsa-let-7a-2-3p	0.788474
hsa-miR-4421	0.788401
hsa-miR-3135b	0.78709
hsa-miR-6793-5p	0.786897
hsa-miR-544a	0.786763
hsa-miR-6837-3p	0.78586
hsa-miR-1538	0.784449
hsa-miR-345-3p	0.783982
hsa-miR-3146	0.783961
p-hsa-miR-1	0.783777
hsa-miR-584-3p	0.781463
p-hsa-miR-141-1	0.780652
p-hsa-miR-141-2	0.780652
hsa-miR-616-3p	0.780465
hsa-miR-1-3p	0.778894
hsa-miR-6843-3p	0.778585
hsa-miR-4727-3p	0.777565
hsa-miR-181b-2-3p	0.77722
hsa-miR-6892-5p	0.776436
hsa-miR-182-3p	0.77614
hsa-miR-6877-5p	0.775071
hsa-miR-4520-2-3p	0.773976
hsa-miR-6778-5p	0.773187
hsa-miR-4513	0.772729
hsa-miR-6793-3p	0.772156
hsa-miR-3175	0.770993
hsa-miR-6125	0.76989
p-hsa-miR-99	0.769473
hsa-miR-1271-3p	0.769377
hsa-miR-663a	0.768582
hsa-miR-663b	0.768499
hsa-miR-6813-5p	0.768303
hsa-miR-642a-5p	0.767619
hsa-miR-6506-3p	0.767231
hsa-miR-3154	0.767089
p-hsa-miR-308	0.767028
hsa-miR-4417	0.766936
hsa-miR-4444	0.766229
hsa-miR-4767	0.766138
hsa-miR-4478	0.765798
hsa-miR-3620-3p	0.765338
hsa-miR-556-5p	0.764978
hsa-miR-6777-5p	0.764357
hsa-miR-4419b	0.763959
hsa-miR-541-3p	0.763589
hsa-miR-92a-2-5p	0.763036
hsa-miR-6779-5p	0.762776
hsa-miR-6505-3p	0.762538
hsa-miR-548aw	0.762531
hsa-miR-4804-5p	0.76225
hsa-miR-503-3p	0.761423
hsa-miR-548b-5p	0.761025
hsa-miR-1185-2-3p	0.760928
hsa-miR-1296-3p	0.760693
hsa-miR-5680	0.760365
hsa-miR-4657	0.760296
hsa-miR-8072	0.760183
hsa-miR-4781-3p	0.76006
hsa-miR-4667-5p	0.759816
p-hsa-miR-18	0.759539
hsa-miR-1908-3p	0.755933
hsa-miR-3202	0.752899
hsa-miR-3138	0.752306
hsa-miR-548ah-5p	0.748937
hsa-miR-18b-5p	0.747613
hsa-miR-676-3p	0.747552
hsa-miR-939-5p	0.74668
hsa-miR-765	0.745979
hsa-miR-561-5p	0.745654
hsa-miR-1911-5p	0.743055
hsa-miR-548l	0.742677
hsa-miR-122-3p	0.740264
hsa-miR-4459	0.737767
hsa-miR-3065-5p	0.73735
hsa-miR-6868-3p	0.735436
hsa-miR-1228-5p	0.734732
hsa-miR-211-5p	0.734425
hsa-miR-548b-3p	0.734313
hsa-miR-20b-5p	0.732984
hsa-miR-4508	0.732927
hsa-miR-184	0.732648
hsa-miR-6852-5p	0.731547
hsa-miR-192-3p	0.730513
hsa-miR-216b-5p	0.729661
hsa-miR-4750-5p	0.729111
hsa-miR-1247-3p	0.728572
hsa-miR-3661	0.728517
hsa-miR-3611	0.728265
hsa-miR-135a-3p	0.728254
hsa-miR-766-5p	0.727866
p-hsa-miR-232	0.727165
hsa-miR-4492	0.725911
hsa-miR-20b-3p	0.725131
hsa-miR-135b-3p	0.725086
hsa-miR-548t-5p	0.724506
hsa-miR-378i	0.723544
hsa-miR-15a-3p	0.723423
hsa-miR-489-3p	0.720106
hsa-miR-6884-5p	0.719952
hsa-miR-891a-5p	0.71935
hsa-miR-548i	0.718923
hsa-miR-187-5p	0.718209
hsa-miR-19a-3p	0.718179
hsa-miR-150-5p	0.717853
hsa-miR-1227-3p	0.717761
hsa-miR-3691-5p	0.717456
hsa-miR-202-5p	0.717288
hsa-miR-3620-5p	0.716606
hsa-miR-6726-3p	0.716005
hsa-miR-363-5p	0.714406
hsa-miR-129-5p	0.713685
hsa-miR-3609	0.713114
hsa-miR-4688	0.712367
hsa-miR-6825-5p	0.712278
hsa-miR-449b-5p	0.712006
hsa-miR-3607-5p	0.711834
hsa-miR-4772-3p	0.711028
hsa-miR-548z	0.710843
hsa-miR-548h-3p	0.710843
hsa-miR-122-5p	0.710353
hsa-miR-5189-3p	0.709475
hsa-miR-6859-5p	0.709084
hsa-miR-541-5p	0.708624
hsa-miR-3659	0.708388
hsa-miR-6721-5p	0.708101
hsa-miR-6749-3p	0.707777
hsa-miR-934	0.707445
hsa-miR-1298-5p	0.70677
hsa-miR-133a-3p	0.706509
hsa-miR-4705	0.706044
hsa-miR-4451	0.705989
hsa-miR-3664-3p	0.705943
hsa-miR-4659a-3p	0.704488
hsa-miR-504-3p	0.704375
hsa-miR-1911-3p	0.704004
hsa-miR-4430	0.703943
hsa-miR-4999-5p	0.703837
p-hsa-miR-249	0.703568
hsa-miR-26a-1-3p	0.703559
hsa-miR-6780a-5p	0.702969
p-hsa-miR-208	0.702959
hsa-miR-4646-5p	0.702734
hsa-miR-1225-5p	0.702596
hsa-miR-3936	0.701696
hsa-miR-1268b	0.700427
p-hsa-miR-12	0.7001
hsa-miR-23c	0.699872
hsa-miR-1224-5p	0.698577
hsa-miR-5090	0.698019
hsa-miR-7845-5p	0.697709
p-hsa-miR-229	0.697083
hsa-miR-670-3p	0.697012
p-hsa-miR-132	0.696874
hsa-miR-7975	0.696872
hsa-miR-4742-5p	0.696806
hsa-miR-1237-3p	0.696422
hsa-miR-6133	0.69387
hsa-miR-3140-3p	0.692841
hsa-miR-506-3p	0.691825
hsa-miR-876-5p	0.691194
hsa-miR-380-5p	0.68881
hsa-miR-4446-3p	0.68751
hsa-miR-6734-5p	0.687438
hsa-miR-139-5p	0.687388
hsa-miR-574-3p	0.687323
hsa-miR-1250-5p	0.686523
hsa-miR-514a-3p	0.686499
hsa-miR-624-5p	0.685739
hsa-miR-7847-3p	0.685694
hsa-miR-3916	0.684337
hsa-miR-33b-3p	0.682989
hsa-miR-509-3-5p	0.682289
hsa-miR-549a	0.680858
hsa-miR-105-3p	0.680718
hsa-miR-502-5p	0.680431
hsa-miR-3192-5p	0.679626
hsa-miR-135b-5p	0.679373
hsa-miR-6805-5p	0.678781
hsa-miR-760	0.678326
hsa-miR-3124-5p	0.677879
hsa-miR-4775	0.677543
hsa-miR-106a-5p	0.677167
hsa-miR-2114-5p	0.675485
hsa-miR-218-2-3p	0.674777
hsa-miR-1295b-3p	0.673622
hsa-miR-1266-5p	0.673112
hsa-miR-376a-2-5p	0.671373
hsa-miR-488-3p	0.668799
p-hsa-miR-201	0.668222
hsa-miR-3690	0.667716
hsa-miR-4330	0.666551
hsa-miR-433-3p	0.665336
hsa-miR-3143	0.665203
hsa-miR-6511b-5p	0.665162
hsa-miR-5787	0.664475
hsa-miR-5690	0.664414
p-hsa-miR-136	0.663987
hsa-miR-5001-5p	0.663703
hsa-miR-551a	0.66281
hsa-miR-6499-5p	0.662426
hsa-miR-4291	0.660871
hsa-miR-5189-5p	0.660865
hsa-miR-545-5p	0.660275
hsa-miR-431-5p	0.660086
hsa-miR-652-5p	0.659756
hsa-miR-548h-5p	0.659313
hsa-miR-6514-5p	0.658348
p-hsa-miR-236	0.657456
p-hsa-miR-293	0.656039
hsa-miR-5091	0.655249
hsa-miR-5001-3p	0.654831
hsa-miR-1290	0.654719
hsa-miR-320c	0.654186
hsa-miR-580-3p	0.653844
hsa-miR-636	0.653247
hsa-miR-7158-3p	0.653105
hsa-miR-105-5p	0.652664
hsa-miR-3656	0.652216
hsa-miR-451b	0.652061
hsa-miR-1908-5p	0.651866
hsa-miR-3648	0.651863
hsa-miR-1304-5p	0.651546
hsa-miR-486-3p	0.650983
hsa-miR-7705	0.65078
hsa-miR-134-3p	0.650615
hsa-miR-2681-5p	0.650583
hsa-miR-491-3p	0.649346
p-hsa-miR-104	0.648555
hsa-miR-5589-3p	0.648065
p-hsa-miR-103	0.645813
hsa-miR-449c-5p	0.644538
hsa-miR-7976	0.641431
hsa-miR-137	0.640023
hsa-miR-381-5p	0.638665
hsa-miR-4741	0.638182
hsa-miR-378h	0.638168
hsa-miR-1252-5p	0.635686
hsa-miR-106a-3p	0.635654
hsa-miR-378b	0.635357
hsa-miR-545-3p	0.63361
hsa-miR-5096	0.632156
hsa-miR-3614-3p	0.63201
hsa-miR-1273c	0.631964
hsa-miR-450a-2-3p	0.631267
hsa-miR-770-5p	0.629757
hsa-miR-6515-5p	0.629158
hsa-miR-548ab	0.628751
hsa-miR-509-5p	0.628739
hsa-miR-1912	0.628237
hsa-miR-6882-5p	0.62812
hsa-miR-2277-3p	0.627887
hsa-miR-4646-3p	0.627523
hsa-miR-4647	0.626523
hsa-miR-6735-5p	0.626484
hsa-miR-551b-5p	0.625366
hsa-miR-194-3p	0.624943
hsa-miR-4685-3p	0.624117
hsa-miR-2113	0.623661
hsa-miR-5095	0.623307
hsa-miR-4728-3p	0.623055
hsa-miR-7641	0.62211
hsa-miR-204-5p	0.621785
hsa-miR-937-3p	0.621769
hsa-miR-34a-3p	0.620251
hsa-miR-1972	0.620007
hsa-miR-9-3p	0.619414
hsa-miR-6747-3p	0.617947
hsa-miR-6505-5p	0.617576
hsa-miR-3187-3p	0.61715
hsa-miR-4488	0.616728
hsa-miR-548j-5p	0.616222
hsa-miR-3613-3p	0.614869
hsa-miR-590-5p	0.614803
hsa-miR-7974	0.614616
hsa-miR-6741-3p	0.613675
hsa-miR-3529-3p	0.613652
hsa-miR-1286	0.613441
hsa-miR-6510-3p	0.612424
hsa-miR-1255a	0.612259
hsa-miR-3917	0.611637
hsa-miR-323a-3p	0.611566
hsa-miR-5586-5p	0.611233
hsa-miR-19b-3p	0.608072
hsa-miR-203a-3p	0.607187
hsa-miR-6073	0.605454
hsa-miR-876-3p	0.605352
hsa-miR-34b-5p	0.60497
p-hsa-miR-301	0.604879
hsa-miR-656-3p	0.604623
hsa-miR-204-3p	0.603547
hsa-miR-1275	0.601656
hsa-miR-190a-3p	0.601006
hsa-miR-25-5p	0.600524
hsa-miR-129-2-3p	0.600262
hsa-miR-1294	0.599996
hsa-miR-1269a	0.599334
hsa-miR-378d	0.598102
hsa-miR-4516	0.597858
hsa-miR-3651	0.595562
hsa-miR-3173-5p	0.595307
hsa-miR-3176	0.594744
hsa-miR-2116-3p	0.594357
p-hsa-miR-6	0.594186
hsa-miR-4732-3p	0.592652
hsa-miR-3679-5p	0.592445
hsa-miR-4484	0.591852
hsa-miR-6761-5p	0.591455
p-hsa-miR-121	0.590773
hsa-miR-3151-3p	0.590045
hsa-miR-488-5p	0.588311
hsa-miR-129-1-3p	0.587165
hsa-miR-873-3p	0.587048
hsa-miR-3064-5p	0.587013
hsa-miR-6500-3p	0.586587
hsa-miR-1225-3p	0.586051
hsa-miR-1258	0.586007
hsa-miR-5588-5p	0.585883
hsa-miR-378c	0.585835
hsa-miR-34b-3p	0.585807
hsa-miR-1229-3p	0.585607
hsa-miR-3591-5p	0.585366
hsa-miR-548q	0.584109
hsa-miR-155-5p	0.583037
hsa-miR-6803-3p	0.582805
hsa-miR-1179	0.580881
hsa-miR-203a-5p	0.578625
hsa-miR-1827	0.577312
hsa-miR-490-5p	0.575658
hsa-miR-154-3p	0.57406
hsa-miR-1224-3p	0.573537
hsa-miR-19b-1-5p	0.573452
hsa-miR-92b-5p	0.573293
hsa-miR-16-1-3p	0.570893
hsa-miR-153-3p	0.570167
hsa-miR-4742-3p	0.569663
hsa-miR-128-2-5p	0.567693
hsa-miR-2682-3p	0.567013
hsa-miR-487b-5p	0.566717
hsa-miR-130a-5p	0.564063
hsa-miR-433-5p	0.563592
hsa-miR-508-3p	0.563448
hsa-miR-1973	0.563413
hsa-miR-197-5p	0.563011
hsa-miR-219b-5p	0.562652
hsa-miR-767-5p	0.561646
hsa-miR-4466	0.56163
hsa-miR-4645-3p	0.560729
hsa-miR-4443	0.560695
hsa-miR-4732-5p	0.560174
hsa-miR-2467-5p	0.559469
hsa-miR-3943	0.559074
hsa-miR-4746-5p	0.555786
hsa-miR-432-3p	0.555346
hsa-miR-222-5p	0.554561
hsa-miR-548a-3p	0.554357
hsa-miR-338-5p	0.553653
hsa-miR-3123	0.553253
hsa-miR-6516-5p	0.553144
p-hsa-miR-89	0.551858
hsa-miR-145-5p	0.551787
p-hsa-miR-137	0.550341
hsa-miR-205-5p	0.550316
hsa-miR-124-3p	0.549252
hsa-miR-497-3p	0.54795
hsa-miR-887-5p	0.546596
hsa-miR-619-5p	0.546472
hsa-miR-323a-5p	0.545401
hsa-miR-375	0.544872
p-hsa-miR-225	0.54445
hsa-miR-92a-1-5p	0.543814
hsa-miR-221-5p	0.543727
hsa-miR-153-5p	0.542892
hsa-miR-380-3p	0.542186
hsa-miR-5187-5p	0.541975
hsa-miR-17-5p	0.541931
hsa-miR-671-5p	0.541602
hsa-miR-95-5p	0.537742
hsa-miR-1264	0.537452
hsa-miR-1343-3p	0.537421
hsa-miR-766-3p	0.536588
hsa-miR-146a-3p	0.535938
hsa-miR-147b	0.535195
hsa-miR-3614-5p	0.534922
hsa-miR-668-3p	0.534056
hsa-miR-616-5p	0.532922
hsa-miR-219a-2-3p	0.53236
hsa-miR-138-2-3p	0.531753
hsa-miR-124-5p	0.530476
hsa-miR-2682-5p	0.530278
hsa-miR-1251-5p	0.529976
p-hsa-miR-106	0.527846
p-hsa-miR-113	0.526487
hsa-miR-4485-5p	0.526407
hsa-miR-664b-5p	0.526246
hsa-miR-3074-3p	0.52611
hsa-miR-6716-3p	0.52607
hsa-miR-6503-5p	0.525096
hsa-miR-5699-5p	0.524197
hsa-miR-509-3p	0.523418
hsa-miR-885-3p	0.523248
hsa-miR-3653-5p	0.522897
hsa-miR-5585-3p	0.522727
hsa-miR-365b-5p	0.521923
hsa-miR-4521	0.520677
hsa-miR-370-5p	0.520049
hsa-miR-100-3p	0.518761
hsa-miR-1262	0.518039
hsa-miR-3940-3p	0.517799
hsa-miR-3117-3p	0.517775
hsa-miR-675-3p	0.517466
hsa-miR-483-3p	0.515074
hsa-miR-9-5p	0.514882
hsa-miR-5010-5p	0.51469
hsa-miR-378g	0.514681
hsa-miR-3934-5p	0.513839
hsa-miR-449a	0.513295
hsa-miR-577	0.512327
hsa-miR-135a-5p	0.510294
hsa-miR-1185-5p	0.509739
hsa-miR-5100	0.50955
hsa-miR-1298-3p	0.509003
hsa-miR-1278	0.508931
hsa-miR-152-5p	0.508808
p-hsa-miR-338	0.507972
hsa-miR-3200-5p	0.507972
hsa-miR-150-3p	0.506645
hsa-miR-23b-5p	0.506603
hsa-miR-365a-5p	0.505277
hsa-miR-216a-5p	0.505227
hsa-miR-299-5p	0.504353
hsa-miR-486-5p	0.501506
hsa-miR-205-3p	0.499804
hsa-miR-2355-3p	0.499621
hsa-miR-196a-3p	0.499268
hsa-miR-539-3p	0.499264
hsa-miR-3177-3p	0.49877
hsa-miR-664a-5p	0.498695
hsa-miR-4448	0.496786
p-hsa-miR-337	0.496161
hsa-miR-3127-5p	0.495685
hsa-miR-4510	0.495128
hsa-miR-141-5p	0.494965
hsa-miR-487a-5p	0.494792
hsa-miR-29b-1-5p	0.494493
hsa-miR-496	0.494492
hsa-miR-200c-5p	0.49412
hsa-miR-186-3p	0.493584
hsa-miR-203b-3p	0.49333
hsa-miR-142-3p	0.49255
hsa-miR-192-5p	0.492217
hsa-miR-379-5p	0.492064
hsa-miR-29b-3p	0.4917
hsa-miR-877-3p	0.491555
hsa-miR-758-5p	0.490864
hsa-miR-490-3p	0.490676
hsa-miR-1246	0.490112
hsa-miR-376a-5p	0.487748
hsa-miR-92b-3p	0.486812
hsa-miR-146b-5p	0.486638
hsa-miR-589-3p	0.485988
hsa-miR-31-3p	0.48449
hsa-miR-452-3p	0.483565
hsa-miR-329-3p	0.482641
hsa-miR-3196	0.482534
hsa-miR-144-3p	0.481539
hsa-miR-215-5p	0.480176
hsa-miR-346	0.48015
hsa-miR-935	0.479843
hsa-miR-618	0.479594
hsa-miR-4787-3p	0.47926
hsa-miR-944	0.478259
p-hsa-miR-135	0.477811
hsa-miR-18a-5p	0.477084
hsa-miR-378f	0.477038
hsa-miR-23a-5p	0.476744
hsa-miR-548e-5p	0.475627
hsa-miR-210-5p	0.471866
hsa-miR-5683	0.471577
hsa-miR-138-5p	0.47112
hsa-miR-190b	0.47091
hsa-miR-379-3p	0.47064
hsa-miR-487a-3p	0.469586
hsa-miR-4485-3p	0.469072
p-hsa-miR-336	0.468513
hsa-miR-660-3p	0.467402
hsa-miR-1273e	0.466699
hsa-miR-16-2-3p	0.465662
hsa-miR-10a-5p	0.464846
hsa-miR-550a-5p	0.464235
hsa-miR-224-3p	0.463636
hsa-miR-539-5p	0.462243
hsa-miR-675-5p	0.461488
hsa-miR-874-5p	0.460996
hsa-miR-6724-5p	0.460387
hsa-miR-548f-5p	0.459926
hsa-miR-432-5p	0.458551
hsa-miR-1260b	0.457799
p-hsa-miR-317	0.457469
hsa-miR-376c-3p	0.457342
hsa-miR-1277-3p	0.456947
p-hsa-miR-124	0.456366
hsa-miR-873-5p	0.455673
hsa-miR-212-5p	0.45501
hsa-miR-194-5p	0.454935
hsa-miR-200a-3p	0.454645
hsa-miR-362-3p	0.453806
hsa-miR-323b-3p	0.453433
hsa-miR-629-3p	0.453343
hsa-miR-4449	0.452763
hsa-miR-1197	0.452502
hsa-miR-141-3p	0.452136
hsa-miR-301b-3p	0.450992
hsa-miR-1247-5p	0.449812
hsa-miR-96-5p	0.449316
hsa-miR-1273h-3p	0.449046
hsa-miR-34c-3p	0.44903
hsa-miR-29a-5p	0.447878
hsa-miR-320b	0.447587
hsa-miR-337-5p	0.447131
hsa-miR-615-3p	0.447067
hsa-miR-548t-3p	0.446492
hsa-miR-548aa	0.446492
hsa-miR-1976	0.445875
hsa-miR-1248	0.445584
hsa-miR-655-3p	0.444671
hsa-miR-217	0.443759
hsa-miR-1291	0.442615
hsa-miR-412-5p	0.440692
hsa-miR-183-3p	0.44009
hsa-miR-1249-3p	0.43955
hsa-miR-376b-3p	0.438544
hsa-miR-3065-3p	0.438444
hsa-miR-378a-5p	0.438128
hsa-miR-10b-3p	0.43768
hsa-miR-138-1-3p	0.435536
hsa-miR-511-5p	0.434208
hsa-miR-6503-3p	0.434024
hsa-miR-383-5p	0.433816
hsa-miR-491-5p	0.43372
hsa-miR-654-5p	0.432083
hsa-miR-3200-3p	0.431854
hsa-miR-6089	0.431141
hsa-miR-1277-5p	0.43105
hsa-miR-1254	0.429982
hsa-miR-125a-3p	0.429123
hsa-miR-183-5p	0.428771
hsa-miR-128-3p	0.427676
hsa-miR-1185-1-3p	0.427226
hsa-miR-4791	0.426323
hsa-miR-511-3p	0.425687
hsa-miR-1306-3p	0.425646
hsa-miR-99a-5p	0.425236
hsa-miR-142-5p	0.424142
hsa-miR-128-1-5p	0.422861
hsa-miR-335-3p	0.422797
hsa-miR-500a-5p	0.42172
hsa-miR-708-3p	0.421361
hsa-miR-1273g-3p	0.421125
hsa-miR-3141	0.420987
p-hsa-miR-9	0.420531
hsa-miR-6516-3p	0.420115
hsa-miR-542-5p	0.41954
hsa-miR-200b-5p	0.417368
hsa-miR-1273h-5p	0.417199
hsa-miR-5701	0.416256
hsa-miR-369-3p	0.416245
hsa-miR-370-3p	0.416152
hsa-miR-223-3p	0.414441
hsa-miR-410-3p	0.414321
hsa-miR-188-5p	0.413949
hsa-miR-20a-3p	0.412956
hsa-miR-3120-5p	0.412709
hsa-miR-3687	0.409394
hsa-miR-431-3p	0.409129
hsa-miR-301a-5p	0.409085
hsa-miR-1270	0.408225
hsa-miR-31-5p	0.408143
hsa-miR-299-3p	0.407632
hsa-miR-191-3p	0.406634
hsa-miR-210-3p	0.40643
hsa-miR-363-3p	0.406374
hsa-miR-758-3p	0.406023
hsa-miR-543	0.405624
hsa-miR-542-3p	0.405364
hsa-miR-592	0.404788
hsa-miR-125b-1-3p	0.403036
hsa-miR-212-3p	0.40232
hsa-miR-30b-3p	0.402198
hsa-miR-940	0.401656
hsa-miR-223-5p	0.401129
hsa-miR-330-5p	0.400321
hsa-miR-103a-2-5p	0.400308
hsa-miR-296-3p	0.399853
hsa-miR-196a-5p	0.39852
hsa-miR-485-5p	0.398334
hsa-miR-136-3p	0.398224
hsa-miR-214-3p	0.396836
hsa-miR-889-3p	0.396175
hsa-miR-451a	0.393687
hsa-miR-504-5p	0.393549
hsa-miR-769-3p	0.393415
hsa-miR-501-5p	0.392871
hsa-miR-653-5p	0.392647
hsa-miR-885-5p	0.392146
hsa-miR-24-1-5p	0.392088
p-hsa-miR-330	0.391819
hsa-miR-146b-3p	0.391128
hsa-miR-193a-3p	0.388628
hsa-miR-182-5p	0.388565
p-hsa-miR-146	0.388354
hsa-miR-495-3p	0.388197
hsa-miR-132-5p	0.387786
hsa-miR-181c-5p	0.387671
hsa-miR-377-3p	0.386713
hsa-miR-421	0.386594
hsa-miR-4497	0.385073
hsa-miR-411-3p	0.382854
hsa-miR-584-5p	0.382661
hsa-miR-32-3p	0.379572
hsa-miR-107	0.378871
hsa-miR-505-5p	0.378851
hsa-miR-200b-3p	0.378252
hsa-miR-185-5p	0.377339
hsa-miR-30c-2-3p	0.377148
hsa-miR-548e-3p	0.376292
hsa-miR-200c-3p	0.376264
hsa-miR-665	0.375447
hsa-miR-4662a-5p	0.375345
hsa-miR-10b-5p	0.375261
hsa-miR-3182	0.374545
hsa-miR-455-3p	0.374533
hsa-miR-551b-3p	0.374512
hsa-miR-140-3p	0.3742
p-hsa-miR-335	0.373416
hsa-miR-1226-3p	0.373295
hsa-miR-485-3p	0.372207
hsa-miR-487b-3p	0.371099
hsa-miR-3928-3p	0.371071
hsa-miR-2277-5p	0.370984
hsa-miR-193b-5p	0.370824
hsa-miR-497-5p	0.370749
hsa-miR-224-5p	0.370367
hsa-miR-132-3p	0.369673
hsa-miR-627-5p	0.36813
hsa-miR-130b-5p	0.366975
hsa-miR-409-3p	0.366967
hsa-miR-193b-3p	0.366359
hsa-miR-381-3p	0.366335
hsa-miR-33b-5p	0.366153
hsa-miR-4454	0.365354
hsa-miR-424-5p	0.365096
hsa-miR-382-3p	0.36498
hsa-miR-326	0.364498
hsa-miR-493-3p	0.364287
p-hsa-miR-102-1	0.363273
p-hsa-miR-102-2	0.363273
p-hsa-miR-102-3	0.363273
hsa-miR-576-3p	0.363084
hsa-miR-4326	0.363032
hsa-miR-769-5p	0.362749
hsa-miR-454-5p	0.362554
hsa-miR-6511a-3p	0.362037
hsa-miR-196b-5p	0.361122
hsa-miR-143-5p	0.361064
hsa-miR-582-3p	0.360822
hsa-let-7c-3p	0.360666
hsa-miR-641	0.360288
hsa-miR-3607-3p	0.35968
hsa-miR-411-5p	0.359315
hsa-miR-335-5p	0.358651
hsa-miR-136-5p	0.358562
hsa-miR-6723-5p	0.358331
hsa-miR-5010-3p	0.35594
hsa-miR-7704	0.35551
hsa-miR-330-3p	0.355398
hsa-miR-95-3p	0.353514
hsa-miR-149-5p	0.353479
hsa-miR-409-5p	0.352097
hsa-miR-218-5p	0.351996
hsa-miR-1292-5p	0.35198
hsa-miR-342-3p	0.35045
hsa-miR-2355-5p	0.349885
hsa-miR-181b-3p	0.349758
hsa-miR-320a	0.349604
hsa-miR-582-5p	0.349447
hsa-miR-659-5p	0.349292
hsa-miR-377-5p	0.349244
hsa-miR-27a-5p	0.348532
hsa-miR-190a-5p	0.348423
hsa-miR-340-3p	0.345895
hsa-miR-942-5p	0.345713
hsa-miR-3158-3p	0.345203
hsa-miR-7706	0.344998
hsa-miR-144-5p	0.344517
hsa-miR-29b-2-5p	0.344267
hsa-miR-429	0.343262
hsa-miR-139-3p	0.34097
hsa-miR-126-5p	0.339455
hsa-miR-106b-5p	0.338878
hsa-miR-1299	0.338489
hsa-miR-598-3p	0.337055
hsa-miR-199a-5p	0.337052
hsa-miR-221-3p	0.336894
hsa-miR-548k	0.336096
hsa-miR-378a-3p	0.335096
hsa-miR-30a-3p	0.334932
hsa-miR-4284	0.334167
hsa-miR-218-1-3p	0.333947
hsa-miR-664b-3p	0.333376
hsa-miR-337-3p	0.333048
hsa-miR-154-5p	0.332315
hsa-miR-362-5p	0.331901
hsa-miR-6842-3p	0.330744
hsa-miR-29c-3p	0.329759
hsa-miR-3909	0.328737
hsa-miR-130b-3p	0.328448
hsa-miR-628-5p	0.328078
hsa-miR-382-5p	0.32772
hsa-miR-296-5p	0.327693
hsa-miR-369-5p	0.327612
hsa-miR-374a-5p	0.327555
hsa-miR-18a-3p	0.327484
hsa-miR-376a-3p	0.327459
hsa-miR-6511b-3p	0.3264
hsa-miR-424-3p	0.323581
hsa-miR-503-5p	0.322973
hsa-miR-365b-3p	0.322619
hsa-miR-365a-3p	0.322619
hsa-miR-33a-3p	0.322505
hsa-miR-26a-2-3p	0.321722
hsa-miR-24-3p	0.321103
hsa-miR-93-3p	0.319919
hsa-miR-1180-3p	0.319108
hsa-miR-454-3p	0.318761
hsa-miR-301a-3p	0.318751
hsa-miR-452-5p	0.318305
hsa-miR-3653-3p	0.317676
hsa-miR-450a-5p	0.317531
hsa-miR-98-3p	0.317406
hsa-miR-22-5p	0.31733
hsa-miR-3613-5p	0.317231
hsa-miR-185-3p	0.31692
p-hsa-miR-235-3	0.316223
p-hsa-miR-235-2	0.316223
p-hsa-miR-235-1	0.316223
hsa-miR-148a-3p	0.31592
hsa-miR-30e-3p	0.315071
hsa-miR-651-5p	0.315042
hsa-miR-21-3p	0.313892
hsa-miR-455-5p	0.312905
hsa-miR-181c-3p	0.312164
hsa-miR-1296-5p	0.311791
hsa-miR-887-3p	0.311655
hsa-let-7f-5p	0.311329
hsa-miR-199a-3p	0.310749
hsa-miR-199b-3p	0.310749
hsa-miR-744-3p	0.310245
hsa-miR-502-3p	0.310199
hsa-miR-127-3p	0.309592
hsa-miR-199b-5p	0.309553
hsa-miR-127-5p	0.309387
p-hsa-miR-247	0.309024
hsa-miR-134-5p	0.308298
hsa-miR-374a-3p	0.308079
hsa-miR-148a-5p	0.307511
hsa-miR-493-5p	0.306239
hsa-miR-7-1-3p	0.306141
hsa-miR-181b-5p	0.305594
hsa-miR-195-3p	0.305269
hsa-miR-628-3p	0.305155
hsa-miR-181d-5p	0.305083
hsa-let-7c-5p	0.304938
hsa-miR-101-5p	0.304903
hsa-miR-33a-5p	0.304402
hsa-miR-574-5p	0.302666
hsa-miR-625-3p	0.302665
hsa-miR-1271-5p	0.302355
hsa-miR-4532	0.302295
hsa-miR-34a-5p	0.301581
hsa-miR-331-3p	0.300522
hsa-let-7g-3p	0.300452
hsa-miR-4461	0.300166
hsa-miR-16-5p	0.299937
hsa-miR-3605-5p	0.297824
hsa-miR-1304-3p	0.297576
hsa-miR-143-3p	0.29705
hsa-miR-92a-3p	0.296942
hsa-miR-328-3p	0.29645
hsa-miR-3912-3p	0.294329
hsa-miR-20a-5p	0.289345
hsa-miR-222-3p	0.28882
hsa-miR-15a-5p	0.28856
hsa-miR-532-3p	0.287767
hsa-miR-30c-1-3p	0.285945
hsa-miR-23a-3p	0.285707
hsa-miR-187-3p	0.284592
hsa-miR-654-3p	0.283543
hsa-miR-10a-3p	0.282959
hsa-miR-195-5p	0.282946
hsa-miR-140-5p	0.281937
hsa-miR-1468-5p	0.281442
hsa-miR-3605-3p	0.281374
hsa-miR-29a-3p	0.278828
hsa-miR-25-3p	0.277929
hsa-miR-629-5p	0.276417
hsa-miR-22-3p	0.276202
hsa-miR-3184-5p	0.276171
hsa-miR-501-3p	0.27607
hsa-miR-4677-3p	0.274664
hsa-miR-532-5p	0.274409
hsa-miR-15b-5p	0.27437
hsa-miR-126-3p	0.274165
hsa-miR-3615	0.273598
hsa-miR-193a-5p	0.27336
hsa-miR-1303	0.2718
hsa-miR-32-5p	0.271796
hsa-miR-130a-3p	0.270167
hsa-miR-671-3p	0.270161
hsa-miR-708-5p	0.269358
hsa-miR-450b-5p	0.269181
hsa-miR-93-5p	0.268587
hsa-miR-125b-5p	0.267744
hsa-miR-877-5p	0.267642
hsa-miR-374b-3p	0.266263
hsa-miR-146a-5p	0.265746
hsa-miR-340-5p	0.262727
hsa-miR-100-5p	0.260726
hsa-miR-106b-3p	0.260517
hsa-let-7b-5p	0.259863
hsa-miR-494-3p	0.257817
hsa-let-7e-3p	0.257578
hsa-miR-181a-5p	0.257444
hsa-miR-484	0.25718
hsa-miR-1306-5p	0.255617
hsa-miR-29c-5p	0.254689
hsa-miR-24-2-5p	0.253971
hsa-miR-30a-5p	0.253794
hsa-let-7f-2-3p	0.253346
hsa-miR-505-3p	0.251649
hsa-miR-21-5p	0.251062
hsa-let-7b-3p	0.250826
hsa-miR-17-3p	0.25046
hsa-miR-2110	0.250221
hsa-miR-181a-3p	0.249618
hsa-miR-99a-3p	0.249243
hsa-miR-98-5p	0.249205
hsa-miR-1287-5p	0.249107
hsa-miR-941	0.24886
hsa-miR-874-3p	0.247859
hsa-miR-339-5p	0.247829
hsa-miR-15b-3p	0.247553
hsa-miR-27a-3p	0.247526
hsa-miR-660-5p	0.247216
hsa-miR-590-3p	0.247131
hsa-miR-576-5p	0.246594
hsa-miR-99b-5p	0.245834
hsa-miR-342-5p	0.245744
hsa-let-7g-5p	0.244845
hsa-let-7d-5p	0.244174
hsa-miR-145-3p	0.243326
hsa-let-7d-3p	0.239048
hsa-miR-152-3p	0.238494
hsa-miR-101-3p	0.238493
hsa-miR-125a-5p	0.236953
hsa-miR-99b-3p	0.236788
hsa-miR-191-5p	0.23588
hsa-miR-664a-3p	0.235848
hsa-miR-197-3p	0.235087
hsa-miR-500a-3p	0.235027
hsa-miR-324-5p	0.234068
hsa-miR-23b-3p	0.230659
hsa-miR-30b-5p	0.229981
hsa-let-7i-3p	0.229278
hsa-miR-1301-3p	0.228351
hsa-miR-28-3p	0.227511
hsa-let-7i-5p	0.226707
hsa-miR-1307-5p	0.223668
hsa-miR-548o-3p	0.22365
hsa-miR-425-5p	0.219419
hsa-miR-151a-5p	0.218236
hsa-let-7a-3p	0.216699
hsa-miR-361-3p	0.216326
hsa-miR-425-3p	0.215983
hsa-miR-744-5p	0.215546
hsa-miR-30d-3p	0.214679
hsa-miR-27b-3p	0.213007
hsa-miR-331-5p	0.211619
hsa-let-7f-1-3p	0.210247
hsa-miR-1285-3p	0.209157
hsa-miR-148b-5p	0.208484
hsa-let-7e-5p	0.201643
hsa-miR-589-5p	0.200128
hsa-miR-26b-3p	0.199981
hsa-miR-181a-2-3p	0.199861
hsa-miR-652-3p	0.199094
hsa-miR-324-3p	0.198935
hsa-miR-27b-5p	0.19864
hsa-miR-151a-3p	0.198071
hsa-miR-30e-5p	0.194164
hsa-let-7a-5p	0.192865
hsa-miR-361-5p	0.192347
hsa-miR-423-3p	0.190172
hsa-miR-148b-3p	0.189907
hsa-miR-1307-3p	0.189132
hsa-miR-26b-5p	0.184427
hsa-miR-30c-5p	0.183274
hsa-miR-26a-5p	0.181952
hsa-miR-345-5p	0.180373
hsa-miR-28-5p	0.179234
hsa-miR-339-3p	0.175389
hsa-miR-186-5p	0.167132
hsa-miR-30d-5p	0.131244

## Sheet: Per_tissue-Healthy-disease
List of specific miRNAs per tissue in healthy and disease mixed samples
Tissue	Specific miRNAs (Shannon score >0.8)
blood plasma	hsa-miR-384,p-hsa-miR-176,p-hsa-miR-133,p-hsa-miR-138,hsa-miR-6873-3p,p-hsa-miR-256,hsa-miR-410-5p,hsa-miR-6513-5p,hsa-miR-6770-3p,hsa-miR-2276-3p,hsa-miR-4523,hsa-miR-548al,hsa-miR-6819-3p,hsa-miR-4433b-3p,hsa-miR-548ax,hsa-miR-4665-5p,hsa-miR-6852-3p,hsa-miR-7848-3p,hsa-miR-3188,hsa-miR-3960,hsa-miR-6772-3p,hsa-miR-4435,hsa-miR-4652-3p,hsa-miR-4785,hsa-miR-514a-5p,hsa-miR-6773-3p,hsa-miR-6832-3…
skin	p-hsa-miR-133,hsa-miR-412-3p,hsa-miR-514a-5p,p-hsa-miR-256,hsa-miR-3168,hsa-miR-3960,hsa-miR-5585-5p,hsa-miR-214-5p,hsa-miR-513b-5p,hsa-miR-188-3p,hsa-miR-622,hsa-miR-323b-5p,hsa-miR-512-3p,hsa-miR-4664-3p,hsa-miR-4281,hsa-miR-6873-3p,hsa-miR-4520-3p,hsa-miR-203b-5p,hsa-miR-3178,hsa-miR-4787-5p,hsa-miR-4687-5p,p-hsa-miR-105,hsa-miR-211-3p,hsa-miR-4800-3p,hsa-miR-3129-3p,hsa-miR-943,hsa-miR-1273f,…
blood serum	p-hsa-miR-133,p-hsa-miR-125,hsa-miR-3688-3p,p-hsa-miR-83,hsa-miR-4663,hsa-miR-6880-3p,hsa-miR-19a-5p,hsa-miR-516a-5p,p-hsa-miR-256,p-hsa-miR-264,hsa-miR-6791-3p,hsa-miR-4537,hsa-miR-3168,hsa-miR-548at-5p,hsa-miR-4772-5p,hsa-miR-3960,hsa-miR-208b-3p,hsa-miR-1323,hsa-miR-4467,p-hsa-miR-290-1,p-hsa-miR-290-2,p-hsa-miR-29,hsa-miR-6790-3p,p-hsa-miR-15,hsa-miR-4710,hsa-miR-6756-5p,hsa-miR-6717-5p,hsa-m…
liver	p-hsa-miR-256,hsa-miR-6715a-3p,hsa-miR-3960,hsa-miR-378e,p-hsa-miR-92,hsa-miR-4686,hsa-miR-5589-5p,hsa-miR-208b-3p,hsa-miR-3133,hsa-miR-499a-5p,hsa-miR-606,hsa-miR-3591-3p,p-hsa-miR-320-2,p-hsa-miR-320-1,hsa-miR-2392,hsa-miR-1273d,hsa-miR-556-3p,hsa-miR-3168,hsa-miR-5590-3p,hsa-miR-548j-3p,hsa-miR-4796-3p,hsa-miR-4668-5p,hsa-miR-4458,hsa-miR-6134
bone marrow	p-hsa-miR-5-2,p-hsa-miR-5-1,p-hsa-miR-5-4,p-hsa-miR-5-3,p-hsa-miR-256,hsa-miR-3960,hsa-miR-4435,hsa-miR-3152-5p,p-hsa-miR-222,hsa-miR-2114-3p,hsa-miR-6824-3p,hsa-miR-3129-3p,hsa-miR-1305
serum	p-hsa-miR-271-1,p-hsa-miR-271-2,hsa-miR-4482-3p,p-hsa-miR-256,hsa-miR-3126-3p,hsa-miR-3168,hsa-miR-3960,hsa-miR-208b-3p,hsa-miR-4435,hsa-miR-4259,p-hsa-miR-174,p-hsa-miR-178,p-hsa-miR-176,p-hsa-miR-133,hsa-miR-5188,p-hsa-miR-114,p-hsa-miR-105,hsa-miR-422a,p-hsa-miR-73,hsa-miR-6860,hsa-miR-6783-5p,hsa-miR-4715-5p,hsa-miR-6772-5p,hsa-miR-4712-3p
testis	hsa-miR-516b-5p,hsa-miR-513c-5p,hsa-miR-518b,hsa-miR-4708-3p,p-hsa-miR-105,hsa-miR-519a-3p,hsa-miR-519a-5p,hsa-miR-1193,hsa-miR-523-3p,hsa-miR-523-5p,hsa-miR-517a-3p,hsa-miR-498,hsa-miR-515-3p,hsa-miR-302c-3p,hsa-miR-515-5p,hsa-miR-518e-3p,hsa-miR-518e-5p,p-hsa-miR-251,hsa-miR-373-5p,p-hsa-miR-256,hsa-miR-3660,hsa-miR-512-3p,hsa-miR-512-5p,hsa-miR-1273d,hsa-miR-302d-3p,hsa-miR-517b-3p,hsa-miR-318…
blood	hsa-miR-18b-3p,p-hsa-miR-256,hsa-miR-3960,hsa-miR-4435,hsa-miR-1910-5p,hsa-miR-6786-3p,p-hsa-miR-125,hsa-miR-6816-3p,hsa-miR-6750-3p,hsa-miR-6775-3p,hsa-miR-6783-3p,hsa-miR-6819-3p,hsa-miR-6777-3p,hsa-miR-3127-3p,hsa-miR-6894-5p,hsa-miR-6855-3p,hsa-miR-5000-3p,hsa-miR-2392,hsa-miR-6769b-3p,hsa-miR-7846-3p,hsa-miR-3173-3p,hsa-miR-4786-3p,hsa-miR-4651,hsa-miR-548u,hsa-miR-548w,hsa-miR-6731-5p,hsa-m…
semen	hsa-miR-4290,hsa-miR-4298,hsa-miR-6501-3p,hsa-miR-4259,hsa-miR-516b-5p,p-hsa-miR-176,hsa-miR-6786-3p,p-hsa-miR-158,hsa-miR-1909-5p,p-hsa-miR-133,p-hsa-miR-131,p-hsa-miR-138,hsa-miR-5188,hsa-miR-6881-3p,hsa-miR-6824-3p,hsa-miR-412-3p,hsa-miR-7111-3p,hsa-miR-3173-3p,hsa-miR-6873-3p,hsa-miR-4701-5p,hsa-miR-1183,hsa-miR-519a-5p,p-hsa-miR-61,hsa-miR-4698,p-hsa-miR-55,hsa-miR-4769-3p,p-hsa-miR-81,hsa-m…
prefrontal cortex	hsa-miR-329-5p,hsa-miR-516a-5p,p-hsa-miR-256,hsa-miR-3180-3p,hsa-miR-3960,hsa-miR-208b-3p,p-hsa-miR-18,hsa-miR-522-3p,hsa-miR-1283,hsa-miR-519a-3p,hsa-miR-2276-3p,hsa-miR-4504,hsa-miR-495-5p,hsa-miR-5584-5p,hsa-miR-3188,hsa-miR-4668-5p,hsa-miR-570-3p,hsa-miR-5682,hsa-miR-6756-3p,p-hsa-miR-174,p-hsa-miR-175,hsa-miR-552-3p,hsa-miR-6507-5p,hsa-miR-548ag,hsa-miR-548ba,hsa-miR-6866-5p,hsa-miR-6883-3p,…
peripheral blood	hsa-miR-196b-3p,hsa-miR-19a-5p,p-hsa-miR-256,p-hsa-miR-222,hsa-miR-3960,hsa-miR-3190-3p,hsa-miR-1537-3p,hsa-miR-548ar-3p,hsa-miR-6873-3p,hsa-miR-548n,hsa-miR-6718-5p,hsa-miR-3942-5p,hsa-miR-6876-5p,hsa-miR-4433b-3p,hsa-miR-548ax,hsa-miR-6852-3p,hsa-miR-581,hsa-miR-556-3p,hsa-miR-4743-5p,hsa-miR-3164,hsa-miR-181b-2-3p,hsa-miR-548j-3p,hsa-miR-4435,hsa-miR-6818-3p,hsa-miR-6502-5p,p-hsa-miR-25,hsa-mi…
colon	hsa-miR-6836-3p,hsa-miR-215-3p,p-hsa-miR-125,hsa-miR-6737-3p,hsa-miR-552-3p,p-hsa-miR-256,hsa-miR-6756-3p,hsa-miR-3960,hsa-miR-3131,hsa-miR-4707-3p,hsa-miR-6769b-3p,hsa-miR-7111-3p,hsa-miR-6873-3p,hsa-miR-196b-3p,hsa-miR-579-3p,hsa-miR-552-5p,hsa-miR-3194-5p,hsa-miR-559,hsa-miR-2278,hsa-miR-3134,hsa-miR-4664-5p
brain	hsa-miR-4289,hsa-miR-329-5p,hsa-miR-519a-3p,hsa-miR-383-3p,hsa-miR-6733-5p,hsa-miR-516a-5p,p-hsa-miR-277,hsa-miR-552-3p,hsa-miR-376b-5p,hsa-miR-495-5p,hsa-miR-625-5p,hsa-miR-597-5p,hsa-miR-188-3p,hsa-miR-208b-3p,hsa-miR-2681-3p,hsa-miR-570-3p,hsa-miR-499a-5p,hsa-miR-656-5p,hsa-miR-5586-3p,hsa-miR-5006-3p,hsa-miR-5682,hsa-miR-522-3p,hsa-miR-1283,hsa-miR-627-3p,p-hsa-miR-256,hsa-miR-3960
cornea	hsa-miR-513c-5p,hsa-miR-2114-3p,hsa-miR-7155-3p,hsa-miR-548az-5p,p-hsa-miR-256,hsa-miR-512-3p,hsa-miR-3166,hsa-miR-508-5p,hsa-miR-208b-3p,hsa-miR-6769b-3p
breast	hsa-miR-3168,hsa-miR-3074-5p,p-hsa-miR-256,hsa-miR-2392,hsa-miR-516b-5p,hsa-miR-1287-3p,hsa-miR-1323,hsa-miR-4441
renal cortex	hsa-miR-6071,hsa-miR-6081,hsa-miR-196b-3p,hsa-miR-4423-3p,p-hsa-miR-256,hsa-miR-320e,hsa-miR-7978,hsa-miR-489-5p,hsa-miR-4317,hsa-miR-4328,hsa-miR-4321,hsa-miR-4324
bladder	hsa-miR-422a,p-hsa-miR-256,hsa-miR-585-3p,hsa-miR-3960,hsa-miR-4770
embryo	hsa-miR-3681-5p,hsa-miR-516b-5p,hsa-miR-1910-5p,hsa-miR-18b-3p,hsa-miR-7114-3p,p-hsa-miR-138,hsa-miR-6798-3p,hsa-miR-4636,hsa-miR-6737-3p,hsa-miR-302c-5p,hsa-miR-548y,hsa-miR-302c-3p,hsa-miR-548ao-3p,hsa-miR-4482-3p,p-hsa-miR-256,hsa-miR-548ah-3p,hsa-miR-933,p-hsa-miR-227,hsa-miR-216b-3p,hsa-miR-888-5p,hsa-miR-943,hsa-miR-6507-5p,hsa-miR-512-3p,hsa-miR-892a,hsa-miR-3186-3p,hsa-miR-548ba,hsa-miR-6…
placenta	hsa-miR-519d-3p,hsa-miR-519d-5p,hsa-miR-516b-5p,hsa-miR-518f-3p,hsa-miR-518b,hsa-miR-519a-3p,hsa-miR-519a-5p,hsa-miR-523-3p,hsa-miR-520g-3p,hsa-miR-4713-3p,hsa-miR-523-5p,hsa-miR-517a-3p,hsa-miR-520g-5p,hsa-miR-498,hsa-miR-515-3p,hsa-miR-515-5p,hsa-miR-517c-3p,hsa-miR-516a-5p,hsa-miR-518e-3p,hsa-miR-518e-5p,p-hsa-miR-256,hsa-miR-147a,hsa-miR-512-3p,hsa-miR-521,hsa-miR-527,hsa-miR-512-5p,hsa-miR-5…
lung	hsa-miR-1287-3p,hsa-miR-4709-3p,p-hsa-miR-256,p-hsa-miR-325,hsa-miR-3960,hsa-miR-4770,hsa-miR-516a-5p
tongue	hsa-miR-6070,p-hsa-miR-145,p-hsa-miR-125,hsa-miR-1260a,hsa-miR-6865-5p,hsa-miR-6790-5p,hsa-miR-6743-5p,hsa-miR-4800-3p,p-hsa-miR-256,hsa-miR-6775-5p,hsa-miR-1273a,hsa-miR-6871-5p,hsa-miR-3960,hsa-miR-208b-3p,hsa-miR-3144-3p,hsa-miR-4734,hsa-miR-1208
tonsil	p-hsa-miR-256,hsa-miR-4500,hsa-miR-4535,hsa-miR-3168,hsa-miR-4458,hsa-miR-4476,hsa-miR-4487,hsa-miR-4486,hsa-miR-4425,hsa-miR-4420,hsa-miR-1282,hsa-miR-4298,hsa-miR-1910-3p,p-hsa-miR-133,hsa-miR-5188,p-hsa-miR-143,hsa-miR-5194,hsa-miR-5088-5p,hsa-miR-4753-5p,hsa-miR-3173-3p,hsa-miR-1255b-5p,hsa-miR-579-5p,hsa-miR-4651,hsa-miR-3121-3p,hsa-miR-3135a,hsa-miR-3689b-5p,hsa-miR-548s,hsa-miR-548u,hsa-mi…
skeletal muscle	p-hsa-miR-105,hsa-miR-4644,p-hsa-miR-256,hsa-miR-2392,hsa-miR-1273d,hsa-miR-4661-5p,hsa-miR-3960,hsa-miR-4463,hsa-miR-1253,hsa-miR-1265
kidney	p-hsa-miR-256,hsa-miR-3168,hsa-miR-3960,hsa-miR-638,hsa-miR-1282
lymph node	hsa-miR-4687-3p,hsa-miR-6730-5p,p-hsa-miR-125,hsa-miR-7846-3p,hsa-miR-4749-5p,hsa-miR-149-3p,hsa-miR-4689,hsa-miR-3129-5p,p-hsa-miR-256,hsa-miR-4525,hsa-miR-4783-3p,hsa-miR-3168,hsa-miR-3193,hsa-miR-6760-3p,hsa-miR-3960,hsa-miR-6875-5p,hsa-miR-4442,hsa-miR-499a-5p,hsa-miR-4728-5p
heart	hsa-miR-7151-3p,hsa-miR-4699-3p,hsa-miR-7151-5p,hsa-miR-1-5p,hsa-miR-516b-5p,hsa-miR-378e,hsa-miR-517a-3p,hsa-miR-208a-3p,hsa-miR-512-3p,hsa-miR-302d-3p,hsa-miR-517b-3p,hsa-miR-499b-5p,hsa-miR-133b,hsa-miR-208b-5p,hsa-miR-208b-3p,hsa-miR-302a-3p,hsa-miR-302a-5p,hsa-miR-3116,hsa-miR-499a-5p,hsa-miR-499a-3p,hsa-miR-7160-3p,hsa-miR-372-3p,hsa-miR-302b-3p
muscle	hsa-miR-653-3p,hsa-miR-1-5p,hsa-miR-516b-5p,hsa-miR-517a-3p,p-hsa-miR-256,hsa-miR-208a-3p,hsa-miR-512-3p,hsa-miR-517b-3p,hsa-miR-133b,hsa-miR-208b-3p,hsa-miR-1323,hsa-miR-499a-5p
thyroid gland	hsa-miR-4687-3p,hsa-miR-6730-5p,p-hsa-miR-161,p-hsa-miR-125,hsa-miR-3173-3p,hsa-miR-4749-5p,hsa-miR-149-3p,hsa-miR-4689,hsa-miR-3135a,hsa-miR-3129-5p,p-hsa-miR-256,hsa-miR-3652,hsa-miR-4525,hsa-miR-3610,hsa-miR-548al,hsa-miR-6876-5p,hsa-miR-4743-5p,hsa-miR-3168,hsa-miR-3193,hsa-miR-6727-5p,hsa-miR-4796-3p,hsa-miR-3960,hsa-miR-1323,hsa-miR-4458,hsa-miR-4450,hsa-miR-6875-5p,hsa-miR-4442,hsa-miR-499…
neocortex	p-hsa-miR-105,hsa-miR-516a-5p,p-hsa-miR-256,hsa-miR-1273d,hsa-miR-3960,hsa-miR-208b-3p

## Sheet: Non-disease-median(RPM)
	blood.plasma_GSE71008__50	skin_GSE57012__6	lung_GSE62182__94	skin_GSE34137__10	skin_GSE36236__12	liver_GSE57381__12	bone.marrow_GSE67630__12	serum_GSE53439__22	blood_GSE69825__59	lung_GSE56861__40	blood_GSE66650__3	prefrontal.cortex_GSE64977__36	skin_GSE31037__43	brain_GSE63501__7	blood.plasma_GSE52981__3	breast_GSE68085__11	cornea_GSE81254__7	peripheral.blood_GSE72080__18	tonsil_GSE15229__10	prefrontal.cortex_GSE43335__4	prefrontal.cortex_GSE69825__4	blood_GSE46579__22	breast_GSE29173__16	renal.cortex_GSE37616__11	serum_GSE59565__24	tonsil_GSE23090__6	blood_GSE32493__6	embryo_GSE68189__3	skin_GSE72193__34	liver_GSE69825__4	bone.marrow_GSE69089__3	liver_GSE63046__24	blood.plasma_GSE45722__14	liver_GSE21279__3	kidney_GSE24457__10	bone.marrow_GSE46989__3	breast_GSE39162__10	blood_GSE61856__6	blood.plasma_GSE80730__9	heart_GSE69825__4	muscle_GSE66334__12	blood_GSE74162__7	placenta_GSE40819__14
hsa-miR-4446-3p	0	0	0	0	0	0	0	17.9014	0	0	13.6701	7.08966	0	4.48899	182.308	0	0	0	35.281	10.6215	0	0	0	0	10.3964	42.5929	84.1423	0	0	0	0	0	0	0	0	0	0	781.668	0	0	0	14.1627	0
hsa-miR-99b-3p	417.652	94.8297	101.201	38.8054	9.59513	7.10056	42.8756	5.34887	0	19.145	0	64.7691	20.4179	76.2193	14.0555	34.0197	71.4658	0	0	51.2994	295.112	0	77.16	170.971	0	8.11529	0	103.187	135.042	20.2547	4.58646	41.4051	125.65	6.37479	29.7795	44.7373	63.6272	25.8332	0	133.604	13.7516	0	52.9375
hsa-miR-3591-3p	0	0	0	0	0	0	0	0	0	0	0	0	0	0	0	0	0	0	0	0	0	0	0	0	0	0	0	0	0	0	0	0	0	4.1518	0	0	0	0	0	0	0	0	0
hsa-miR-6868-3p	0	0	0	0	0	0	0	0	0	0	0	3.41656	0	0	0	0	0	0	0	0	14.6622	0	0	0	0	0	0	0	0	0	0	0	0	0	0	0	0	0	0	4.68528	0	0	0
hsa-miR-19b-1-5p	0	0	4.57427	7.98854	0	0	0	0	0	0	0	0	0	6.3523	0	0	0	0	0	7.73486	0	0	29.8196	27.5771	0	0	0	3.41427	0	0	0	0	0	0	0	0	0	0	0	0	0	0	0
hsa-miR-375	98.474	342.131	9894.46	361.628	0	1479.8	0	456.775	0	365.689	0	70.8463	147.879	36.7466	14.0073	997.858	101.956	0	95.0024	42.0512	22.7549	0	460.625	4.49779	557.183	18.3421	9.32563	31.1078	218.144	360.442	0	673.704	184.445	181.596	3.3246	0	696.348	0	159.079	0	0	0	21.0528
hsa-miR-4291	0	7.8613	0	0	0	0	0	0	0	0	0	0	0	0	0	0	0	0	0	0	0	0	0	0	0	0	0	0	3.03959	0	0	0	0	0	0	0	0	0	0	8.80089	11.4127	0	0
hsa-miR-548a-3p	0	0	0	0	0	0	0	0	0	0	0	0	0	16.2819	0	0	0	0	0	0	0	0	0	0	0	0	15.2644	0	0	0	0	0	0	4.50358	0	0	0	0	0	0	0	0	0
hsa-miR-4298	0	0	0	0	0	0	0	0	0	0	0	0	0	0	0	0	0	0	0	0	0	0	0	0	0	6.13302	0	0	0	0	0	0	0	0	0	0	0	0	0	0	0	0	0
hsa-miR-7151-3p	0	0	0	0	0	0	0	0	0	0	0	0	0	0	0	0	0	0	0	0	0	0	0	0	0	0	0	0	0	0	0	0	0	0	0	0	0	0	0	4.77077	0	0	0
hsa-miR-519d-3p	0	0	0	0	0	0	0	0	0	0	0	0	0	0	0	0	0	0	0	0	0	0	0	0	0	0	0	0	0	0	0	0	0	0	0	0	0	0	0	0	0	0	635.727
hsa-miR-767-5p	313.583	0	0	0	0	0	0	0	0	0	0	35.944	0	6.24079	0	0	0	0	0	10.7179	15.2046	0	0	0	0	0	0	115.772	0	0	0	0	445.517	0	0	0	0	0	0	0	0	0	28.34
hsa-miR-4699-3p	0	0	0	0	0	0	0	0	0	0	0	0	0	0	0	0	0	0	0	0	0	0	0	0	0	0	0	0	0	0	0	0	0	0	0	0	0	0	0	3.07578	0	0	0
hsa-miR-2277-3p	0	0	0	0	0	0	0	0	0	0	0	0	0	0	5.04264	0	0	0	0	0	0	0	0	0	0	0	0	0	0	0	0	0	0	0	0	0	0	0	0	0	0	0	0
hsa-miR-653-3p	0	4.78774	0	0	0	0	0	0	0	0	0	0	0	0	0	0	0	0	0	0	0	0	0	0	0	0	0	0	3.53313	0	0	0	0	0	0	0	0	0	0	0	6.47125	0	0
hsa-miR-493-3p	0	16.0454	0	29.8867	0	6.765	339.485	5.82101	0	3.86893	0	4.02885	15.9076	5.20117	162.345	0	8.40774	0	0	3.05176	7.30403	0	0	0	0	0	0	12.7319	14.9504	22.0573	0	16.1677	0	3.61026	4.07098	159.949	0	20.2064	0	22.0375	9.83784	0	96.728
hsa-miR-181a-2-3p	37.6748	156.648	1232.03	129.067	5.34205	105.309	285.251	123.927	56.8811	112.516	204.103	210.505	157.446	100.588	379.499	284.952	683.64	32.1825	69.4824	160.511	205.983	20.3053	83.0303	132.685	62.751	621.309	158.452	537.697	158.76	48.7741	374.16	109.467	151.9	47.0829	62.5304	457.941	84.2942	126.037	0	264.039	102.188	8.55206	524.008
hsa-miR-376a-2-5p	0	3.06945	0	0	0	0	0	0	0	0	0	0	0	26.4263	0	0	0	0	0	65.3028	0	0	0	0	0	0	0	0	3.09812	0	0	0	0	0	0	5.92013	0	0	0	0	0	0	3.61992
hsa-miR-101-5p	0	105.732	50.6925	14.5591	23.4433	16.7942	3.58601	22.7445	0	10.2328	0	92.3766	19.5791	249.72	7.44116	0	25.2232	0	0	47.7549	7.58182	0	317.849	23.3327	7.91234	4.28666	0	5.69046	63.0293	4.04998	0	3.69196	3.0686	16.7877	15.0063	11.906	10.7213	0	0	0	0	0	21.1029
hsa-miR-4687-5p	0	0	0	0	0	0	0	0	0	0	0	0	0	0	0	0	0	0	0	0	0	0	0	0	0	0	0	0	0	0	0	0	0	0	0	0	0	67.2448	0	0	0	0	0
hsa-miR-342-5p	4.36239	52.0941	9.49197	50.839	0	6.12122	0	71.0452	0	6.53379	235.37	34.516	26.4574	36.6125	25.6307	90.8312	12.6116	9.63812	163.777	40.3252	28.6788	0	105.803	45.5924	54.0044	542.157	101.944	31.3857	88.7843	19.7195	10.9154	28.3521	4.03185	45.8503	18.6856	5.73988	18.0246	85.8583	0	0	0	81.0502	5.42199
hsa-miR-1304-5p	0	0	0	0	0	0	0	0	0	0	0	0	0	0	0	0	0	0	12.0123	0	0	0	0	0	0	58.7907	20.5743	5.03356	0	0	0	0	0	0	0	0	0	8.85202	31.7985	0	0	0	0
hsa-miR-3591-5p	0	0	0	0	0	14.8047	0	0	0	0	0	0	0	0	0	0	0	0	0	0	0	0	0	0	0	0	0	0	0	5.98118	0	6.76649	0	24.9448	0	0	0	0	0	5.82945	12.5644	0	0
hsa-miR-628-5p	11.384	11.9572	14.5836	14.1069	0	8.51625	38.2385	6.32459	0	4.60756	0	189.479	38.776	233.637	0	0	16.6792	0	0	171.242	241.513	0	0	36.4531	0	6.56671	3.63501	31.3857	14.0171	13.3746	4.86592	5.82105	7.61003	14.8021	32.0629	11.8512	7.32614	0	0	37.9382	19.8241	0	0
hsa-miR-7151-5p	0	0	0	0	0	0	0	0	0	0	0	0	0	0	0	0	0	0	0	0	0	0	0	0	0	0	0	0	0	0	0	0	0	0	0	0	0	0	0	5.5582	0	0	0
hsa-miR-939-5p	0	0	0	0	0	0	0	0	0	0	0	0	0	0	13.9979	0	0	0	0	0	0	0	0	0	0	0	0	3.41427	0	0	0	0	0	0	0	0	0	34.5507	0	0	0	7.855	0
hsa-miR-150-3p	0	7.1637	5.79987	0	0	0	0	28.6024	0	3.25177	191.229	0	3.35696	0	4.54738	5.0594	0	0	146.494	0	0	0	6.43102	0	15.2741	483.373	31.66	0	18.3583	0	9.68253	0	0	0	0	0	7.14362	33.3915	0	0	0	6.67675	0
hsa-miR-194-5p	31.368	131.202	146.117	129.566	0	4683.53	14.5747	125.747	31.1699	10.9001	32.1649	57.1315	87.4732	135.418	10.7483	12.9759	75.6697	318.378	10.7032	69.723	162.504	12.2065	122.416	905.114	50.0011	40.7281	7.92503	17.2339	160.593	9089.54	14.68	7002.4	18.3929	1107.09	1314.05	17.4973	18.3438	0	0	55.8781	22.8231	18.8446	82.3891
hsa-miR-4659a-3p	0	0	0	0	0	0	0	0	0	0	0	0	0	0	0	0	0	6.86349	0	0	0	0	0	0	0	0	0	0	0	0	0	0	0	0	0	0	0	0	0	0	0	0	0
hsa-miR-519d-5p	0	0	0	0	0	0	0	0	0	0	0	0	0	0	0	0	0	0	0	0	0	0	0	0	0	0	0	0	0	0	0	0	0	0	0	0	0	0	0	0	0	0	325.968
hsa-miR-203b-3p	0	9.49961	26.2118	0	0	0	0	0	0	0	0	4.85678	18.6893	0	0	0	4.20387	0	0	38.3363	4.47625	0	0	0	0	0	0	0	6.70871	0	0	0	0	0	0	0	0	0	0	0	0	0	0
hsa-miR-296-5p	0	12.4511	3.87129	5.26482	55.8702	0	5.09255	0	3.25074	0	6.24931	0	4.6375	6.3523	0	12.9759	0	32.5993	0	5.66297	8.52882	0	39.3764	89.9558	0	25.1135	14.1724	30.7285	6.05203	5.34982	0	10.0044	0	0	0	4.37551	9.5886	0	0	8.28957	7.39902	3.30421	3.18878
hsa-miR-653-5p	0	0	12.5649	0	0	0	0	0	0	3.53368	0	4.55383	6.40518	0	0	0	4.5119	0	0	0	3.47448	0	5.21121	6.74668	0	0	0	6.06982	0	0	0	0	0	0	7.02076	0	0	0	0	0	8.59272	0	16.4354
hsa-miR-2277-5p	0	0	0	0	0	0	10.1743	0	0	0	0	13.3644	0	0	11.9982	0	0	0	0	3.26389	8.27548	0	0	0	0	8.98268	0	15.3968	0	0	3.0061	0	0	0	0	4.93344	0	3.79015	0	0	0	0	0
hsa-miR-384	7.79756	0	0	0	0	0	0	0	0	0	0	0	0	0	0	0	0	0	0	0	0	0	0	0	0	0	0	0	0	0	0	0	40.8949	0	0	0	0	0	0	0	0	0	0
hsa-miR-6511b-3p	0	6.84872	3.83921	0	11.533	0	5.20177	0	10.896	0	4.34262	36.8106	4.19489	21.2158	4.13398	37.1591	4.5119	22.0938	0	10.9025	19.2601	8.45262	4.26319	11.3981	0	0	0	8.04247	14.0639	0	0	0	0	0	0	0	0	22.9438	0	4.68528	5.0047	30.7654	0
hsa-miR-4259	0	0	0	0	0	0	0	0	0	0	0	0	0	0	0	0	0	0	0	0	0	0	0	0	15.9966	0	0	0	0	0	0	0	0	0	0	0	0	0	0	0	0	0	0
hsa-miR-101-3p	15351.4	11028.6	40832.7	4566.82	2040.74	11331.4	1275.61	7954.12	43.4928	5498.73	1922.04	12242.9	8108.18	17814.6	370.405	298.445	8627.22	204.196	8943.2	52388.5	15191.8	54.805	2536.27	5318.02	2534.77	6775.32	2692.2	500.001	4837.09	8930.45	595.796	21160.6	4094.06	89036	23220.2	2828.97	18849.9	114.79	604.499	8536.23	3592.53	80.6615	4485.35
hsa-let-7a-2-3p	0	5.15788	4.80474	0	0	0	9.53082	0	0	0	0	0	0	4.48564	0	0	0	0	0	0	3.35583	0	0	0	0	0	0	0	0	0	0	0	0	0	0	0	0	0	0	0	0	0	0
hsa-miR-25-5p	5.53533	0	0	0	32.1449	0	4.65238	13.3809	0	0	10.8557	0	0	0	31.9951	23.746	0	0	791.7	0	3.43768	0	0	0	3.80168	4398.62	1440.41	39.3802	0	3.92143	27.7818	4.42123	5.65515	58.956	14.0025	7.59691	34.9936	24.8535	0	0	0	24.4238	0
p-hsa-miR-271-1	0	0	0	0	0	0	0	8.12874	0	0	0	0	0	0	0	0	0	0	0	0	0	0	0	0	35.2773	0	0	0	0	0	0	0	0	0	0	0	0	0	0	0	0	0	0
hsa-miR-30e-3p	102.779	1734.92	15322.5	987.421	3494.97	782.823	214.571	196.297	30.9125	764.532	482.9	640.43	1197.22	1999.95	874.899	200.719	1114.44	26.2533	3461.1	1928.26	624.616	15.9162	925.637	928.642	78.5945	14154.8	1614.09	1101.82	523.185	865.76	454.579	552.672	54.7262	139.414	393.122	291.928	583.962	68.4699	0	1995.04	518.513	0	227.412
p-hsa-miR-271-2	0	0	0	0	0	0	0	8.12874	0	0	0	0	0	0	0	0	0	0	0	0	0	0	0	0	35.2773	0	0	0	0	0	0	0	0	0	0	0	0	0	0	0	0	0	0
hsa-miR-365b-5p	0	0	0	0	0	0	11.5077	0	0	0	0	0	5.71186	0	0	25.9518	4.20387	0	5.30972	0	0	0	5.12138	0	0	14.5351	0	0	0	0	0	0	0	74.003	5.04097	16.6513	29.1252	0	0	0	0	0	0
hsa-miR-5100	23.5057	11.6914	58.6131	287.264	2809.82	62.7573	22.4158	0	4.17745	0	30.3984	206.247	195.821	52.7999	12.4019	21.6442	9.0238	23.2396	142.978	6866.3	19.4894	3.81228	100.757	227.832	9.56038	537.729	38.269	916.996	65.3987	433.31	43.9352	23.8905	0	81.0645	190.075	4.15297	151.992	10.8887	0	54.3068	8.53528	4.32025	13.6734
hsa-miR-215-5p	0	0	0	0	0	103.238	5.15572	322.795	0	3.18311	0	0	10.7316	0	37.9942	3.61496	9.0238	0	5.42923	5.27459	0	0	19.7324	189.579	62.5154	45.7327	9.18915	0	0	19.3872	0	7.70125	0	126.359	27.9784	3.64626	24.2678	0	0	5.03048	0	0	3.33856
hsa-miR-199a-3p	326.664	31634.5	1954.26	36906.4	554.207	3017.42	17267.3	936.121	0	2720.06	77.4915	169.176	7461.71	149.723	3819.38	2081.73	4773.35	7.33105	318.697	317.139	1161.78	0	11692.9	6218.17	1052.79	1049.59	44.3334	25.76	25664.6	6348.8	129.736	9655.41	212.374	41854.1	7898.16	21000.7	51555.5	461.732	11.3762	7536.32	1453.5	15.8913	4970.43
hsa-miR-1-3p	35.3018	266.656	48.5967	254.701	0	0	0	0	0	151.95	0	11.7349	769.558	695.884	0	0	0	0	230.732	752.795	2251.49	0	23.0242	278.863	0	336.239	32.4915	0	151.69	1289.22	0	293.749	44.5965	434.8	662.143	0	3182.14	0	0	272058	607084	0	7.85503
hsa-miR-150-5p	30.7009	506.988	772.459	674.818	39.7519	310.163	0	3282.66	353.789	225.785	119433	190.73	283.002	108.603	80.8224	2932.55	137.516	2292.33	118.374	51.5409	99.9945	215.58	880.011	1787.46	898.482	820.199	12.675	0	1925.85	117.445	238.506	604.526	35.2399	54.6954	31.2586	0	198.866	81.3078	0	165.282	122.899	118.452	185.804
hsa-miR-3681-5p	0	0	0	0	0	0	0	0	0	0	0	0	0	0	0	0	0	0	0	0	0	0	0	0	0	0	0	5.45739	0	0	0	0	0	0	0	0	0	0	0	0	0	0	0
hsa-miR-6832-3p	0	0	0	0	0	0	0	0	0	0	0	0	0	0	0	0	0	0	0	0	0	0	0	0	0	0	0	0	0	0	0	0	0	0	0	0	0	0	31.8157	0	0	0	0
hsa-miR-502-3p	236.569	103.56	0	40.8355	0	5.24726	7.97314	20.5397	0	0	0	3.29171	29.8976	19.1603	5.74301	65.0693	0	78.6391	10.6399	28.9818	29.7343	0	110.656	774.629	0	32.9629	18.7885	9.77102	123.112	27.2852	0	38.937	273.428	8.03777	29.8421	7.00548	32.0751	0	0	25.4287	30.3354	0	5.39503
hsa-miR-6513-5p	0	4.32387	0	0	0	0	0	0	0	0	0	0	0	0	3.64191	0	0	0	0	0	0	0	0	0	0	0	0	0	0	0	0	0	0	0	0	0	3.18506	0	0	0	0	0	0
hsa-miR-2355-3p	0	11.5314	12.4586	3.47085	0	0	0	0	0	0	0	0	0	11.1535	11.5751	0	0	0	0	0	5.93334	0	0	0	0	5.37844	0	0	5.70489	0	0	0	0	0	0	0	0	3.1512	0	5.61795	0	0	0
hsa-miR-296-3p	0	11.5045	0	0	0	0	8.87392	0	0	0	0	0	0	5.02036	0	7.91534	0	0	35.8567	0	6.30226	0	108.148	9.11328	0	61.8525	72.7787	57.4462	21.2596	0	0	4.32194	0	0	0	5.65701	0	0	0	5.03048	5.04069	0	0
hsa-miR-25-3p	896.694	5484.08	8965.22	2519.5	686.253	1501.25	1278.2	14435.1	7871.63	1369.1	3353.37	875.125	774.236	1029.15	2329.65	1765.12	1831.99	3537.2	6062.51	357.563	1080.58	3054.18	1628.74	488.091	8062.17	69072.3	15833	12217.9	3964.07	1529.29	6192.62	1581.38	672.976	1459.71	697.845	1063.06	3315.71	1463.79	0	645.387	613.239	1872.11	1607.11
hsa-miR-6778-5p	7.01089	0	0	0	0	0	0	0	0	0	0	0	0	0	0	0	0	0	0	0	0	0	0	0	0	0	0	0	0	0	0	0	9.78566	0	0	0	0	0	0	0	0	0	0
hsa-miR-502-5p	0	0	0	5.46903	0	0	4.54236	0	0	0	0	0	0	0	0	0	0	0	0	0	0	0	0	45.5664	0	0	0	3.25701	3.75228	0	0	0	0	0	0	0	0	0	0	0	0	0	7.76203
hsa-miR-1-5p	0	0	0	0	0	0	0	0	0	0	0	0	0	0	0	0	0	0	0	0	0	0	0	0	0	0	0	0	0	0	0	0	0	0	0	0	0	0	0	11.0953	3.65315	0	0
hsa-miR-4745-5p	0	0	0	0	0	0	0	0	0	0	0	0	0	0	0	0	0	0	0	0	0	0	0	0	0	0	0	0	0	0	0	0	0	0	0	0	0	0	0	0	0	3.50946	0
hsa-miR-4281	0	0	0	0	0	0	0	0	0	0	0	0	8.93552	0	0	0	0	0	0	0	0	0	0	0	0	0	0	0	0	0	0	0	0	0	0	0	0	0	0	0	0	0	0
hsa-miR-1251-5p	21.2303	0	0	0	0	0	0	0	0	0	0	15.8387	0	76.9332	0	0	0	0	0	9.0424	3.7109	0	0	0	0	0	0	72.3822	0	0	0	0	26.1941	0	0	0	0	0	0	0	0	0	0
hsa-miR-6513-3p	0	5.91619	0	0	0	0	0	0	3.99284	0	0	0	0	0	0	0	0	6.16271	0	0	0	0	0	0	0	0	0	0	4.25748	0	0	0	0	0	0	0	0	0	0	0	0	0	0
hsa-miR-493-5p	0	18.209	4.12183	88.5962	0	11.5442	414.485	9.12903	0	0	0	6.46601	19.9558	8.3651	23.9771	10.8449	8.40774	0	0	3.1669	21.0476	0	0	9.11328	6.1496	0	0	39.0634	24.7028	40.4542	0	46.031	0	6.65195	4.55599	98.017	8.24655	21.5134	0	48.4027	13.5239	0	303.167
hsa-miR-4284	0	19.7071	0	32.8927	51.2547	427.863	50.8427	17.0234	0	6.30407	13.7485	1699.96	66.9358	23.883	25.996	38.5964	86.6187	0	7.01934	693.058	504.465	0	0	2630.39	27.4505	30.6335	146.057	103.566	8.30793	696.035	11.4579	492.937	0	29.7846	49.6036	19.7666	27.5993	31.5509	150.898	503.131	326.178	0	201.687
hsa-miR-6501-5p	0	0	0	0	0	0	0	0	0	0	0	0	0	0	0	0	0	0	0	0	0	0	0	0	0	0	0	0	3.32816	0	0	0	0	0	0	0	0	0	0	0	0	0	0
hsa-miR-4286	4.33859	21.6804	32.2938	296.102	2402.06	24.6269	50.2242	13.634	0	4.46589	57.3226	35.056	62.2496	133.72	97.1485	106.094	18.0476	96.7302	25.8294	112.082	19.7838	0	210.779	3517.73	19.551	691.482	461.322	152.52	72.8381	110.325	56.1883	53.3392	0	8.86927	17.6111	40.9147	131.614	70.8974	0	9.08855	5.93235	4.56012	20.6678
hsa-miR-4289	0	0	0	0	0	0	0	0	0	0	0	0	0	15.3241	0	0	0	0	0	0	0	0	0	0	0	0	0	0	0	0	0	0	0	0	0	0	0	0	0	0	0	0	0
hsa-miR-145-5p	113.826	2274.89	5286.01	4274.26	306.239	483.701	386.012	21.4661	0	404.275	0	433.572	2814.7	2185.6	42.1666	5302.84	100.075	67.3364	0	895.653	654.518	0	43683.7	104295	15.5578	3.14505	0	3.25701	2948.34	883.709	0	1784.31	21.5993	196.233	482.319	645.853	9977.07	20.0389	52.8737	1665.14	369.637	0	1387.07
hsa-miR-2355-5p	0	0	54.6674	0	0	4.82549	18.7116	8.71668	0	3.73773	0	9.74262	0	11.7152	13.2287	0	0	0	0	0	3.37879	0	0	9.11328	3.18679	10.7616	3.12904	0	0	0	0	0	0	4.33231	0	12.7628	3.03212	0	0	3.17281	0	0	0
p-hsa-miR-174	0	0	0	0	0	0	0	0	0	0	0	0	0	0	0	0	0	0	0	0	3.65202	0	0	0	3.50688	0	0	0	0	0	0	0	0	0	0	0	0	0	0	0	0	0	0
hsa-miR-516b-5p	0	0	0	0	0	0	0	0	0	0	0	0	0	0	0	0	0	0	0	0	0	0	0	0	0	0	0	3.5531	0	0	0	0	0	0	0	0	3.60597	0	0	5.54665	7.39488	0	12276.4
p-hsa-miR-178	0	0	0	0	0	0	0	0	0	0	0	0	0	0	0	0	0	0	0	0	0	0	0	0	15.1415	0	0	0	0	0	0	0	0	0	0	0	0	0	0	0	0	0	0
p-hsa-miR-176	5.58006	3.22634	0	0	0	0	0	0	0	0	0	0	0	0	0	0	0	0	0	0	0	0	0	0	7.9054	0	0	0	0	0	0	0	6.25183	0	0	0	0	0	0	0	0	0	0
hsa-miR-513c-5p	0	5.20732	0	0	383.907	0	0	0	0	0	0	0	0	0	0	0	4.5119	0	0	0	0	0	0	0	0	0	0	0	3.56198	0	0	0	0	0	0	0	0	0	0	0	0	0	0
p-hsa-miR-175	0	0	0	0	0	0	0	0	0	0	0	0	0	0	0	0	0	0	0	0	10.313	0	0	0	0	0	0	0	0	0	0	0	0	0	0	0	0	0	0	0	0	0	0
hsa-miR-506-3p	0	4.46464	0	0	0	0	0	0	0	0	0	0	17.2735	0	0	0	0	0	0	0	0	0	0	8.22032	0	0	0	0	5.01003	0	0	0	0	0	12.2594	0	0	0	0	0	0	0	0
hsa-miR-21-5p	16870.6	47832.5	87298.3	101717	13684.8	26959.3	88970.2	9509.57	66.8308	14673.1	488.979	1764.13	28205.8	11485.5	3718.51	797.139	12737.1	347.793	25983.8	5146.15	13802	32.1049	17531.2	17955.8	7488.94	51117.6	37813.1	1796.09	42648.4	108717	1551.71	54170.4	2890.75	17326.2	29250	121358	31011.5	1254.37	771.956	23002.6	5384.72	33.4409	19650.1
hsa-miR-432-3p	0	0	0	0	0	0	0	0	0	0	0	5.04642	0	6.72384	7.70404	0	0	0	0	8.57337	0	0	0	0	0	0	0	0	0	0	0	0	4.51594	0	0	0	0	0	0	0	0	0	0
hsa-miR-30a-3p	230.733	1215.05	42765.2	358.66	1987.21	398.841	475.351	26.5331	0	980.21	0	588.859	881.368	1106.37	19.05	572.513	541.428	0	117.438	1971.05	702.112	0	1226.24	2098.79	22.3341	660.108	3.72995	334.978	322.7	327.819	3.75554	365.669	198.257	108.905	2927.65	450.682	1519.35	8.44807	0	1134.65	505.772	0	598.623
hsa-miR-6073	17.3076	0	0	0	0	0	0	101.881	0	0	0	4.14364	0	0	223.966	0	0	0	0	4.26376	16.2565	0	0	11.6114	120.15	13.0836	8.12485	3.84919	0	3.92143	0	0	0	0	0	0	0	131.313	0	0	0	0	0
hsa-miR-186-3p	0	0	0	0	0	0	0	0	0	0	0	0	3.95878	4.84742	4.7625	0	0	0	0	35.8541	0	0	20.2383	0	0	0	3.02292	0	0	0	0	0	0	0	0	0	8.9796	0	0	0	0	0	0
hsa-miR-128-1-5p	24.4298	0	4.7906	0	0	0	6.91672	5.68613	0	3.56607	6.07967	154.602	0	17.5133	16.6687	5.73482	4.33094	0	0	36.7423	31.1151	0	0	0	3.1205	3.96334	0	49.1512	0	0	19.0111	0	47.0968	0	0	9.73532	0	20.9397	0	0	0	0	0
hsa-miR-1910-5p	0	0	0	0	0	0	0	0	0	0	0	0	0	0	0	0	0	0	0	0	0	0	0	0	0	0	0	8.90416	0	0	0	0	0	0	0	0	0	0	0	0	0	0	0
hsa-miR-6081	0	0	0	0	0	0	0	0	0	0	0	0	0	0	0	0	0	0	0	0	0	0	0	15.9657	0	0	0	0	0	0	0	0	0	0	0	0	0	0	0	0	0	0	0
hsa-miR-26a-2-3p	0	0	7.39415	22.9813	0	8.96439	14.805	0	0	4.89352	0	9.39096	8.75051	40.8389	0	0	16.6792	0	0	60.4715	14.277	0	12.9985	0	0	10.06	5.01576	13.028	9.40105	5.34982	0	7.12179	0	0	0	3.34264	5.92668	0	0	8.7541	6.68209	0	18.1398
hsa-miR-329-3p	484.207	7.7706	0	13.8459	0	0	26.0578	0	0	0	0	84.6083	6.27911	297.806	9.92155	15.1782	0	3.49926	0	177.146	607.845	0	18.8861	11.2445	0	0	0	11.4892	20.5494	7.09914	0	7.64946	536.871	7.50597	0	5.59123	11.1879	0	0	15.999	0	0	17.925
hsa-miR-6087	60.1471	4.27757	4.03202	0	1278.37	7.18066	4.82561	0	0	0	11.2488	6.16076	47.4798	0	0	20.2376	0	0	0	3.69431	4.56458	0	10.2678	0	97.406	0	0	110.015	8.77545	17.7455	7.40478	14.0139	20.6454	0	14.8031	0	10.2567	134.076	475.863	0	6.18611	7.87179	3.30895
hsa-miR-18b-3p	0	0	0	0	0	0	0	0	4.60265	0	0	0	0	0	0	0	0	30.4124	0	0	0	0	0	0	0	0	0	157.436	0	0	0	0	0	0	0	0	0	0	0	0	0	4.30192	0
hsa-miR-6089	0	57.1631	35.1132	29.6555	925.505	90.6598	86.9652	0	0	47.4804	11.2488	52.6128	352.354	3.29099	0	34.0197	42.0387	0	0	0	0	0	133.07	79.7866	0	3.28336	0	859.108	253.562	0	10.5403	21.661	0	0	14.6677	0	29.6779	884.434	0	0	6.78029	3.70568	0
hsa-miR-6836-3p	0	0	0	0	0	0	0	0	0	0	0	0	3.39324	0	0	0	0	0	0	0	0	0	0	0	0	0	0	0	0	0	0	0	0	0	0	0	0	12.7234	0	0	0	0	0
hsa-miR-7114-3p	0	0	0	0	0	0	0	0	0	0	0	0	0	0	0	0	0	0	0	0	0	0	0	0	0	0	0	3.03491	0	0	0	0	0	0	0	0	0	0	0	0	0	0	0
hsa-miR-145-3p	249.013	369.13	189.244	315.068	7.93739	93.6138	314.285	93.6003	0	213.282	0	132.564	138.379	104.785	3.30718	110.323	48.5425	0	0	35.4929	412.773	0	763.122	81.6645	21.5053	0	0	0	408.465	419.994	0	312.142	301.506	42.4205	79.525	166.288	206.95	0	0	1339.59	177.639	0	101.837
hsa-miR-6786-3p	0	0	0	0	0	0	0	0	0	0	0	0	0	0	0	0	0	0	0	0	0	0	0	0	0	0	0	0	0	0	0	0	0	0	0	0	0	0	0	0	0	4.30192	0
hsa-miR-432-5p	3427.8	47.2732	4.12403	43.1578	9.59513	7.13717	150.438	15.9263	0	3.55229	0	372.128	16.0047	160.071	492.918	88.2587	4.20387	0	0	219.764	180.798	0	7.15645	5.48021	12.6968	0	0	81.7213	51.0316	8.02473	0	9.74853	1983.39	150.5	17.2247	75.4626	123.465	2090.84	0	4.68528	0	0	257.113
hsa-miR-21-3p	10.7003	73.4897	1141.08	164.976	24.3809	1134.83	5833.32	687.668	3.90652	1818.35	40.8207	61.0302	7.44827	19.2761	2766.73	38.5964	240.654	0	41.9456	7.54592	11.7803	3.00973	164.754	34.9991	957.743	216.111	401.792	114.947	84.553	247.87	159.08	85.7971	19.8245	129.789	76.7308	3435.52	119.062	312.954	0	14.8175	3.41077	6.70559	365.49
hsa-miR-1287-3p	0	0	0	0	0	0	0	0	0	0	0	0	0	6.24079	0	0	0	0	0	0	0	0	0	0	0	0	0	0	0	0	0	0	0	0	0	0	4.33645	0	0	0	0	0	0
hsa-miR-506-5p	0	0	0	0	82.2232	0	0	0	0	0	0	0	0	0	0	0	0	0	0	0	0	0	0	0	0	0	0	0	0	0	0	0	0	0	0	0	0	0	0	0	0	0	0
hsa-miR-488-5p	0	0	0	0	0	0	0	0	0	0	0	26.2849	0	43.4016	0	0	0	0	0	8.7858	32.603	0	0	0	0	0	0	0	0	0	0	0	0	0	0	0	0	0	0	0	0	0	0
hsa-miR-186-5p	656.41	1706.83	372.555	1065.64	130.719	2637.39	2201.81	5206.53	1037.06	3261.13	4316.57	2798.85	895.22	1499.65	2556.87	2152.97	4223.14	1456.13	413.22	1247.48	789.324	292.211	2350.74	153.996	2972.6	1555.6	539.77	3836.76	1780.34	849.506	1788.33	762.801	2779.73	279.382	609.821	5339.82	290.862	715.926	31.8157	983.446	296.528	98.8743	1890.86
hsa-miR-874-3p	276.312	208.238	41.6632	105.396	0	25.3206	90.5813	13.6593	0	40.6274	254.972	512.925	31.7083	549.956	37.9942	50.594	50.4465	5.16007	4.1084	232.891	574.64	0	680.714	81.6645	22.6719	26.0956	29.1257	309.12	134.92	17.5474	182.216	34.11	599.634	0	7.26266	36.7353	58.2746	15.0046	91.0094	170.533	12.4755	7.95921	20.1785
hsa-miR-362-5p	0	28.875	9.45472	91.5369	0	17.8167	19.6697	0	0	24.981	7.81672	13.4622	24.1436	14.6692	35.1388	12.8655	4.20387	124.173	0	11.1595	24.3739	0	236.305	520.319	0	12.8563	18.1772	24.1274	67.2811	25.295	11.1127	38.996	0	5.23487	37.1358	3.30887	20.8038	264.97	0	43.2353	62.4943	0	22.263
hsa-miR-16-1-3p	0	15.586	3.09436	0	0	0	0	0	0	0	0	0	0	7.51647	0	0	0	0	3.14194	0	0	0	4.91	0	0	6.80523	5.63634	0	11.2586	0	0	0	0	0	0	0	0	0	0	0	0	0	0
hsa-miR-200c-5p	0	3.68825	18.2045	7.63193	0	0	0	0	0	0	0	0	4.81278	0	0	0	4.9113	0	0	0	0	0	0	0	0	0	0	0	5.75504	0	0	0	0	0	0	0	0	0	0	0	0	0	4.83123
hsa-miR-518f-3p	0	0	0	0	0	0	0	0	0	0	0	0	0	0	0	0	0	0	0	0	0	0	0	0	0	0	0	0	0	0	0	0	0	0	0	0	0	0	0	0	0	0	544.451
p-hsa-miR-160	0	0	0	0	0	0	0	0	0	0	0	0	0	0	0	0	0	0	0	0	0	0	0	0	0	0	0	0	0	0	0	0	0	0	0	0	0	0	10.5747	0	0	0	0
hsa-miR-199a-5p	54.7711	12303.7	686.9	7150.08	110.044	660.896	2770.36	130.816	0	518.931	0	32.2381	1889.21	31.8991	547.339	561.989	460.214	43.9069	0	72.4739	447.751	0	10050.6	1057.14	63.2003	0	0	6.21792	9517.56	4231.96	0	4576.25	28.12	453.087	147.372	1634.14	522.111	104.361	0	2563.95	524.835	0	624.86
hsa-miR-548h-5p	0	0	0	0	0	13.3746	0	0	0	0	0	0	0	0	0	0	0	0	0	0	0	0	0	0	0	7.341	0	0	0	5.84214	0	7.32555	0	21.0167	0	0	0	0	0	0	0	0	0
hsa-miR-1910-3p	0	0	0	0	0	0	0	0	0	0	0	0	0	0	0	0	0	0	0	0	0	0	0	0	0	6.98727	0	0	0	0	0	0	0	0	0	0	0	0	0	0	0	0	0
hsa-miR-424-5p	18.1276	113.704	74.7896	281.117	506.681	231.168	84.693	24.776	0	17.3839	6.24931	40.2017	66.5292	1001.81	6.20097	9.70532	16.8155	0	0	214.756	18.065	0	1139.83	1357.67	41.1101	4.13208	33.0431	0	152.434	128.718	10.7526	136.738	13.8399	689.92	947.896	299.993	729.126	0	0	47.315	5.21425	0	4718.37
hsa-miR-2114-3p	0	0	0	0	0	0	0	0	0	0	0	0	0	0	0	0	14.7339	0	0	0	0	0	0	0	0	0	0	0	0	0	0	0	0	0	0	14.4848	0	0	0	0	0	0	0
hsa-miR-7158-3p	0	0	0	0	0	0	0	0	0	0	0	7.6338	0	0	0	0	0	0	0	9.36362	0	0	0	0	0	0	0	0	0	0	0	0	0	0	0	0	0	0	0	0	0	0	0
hsa-miR-342-3p	27.7758	556.821	163.481	862.934	65.222	149.199	101.46	315.825	29.8171	201.164	18093.6	797.207	283.079	876.132	107.483	627.575	227.009	971.733	653.39	598.454	405.577	23.5118	391.134	1043.57	165.827	3192.83	467.791	656.299	1175.68	176	474.055	365.446	128.704	427.294	200.745	77.8168	971.068	141.856	95.4472	85.8421	43.8637	14.2331	146.086
p-hsa-miR-133	23.5035	50.6629	0	0	0	0	0	0	0	0	0	0	0	0	0	0	0	0	7.00416	0	0	0	0	0	201.22	4.88229	0	0	0	0	0	0	4.02302	0	0	0	0	0	0	0	0	0	0
p-hsa-miR-132	0	0	0	0	0	0	0	0	0	0	0	3.74151	0	0	0	0	0	0	0	0	4.18007	0	0	0	0	0	0	0	0	0	0	0	0	0	0	0	0	0	0	0	0	0	0
p-hsa-miR-138	0	0	0	0	0	0	0	0	0	0	0	0	0	0	0	0	0	0	0	0	0	0	0	0	0	0	0	8.04247	0	0	0	0	0	0	0	0	0	0	0	0	0	0	0
p-hsa-miR-137	0	19.2738	6.7272	0	0	0	0	0	0	0	0	0	0	0	0	0	0	0	0	0	0	0	0	0	0	7.52167	9.19248	0	3.08748	3.05486	0	0	0	0	0	0	0	0	0	0	0	0	0
p-hsa-miR-136	0	7.18346	40.102	0	0	0	0	0	0	0	0	0	0	0	0	0	0	0	0	0	0	0	0	0	0	0	0	0	4.38667	0	0	0	0	0	5.21176	0	0	0	0	0	0	0	0
p-hsa-miR-135	0	0	8.56925	0	0	0	0	11.0261	5.21562	0	6.24931	0	0	0	5.78757	6.43273	0	9.72187	0	0	0	10.6707	0	0	6.26151	5.55801	0	0	6.03018	0	0	3.83425	0	0	0	0	0	8.31296	0	3.7453	3.4487	166.19	0
hsa-miR-1287-5p	0	20.0228	29.7913	12.6889	0	0	11.8153	0	0	0	0	6.03728	6.45427	18.7109	9.99848	7.21475	0	0	3.6647	3.30816	39.7974	0	23.8957	18.2266	0	10.1743	0	11.7603	28.2945	7.83237	0	9.09723	0	0	0	6.61775	9.24698	4.81646	0	46.8163	6.39862	0	3.31631
hsa-miR-23a-3p	967.26	21773.9	4965.3	15669.4	18561.7	422.387	1975.11	405.419	17.9779	782.423	105.091	210.303	11430.4	1390.74	392.315	1498.75	2074.52	361.457	79.4702	686.237	554.113	8.03421	10006.5	14105.8	277.674	811.568	784.534	154.264	10996.7	607.736	443.649	1329.91	1000.4	710.86	1303.38	919.889	7669.69	192.655	0	1957.18	826.175	4.2137	3017.83
p-hsa-miR-139	0	0	0	0	0	0	0	5.63368	0	0	0	0	0	0	0	8.25757	0	0	0	0	0	0	0	0	20.4452	0	0	0	0	0	0	0	0	0	0	0	0	0	0	0	0	0	0
hsa-miR-1304-3p	0	0	6.66981	0	0	4.27364	42.8074	45.8687	23.8496	3.86071	13.268	4.31924	3.4396	0	24.3905	7.22993	0	7.18885	3.63655	0	3.35583	11.6737	0	0	36.6106	21.3123	11.74	94.1571	3.56759	0	31.7952	0	0	0	0	27.5286	0	55.6769	0	0	0	4.18933	6.35907
hsa-let-7e-3p	43.9952	8.55291	23.2641	13.4167	0	3.74107	17.4668	0	0	5.07084	0	33.537	5.54071	81.9651	0	43.0111	14.7339	0	0	34.452	43.3809	0	0	46.5818	0	0	0	0	13.2557	5.84214	0	5.20291	43.3635	0	7.21035	20.1909	12.6292	0	0	25.6677	0	0	9.57886
hsa-miR-218-1-3p	0	11.7319	7.12925	8.78888	0	0	26.6839	0	0	21.9276	0	9.13959	6.02942	4.09826	0	106.247	4.5119	0	0	4.06704	0	0	24.7417	21.7714	0	0	0	5.03356	10.298	0	0	0	9.27795	0	0	12.0376	23.3663	0	0	0	0	0	6.29303
hsa-miR-874-5p	0	0	0	0	0	9.14378	8.77727	0	0	0	16.2482	126.606	0	36.5296	0	12.3864	4.04521	0	0	25.3983	7.4218	0	23.4199	48.8091	0	3.59383	0	19.8189	5.9019	0	5.67143	0	3.39137	0	0	3.3764	9.41775	0	0	3.18436	0	0	10.2699
hsa-miR-5188	0	0	0	0	0	0	0	0	0	0	0	0	0	0	0	0	0	0	0	0	0	0	0	0	24.6766	3.51939	0	0	0	0	0	0	0	0	0	0	0	0	0	0	0	0	0
hsa-miR-518b	0	0	0	0	0	0	0	0	0	0	0	0	0	0	0	3.61496	0	0	0	0	0	0	0	0	0	0	0	0	0	0	0	0	0	0	0	0	0	0	0	0	0	0	4157.67
p-hsa-miR-143	0	0	0	0	0	0	0	0	0	0	0	0	0	0	0	0	0	0	0	0	0	0	0	0	0	3.14153	0	0	0	0	0	0	0	0	0	0	0	0	0	0	0	0	0
p-hsa-miR-146	0	0	4.37503	0	0	5.44664	0	0	0	0	0	8.8172	0	7.23641	7.99878	0	0	0	0	16.762	7.58182	0	0	0	0	0	0	0	0	13.546	0	15.1738	0	0	26.3959	0	0	7.13121	0	22.2212	0	0	0
hsa-miR-106b-5p	28.0286	1250.11	235.012	2395.31	429.704	81.9596	70.2358	468.121	13.4665	50.4719	18.0928	93.097	651.954	4440.47	55.9915	18.0748	76.859	282.962	320.646	388.686	118.646	7.95824	668.26	1096.64	106.035	881.617	364.479	261.668	1377.51	85.119	92.3295	254.177	27.8775	59.2082	260.348	95.9574	527.324	8.00006	0	48.3912	48.3863	21.994	273.966
hsa-miR-412-5p	0	8.78226	0	0	0	0	12.9509	0	0	0	0	13.058	0	3.39412	5.32279	0	0	0	0	9.80235	4.59902	0	0	0	0	0	0	0	5.91814	0	0	0	0	0	0	6.58398	0	0	0	0	0	0	0
hsa-miR-330-5p	545.87	5.9537	53.007	3.47085	0	5.52198	17.2683	5.51306	0	5.44613	4.34262	421.194	4.40956	216.414	8.68136	0	16.1808	4.18812	0	131.396	367.98	0	0	0	0	6.51174	3.10241	55.3691	11.392	5.04509	12.6484	4.97127	156.971	0	0	13.2017	0	5.22566	0	4.54427	0	0	27.2781
hsa-miR-5194	0	0	0	0	0	0	0	0	0	0	0	0	0	0	0	0	0	0	0	0	0	0	0	0	0	3.60641	0	0	0	0	0	0	0	0	0	0	0	0	0	0	0	0	0
hsa-miR-5193	0	0	0	0	0	0	0	0	0	0	0	0	0	0	0	0	0	0	0	0	0	0	0	0	0	0	0	0	0	0	0	0	0	0	0	0	0	5.41494	0	0	0	0	0
hsa-miR-5088-5p	0	0	0	0	0	0	0	0	0	0	0	0	0	0	0	0	0	0	0	0	0	0	0	0	0	3.10913	0	0	0	0	0	0	0	0	0	0	0	0	0	0	0	0	0
hsa-miR-6511b-5p	0	0	0	0	0	0	0	0	0	0	0	3.30648	0	0	0	3.61496	0	0	0	7.61893	0	0	0	0	0	0	3.01496	0	0	0	0	0	0	0	0	0	0	0	0	0	0	0	0
hsa-miR-2114-5p	0	0	0	0	0	0	0	0	0	0	0	0	0	9.81991	0	0	8.40774	0	0	6.58295	0	0	0	0	0	0	0	0	0	0	0	0	0	0	0	44.697	0	0	0	0	0	0	0
hsa-miR-424-3p	12.9053	3.62627	0	10.7316	12.7592	20.8335	43.6299	89.0688	18.3863	3.53438	17.2887	4.61032	0	5.31652	5.88308	90.3741	4.04521	9.61135	0	0	13.4742	10.8357	29.3657	355.418	108.964	6.28305	64.1433	0	28.2762	54.5704	9.92672	84.956	15.9379	190.802	81.5528	60.6495	71.0494	6.68135	0	45.1953	13.8713	56.7047	294.767
hsa-miR-23a-5p	0	33.445	0	12.1496	0	0	30.914	0	0	7.82263	6.9482	0	0	0	5.99909	0	16.1808	0	14.4376	0	0	0	17.7923	11.3981	0	43.6106	19.0921	3.734	27.2218	0	73.7467	0	0	0	0	0	6.01936	200.895	0	0	0	0	0
hsa-miR-6824-3p	0	0	0	0	0	0	0	0	0	0	0	0	0	0	0	0	0	0	0	0	0	0	0	0	0	0	0	0	0	0	0	0	0	0	0	3.51919	0	0	0	0	0	0	0
p-hsa-miR-114	0	0	0	0	0	0	0	0	0	0	0	0	0	0	0	0	0	0	0	0	0	0	0	0	7.23286	0	0	0	0	0	0	0	0	0	0	0	0	0	0	0	0	0	0
p-hsa-miR-113	96.1543	0	73.6408	0	0	25.6645	14.3179	124.915	31.3212	6.52777	8.04124	50.5824	287.032	23.5183	67.3839	45.5346	19.6452	14.4242	0	48.5726	141.685	12.9197	8.61969	4.66654	104.54	0	12.1011	14.4158	38.1138	139.525	11.9398	423.366	14.1046	0	683.155	5.88724	10.6917	6241.99	31.7985	39.4418	55.9116	77.5027	13.8429
hsa-miR-891a-5p	0	0	0	0	0	0	0	0	0	0	0	6.75207	0	0	0	3.61496	4.04521	0	0	0	0	0	0	37.3323	0	0	0	185.839	0	0	0	0	0	0	0	0	0	0	0	0	0	0	0
hsa-let-7e-5p	352.086	2056.47	1270.91	2206.9	3485.92	388.625	3423.33	145.861	0	1547.55	53.7441	3704.11	1500.5	3282.8	288.965	1907.6	1634.26	0	408.794	2404.85	2196.59	0	649.947	2009.87	126.923	460.488	1704.32	35.3294	2552.48	345.313	655.731	520.524	567.206	6184.1	4167.4	2552.86	5478.95	1134	105.747	1005.81	198.46	36.5406	706.546
hsa-miR-30a-5p	11561.7	5514.67	56308.1	4428.65	216.463	14776.6	14263.9	2191.88	0	58389.3	13.0279	19818.8	8517.45	10504.6	169.907	2699.24	13896.7	0	222.015	18046.3	12717.3	0	4965.91	16692.7	2573.48	976.613	7.6351	2939.24	4083.73	6519.55	96.0673	4806.82	9158.57	11052.7	135858	35999.9	6177.86	40.246	452.694	20430.3	8287.71	3.84438	23502.8
hsa-miR-892c-3p	0	0	0	0	0	0	0	0	0	0	0	0	0	0	0	0	0	0	0	0	0	0	0	0	0	0	0	0	0	0	0	0	0	0	0	0	0	0	22.7524	0	0	0	0
hsa-miR-4753-5p	0	0	0	0	0	0	0	0	0	0	0	0	0	0	0	0	0	0	0	0	0	0	0	0	0	9.29908	0	0	0	0	0	0	0	0	0	0	0	0	0	0	0	0	0
hsa-miR-154-3p	16.3175	6.27716	0	0	0	0	4.50826	0	0	0	0	5.12845	0	200.81	0	0	0	0	0	45.3888	27.8955	0	0	0	0	0	0	0	6.19181	0	0	0	18.7596	5.23487	0	0	4.54257	0	0	0	0	0	4.92974
p-hsa-miR-121	0	0	5.64799	0	0	12.9599	5.25671	0	0	0	0	13.6315	4.7374	0	3.72058	14.4295	8.40774	0	0	7.24091	25.3866	0	0	8.70855	13.6525	11.139	6.39531	19.246	0	37.7811	7.66054	42.854	0	0	35.0284	5.55834	0	10.9949	222.069	26.6847	36.5931	0	0
p-hsa-miR-125	0	0	0	0	21.0656	0	0	0	0	0	0	0	0	0	0	0	0	0	0	0	0	0	0	0	0	0	0	0	0	0	0	0	0	0	0	0	0	26.6653	381.582	0	0	16.7378	0
p-hsa-miR-124	0	0	0	0	18.7136	0	24.5481	0	3.57733	0	0	5.30144	0	0	16.5359	0	0	8.27035	0	0	0	3.30867	0	6.74668	7.85208	3.51939	7.22086	46.1903	0	0	0	0	0	0	0	0	0	132.771	0	0	0	9.76952	0
hsa-miR-412-3p	0	26.0495	0	0	0	0	0	0	0	0	0	0	0	0	0	0	0	0	0	0	0	0	0	0	0	0	0	0	0	0	0	0	0	0	0	0	0	0	0	0	0	0	0
hsa-miR-6798-3p	0	0	0	0	0	0	0	0	0	0	0	0	0	0	0	0	0	0	0	0	0	0	0	0	0	0	0	4.14528	0	0	0	0	0	0	0	0	0	3.16962	0	0	0	0	0
hsa-miR-18b-5p	0	0	0	0	0	0	0	0	0	0	0	0	0	9.73336	0	0	0	0	0	0	0	0	0	11.6664	0	0	0	103.69	0	0	0	0	0	0	0	0	0	0	0	0	0	0	0
hsa-miR-106b-3p	83.06	307.603	450.035	218.562	38.3805	79.9176	93.6687	1130.16	415.098	113.96	222.342	68.8119	72.7819	94.7805	842.542	266.946	121.821	830.448	142.769	58.4771	140.968	277.944	274.893	85.458	300.15	347.582	127.824	367.081	383.671	158.805	240.504	342.515	48.5406	70.1227	48.0346	111.364	58.9044	1153.66	0	68.8983	105.603	1611.85	209.579
hsa-miR-329-5p	0	0	0	0	0	0	0	0	0	0	0	3.13891	0	3.6182	0	0	0	0	0	0	3.47448	0	0	0	0	0	0	0	0	0	0	0	0	0	0	0	0	0	22.7524	0	0	0	0
hsa-miR-7846-3p	0	0	0	0	0	0	0	0	0	0	0	0	0	0	0	0	0	0	0	0	0	0	0	0	0	0	4.05557	0	0	0	0	0	0	0	0	0	0	0	0	0	0	0	0
hsa-miR-330-3p	1400.51	37.9727	3.95412	22.1655	0	0	5.44013	16.3981	0	0	9.9989	240.515	10.0385	1769.46	80.2621	21.837	8.09042	8.16374	580.915	599.829	999.844	0	25.1233	69.9981	7.2414	1312.59	1471.18	42.5102	35.1279	17.0446	10.3565	18.6281	2125.69	25.4991	57.4198	11.1421	109.311	35.0466	0	21.7608	3.86608	0	4.87221
hsa-miR-383-5p	128.018	27.5843	0	12.1496	0	0	0	0	0	0	0	96.808	8.5962	109.72	0	7.21475	0	0	0	56.85	83.3579	0	11.9357	0	0	0	0	0	28.2933	0	0	0	214.427	237.598	0	0	0	0	0	0	0	0	122.978
hsa-miR-4646-5p	0	0	0	0	0	0	0	0	0	0	0	0	0	0	4.13398	0	0	0	0	0	0	0	0	0	6.37857	0	0	0	0	0	0	0	0	0	0	0	0	8.34168	0	0	0	10.4733	0
hsa-miR-3607-3p	0	9.59911	38.1289	3.75126	0	72.9904	6.865	0	0	0	17.4981	83.5854	27.4226	0	0	142.735	24.2713	0	0	23.1688	141.887	0	133.424	0	0	0	0	9.86346	4.7627	247.744	0	395.945	0	0	14.2052	0	0	0	0	118.946	61.1111	0	153.744
hsa-miR-6780a-5p	0	0	0	0	0	0	0	0	0	0	0	0	0	0	0	0	0	0	0	0	0	0	0	0	0	7.83625	0	0	0	0	0	0	0	0	0	0	0	0	0	0	0	5.23667	0
hsa-miR-6816-3p	0	0	0	0	0	0	0	0	0	0	0	0	0	0	0	0	0	0	0	0	0	0	0	0	0	0	0	0	0	0	0	0	0	0	0	0	0	0	0	0	0	4.00738	0
hsa-miR-1268b	0	0	0	0	61.9179	0	0	0	0	0	0	0	0	0	0	0	0	0	4.94905	0	0	0	13.0457	0	0	3.73778	15.7274	0	0	0	0	0	0	3.60314	0	0	0	8.34168	0	0	0	0	0
p-hsa-miR-235-3	225.504	268.763	323.748	1407.44	9303.4	11883.5	5348.12	433.985	47.8582	1519.15	944.896	11765.3	2768.11	1610.35	367.097	19787.1	713.689	97.143	42.1165	3781.43	5151.76	26.8147	3762.79	365.43	224.004	29.4293	23.9354	2466.44	638.563	16482.7	878.825	42232.8	106.859	9.826	510.333	2708.43	158.905	2622.17	6017.03	3619.49	4220.59	143.662	12658.9
hsa-miR-142-5p	127.793	455.915	128.997	545.665	66.1235	2617.64	0	21351	1500.37	5186.16	52827.1	326.788	158.078	1082.25	38052.8	47.492	457.109	1521.6	15841.2	60.9711	89.1193	2116.72	662.938	167.995	9018.93	39333.7	11731	0	888.611	405.848	4261.01	1107.99	153.796	255.203	87.0338	0	577.279	1121.36	10.5747	67.3976	101.474	82.0761	1499.48
p-hsa-miR-235-2	225.504	268.763	323.748	1407.44	9303.4	11883.5	5348.12	433.985	47.8582	1519.15	944.896	11765.3	2768.11	1610.35	367.097	19787.1	713.689	97.143	42.1165	3781.43	5151.76	26.8147	3762.79	365.43	224.004	29.4293	23.9354	2466.44	638.563	16482.7	878.825	42232.8	106.859	9.826	510.333	2708.43	158.905	2622.17	6017.03	3619.49	4220.59	143.662	12658.9
p-hsa-miR-235-1	225.504	268.763	323.748	1407.44	9303.4	11883.5	5348.12	433.985	47.8582	1519.15	944.896	11765.3	2768.11	1610.35	367.097	19787.1	713.689	97.143	42.1165	3781.43	5151.76	26.8147	3762.79	365.43	224.004	29.4293	23.9354	2466.44	638.563	16482.7	878.825	42232.8	106.859	9.826	510.333	2708.43	158.905	2622.17	6017.03	3619.49	4220.59	143.662	12658.9
hsa-miR-135b-5p	9.46804	14.3924	22.0516	40.4706	0	0	0	0	0	10.2835	0	3.37127	5.06449	37.3127	0	0	101.956	0	0	44.3542	15.9372	0	13.371	0	0	0	0	533.261	21.6663	7.70382	0	0	5.46717	0	16.9421	0	30.0313	0	0	0	0	0	91.4791
hsa-miR-211-5p	0	124.23	0	94.1011	25143.2	0	0	0	0	0	0	34.8212	35.4081	25.7797	0	4.12879	1320.02	0	0	0	0	0	0	195.236	0	0	0	41.3506	108.91	0	0	0	0	0	0	0	0	0	0	0	0	0	7430.11
hsa-miR-452-3p	4.43593	23.4671	3.71828	8.45526	0	0	6.37675	0	0	0	0	0	9.0396	5.14353	0	0	0	0	0	0	0	0	41.8616	0	0	0	0	0	16.5551	3.85191	0	9.60685	3.51433	0	0	9.83399	0	0	0	26.6142	0	0	170.762
hsa-miR-487a-3p	4.74285	5.04025	0	0	0	0	37.6175	0	0	0	0	108.934	0	214.815	10.7483	0	0	0	0	73.2147	45.7939	0	0	0	0	0	0	60.3188	4.47145	0	0	0	6.96513	0	0	6.41347	8.54867	0	0	0	0	0	58.9512
p-hsa-miR-105	4.26119	0	0	0	0	0	0	0	0	0	0	0	0	0	0	0	0	0	0	0	0	0	0	0	3.80168	0	0	0	0	0	0	0	0	0	0	0	0	125.183	4086.57	0	0	0	0
p-hsa-miR-104	0	0	0	0	0	0	0	0	0	0	0	0	0	0	0	0	0	0	0	0	0	0	0	0	0	7.15582	4.05144	0	0	0	0	0	0	0	0	0	0	4.34154	0	0	0	0	0
p-hsa-miR-103	1397.75	1037.48	159.086	14.7246	1347.48	16.6496	34.8652	89.3258	4.22085	6.41861	38.7457	9.25155	511.855	36.9868	298.473	227.078	22.5595	0	260.893	12.5976	348.921	0	50.5396	20.9994	33711.6	91.887	60.8833	209.104	178.349	1898.41	25.0201	2733.06	616.343	41.6985	2118.35	25.6868	108.239	153.625	1477.1	253.399	564.732	18.6105	21.9569
p-hsa-miR-106	0	39.0077	3.16074	0	178.786	14.0341	6.35693	0	0	7.66398	0	25.3422	37.2001	0	11.9885	22.0647	4.5119	0	3.39643	0	14.2181	0	18.5558	0	7.85208	0	0	8.346	22.9773	0	14.9314	0	0	0	33.9118	0	5.94231	118.174	0	0	0	28.6766	0
hsa-miR-223-3p	42.5313	154.364	980.988	643.927	38.2777	169.619	0	1533.09	121.499	238.711	11.2908	47.3193	172.037	201.457	436.548	36.1496	16.6792	3306.61	28.7848	32.428	40.3755	74.3382	164.676	2569.02	770.078	315.554	33.2521	0	515.095	134.031	1011.26	162.685	29.1702	21.1532	16.1645	0	232.541	252.04	0	35.4856	12.1476	9.60108	210.775
hsa-miR-4750-5p	0	0	0	0	0	0	0	0	0	0	0	0	0	0	0	0	0	0	3.82988	0	0	0	0	0	0	7.86779	0	0	0	0	0	0	0	0	0	0	0	23.6285	0	0	0	0	0
hsa-miR-548e-5p	0	0	0	0	0	4.6904	0	12.4185	0	3.45987	0	0	0	0	15.2957	0	0	0	7.66118	0	0	0	0	0	10.3964	11.7523	5.61261	3.5531	0	0	0	0	0	0	0	4.40721	0	0	0	0	0	0	5.074
hsa-miR-4636	0	0	0	0	0	0	0	0	0	0	0	0	0	0	0	0	0	0	0	0	0	0	0	0	0	0	0	4.30847	0	0	0	0	0	0	0	0	0	0	0	0	0	0	0
hsa-miR-1266-5p	0	0	18.2968	0	0	0	0	0	0	0	0	0	0	0	0	0	0	0	0	0	0	0	0	0	0	0	0	4.30847	0	0	0	0	0	0	0	0	4.56345	0	0	0	0	0	0
hsa-miR-514a-5p	0	10.2805	0	0	1697.94	0	0	0	0	0	0	0	0	0	0	0	0	0	0	0	0	0	0	22.7962	0	0	0	0	0	0	0	0	5.87184	0	3.78128	0	0	0	0	0	0	0	0
p-hsa-miR-115-1	0	0	0	0	0	0	0	0	0	0	0	0	0	0	0	0	0	0	0	0	0	0	0	0	0	0	0	0	0	0	0	0	0	0	0	0	0	0	659.818	0	0	0	0
p-hsa-miR-320-2	0	0	0	0	0	0	0	0	0	0	0	0	0	0	0	0	0	0	0	0	0	0	0	0	0	0	0	0	0	0	0	0	0	7.76206	0	0	0	0	0	0	0	0	0
p-hsa-miR-115-2	0	0	0	0	0	0	0	0	0	0	0	0	0	0	0	0	0	0	0	0	0	0	0	0	0	0	0	0	0	0	0	0	0	0	0	0	0	0	659.818	0	0	0	0
p-hsa-miR-320-1	0	0	0	0	0	0	0	0	0	0	0	0	0	0	0	0	0	0	0	0	0	0	0	0	0	0	0	0	0	0	0	0	0	7.76206	0	0	0	0	0	0	0	0	0
hsa-miR-6885-3p	0	0	0	0	0	0	0	0	0	0	0	0	0	0	0	0	0	3.66594	0	0	0	0	0	0	0	0	0	0	0	0	0	0	0	0	0	0	0	0	0	0	0	0	0
hsa-miR-142-3p	20.2627	560.566	2421.57	775.838	19.8435	297.651	0	448.146	3.53981	65.0959	152.483	41.9072	557.882	576.101	2588.7	3.61496	21.6547	39.5458	192.088	1111.65	67.9703	0	919.571	48.8091	125.633	479.188	546.605	0	549.976	252.236	98.6561	170.112	0	12.419	63.7313	0	144.272	47.1231	0	44.7389	15.5257	0	150.495
hsa-miR-135b-3p	0	0	0	0	0	0	0	0	0	0	0	0	0	0	0	0	9.0238	0	0	0	0	0	0	0	0	0	0	192.337	0	0	0	0	0	0	0	0	0	0	0	0	0	0	0
hsa-miR-3173-3p	0	0	0	0	0	0	0	0	0	0	0	0	0	0	0	0	0	0	0	0	0	0	0	0	0	9.42458	4.28861	0	0	0	0	0	0	3.04881	0	0	0	0	0	0	0	0	0
hsa-miR-4644	0	0	0	0	0	0	0	0	0	0	0	0	0	0	0	0	0	0	0	0	0	0	0	0	0	0	0	0	0	0	0	0	0	0	0	0	0	0	63.6314	0	0	0	0
hsa-miR-4647	0	0	0	0	0	0	0	0	0	0	0	0	0	0	0	0	0	0	4.5661	0	0	0	0	0	0	13.9306	0	0	0	0	0	0	0	3.4118	5.44641	0	0	0	0	0	0	0	0
hsa-miR-452-5p	31.7881	155.438	69.578	265.648	7.93739	21.3775	49.1482	4.80103	0	12.8988	0	3.63467	967.845	18.5034	13.307	31.6614	4.04521	0	0	28.3466	23.4614	0	755.854	31.4845	0	6.88545	0	12.7319	229.979	33.5436	0	129.487	11.8813	46.4005	85.9704	175.134	553.941	3.76737	0	318.173	8.19383	0	200.531
hsa-miR-487a-5p	22.9645	12.4597	0	0	0	0	0	0	0	0	0	11.685	0	33.3065	0	5.73482	0	0	0	85.0063	31.2333	0	0	0	0	0	0	0	11.133	0	0	0	13.3908	0	0	0	0	0	0	0	0	0	3.52165
hsa-miR-378b	3.33831	0	3.19838	0	0	0	0	0	0	0	0	0	0	0	0	0	0	0	7.4697	0	0	0	0	0	0	139.01	11.9645	0	0	0	0	0	0	16.2462	28.7809	0	0	0	0	3.7453	0	0	0
hsa-miR-378c	0	0	0	0	8.22177	3.4916	0	0	0	0	0	0	3.57718	3.94919	0	0	0	0	9.50475	0	3.4262	0	15.4866	27.0827	0	6.84575	0	0	0	18.0712	0	0	0	3.68475	6.16906	0	0	0	0	93.7298	4.69538	0	0
hsa-miR-378d	4.68876	0	0	0	0	4.57968	0	0	0	0	0	0	0	0	0	0	0	0	0	0	0	0	13.8263	0	0	0	0	0	0	0	0	0	0	0	6.94981	0	0	0	0	12.1127	3.43707	0	0
hsa-miR-378e	0	0	0	0	0	0	0	0	0	0	0	0	0	0	0	0	0	0	0	0	0	0	0	0	0	0	0	0	0	3.85191	0	0	0	4.1518	0	0	0	0	0	14.3164	0	0	0
hsa-miR-28-5p	35.8784	660.59	104.151	623.82	593.186	467.109	306.936	148.599	5.19086	148.447	212.289	194.269	435.118	323.25	467.966	173.684	165.854	21.385	129.441	187.601	194.343	4.28084	907.782	263.039	67.5958	1043.92	3.92213	310.6	985.415	437.325	120.886	388.662	29.0625	168.96	208.306	479.145	145.306	90.9958	0	425.469	104.514	0	345.373
hsa-miR-580-3p	0	0	0	0	0	0	0	0	0	0	0	0	0	0	5.46286	0	0	0	0	5.44478	0	0	0	0	4.25156	0	0	0	0	0	0	0	0	0	0	0	0	0	0	0	0	0	0
hsa-miR-223-5p	31.3432	0	8.29431	0	0	3.92988	0	71.2428	0	25.5236	0	0	3.46079	0	215.993	0	0	0	46.6697	0	4.20303	0	0	0	71.0548	177.327	165.123	0	5.4381	10.5606	121.235	12.2117	3.50105	0	0	0	23.3185	45.8971	0	5.29707	0	0	5.0914
hsa-miR-877-3p	0	0	0	0	19.689	0	0	0	0	0	0	3.60758	0	7.89837	0	0	0	0	0	0	6.42003	0	0	0	0	0	0	7.40229	0	0	0	0	0	0	0	0	0	11.9964	0	0	0	0	0
hsa-miR-181b-3p	15.3356	0	27.5597	0	0	0	8.18365	0	0	6.58215	0	11.8247	0	21.0216	0	0	0	0	11.2308	29.2908	15.5274	0	0	0	0	75.2092	17.0545	0	0	0	16.7317	0	6.83174	0	0	13.0572	3.24976	0	0	0	0	0	0
hsa-miR-10a-5p	500.388	4005.45	36462.6	1612.51	743.887	25743.9	26316.7	7463.63	86.4357	59694.4	1332.35	106.819	9080.37	14.3055	277.803	5956.71	509.778	118.042	59.8407	35.3656	147.802	48.3674	1530.57	18254.6	4658.67	196.834	594.677	80.8045	2924.38	4889.19	211314	12896.4	1295	975.492	19321.2	10951.3	8221.8	816.866	0	2321.66	1549.99	4.00738	3359.15
hsa-miR-338-5p	4.69448	39.5056	0	7.0358	0	0	0	15.1261	0	8.71003	0	296.181	24.9076	2410.63	28.1111	0	4.5119	0	0	1871.76	2291.33	0	4.60875	25.666	7.77332	0	0	9.77102	37.0234	17.7455	3.20638	9.86214	0	0	6.87234	0	0	12.1486	11.3762	28.704	3.06216	0	0
hsa-miR-877-5p	0	0	0	0	50.0685	3.29028	16.8446	120.762	0	0	26.9243	41.4701	15.6999	7.32166	207.968	63.083	12.9928	0	27.5292	46.6044	21.538	0	4.74281	34.1943	33.2647	105.163	59.2223	141.123	4.26133	3.85191	12.7511	4.14834	0	13.5107	51.4231	25.5238	30.5101	230.241	0	0	0	196.244	14.6262
hsa-miR-514a-3p	6.2628	38.5609	4.9549	5.46903	545.721	0	0	0	0	0	0	0	88.7146	12.0453	0	0	49.6309	0	0	5.16692	11.1327	0	0	43.5428	0	0	0	0	16.391	8.33516	0	0	0	0	112.043	0	0	0	0	3.72221	0	0	3.52232
hsa-miR-4786-3p	0	0	0	0	0	0	0	0	0	0	0	0	0	0	0	0	0	0	0	0	0	0	0	0	0	0	3.43975	0	0	0	0	0	0	0	0	0	0	0	0	0	0	0	0
hsa-miR-6749-3p	0	0	0	0	0	0	0	0	0	0	0	0	0	0	0	0	0	8.25959	0	0	0	0	0	0	0	0	0	0	0	0	0	0	0	0	0	0	0	6.37177	0	0	0	0	0
hsa-miR-488-3p	0	3.93661	0	0	0	0	0	0	0	0	0	288.136	0	2109.17	0	0	0	0	0	368.663	66.3807	0	0	0	0	0	0	11.3809	0	0	0	0	0	0	0	0	0	0	0	0	0	0	0
hsa-miR-200c-3p	3.80544	4694.62	4473.94	10583.8	103.186	5.97732	0	0	0	346.717	15.6804	0	11913.4	6.78413	0	1382.72	2576.91	5.17159	15.5701	9.40269	7.74051	0	862.379	1458.12	0	248.202	46.5118	11.7765	8187.56	24.6085	3.50161	23.3631	0	6.09762	1308.45	0	1766.19	4.13415	0	3.86321	0	0	1564.03
hsa-miR-6873-3p	23.2301	0	0	0	0	0	0	0	0	0	0	0	15.241	0	0	0	0	0	0	0	0	0	0	0	0	0	0	0	0	0	0	0	28.5207	0	0	0	0	0	3002.66	0	0	0	0
hsa-miR-3173-5p	0	0	0	0	0	0	0	3.93186	4.28426	0	0	0	0	0	0	0	0	12.7558	0	0	0	0	0	0	0	0	0	0	3.4046	0	0	0	0	0	0	0	0	0	0	0	0	7.41136	0
hsa-miR-7155-3p	0	0	0	0	0	0	0	0	0	0	0	0	0	0	0	0	4.5119	0	0	0	0	0	0	0	0	0	0	0	0	0	0	0	0	0	0	0	0	0	0	0	0	0	0
hsa-miR-129-5p	42177.8	5.44003	0	0	0	0	0	0	0	0	0	1042.39	0	1979.54	0	0	0	0	19.9521	930.409	3364.02	0	0	14.5143	0	81.7756	0	28.4359	0	14.1659	0	0	2841.57	0	4.11618	0	0	0	302.709	16.4637	0	0	0
hsa-miR-668-3p	0	0	0	0	0	0	9.73084	0	0	0	0	66.1651	0	16.7342	13.4471	0	0	0	0	9.83867	28.3321	0	0	0	0	0	0	0	0	0	0	0	0	0	0	5.09837	0	12.5086	0	0	0	0	9.83922
hsa-miR-3620-3p	0	0	0	0	0	0	0	0	0	0	0	3.63767	0	0	0	4.85996	0	7.34017	0	0	0	0	0	0	0	0	0	0	0	0	0	0	0	0	0	0	0	32.5722	0	0	0	3.98448	0
hsa-miR-4662a-5p	0	3.65084	5.55764	0	0	25.262	4.43813	7.79946	0	0	0	8.87123	3.72388	0	0	0	21.0194	0	0	3.06875	9.24326	0	0	0	0	0	0	5.74462	3.23655	8.33516	0	4.00959	0	0	0	3.95039	0	0	0	4.4357	6.53394	0	10.0048
hsa-miR-889-3p	954.664	14.7329	6.50301	34.7699	0	26.7184	270.648	21.9923	0	38.9556	0	540.053	12.985	514.974	10.3349	0	12.6116	0	0	494.753	368.199	0	0	0	8.57963	0	0	75.5418	9.08172	17.0179	0	25.5257	974.911	11.4637	3.76883	109.145	48.2184	5.24572	0	8.01488	0	0	399.903
hsa-miR-10a-3p	14.2808	27.1174	3.98644	26.4776	22.2171	10.244	20.3171	4.19688	0	10.1206	0	0	14.9523	0	0	0	0	0	0	0	0	0	11.0202	112.731	0	0	7.95261	0	36.6228	29.5098	18.3348	33.6308	4.07664	5.5959	19.5046	17.1684	15.8429	0	0	9.87457	8.57274	0	0
hsa-miR-105-5p	661.025	0	0	0	0	0	0	0	0	0	0	17.7665	0	15.5472	0	0	0	0	0	14.27	45.1176	0	0	0	0	0	0	30.7285	0	0	0	0	62.512	0	3.07198	0	0	0	0	0	0	0	0
hsa-miR-519a-3p	0	0	0	0	0	0	0	0	0	0	0	0	0	11.3867	0	0	0	0	0	9.12966	0	0	0	0	0	0	0	0	0	0	0	0	0	0	0	0	0	0	0	0	0	0	1091.81
hsa-miR-181b-5p	30768.6	1029.17	644.573	581.671	197.72	401.155	816.609	456.59	34.8714	1252.21	1468.33	8399.03	334.992	3545.87	477.791	1023.91	2552.53	27.3571	1768.47	4504.25	4902.51	20.0266	656.855	335.991	382.11	15396.8	3925	1700.98	482.081	163.272	4532.95	284.133	13535	136.642	530.474	2005.18	368.965	574.058	549.886	325.79	105.919	75.408	1112.34
hsa-miR-6750-3p	0	0	0	0	0	0	0	0	0	0	0	0	0	0	0	0	0	0	0	0	0	0	0	0	0	0	0	0	0	0	0	0	0	0	0	0	0	0	0	0	0	5.77363	0
hsa-miR-3607-5p	0	0	0	0	0	0	0	0	0	3.17923	0	0	0	0	0	102.059	0	0	0	0	0	0	0	97.6181	0	0	0	0	0	0	0	7.17734	0	0	0	0	3.56173	0	0	0	0	0	0
hsa-miR-383-3p	0	0	0	0	0	0	0	0	0	0	0	0	0	4.07048	0	0	0	0	0	0	0	0	0	0	0	0	0	0	0	0	0	0	0	0	0	0	0	0	0	0	0	0	0
hsa-miR-196b-3p	0	0	0	0	0	0	0	0	0	0	0	0	0	0	0	0	0	0	0	0	0	0	0	0	0	0	0	0	0	0	0	0	0	0	0	0	3.30943	0	0	0	0	0	0
hsa-miR-624-5p	0	0	0	0	0	0	0	5.72152	0	0	0	0	0	3.94155	0	0	0	4.14544	0	0	0	0	0	0	0	3.11812	0	0	4.43895	0	0	0	0	3.61026	0	0	0	0	0	0	0	0	0
hsa-miR-4646-3p	0	0	0	0	0	0	0	0	3.36369	0	0	0	0	3.29099	0	0	0	8.6635	0	0	3.87047	0	0	0	0	0	0	0	0	0	0	0	0	0	0	0	0	5.75985	0	0	0	0	0
hsa-miR-1185-5p	0	17.1391	0	16.1598	0	0	26.0702	0	0	0	0	93.1094	3.22784	239.305	14.0555	0	0	0	0	202.849	10.1773	0	0	0	0	0	0	3.5531	9.79151	0	0	0	0	10.3719	0	12.4927	4.61413	0	0	0	0	0	16.4686
hsa-miR-211-3p	0	0	0	0	304.017	0	0	0	0	0	0	0	0	0	0	0	0	0	0	0	0	0	0	0	0	0	0	0	0	0	0	0	0	0	0	0	0	0	0	0	0	0	0
hsa-miR-3664-3p	0	0	0	0	0	0	0	0	0	0	0	0	0	0	0	0	0	0	0	0	0	0	0	0	0	16.6217	0	0	0	0	0	0	0	16.6496	0	0	0	0	0	0	0	0	7.49407
hsa-miR-1269a	0	0	0	0	0	0	0	0	0	0	0	0	0	0	0	0	0	0	0	0	0	0	0	0	0	0	0	41.3613	0	0	0	0	0	0	10.1929	0	0	0	0	0	0	0	40.516
hsa-miR-376c-3p	0	179.587	5.95692	257.812	45.9307	10.7054	119.438	0	0	4.03038	0	119.226	67.6513	3528.7	142.209	0	4.9113	0	0	581.396	30.9276	0	3436.69	177.329	0	0	0	13.2777	148.578	4.84703	0	15.3124	0	79.9672	25.449	45.9468	139.641	0	0	7.77261	4.32974	0	242.891
p-hsa-miR-102-1	28747.7	4.80536	4.47899	8.78888	138.382	209.716	545.783	310.229	47.272	660.468	412.455	231.153	1452.12	33.8241	333.655	372.021	285.475	110.229	316.641	352.352	5066.98	28.9052	9.31001	292.854	504.822	572.909	123.333	130.872	33.0578	5044.19	153.211	6387.18	1375.73	107.225	17645.1	75.383	799.329	2949.21	3742.76	2233.85	3096.81	48.1136	643.178
p-hsa-miR-102-2	28747.7	4.80536	4.47899	8.78888	138.382	209.716	545.783	310.229	47.272	660.468	412.455	231.153	1452.12	33.8241	333.655	372.021	285.475	110.229	316.641	352.352	5066.98	28.9052	9.31001	292.854	504.822	572.909	123.333	130.872	33.0578	5044.19	153.211	6387.18	1375.73	107.225	17645.1	75.383	799.329	2949.21	3742.76	2233.85	3096.81	48.1136	643.178
hsa-miR-1255b-5p	0	0	0	0	0	0	0	0	0	0	0	0	0	0	0	0	0	0	0	0	0	0	0	0	0	45.7556	0	0	0	0	0	0	0	0	0	0	0	0	0	0	0	0	0
p-hsa-miR-102-3	28747.7	4.80536	4.47899	8.78888	138.382	209.716	545.783	310.229	47.272	660.468	412.455	231.153	1452.12	33.8241	333.655	372.021	285.475	110.229	316.641	352.352	5066.98	28.9052	9.31001	292.854	504.822	572.909	123.333	130.872	33.0578	5044.19	153.211	6387.18	1375.73	107.225	17645.1	75.383	799.329	2949.21	3742.76	2233.85	3096.81	48.1136	643.178
hsa-miR-6861-3p	0	0	0	0	0	0	0	0	0	0	0	0	0	0	0	0	0	4.24202	0	0	0	0	0	0	0	0	0	0	0	0	0	0	0	0	0	0	0	0	0	0	0	0	0
hsa-miR-6733-5p	0	0	0	0	0	0	0	0	0	0	0	0	0	3.55427	0	0	0	0	0	0	0	0	0	0	0	0	0	0	0	0	0	0	0	0	0	0	0	0	0	0	0	0	0
hsa-miR-4662a-3p	0	0	0	0	0	0	0	0	0	0	0	0	0	0	0	0	0	0	0	0	0	0	0	0	0	0	0	0	0	0	0	0	0	3.24923	0	0	0	0	0	0	0	0	0
hsa-miR-1269b	0	0	0	0	0	0	0	0	0	0	0	0	0	0	0	0	0	0	0	0	0	0	0	0	0	0	0	49.3173	0	0	0	0	0	0	0	0	0	0	0	0	0	0	41.5056
hsa-miR-105-3p	11.7854	0	0	0	0	0	0	0	0	0	0	0	0	0	0	0	0	0	0	0	0	0	0	0	0	0	0	5.32965	0	0	0	0	6.34717	0	0	0	0	0	0	0	0	0	0
hsa-miR-519a-5p	0	0	3.7115	0	0	0	0	0	0	0	0	0	0	0	0	0	0	0	0	0	0	0	0	0	0	0	0	0	0	0	0	0	0	0	0	0	0	0	0	0	0	0	1028.25
hsa-miR-1260a	0	0	0	0	52.5697	0	0	0	0	0	0	0	0	0	0	0	0	14.8725	0	0	0	0	0	0	0	0	0	0	0	0	0	0	0	0	0	0	0	0	0	0	0	0	0
hsa-miR-1260b	3.8276	26.1967	0	33.9986	821.715	4.26022	92.7634	0	0	0	92.4898	0	41.5504	0	30.5914	43.7396	0	20.4514	6.38096	18.6628	5.82854	0	15.3898	187.885	0	182.13	173.575	296.283	58.2206	10.0902	112.101	4.31728	0	0	4.4793	9.24198	12.5494	36.7914	0	7.94561	0	0	8.44291
hsa-miR-196b-5p	0	737.149	11.9193	399.069	0	0	293.173	11.7939	0	0	0	0	574.756	0	30.5914	70.1893	0	3.86875	0	0	0	0	92.38	13.0628	6.13925	7.00349	0	0	411.926	0	533.711	0	0	0	361.424	326.971	253.622	55.0414	0	0	58.8971	4.45117	110.516
hsa-miR-6877-3p	0	0	0	0	0	0	0	0	0	0	0	0	0	0	0	0	0	0	0	0	0	0	0	0	0	0	0	0	0	0	0	0	0	0	0	0	0	5.15197	0	0	0	0	0
hsa-miR-1197	37.5167	0	0	0	0	0	7.66721	0	0	0	0	30.1496	0	70.3288	0	0	0	0	0	28.0412	30.9161	0	0	0	0	0	0	3.25701	0	0	0	0	39.1279	0	0	7.86702	0	0	0	0	0	0	11.1814
hsa-miR-511-5p	0	55.4748	43.8503	29.8867	0	6.1377	0	5.51848	0	5.07084	0	0	8.6394	0	0	7.35489	4.5119	0	0	0	17.905	0	5.19794	0	0	0	0	0	61.7214	60.3364	0	34.5499	0	3.79077	0	0	0	0	0	34.9241	3.18234	0	3.76544
hsa-let-7a-3p	153.403	106.087	180.16	131.032	100.671	41.5813	81.852	23.3736	0	41.7323	0	80.8451	32.0326	309.388	45.9441	7.22993	52.5877	4.35142	3.06341	33.5168	147.943	0	169.968	108.331	33.3607	26.3229	22.8474	0	46.6271	246.651	15.3056	70.0292	166.735	6.55067	8.88055	82.3842	25.4653	0	0	170.505	93.6127	0	27.8857
hsa-miR-1307-5p	72.4533	160.098	149.699	227.493	0	350.521	498.514	706.743	4.99554	113.801	23.7474	855.175	66.5634	395.687	799.512	4.85996	454.748	0	30.0875	546.293	111.501	4.94414	210.252	0	797.99	69.5986	76.3131	143.399	132.26	133.565	13.4964	108.341	41.7172	231.184	95.8628	325.147	158.519	79.1894	0	105.601	14.1001	4.32493	371.491
hsa-miR-523-3p	0	0	0	0	0	0	0	0	0	0	0	0	0	0	0	0	0	0	0	0	0	0	0	0	0	0	0	0	0	0	0	0	0	0	0	0	0	0	0	0	0	0	595.388
hsa-miR-520g-3p	0	0	0	0	0	0	0	0	0	0	0	0	0	0	0	0	0	0	0	0	0	0	0	0	0	0	0	0	0	0	0	0	0	0	0	0	0	0	0	0	0	0	394.874
hsa-miR-422a	0	0	0	0	0	0	0	0	0	0	0	0	0	0	0	0	0	0	0	0	0	0	0	0	9.47645	0	0	0	0	0	0	0	0	0	0	0	0	0	0	0	0	0	0
p-hsa-miR-5-2	0	0	0	0	0	0	3.14673	0	0	0	0	0	0	0	0	0	0	0	0	0	0	0	0	0	0	0	0	0	0	0	0	0	0	0	0	0	0	0	0	0	0	0	0
hsa-miR-30e-5p	8327.44	5130.4	3758.79	3757.62	249.297	8316.85	2928.6	7106.61	150.639	3375.17	1406.01	9646.33	5745.78	12065.2	1429.53	284.952	4714.85	861.297	751.18	4576.72	3970.15	71.4488	3224.93	1926.28	5110.83	1759.25	952.215	2949.55	3519.58	3238.91	1108.79	2976.88	8448.03	1613.65	3746.81	5173.11	384.622	216.186	346.46	6158.17	1724.09	59.9646	3370.28
p-hsa-miR-5-1	0	0	0	0	0	0	3.14673	0	0	0	0	0	0	0	0	0	0	0	0	0	0	0	0	0	0	0	0	0	0	0	0	0	0	0	0	0	0	0	0	0	0	0	0
p-hsa-miR-5-4	0	0	0	0	0	0	3.14673	0	0	0	0	0	0	0	0	0	0	0	0	0	0	0	0	0	0	0	0	0	0	0	0	0	0	0	0	0	0	0	0	0	0	0	0
hsa-miR-6499-5p	0	12.4203	0	0	0	0	0	0	0	0	0	0	9.49329	0	0	0	4.20387	0	0	0	0	0	0	0	0	0	0	0	14.1394	0	0	0	0	0	0	0	0	0	0	0	0	0	0
p-hsa-miR-5-3	0	0	0	0	0	0	3.14673	0	0	0	0	0	0	0	0	0	0	0	0	0	0	0	0	0	0	0	0	0	0	0	0	0	0	0	0	0	0	0	0	0	0	0	0
hsa-miR-365b-3p	33.025	173.446	53.623	990.288	2017.19	130.958	315.468	0	0	20.033	13.7485	65.623	413.617	536.667	0	231.578	166.94	19.184	8.39521	133.245	151.403	0	68.1628	3156.47	4.62762	224.561	390.807	89.1505	619.433	436.669	0	358.837	31.4583	81.0645	27.7508	193.616	595.056	0	0	200.428	482.213	0	173.071
hsa-miR-4713-3p	0	0	0	0	0	0	0	0	0	0	0	0	0	0	0	0	0	0	0	0	0	0	0	0	0	0	0	0	0	0	0	0	0	0	0	0	0	0	0	0	0	0	10.6417
p-hsa-miR-89	30.6359	0	0	0	10.6841	0	0	0	0	0	3.4741	0	4.98082	0	0	15.8307	0	0	0	0	16.939	0	0	0	0	0	0	0	0	47.4742	0	5.89016	0	0	0	0	0	0	31.2774	16.7499	0	0	0
hsa-miR-299-5p	31.2157	24.2815	0	78.6332	0	0	34.9719	0	0	0	0	17.4874	10.3098	473.08	0	7.22993	0	0	0	128.915	23.2672	0	39.2046	8.70855	0	0	0	0	18.8105	0	0	3.58385	21.1169	0	0	4.18674	75.6087	0	0	0	0	0	11.4646
hsa-miR-3620-5p	0	0	0	0	0	0	0	0	0	0	0	0	0	0	4.2022	0	0	0	0	0	3.65202	0	0	0	0	4.58438	4.49986	0	0	0	0	0	0	0	0	0	0	3.53191	31.8157	0	0	4.86796	0
hsa-miR-1307-3p	122.177	233.937	572.362	91.1165	39.0019	69.3423	131.576	88.5728	14.9467	14.6608	34.741	167.172	62.8593	64.5828	641.256	116.639	90.9496	28.6374	566.739	114.423	310.992	11.0604	299.606	205.166	72.1997	1357.09	877.097	261.449	158.085	371.674	53.5164	261.659	46.3372	99.8236	64.3777	105.247	44.4941	560.035	86.8885	508.608	105.817	121.673	63.8611
hsa-let-7a-5p	1527.76	55472.8	30446.9	83234.9	16332.6	21121.5	66961.4	5755.06	1598.02	59518.3	22333.8	39520.9	117118	37328.6	15309.4	63147.2	44603.1	1799.63	69073.1	24812.1	20579.5	934.47	13325.4	8260.21	2873.83	228.385	141451	138.445	71471.1	11582.1	51270.2	11050.4	806.855	62851.3	53779.4	23804.9	100331	23075.5	2220.69	9497.13	6208.12	4287.32	9663.94
p-hsa-miR-73	0	0	0	0	0	0	0	0	0	0	0	0	0	0	0	0	0	0	0	0	0	0	0	0	19.9061	0	0	0	0	0	0	0	0	0	0	0	0	0	0	0	0	0	0
hsa-miR-523-5p	0	0	3.7115	0	0	0	0	0	0	0	0	0	0	0	0	0	0	0	0	0	0	0	0	0	0	0	0	0	0	0	0	0	0	0	0	0	0	0	0	0	0	0	1028.25
hsa-miR-421	145.205	16.7644	0	25.2907	15.936	52.7402	93.6648	228.869	17.5443	40.6045	16.502	491.18	8.70125	173.221	39.6862	25.8067	108.273	10.462	10.7759	47.0603	169.778	7.22938	0	189.579	188.342	108.01	40.6939	3677.46	18.5058	14.2097	74.3204	10.1199	819.799	19.1061	12.127	106.135	17.7887	23.862	0	42.2125	6.98633	8.59044	78.9365
hsa-miR-429	73.6507	288.382	93.2292	484.767	0	44.5279	0	5.20927	0	70.7035	0	3.36988	247.153	5.6605	0	19.4398	920.648	0	0	0	11.6027	0	62.8308	317.325	0	0	0	0	275.787	123.025	0	147.161	213.756	22.9251	269.425	0	85.7939	0	0	0	0	0	457.693
hsa-miR-149-5p	46.1819	452.169	59.573	290.756	27.8458	11.5577	40.2199	0	0	7.79016	0	1924.46	249.199	499.128	0	394.031	659.369	0	0	1027.59	928.867	0	83.8055	169.817	0	0	0	858.821	583.886	14.6801	0	12.0653	122.868	0	7.00832	135.698	28.6495	0	125.109	76.268	15.3295	0	1178.85
hsa-miR-4657	0	0	0	0	0	0	0	0	0	0	0	0	0	0	0	0	0	0	0	0	0	0	0	0	0	4.17623	3.77403	0	0	0	0	0	0	0	0	0	0	0	0	0	0	0	0
hsa-miR-579-5p	0	0	0	0	0	0	0	0	0	0	0	0	0	3.16593	0	0	0	0	0	0	0	0	0	0	0	9.6171	0	0	0	0	0	0	0	0	0	0	0	0	0	0	0	0	0
hsa-miR-301a-3p	0	49.7998	6.95444	31.9542	27.1365	98.8954	129.459	195.819	0	80.1712	4.34262	661.03	4.20868	634.108	157.091	6.48795	145.628	0	0	288.832	0	0	21.092	421.976	41.5857	6.77839	5.20437	729.57	22.4491	0	28.4558	0	0	0	4.93418	244.418	3.6494	10.686	0	0	0	0	155.958
hsa-miR-6516-5p	0	0	0	0	0	0	0	0	0	0	0	5.99868	0	43.1591	4.96077	0	0	0	0	4.42146	12.897	0	0	0	0	0	0	0	3.52156	3.54148	0	0	0	0	0	0	0	6.31479	0	0	0	0	0
hsa-miR-34b-5p	0	11.0963	9.94771	0	0	0	14.5415	0	0	44.9138	0	13.9898	0	44.671	0	0	4.20387	0	0	4.54378	0	0	10.8828	0	0	0	0	6.31908	6.62178	0	0	0	0	0	0	24.2396	8.88059	0	0	0	0	0	21.7286
hsa-miR-378f	6.67027	4.74823	0	0	0	0	0	0	0	0	0	0	0	0	0	4.85266	0	0	10.1297	4.65663	0	0	18.8083	0	0	132.104	19.8066	0	4.93003	3.35959	0	5.95993	0	29.2431	53.9847	0	0	0	31.2774	34.9125	11.6957	0	0
hsa-miR-378g	70.0414	0	0	0	0	0	0	0	0	0	0	0	0	8.50388	0	0	0	0	4.02376	6.16355	0	0	0	0	0	15.6368	0	0	0	3.92143	0	0	24.1245	3.8803	10.7958	0	0	0	0	25.9842	12.6634	0	0
[truncated: 1,084 more rows]

## Sheet: TSI-miRNAs-non-disease
TSI values for miRNAs in non-disease samples
miRNA_id	shannon entropy score
[truncated: 1,365 more rows]

## Sheet: Per_tissue-non-disease
List of specific miRNAs per tissue in non-disease samples
[truncated: 20 more rows]
