# Supplementary material for: SEAweb: the small RNA Expression Atlas web application
Source: Nucleic Acids Res. 2019 Oct 10;48(D1):D204–19. doi: 10.1093/nar/gkz869 (PMC6943056; doi:10.1093/nar/gkz869)
Supplement: gkz869_Supplemental_Files [file gkz869_supplemental_files.zip › Supplementary Table 3_PD.xlsx]

## Sheet: mapping_QC
Sample Name	Condition	Age	Sex	Initial number of reads	% trimmed reads	% of uniquely mapped reads
DKK002	Control	64	w	4603865	0.997	0.6543
DKK007	Control	62	w	3964055	0.997	0.6673
DKK008	Control	72	m	4621435	0.997	0.6564
DKK009	Control	58	m	4955206	0.997	0.6749
DKK011	Control	64	m	340823	0.996	0.6391
DKK012	Control	62	w	4772852	0.996	0.6786
DKK014	Control	63	m	3054415	0.996	0.6712
DKK015	Control	70	w	4018571	0.996	0.6845
DKK016	Control	57	w	4251600	0.996	0.6569
DKK017	Control	54	w	3513337	0.996	0.6703
DKK018	Control	56	m	4159492	0.997	0.6371
DKK019	Control	50	m	5009649	0.996	0.6427
DKK020	Control	61	w	4756156	0.996	0.7081
DKK021	Control	59	w	4724468	0.996	0.7139
DKK023	Control	62	m	3410131	0.997	0.6692
DKK026	Control	59	m	2841754	0.997	0.6646
DKK031	Control	78	m	7146429	0.991	0.6745
DKK032	Control	60	w	5466109	0.988	0.6741
DKK033	Control	71	w	3403653	0.99	0.6854
DKK034	Control	51	w	3402569	0.996	0.6571
DKK036	Control	56	w	4833768	0.996	0.6613
DKK037	Control	60	w	4229734	0.995	0.6721
DKK038	Control	65	w	3466549	0.996	0.7106
DKK039	Control	73	w	5224300	0.997	0.6875
DKK040	Control	76	m	5144369	0.995	0.7212
DKK041	Control	73	m	5242776	0.996	0.6983
DKK042	Control	68	m	5076351	0.997	0.6979
DKK043	Control	72	m	5103886	0.996	0.7014
DKK051	Control	53	w	4328899	0.996	0.6809
DKK052	Control	59	m	3009709	0.996	0.6818
DKK054	Control	69	m	8191755	0.992	0.6626
DKK055	Control	62	w	5887770	0.988	0.6811
DKK056	Control	84	m	5644364	0.989	0.682
DKK057	Control	75	m	5993648	0.988	0.6844
DKK066	Control	63	m	3988149	0.996	0.6525
DKK067	Control	63	m	3705633	0.997	0.6771
DKK068	Control	63	m	3671384	0.996	0.6616
DKK069	Control	70	w	3797824	0.997	0.6848
DKK070	Control	64	w	4459284	0.998	0.6942
DKK077	Control	60	w	5139117	0.992	0.6909
DKK079	Control	60	m	7414168	0.988	0.7043
DKK086	Control	65	m	7353357	0.989	0.674
DKK094	Control	64	m	7674632	0.986	0.6686
DKK095	Control	74	w	7630134	0.988	0.6846
DKK096	Control	68	m	1436124	0.987	0.6326
DKK099	Control	66	w	4795442	0.988	0.6875
DKK101	Control	56	m	5839154	0.989	0.6948
DKK102	Control	64	w	7264288	0.986	0.656
DKK105	Control	68	w	4552500	0.987	0.6869
DKK106	Control	70	m	4957073	0.989	0.6665
DKK107	Control	68	m	5697226	0.99	0.6895
DKK109	Control	69	m	7359715	0.988	0.654
DKK110	Control	69	m	7647411	0.985	0.6953
DKP006	PD	64	w	1545793	0.996	0.6683
DKP015	PD	65	m	4879012	0.996	0.7002
DKP018	PD	69	w	5089434	0.996	0.7129
DKP030	PD	70	m	5614207	0.997	0.6566
DKP031	PD	81	m	5692470	0.996	0.682
DKP037	PD	55	w	5600105	0.996	0.7088
DKP039	PD	75	m	5825600	0.991	0.6562
DKP040	PD	70	m	6296104	0.997	0.6712
DKP041	PD	58	m	4203397	0.996	0.6875
DKP042	PD	75	m	4392558	0.995	0.6615
DKP043	PD	58	m	5783104	0.996	0.6754
DKP044	PD	70	w	5248524	0.995	0.6417
DKP045	PD	60	m	7718839	0.989	0.6528
DKP046	PD	68	w	4393444	0.996	0.675
DKP048	PD	70	m	4146927	0.988	0.6449
DKP049	PD	69	m	4987647	0.996	0.6666
DKP062A	PD	60	w	4119392	0.994	0.718
DKP062B	PD	60	w	8387544	0.987	0.6487
DKP066	PD	72	w	5676144	0.99	0.7084
DKP067	PD	64	m	1868301	0.988	0.6868
DKP069	PD	84	w	6307284	0.992	0.695
DKP073	PD	75	m	2377570	0.988	0.714
DKP102	PD	57	m	6992120	0.99	0.6904
DKP115	PD	65	w	7313162	0.989	0.6753
DKP117	PD	74	m	4416080	0.986	0.6686
DKP122	PD	52	m	7089624	0.99	0.6864
DKP123	PD	42	w	6962599	0.992	0.6853
DKP126	PD	60	m	1486958	0.991	0.6712
DKP128	PD	78	m	5997108	0.986	0.656
DKP130	PD	58	m	6670885	0.987	0.6288
DKP131	PD	62	m	6580450	0.987	0.6962
DKP133	PD	70	m	2720054	0.994	0.7522
DKP135	PD	56	m	5822757	0.989	0.6352
DKP136	PD	75	m	7235026	0.987	0.6705
DKP142	PD	73	m	6908110	0.987	0.6747
DKP144	PD	65	m	2186602	0.988	0.6766
DKP145	PD	68	m	5321102	0.988	0.6972
DKP149	PD	77	m	6839411	0.989	0.6512
DKP152	PD	55	m	8483594	0.992	0.6704
DKP153	PD	64	m	6570086	0.987	0.662
DKP154	PD	76	w	4580750	0.987	0.6814
DKP155	PD	75	m	1571792	0.986	0.6414
DKP156	PD	69	m	10125005	0.991	0.6411
DKP157	PD	58	w	282467	0.985	0.6293
DKP160	PD	75	m	8761623	0.99	0.6897
DKP161	PD	71	w	7379213	0.988	0.6374
DKP162	PD	59	m	7191404	0.991	0.7019

## Sheet: Differential_expression
mature	structure	chromosome	start	stop	strand	sequence	log2FoldChange	padj	baseMean	baseMean_control	baseMean_treatment_files_1	lfcSE	stat	pvalue	DKK002__64__w	DKK007__62__w	DKK008__72__m	DKK009__58__m	DKK011__64__m	DKK012__62__w	DKK014__63__m	DKK015__70__w	DKK016__57__w	DKK017__54__w	DKK018__56__m	DKK019__50__m	DKK020__61__w	DKK021__59__w	DKK023__62__m	DKK026__59__m	DKK031__78__m	DKK032__60__w	DKK033__71__w	DKK034__51__w	DKK036__56__w	DKK037__60__w	DKK038__65__w	DKK039__73__w	DKK040__76__m	DKK041__73__m	DKK042__68__m	DKK043__72__m	DKK051__53__w	DKK052__59__m	DKK054__69__m	DKK055__62__w	DKK056__84__m	DKK057__75__m	DKK066__63__m
hsa-miR-30d-5p	miRNA	chr8	134804919	134804940	-	UGUAAACAUCCCCGACUGGAAG	-0.24881	0.0400087	10510.4	11332	9583.93	0.0660099	-3.76928	0.000163722	13624	11971	10293.5	13237.6	10832.7	12917.6	11260.9	12903	11084.8	12640.5	13303.5	10982.5	14762.4	11839.3	10628.4	14788.3	11993.9	10880.4	11175.1	11117.6	6165.8	6661.16	8520.31	9641.21	8111.31	6004.94	9169.34	8046.88	13467.1	16523.8	9744.27	9808.78	10380.3	10895.9	11598.2
hsa-miR-502-3p	miRNA	chrX	50014649	50014670	+	AAUGCACCUGGGCAAGGAUUCA	0.382188	0.0400087	6.10456	4.86586	7.5014	0.103651	3.68726	0.000226678	7.50943	5.26199	3.53203	2.47788	0	1.1548	10.7734	2.93538	4.80955	1.08288	4.34328	2.8665	4.66722	0	0	2.21763	5.25056	3.54526	3.28164	7.11676	10.857	5.24831	4.38965	7.01859	5.29656	1.71032	5.54821	10.441	8.48513	3.53601	2.54553	7.30146	10.2257	7.53567	5.84294
hsa-miR-532-5p	miRNA	chrX	50003167	50003188	+	CAUGCCUUGAGUGUAGGACCGU	0.257623	0.0691988	836.815	784.137	896.219	0.0766154	3.36255	0.000772268	868.278	498.574	831.205	670.679	758.708	557.77	553.482	735.802	734.658	956.186	805.679	722.357	533.23	478.567	350.407	474.574	799.136	731.209	807.284	840.964	1080.77	949.944	1020.15	1304.68	1134.22	997.117	1009.77	824.839	490.925	521.562	685.171	702.4	1141.07	855.298	448.446
hsa-miR-22-5p	miRNA	chr17	1713952	1713973	-	AGUUCUUCAGUGGCAAGCUUUA	-0.34876	0.0691988	19.9475	21.795	17.8641	0.103849	-3.35834	0.000784122	21.5896	26.31	37.675	19.823	0	20.7865	13.4667	26.4184	22.8454	21.6577	51.0336	46.8194	22.1693	26.7522	27.755	35.4821	23.1025	14.181	38.2858	8.30289	12.831	26.2416	11.4131	22.6155	9.83647	21.379	16.0282	8.3528	31.5162	31.8241	25.4553	40.158	31.2786	22.607	27.754
hsa_piR_015249	piRNA	Multiple	Multiple	Multiple	Multiple	UGUAGUCGUGGCCGAGUGGUUAAGGC	-0.30124	0.132684	34.6801	38.3993	30.4861	0.0969034	-3.10866	0.00187938	63.8302	30.2564	57.6899	53.6874	42.1504	56.5854	25.5868	33.2677	27.6549	24.9063	39.0896	62.1074	19.8357	16.3486	22.551	38.8086	46.73	48.7473	39.3797	23.7225	18.753	31.4899	15.8027	41.3317	31.0227	10.2619	20.9599	67.8665	23.0311	35.3601	56.4258	49.6499	34.8876	77.8685	27.754
hsa_piR_003324	piRNA	chr7	44588846	44588877	+	UCCAGACCCACACUCUGUCACGUCGGGAGAGC	-0.291303	0.333279	11.4659	13.8222	8.80878	0.105294	-2.76658	0.0056648	15.9575	11.8395	7.06407	10.7375	42.1504	25.4057	8.08004	19.5692	8.41671	12.9946	28.2314	17.199	23.3361	17.8348	19.0816	21.0675	24.6777	15.9537	16.4082	5.93064	0.987002	13.6456	10.5352	7.01859	12.1064	4.2758	11.0964	20.882	6.06081	17.6801	16.9702	13.8728	16.2408	16.3273	5.84294
hsa-miR-96-5p	miRNA	chr7	129774739	129774761	-	UUUGGCACUAGCACAUUUUUGCU	0.273464	0.401016	164.417	150.806	179.764	0.103035	2.65409	0.00795216	209.325	251.26	96.5422	156.932	98.351	114.326	144.094	227.981	66.1313	220.908	174.817	159.568	383.879	312.109	190.816	204.022	147.541	100.154	142.204	115.054	136.206	223.578	165.051	110.738	165.707	106.04	169.529	191.07	76.3662	107.848	92.4874	117.553	302.56	94.8238	58.4294
hsa_piR_001184	piRNA	Multiple	Multiple	Multiple	Multiple	AUCAGACCCCAGAAAAGGUGUUGGUUGAU	0.238506	0.492705	6.6135	5.52436	7.84167	0.0972433	2.45267	0.0141799	4.6934	5.26199	24.7242	4.1298	0	0	4.04002	9.78461	4.80955	12.9946	18.459	7.64399	2.33361	1.48623	3.46938	0	4.72551	15.9537	2.18776	1.18613	6.90902	24.1422	3.51172	1.55969	7.56652	13.6826	6.78114	11.4851	0	3.53601	2.54553	14.6029	2.40604	6.27972	0
p-hsa-miR-338	novelmirna	chr17	81346226	81346245	-	GGGCGGGCGCGCGGGUCGGG	0.250169	0.492705	5.13265	4.48847	5.85907	0.102626	2.43767	0.0147824	1.87736	0	2.35469	5.78171	0	2.30961	1.34667	7.82769	3.60716	2.16577	7.60075	1.911	7.00083	1.48623	0	4.43527	3.15034	7.97683	1.09388	7.11676	6.90902	30.4402	10.5352	9.35812	8.32317	11.1171	9.24702	3.1323	3.63648	1.76801	7.63658	7.30146	1.80453	0.627972	13.1466
hsa-miR-106b-3p	miRNA	chr7	100094002	100094023	-	CCGCACUGUGGGUACUUGCUGC	0.173897	0.492705	1961.46	1837.83	2100.88	0.0723432	2.40377	0.0162268	1572.29	1577.28	1608.25	1039.88	1896.77	1338.42	1684.69	1532.27	1658.09	1658.98	1589.64	1356.81	1403.67	1880.08	1384.28	1452.55	1619.27	1981.8	2114.47	1845.61	1816.08	1908.29	2199.21	1968.33	2228.34	1609.41	1954.82	1849.1	1795.21	1304.79	1672.83	1894.73	2684.54	2282.68	1241.62
hsa-miR-548e-3p	miRNA	chr10	110988978	110988999	+	AAAAACUGAGACUACUUUUGCA	0.247908	0.492705	7.46291	7.35332	7.58649	0.10373	2.38993	0.0168516	10.3255	10.524	7.06407	8.25959	14.0501	6.92882	17.5067	2.93538	6.01194	14.0775	6.51493	4.77749	11.6681	5.94493	10.4081	5.54409	6.30068	4.43157	8.75104	11.8613	11.844	10.4966	2.63379	11.6977	3.78326	9.40677	9.86348	11.4851	6.06081	3.53601	2.96978	4.38087	9.02266	6.27972	2.92147
hsa-miR-148a-3p	miRNA	chr7	25949922	25949943	-	UCAGUGCACUACAGAACUUUGU	0.207549	0.492705	903.177	881.722	927.372	0.0885638	2.34349	0.0191041	690.868	944.527	868.88	316.342	828.959	603.962	1225.47	1162.41	1339.46	1249.65	508.164	565.655	637.076	502.346	558.57	678.596	592.789	608.898	1294.06	1050.91	875.471	1099	597.87	1154.17	1202.32	914.167	1970.85	626.46	1135.79	519.794	455.649	1038.27	966.628	889.209	572.608
hsa-miR-6817-3p	miRNA	chr22	25455692	25455710	+	UCUCUCUGACUCCAUGGCA	-0.246798	0.492705	5.2896	5.93882	4.55751	0.105515	-2.33899	0.0193359	8.44811	5.26199	5.88672	9.91151	0	10.3932	5.38669	5.87076	3.60716	1.08288	10.8582	6.68849	1.16681	4.4587	6.93876	7.76172	8.4009	2.65894	6.56328	8.30289	1.974	3.14899	6.14551	1.55969	3.02661	6.84128	3.69881	5.2205	8.48513	7.07202	3.39403	2.19044	3.00755	8.16364	1.46073
hsa-miR-501-3p	miRNA	chrX	50009772	50009793	+	AAUGCACCCGGGCAAGGAUUCU	0.199458	0.492705	206.642	187.963	227.705	0.0861784	2.31448	0.0206414	302.255	248.629	147.168	113.156	112.401	140.886	227.588	188.843	180.358	152.686	129.213	162.435	269.532	404.255	201.224	147.473	227.875	129.402	107.2	143.521	214.179	146.953	165.051	208.998	281.474	175.308	231.792	222.393	149.096	176.801	189.642	143.839	265.868	128.106	106.634
hsa-miR-191-3p	miRNA	chr3	49020631	49020652	-	GCUGCGCUUGGAUUUCGUCCCC	0.231917	0.492705	6.4251	5.83032	7.09581	0.100435	2.30913	0.0209365	5.63208	6.57749	7.06407	4.1298	28.1003	3.46441	10.7734	2.93538	10.8215	7.58018	5.42911	6.68849	3.50042	1.48623	12.1428	3.32645	2.62528	4.43157	5.4694	7.11676	2.96101	6.29797	5.26758	1.55969	2.26996	3.42064	4.93174	5.2205	3.63648	5.30402	6.36381	5.84116	3.00755	5.02378	2.92147
hsa_piR_020492	piRNA	chr1	15883591	15883616	+	GGGGCGGCGGCGGCGGUGGCGGUGGC	0.233385	0.526229	59.6013	48.5927	72.0152	0.103774	2.24897	0.0245146	29.0991	9.20848	28.2563	60.295	42.1504	16.1672	53.8669	65.5569	44.4883	85.5477	62.9776	29.6205	46.6722	41.6145	19.0816	58.7673	95.5603	83.3135	40.4736	46.259	42.4411	112.314	102.718	68.6262	41.6159	62.4267	68.4279	30.2789	47.2743	21.2161	56.4258	117.553	51.7299	41.4462	75.9582
hsa-miR-4781-3p	miRNA	chr1	54054124	54054145	+	AAUGUUGGAAUCCUCGCUAGAG	-0.215051	0.526229	11.4072	12.0216	10.7144	0.0961706	-2.23614	0.0253425	9.38679	11.8395	12.9508	21.4749	0	21.9413	4.04002	7.82769	6.01194	10.8288	14.1157	19.11	14.0017	14.8623	19.0816	9.97935	9.97607	7.97683	13.1266	18.978	2.96101	6.29797	9.65723	8.57828	6.80987	17.1032	9.86348	6.2646	2.42432	15.9121	9.33359	5.84116	9.62417	11.3035	5.84294
hsa-miR-503-5p	miRNA	chrX	134546371	134546393	-	UAGCAGCGGGAACAGUUCUGCAG	0.216189	0.577901	5.58577	4.72149	6.56038	0.100276	2.15594	0.0310881	2.81604	2.631	0	4.1298	0	1.1548	4.04002	1.95692	0	2.16577	3.25746	8.59949	4.66722	0	0	2.21763	8.4009	5.31789	1.09388	7.11676	7.89602	0	13.1689	21.0558	20.4296	30.7858	6.16468	4.1764	4.84864	1.76801	6.78807	4.38087	4.21057	6.90769	2.92147
hsa-miR-15b-3p	miRNA	chr3	160404645	160404666	+	CGAAUCAUUAUUUGCUGCUCUA	0.191661	0.577901	120.696	118.981	122.63	0.0889081	2.15572	0.0311052	158.637	124.972	133.04	63.5989	140.501	90.0747	207.388	143.834	162.322	194.919	159.616	140.458	101.512	83.229	105.816	136.385	114.462	138.265	121.421	170.802	135.219	192.088	143.98	148.95	130.901	132.55	110.964	88.7485	130.913	91.9363	130.67	119.014	144.964	148.829	125.623
hsa_piR_019912	piRNA	chr19	50673756	50673785	-	GCCCGGAUGAUCCUCAGUGGUCUGGGGUGC	-0.22398	0.589214	14.2126	18.0832	9.84791	0.105862	-2.11577	0.0343646	20.6509	18.417	5.88672	10.7375	0	19.6317	14.8134	15.6554	4.80955	10.8288	13.0299	20.0655	24.5029	47.5594	10.4081	29.9381	7.87585	3.54526	6.56328	10.6751	9.87002	22.0429	11.4131	21.0558	9.07982	11.9722	8.01408	24.0143	13.3338	8.84003	11.8791	2.92058	5.4136	5.65175	11.6859
hsa_piR_004271	piRNA	Multiple	Multiple	Multiple	Multiple	UCCGCUUCCCGGGUUCAAGCGAUUCUCCUGC	0.212003	0.589214	8.73788	8.013	9.55529	0.10103	2.09842	0.0358681	14.0802	10.524	4.70938	5.78171	0	1.1548	6.73336	8.80615	6.01194	11.9117	2.17164	1.911	4.66722	0	8.67345	8.87054	1.57517	7.09051	37.1919	41.5145	3.94801	6.29797	7.90137	1.55969	0	26.51	14.7952	0	2.42432	5.30402	1.69702	18.9838	9.62417	9.41958	5.84294
hsa-miR-1307-3p	miRNA	chr10	103394301	103394322	-	ACUCGGCGUGGCGUCGGUCGUG	0.20603	0.589214	75.9453	63.1373	90.3883	0.100068	2.0589	0.0395042	76.9717	36.8339	94.1876	30.5605	42.1504	19.6317	45.7869	42.0738	61.3217	82.2991	53.2052	42.9974	51.3395	32.6971	13.8775	33.2645	65.107	89.5177	83.1349	66.4231	54.2851	83.973	38.6289	67.8464	48.4257	91.5022	73.3597	39.6758	76.3662	21.2161	82.7296	75.205	73.3843	144.434	27.754
hsa-miR-4497	miRNA	chr12	109833350	109833366	+	CUCCGGGACGGCUGGGC	0.214821	0.589214	17.7471	15.6238	20.1415	0.105862	2.02924	0.0424334	12.2028	10.524	7.06407	61.121	0	12.7028	18.8534	27.3969	9.6191	28.155	44.5187	19.11	15.1685	22.2935	12.1428	29.9381	21.5273	15.0673	9.84492	14.2335	19.74	38.8375	17.5586	22.6155	9.83647	20.5239	17.2611	1.0441	4.84864	10.608	21.2127	8.76175	14.4363	10.6755	30.6754
hsa-miR-3656	miRNA	chr11	119018992	119019008	+	GGCGGGUGCGGGGGUGG	0.208872	0.589214	23.6776	20.4404	27.3281	0.103243	2.0231	0.0430626	9.38679	6.57749	16.4828	18.1711	14.0501	5.77402	16.1601	25.44	16.8334	46.564	38.0037	29.6205	24.5029	20.8072	13.8775	11.0882	37.8041	31.9073	16.4082	13.0474	17.766	36.7382	53.5537	38.9922	29.5094	26.51	27.1246	14.6174	18.1824	8.84003	29.2735	46.7293	18.6468	17.5832	21.911
hsa-miR-3196	miRNA	chr20	63238788	63238805	+	CGGGGCGGCAGGGGCCUC	0.211617	0.589214	5.90984	4.68175	7.29471	0.105713	2.00181	0.0453049	10.3255	2.631	5.88672	1.65192	0	0	1.34667	5.87076	13.2263	5.41441	8.68657	4.77749	7.00083	4.4587	0	5.54409	4.72551	10.6358	6.56328	3.55838	6.90902	5.24831	9.65723	6.23875	9.07982	8.55161	7.39761	2.0882	8.48513	0	2.12127	10.222	5.4136	10.6755	4.3822
hsa-miR-6511b-3p	miRNA	chr16	15134076	15134098	-	CCUCACCACCCCUUCUGCCUGCA	0.191841	0.589214	46.764	40.9524	53.3174	0.0963504	1.99107	0.0464729	44.1179	36.8339	40.0297	42.9499	28.1003	31.1797	10.7734	17.6123	54.1074	20.5748	66.2351	31.5314	32.6706	41.6145	43.3673	31.0469	56.181	28.3621	27.347	29.6532	56.2591	45.1355	27.2158	42.1116	37.0759	41.9029	30.8234	51.1609	33.9405	28.2881	51.3348	30.6661	36.0906	20.0951	59.8901
hsa-miR-29c-5p	miRNA	chr1	207801903	207801924	-	UGACCGAUUUCUCCUGGUGUUC	-0.207363	0.589214	5.28457	5.90437	4.58564	0.104612	-1.98222	0.0474552	4.6934	5.26199	7.06407	8.25959	0	6.92882	2.69335	4.8923	3.60716	12.9946	4.34328	7.64399	2.33361	1.48623	12.1428	3.32645	8.92596	4.43157	7.65716	11.8613	1.974	7.34764	6.14551	9.35812	9.83647	12.8274	8.01408	8.3528	0	3.53601	5.93956	5.84116	6.01511	2.51189	5.84294
hsa-miR-331-3p	miRNA	chr12	95308480	95308500	+	GCCCCUGGGCCUAUCCUAGAA	0.182172	0.589214	22.6755	24.3866	20.746	0.0930142	1.95854	0.0501672	24.4057	42.0959	29.4336	38.8201	28.1003	45.0373	18.8534	34.2461	33.6668	25.9892	33.6605	38.2199	32.6706	31.2109	36.4285	18.8499	14.1765	11.5221	8.75104	11.8613	32.5711	41.9865	29.8496	32.7534	30.2661	27.3651	26.5081	25.0584	35.1527	22.9841	18.6672	11.6823	6.01511	10.0476	26.2932
hsa-miR-361-5p	miRNA	chrX	85903681	85903702	-	UUAUCAGAAUCUCCAGGGGUAC	-0.155725	0.589214	47.0074	49.7107	43.9589	0.0796689	-1.95466	0.0506236	47.8726	42.0959	30.611	73.5104	70.2507	92.3843	33.6668	42.0738	39.6788	56.3099	38.0037	42.9974	51.3395	66.8804	34.6938	43.2439	30.9783	42.5431	41.5675	78.2844	33.5581	54.5824	43.8965	67.8464	52.209	41.0477	37.6045	62.646	32.7284	35.3601	41.5769	41.6183	34.2861	54.6336	62.8116
hsa-miR-223-3p	miRNA	chrX	66018937	66018958	+	UGUCAGUUUGUCAAAUACCCCA	0.192591	0.589214	674.865	674.205	675.61	0.0985341	1.95456	0.0506352	532.231	1023.46	629.879	605.428	351.254	704.43	495.576	742.652	709.408	1028.74	407.183	586.676	910.108	456.273	804.896	727.384	410.069	563.696	863.072	2151.64	781.706	986.683	857.737	804.799	734.709	1012.51	734.213	856.162	551.533	882.235	483.65	581.926	406.02	509.285	752.278
hsa-miR-28-3p	miRNA	chr3	188688834	188688855	+	CACUAGAUUGUGAGCUCCUGGA	-0.16536	0.589214	508.545	520.928	494.582	0.085946	-1.924	0.0543551	399.877	474.895	516.854	763.186	295.053	941.165	329.935	457.92	511.014	397.418	423.47	678.404	498.226	532.071	475.305	475.683	414.27	272.985	398.172	256.204	209.244	346.389	278.304	467.126	381.353	231.749	244.738	326.803	466.682	558.69	602.865	356.311	272.484	310.218	414.849
hsa-miR-132-3p	miRNA	chr17	2049929	2049950	-	UAACAGUCUACAGCCAUGGUCG	-0.172687	0.589214	18.3135	18.7531	17.8179	0.089889	-1.92112	0.0547172	16.8962	14.4705	21.1922	23.9528	14.0501	26.5605	16.1601	22.5046	21.643	22.7405	18.459	33.4424	8.16764	25.2659	19.0816	21.0675	26.7779	15.9537	24.0654	34.3977	14.805	16.7946	21.0703	20.2759	20.4296	17.9584	14.1788	16.7056	14.5459	10.608	17.3944	16.7933	16.2408	17.5832	16.0681
hsa-miR-23b-3p	miRNA	chr9	95085265	95085285	+	AUCACAUUGCCAGGGAUUACC	-0.174722	0.589214	19.1499	21.0181	17.0432	0.0910852	-1.91823	0.0550823	16.8962	18.417	25.9016	21.4749	28.1003	27.7153	21.5468	34.2461	32.4644	25.9892	14.1157	22.932	22.1693	43.1007	24.2857	25.5028	21.5273	15.0673	14.2204	13.0474	11.844	20.9932	22.8262	13.2573	19.6729	19.6687	25.2752	17.7497	25.4554	35.3601	12.7276	16.7933	11.4287	20.7231	11.6859
p-hsa-miR-113	novelmirna	chr2	231550176	231550193	+	AGGAGUUCUGGGCUGUAG	0.180897	0.636128	96.8047	78.9058	116.989	0.0966566	1.87154	0.0612701	80.7264	67.0904	81.2368	54.5133	84.3009	53.1209	72.7203	89.0399	74.548	100.708	107.496	62.1074	74.6756	129.302	24.2857	48.788	118.138	114.335	122.515	24.9087	63.1681	79.7743	55.3096	67.8464	48.4257	35.9167	72.7432	40.7199	43.6378	68.9522	89.0934	102.951	126.317	101.731	51.1257
hsa-miR-92b-3p	miRNA	chr1	155195237	155195258	+	UAUUGCACUCGUCCCGGCCUCC	-0.135618	0.661259	12239.3	12645.8	11781	0.0736497	-1.84139	0.0655639	12545.4	12081.5	16183.8	10988.6	11577.3	18894.9	11674.3	9068.37	13740.9	9943.03	9649.69	12394.7	11136	15337.9	12925.2	5017.4	8697.04	11577	8760.89	8231.72	10784	9131.01	9349.07	9038.39	11526.1	10484.3	7663.93	15312.8	14393.2	9743.48	10968.2	10181.2	9100.86	13547.2	14141.4
hsa-miR-10a-5p	miRNA	chr17	48579904	48579926	-	UACCCUGUAGAUCCGAAUUUGUG	-0.186128	0.693203	524.125	577.824	463.57	0.102979	-1.80743	0.0706949	457.137	434.114	465.051	1115.04	463.655	757.551	235.668	973.568	482.157	277.218	464.731	370.733	1410.67	600.438	721.631	678.596	437.372	535.334	724.149	453.101	289.192	320.147	430.185	363.407	304.174	243.721	360.634	547.109	711.539	961.795	400.92	466.563	233.988	299.543	912.959
hsa-miR-15b-5p	miRNA	chr3	160404607	160404628	+	UAGCAGCACAUCAUGGUUUACA	-0.154764	0.725574	798.249	851.915	737.731	0.0872365	-1.77407	0.0760516	809.141	945.843	744.082	748.319	1601.72	1060.11	962.871	723.082	612.015	1112.12	944.664	971.742	1423.5	1838.47	1372.14	953.583	793.885	1061.8	1026.06	785.216	397.762	514.335	754.142	603.599	831.56	570.392	610.919	989.807	993.972	866.323	790.386	1187.95	867.378	1002.24	693.849
hsa-miR-30c-1-3p	miRNA	chr1	40757339	40757360	+	CUGGGAGAGGGUUGUUUACUCC	-0.181929	0.734419	5.77616	6.42361	5.04605	0.104061	-1.7483	0.0804124	7.50943	1.3155	8.24141	1.65192	28.1003	3.46441	1.34667	3.91384	4.80955	5.41441	2.17164	9.55498	9.33445	4.4587	5.20407	9.97935	7.35079	5.31789	3.28164	3.55838	5.92201	6.29797	3.51172	2.33953	6.05321	2.56548	4.31527	3.1323	7.27297	5.30402	8.90934	3.65073	4.21057	6.27972	7.30367
hsa-miR-3158-3p	miRNA	chr10	101601427	101601448	-	AAGGGCUUCCUCUCUGCAGGAC	0.17541	0.734419	19.6568	18.2087	21.2898	0.100573	1.74411	0.0811398	4.6934	15.786	9.41876	9.08555	0	21.9413	10.7734	3.91384	12.0239	11.9117	10.8582	15.288	19.8357	22.2935	6.93876	6.6529	18.377	15.9537	15.3143	9.48902	33.5581	20.9932	35.9951	21.0558	16.6463	22.2342	20.3434	24.0143	21.8189	5.30402	12.3034	16.0632	22.8574	19.4671	20.4503
hsa-miR-185-3p	miRNA	chr22	20033188	20033209	+	AGGGGCUGGCUUUCCUCUGGUC	0.168759	0.736681	24.7854	21.4714	28.5225	0.0984084	1.71489	0.0863659	12.2028	18.417	23.5469	18.1711	0	13.8576	18.8534	21.5261	26.4525	18.409	32.5746	9.55498	15.1685	5.94493	5.20407	14.4146	23.1025	23.0442	35.0042	28.4671	23.6881	20.9932	16.6807	24.955	36.3193	39.3374	34.5222	8.3528	26.6675	15.9121	23.7582	30.6661	26.4665	21.979	8.76441
hsa-miR-342-3p	miRNA	chr14	100109715	100109737	+	UCUCACACAGAAAUCGCACCCGU	-0.134182	0.736681	159.843	184.979	131.498	0.0785032	-1.70925	0.087404	162.392	193.378	197.794	209.794	56.2006	235.58	202.001	269.077	221.239	254.477	201.963	170.079	318.538	319.54	284.489	323.775	99.2357	194.989	90.7921	266.879	144.102	208.883	217.727	201.98	234.562	135.971	186.173	182.718	225.462	297.025	141.277	109.522	89.6251	74.1007	261.471
hsa-miR-6894-3p	miRNA	chrX	53198889	53198909	-	UUGCCUGCCCUCUUCCUCCAG	0.157466	0.736681	9.08506	8.20803	10.0741	0.0923782	1.70458	0.0882724	14.0802	9.20848	7.06407	8.25959	0	5.77402	9.42671	12.72	13.2263	6.4973	7.60075	2.8665	7.00083	13.3761	12.1428	4.43527	8.92596	7.09051	5.4694	9.48902	11.844	7.34764	10.5352	9.35812	4.53991	14.5377	4.93174	9.3969	14.5459	0	6.78807	5.84116	4.81209	5.65175	7.30367
hsa-miR-378a-3p	miRNA	chr5	149732867	149732888	+	ACUGGACUUGGAGUCAGAAGGC	0.131884	0.736681	373.732	343.063	408.316	0.0781676	1.6872	0.0915651	380.165	324.928	289.627	197.404	393.404	269.069	383.802	343.44	348.692	370.346	286.657	300.982	215.859	343.32	227.244	312.686	285.106	358.071	376.295	291.787	298.075	402.021	326.59	311.158	402.539	354.892	427.829	227.614	416.983	226.305	329.646	357.041	473.389	374.899	232.257
hsa-miR-589-5p	miRNA	chr7	5495873	5495894	-	UGAGAACCACGUCUGCUCUGAG	-0.100058	0.736681	106.945	105.455	108.626	0.0593515	-1.68585	0.0918242	92.9292	121.026	78.8821	71.8585	168.602	108.552	136.014	90.9968	86.5719	90.9622	83.6082	66.8849	78.176	99.5775	98.8774	54.332	141.24	105.471	97.3554	88.9596	105.609	78.7247	122.91	105.279	101.391	92.3573	99.8678	109.631	80.0026	97.2403	101.397	151.87	135.941	129.362	83.2619
hsa-miR-150-5p	miRNA	chr19	49500832	49500853	-	UCUCCCAACCCUUGUACCAGUG	-0.147282	0.811319	2635.37	2954.27	2275.77	0.0904422	-1.62847	0.103426	3345.45	2437.62	1904.94	4119.06	3512.54	4121.49	3267.03	4971.56	3819.98	4176.68	3698.31	2908.54	2661.48	2782.23	3837.14	4613.79	1840.85	4203.79	1971.17	3019.88	2948.18	4431.67	3363.35	2843.31	1691.12	1920.69	2605.81	2005.72	2824.34	3198.32	1962.18	2511.7	1639.72	1509.02	3879.71
hsa-miR-660-5p	miRNA	chrX	50013256	50013277	+	UACCCAUUGCAUAUCGGAGUUG	0.147207	0.815401	71.7402	70.3213	73.3403	0.09184	1.60287	0.108964	31.9151	46.0424	45.9164	34.6903	140.501	51.9661	57.9069	54.7938	43.2859	66.0559	58.6343	37.2644	46.6722	47.5594	57.2448	56.5497	65.107	80.6546	105.013	73.5399	108.57	74.526	173.83	112.297	121.064	117.157	119.595	72.0429	41.2135	53.0402	44.1224	98.5697	105.866	104.871	36.5184
hsa_piR_004438	piRNA	Multiple	Multiple	Multiple	Multiple	UCCUAUGAGAAUCUAAUGCCUUUGCUGAUC	-0.164504	0.815401	6.12447	6.96142	5.18068	0.102968	-1.59762	0.110127	4.6934	6.57749	10.5961	9.91151	0	12.7028	10.7734	6.84922	3.60716	9.74595	5.42911	6.68849	11.6681	4.4587	19.0816	8.87054	5.77562	5.31789	5.4694	9.48902	1.974	2.09932	2.63379	4.67906	5.29656	2.56548	10.48	8.3528	13.3338	7.07202	9.33359	2.92058	5.4136	5.02378	5.84294
hsa-miR-143-3p	miRNA	chr5	149428978	149428998	+	UGAGAUGAAGCACUGUAGCUC	0.165042	0.815401	168.973	147.899	192.737	0.10371	1.59138	0.111525	74.1557	109.186	100.074	97.4632	14.0501	63.5142	74.067	170.252	117.834	184.09	103.153	121.348	238.028	87.6877	112.755	118.643	92.935	116.993	376.295	292.973	106.596	119.661	140.469	145.831	238.345	167.611	170.145	80.3957	99.3972	183.873	134.489	221.964	148.573	145.062	70.1153
hsa-miR-221-3p	miRNA	chrX	45746180	45746202	-	AGCUACAUUGUCUGCUGGGUUUC	0.161678	0.815401	200.032	178.339	224.495	0.102708	1.57415	0.115454	181.165	146.02	134.217	101.593	210.752	39.2633	211.428	217.218	153.906	183.007	121.612	99.3718	106.179	104.036	91.9386	444.636	114.987	191.444	328.164	255.017	139.167	252.969	366.097	165.327	179.326	324.961	268.163	62.646	129.701	127.296	149.762	400.12	339.854	146.945	191.356
hsa-miR-4516	miRNA	chr16	2133120	2133136	+	GGGAGAAGGGUCGGGGC	0.164729	0.815401	9.5045	8.05806	11.1356	0.105527	1.56101	0.11852	5.63208	2.631	7.06407	11.5634	0	2.30961	6.73336	6.84922	6.01194	14.0775	10.8582	5.73299	4.66722	4.4587	3.46938	4.43527	9.97607	10.6358	3.28164	3.55838	15.792	13.6456	17.5586	9.35812	20.4296	7.69645	16.6446	3.1323	9.69729	3.53601	7.21232	16.0632	9.62417	8.16364	10.2251
hsa-miR-1468-5p	miRNA	chrX	63786055	63786075	-	CUCCGUUUGCCUGUUUCGCUG	-0.145849	0.815401	31.3419	31.1931	31.5096	0.0942571	-1.54735	0.121779	22.5283	24.9945	34.143	59.4691	0	56.5854	18.8534	19.5692	42.0835	25.9892	17.3731	20.0655	22.1693	31.2109	34.6938	25.5028	12.6014	38.1115	29.5348	29.6532	18.753	16.7946	13.1689	21.8356	12.8631	28.2203	14.7952	26.1025	36.3648	28.2881	19.94	20.4441	12.0302	23.235	49.665
hsa-miR-6842-3p	miRNA	chr8	27433413	27433434	+	UUGGCUGGUCUCUGCUCCGCAG	0.15111	0.815401	16.7972	15.5328	18.2229	0.0984555	1.5348	0.124832	14.0802	18.417	20.0149	9.08555	14.0501	17.322	5.38669	8.80615	8.41671	4.33153	9.77239	13.377	11.6681	23.7797	6.93876	6.6529	9.45102	19.4989	16.4082	13.0474	10.857	30.4402	7.90137	6.23875	9.07982	24.7997	3.08234	26.1025	19.3946	17.6801	19.94	8.76175	9.02266	8.16364	5.84294
hsa_piR_010024	piRNA	Multiple	Multiple	Multiple	Multiple	UGCACUCCAGCCUGGGUGACAGAGUGUC	0.157632	0.815401	8.27951	7.93508	8.66792	0.104052	1.51494	0.129787	12.2028	3.94649	2.35469	1.65192	14.0501	2.30961	6.73336	11.7415	2.40477	1.08288	2.17164	0.955498	2.33361	0	6.93876	17.7411	2.10023	9.74946	27.347	47.4451	6.90902	1.04966	6.14551	2.33953	3.02661	22.2342	12.3294	3.1323	3.63648	5.30402	3.39403	14.6029	3.60906	7.53567	5.84294
hsa-miR-363-3p	miRNA	chrX	134169382	134169403	-	AAUUGCACGGUAUCCAUCUGUA	-0.110872	0.815401	5625.18	5934.29	5276.61	0.0741145	-1.49596	0.134664	4680.25	7410.2	4778.84	8792.34	5381.21	8297.26	3855.52	5722.04	3910.16	6594.76	8255.5	6999.98	9285.44	7796.77	6130.4	7668.58	5865.41	6237.88	5554.72	6497.61	2863.29	3685.36	6386.06	3956.15	4517.21	4181.74	5331.21	6205.09	4909.25	8682.68	6240.78	5084	4570.28	5489.73	6909.27
hsa-miR-769-5p	miRNA	chr19	46018961	46018982	+	UGAGACCUCUGGGUUCUGAGCU	0.136889	0.815401	25.8985	24.5536	27.415	0.091542	1.49537	0.134818	30.0377	26.31	35.3203	9.91151	0	16.1672	25.5868	17.6123	28.8573	25.9892	10.8582	24.843	24.5029	11.8899	22.551	24.394	19.4271	26.5894	32.8164	21.3503	32.5711	26.2416	25.46	19.4961	33.2927	26.51	35.7551	20.882	27.8797	22.9841	22.4855	22.6345	20.4514	16.9552	11.6859
hsa-miR-326	miRNA	chr11	75335108	75335127	-	CCUCUGGGCCCUUCCUCCAG	-0.134886	0.815401	16.2911	16.8263	15.6876	0.0910479	-1.48149	0.138476	16.8962	19.7325	18.8375	16.5192	14.0501	20.7865	6.73336	23.4831	33.6668	15.1604	11.944	18.1545	15.1685	16.3486	20.8163	6.6529	21.5273	13.2947	10.9388	10.6751	22.7011	22.0429	21.9482	10.138	15.133	16.2481	12.3294	21.9261	23.0311	17.6801	11.0306	9.49189	7.21813	11.9315	23.3718
hsa_piR_020786	piRNA	chr1	39097975	39098001	-	GUGGUGGCGGCGGCGGCGGAGGCGGAC	0.154565	0.815401	14.4532	12.743	16.3817	0.105749	1.46162	0.143844	12.2028	10.524	5.88672	11.5634	28.1003	1.1548	9.42671	25.44	12.0239	22.7405	22.8022	10.5105	10.5013	7.43116	5.20407	14.4146	34.1287	28.3621	12.0327	5.93064	11.844	16.7946	21.9482	22.6155	15.8897	12.8274	21.5764	3.1323	24.2432	0	16.9702	33.5867	8.42115	12.5594	23.3718
hsa-miR-5100	miRNA	chr10	42997630	42997651	+	UUCAGAUCCCAGCGGUGCCUCU	0.142448	0.815401	15.5375	13.9743	17.3003	0.0986852	1.44346	0.148891	20.6509	11.8395	9.41876	13.2153	0	8.08362	9.42671	8.80615	6.01194	21.6577	16.2873	19.11	7.00083	5.94493	19.0816	9.97935	17.8519	15.0673	10.9388	7.11676	17.766	16.7946	11.4131	10.9178	28.7528	14.5377	14.7952	21.9261	21.8189	24.7521	11.8791	10.9522	7.21813	12.5594	14.6073
hsa-miR-3143	miRNA	chr6	27147629	27147653	+	AUAACAUUGUAAAGCGCUUCUUUCG	0.151894	0.815401	5.58217	5.17659	6.03952	0.105705	1.43697	0.150727	0.938679	3.94649	5.88672	2.47788	0	6.92882	8.08004	8.80615	2.40477	7.58018	3.25746	2.8665	0	7.43116	12.1428	6.6529	1.57517	7.97683	1.09388	9.48902	3.94801	8.3973	3.51172	0.779844	9.07982	1.71032	10.48	3.1323	2.42432	0	6.36381	5.84116	10.2257	8.79161	8.76441
hsa-miR-186-5p	miRNA	chr1	71067681	71067702	-	CAAAGAAUUCUCCUUUUGGGCU	-0.0940675	0.815401	4771.7	5097.38	4404.46	0.0659574	-1.42619	0.153815	4967.49	6297.29	4962.51	5447.2	4805.15	9233.81	5207.58	4807.18	5593.5	5870.31	4525.7	4284.45	5985.71	5310.31	6208.46	6023.09	4450.9	3956.51	4384.27	5348.25	4507.64	4063.24	4730.28	7003.78	5743.74	6140.05	5526.02	4678.61	6166.26	6630.02	4273.51	4507.19	4732.69	4142.1	5131.56
hsa-miR-425-3p	miRNA	chr3	49020159	49020180	-	AUCGGGAAUGUCGUGUCCGCCC	0.15055	0.815401	20.971	20.5149	21.4854	0.105892	1.42174	0.155103	15.0189	17.1015	5.88672	4.95576	14.0501	12.7028	16.1601	8.80615	16.8334	8.66306	11.944	11.466	15.1685	11.8899	10.4081	4.43527	12.6014	14.181	19.6898	72.3538	57.2461	32.5395	74.624	70.9658	68.8553	67.5577	52.3998	30.2789	10.9095	28.2881	10.6064	14.6029	13.8347	20.7231	13.1466
hsa-miR-140-3p	miRNA	chr16	69933142	69933162	+	UACCACAGGGUAGAACCACGG	0.0902305	0.815401	2248.38	2198.77	2304.33	0.0635276	1.42034	0.15551	2567.29	2213.98	1901.41	2529.91	1278.56	2210.29	1601.19	1764.16	2111.39	2121.37	2048.94	1845.07	2162.09	1893.46	1503.98	1527.95	2327.05	2122.72	1588.31	2432.75	1944.39	2196.94	1812.92	2767.67	2114.09	2267.89	2201.41	2721.97	1916.43	2075.64	1632.53	2056.09	2158.22	2130.71	1931.09
hsa-miR-641	miRNA	chr19	40282603	40282626	-	AAAGACAUAGGAUAGAGUCACCUC	-0.148323	0.815401	11.1156	12.2774	9.80543	0.104441	-1.42015	0.155564	30.0377	19.7325	23.5469	10.7375	14.0501	36.9537	12.1201	11.7415	22.8454	7.58018	7.60075	15.288	1.16681	13.3761	19.0816	4.43527	9.45102	6.2042	7.65716	11.8613	4.93501	11.5463	2.63379	7.01859	12.1064	2.56548	9.24702	10.441	14.5459	7.07202	7.21232	10.222	15.6393	15.0713	10.2251
hsa-miR-23a-3p	miRNA	chr19	13836595	13836615	-	AUCACAUUGCCAGGGAUUUCC	-0.136386	0.815401	60.1614	64.7663	54.9686	0.0970872	-1.40478	0.160087	43.1792	88.1383	77.7047	67.7287	98.351	106.242	44.4402	64.5784	54.1074	72.5531	54.2911	70.7069	116.681	96.6051	119.694	69.8555	48.8303	45.202	63.4451	84.215	18.753	38.8375	48.2861	40.5519	52.209	48.7442	44.3857	56.3814	72.7297	127.296	47.9407	53.3006	33.6846	54.0056	75.9582
hsa-miR-194-5p	miRNA	chr11	64891404	64891425	-	UGUAACAGCAACUCCAUGUGGA	-0.118238	0.815401	154.262	158.863	149.073	0.0845604	-1.39827	0.162032	139.863	282.832	129.508	131.328	112.401	210.174	168.334	158.511	129.858	149.438	147.672	127.081	159.852	166.458	145.714	198.478	217.373	160.423	201.274	105.565	55.2721	112.314	122.032	162.207	130.144	83.8057	150.418	154.527	240.008	201.553	171.823	198.6	116.092	246.165	170.906
hsa-miR-584-5p	miRNA	chr5	149062373	149062394	-	UUAUGGUUUGCCUGGGACUGAG	0.131862	0.815401	250.037	231.01	271.492	0.0955439	1.38012	0.167549	145.495	164.437	233.114	144.543	477.705	103.932	160.254	230.917	217.632	179.759	247.567	234.097	161.019	173.889	178.673	202.914	365.439	185.24	196.898	145.894	377.035	233.025	304.642	322.075	427.508	180.439	234.874	182.718	258.19	127.296	350.434	282.566	261.657	231.094	160.681
hsa-miR-3200-3p	miRNA	chr22	30731610	30731631	+	CACCUUGCGCUACUCAGGUCUG	0.137769	0.815401	15.239	14.2091	16.4004	0.0998485	1.37978	0.167655	5.63208	10.524	17.6602	7.43363	28.1003	9.23843	9.42671	12.72	13.2263	9.74595	4.34328	3.82199	14.0017	13.3761	5.20407	13.3058	14.7016	21.2715	19.6898	5.93064	21.714	16.7946	15.8027	13.2573	16.6463	23.0893	13.5623	8.3528	7.27297	14.144	14.0004	17.5235	23.4589	11.9315	10.2251
hsa_piR_018570	piRNA	Multiple	Multiple	Multiple	Multiple	UUGGUGGUUCAGUGGUAGAAUUCUCGCCUGCC	-0.116409	0.815401	113.16	118.297	107.368	0.084807	-1.37264	0.169865	105.132	99.9778	105.961	123.068	84.3009	137.422	90.2271	92.9538	91.3814	82.2991	108.582	164.346	102.679	117.412	111.02	215.111	124.438	132.947	99.5431	93.7041	120.414	115.463	119.398	128.674	102.905	83.8057	117.129	190.026	73.9418	148.512	130.246	132.156	101.655	100.476	186.974
hsa-miR-574-3p	miRNA	chr4	38868092	38868113	+	CACGCUCAUGCACACACCCACA	0.128022	0.815401	61.539	62.1904	60.8045	0.0935349	1.3687	0.171092	84.4811	51.3044	135.395	40.472	112.401	57.7402	63.2936	40.1169	63.7265	59.5586	90.1232	72.6179	77.0092	86.2015	60.7142	54.332	49.8804	50.5199	26.2531	35.5838	119.427	88.1716	80.7695	79.5441	92.3115	93.2125	76.442	139.909	77.5783	56.5762	63.6381	22.6345	39.0982	37.0504	73.0367
hsa-miR-3960	miRNA	chr9	127785879	127785898	+	GGCGGCGGCGGAGGCGGGGG	0.144225	0.815401	35.983	31.0675	41.5261	0.105425	1.36804	0.171301	21.5896	7.89299	24.7242	28.9086	0	3.46441	51.1736	34.2461	38.4764	45.4811	31.4888	14.3325	21.0025	13.3761	6.93876	19.9587	57.7562	46.9747	57.9757	22.5364	31.5841	34.6389	39.5068	25.7348	64.3154	63.2819	57.948	15.6615	55.7594	35.3601	20.7885	78.1256	34.8876	33.9105	18.9895
hsa-miR-128-3p	miRNA	chr3	35744527	35744547	+	UCACAGUGAACCGGUCUCUUU	-0.0980462	0.815401	2115.39	2248.77	1965	0.0717364	-1.36676	0.171702	3233.75	2874.36	3011.65	3002.36	2571.18	5865.25	2650.25	2024.44	2782.32	1917.79	1785.09	2181.4	1709.37	1889	2624.59	1642.16	1516.89	1314.4	1288.59	2303.46	1922.68	1645.87	1791.85	1547.21	1806.88	2208.88	1969.61	2808.63	2505.54	1877.62	1517.98	1405.53	1957.92	1734.46	2173.57
hsa-miR-146a-5p	miRNA	chr5	160485372	160485393	+	UGAGAACUGAAUUCCAUGGGUU	-0.129342	0.815401	137.204	140.674	133.293	0.0959662	-1.34779	0.177726	118.274	138.127	103.606	133.805	56.2006	102.777	110.427	227.003	90.179	168.93	115.097	94.5943	172.687	221.449	138.775	241.722	123.913	174.604	265.813	199.269	142.128	151.151	321.322	163.767	214.132	242.866	204.051	108.586	126.065	153.817	136.186	200.79	177.446	175.832	89.1048
hsa-miR-3620-3p	miRNA	chr1	228097320	228097341	+	UCACCCUGCAUCCCGCACCCAG	0.138683	0.815401	8.37827	8.34284	8.41821	0.103628	1.33828	0.180805	5.63208	5.26199	11.7734	4.95576	42.1504	4.61921	8.08004	5.87076	2.40477	6.4973	10.8582	10.5105	4.66722	7.43116	15.6122	12.197	7.87585	7.09051	6.56328	2.37225	5.92201	11.5463	4.38965	12.4775	20.4296	16.2481	7.39761	6.2646	15.7581	10.608	10.6064	3.65073	7.21813	2.51189	17.5288
hsa-miR-210-5p	miRNA	chr11	568150	568171	-	AGCCCCUGCCCACCGCACACUG	-0.135389	0.815401	11.9294	13.0024	10.7194	0.10152	-1.33362	0.182328	23.467	11.8395	8.24141	14.8673	14.0501	10.3932	9.42671	6.84922	43.2859	3.24865	16.2873	14.3325	14.0017	16.3486	10.4081	8.87054	11.5512	8.86314	13.1266	13.0474	30.5971	6.29797	5.26758	11.6977	12.8631	11.1171	11.7129	15.6615	18.1824	15.9121	14.4246	13.8728	5.4136	6.90769	24.8325
hsa-miR-222-3p	miRNA	chrX	45747036	45747056	-	AGCUACAUCUGGCUACUGGGU	-0.0956956	0.815401	110.429	113.62	106.832	0.071844	-1.33199	0.182863	117.335	126.288	88.3008	117.286	196.702	112.016	83.4937	95.8891	121.441	68.2216	120.526	183.456	91.0108	121.871	88.4692	121.97	90.3097	108.13	90.7921	93.7041	104.622	80.824	151.004	148.17	124.091	75.2541	94.3196	108.586	153.944	93.7043	129.822	128.506	108.873	123.083	102.251
hsa-miR-191-5p	miRNA	chr3	49020672	49020694	-	CAACGGAAUCCCAAAAGCAGCUG	-0.105245	0.815401	38255.9	40212.8	36049.3	0.0793826	-1.32579	0.184909	52735	49774.5	53863.5	48527.6	35813.8	78889.2	48400.8	30237.4	39117.3	27991.4	26893.6	33352.6	52857.5	71238.1	51770.1	28117.4	30040.6	32495.8	23210	33791.6	20278	23706.6	20366.2	19442.3	30027	25424.8	24320.9	64166.2	43967.5	48993.2	30551.4	24751.9	28652.4	32049.2	43478.8
hsa-miR-629-5p	miRNA	chr15	70079427	70079447	-	UGGGUUUACGUUGGGAGAACU	0.126692	0.815401	24.7214	21.4863	28.3694	0.0959488	1.32041	0.186697	18.7736	17.1015	31.7883	5.78171	28.1003	13.8576	18.8534	26.4184	15.631	16.2432	16.2873	11.466	17.5021	14.8623	8.67345	26.6116	21.0023	11.5221	44.8491	18.978	34.5451	20.9932	22.8262	23.3953	34.0493	13.6826	17.8776	12.5292	21.8189	3.53601	25.4553	36.5073	36.6922	39.5622	24.8325
hsa-miR-1254	miRNA	chr10	23393408	23393431	+	AGCCUGGAAGCUGGAGCCUGCAGU	-0.119811	0.815401	14.5624	14.2796	14.8812	0.0911867	-1.31391	0.188875	7.50943	10.524	16.4828	17.3451	0	18.4769	8.08004	9.78461	13.2263	17.3261	13.0299	13.377	5.83403	22.2935	34.6938	15.5234	21.0023	16.84	8.75104	11.8613	27.6361	6.29797	16.6807	17.9364	11.3498	14.5377	11.7129	14.6174	16.9703	21.2161	19.94	8.0316	7.81964	14.4434	7.30367
SNORA74A	snoRNA	chr5	139278781	139278978	+	UCCAGCGGUUGUCAGCUAUCCAGGCUCAUGUGGUGCCUGUGAUGGUGUUACACUGUUGGAAGAGCAAACACUGUCUUUAUUGAGGUUUGGCUCCAAGCACUGUUUUGGUGUUGUAGCUGA	-0.138079	0.815401	9.43043	10.5429	8.17597	0.105147	-1.3132	0.189115	11.2642	13.155	10.5961	18.1711	0	33.4893	4.04002	14.6769	10.8215	8.66306	14.1157	10.5105	15.1685	5.94493	6.93876	5.54409	7.87585	13.2947	10.9388	27.2809	2.96101	9.44696	3.51172	4.67906	3.78326	11.1171	1.8494	3.1323	4.84864	21.2161	6.36381	8.0316	5.4136	3.76783	13.1466
hsa-miR-2110	miRNA	chr10	114174151	114174172	-	UUGGGGAAACGGCCGCUGAGUG	0.126887	0.815401	18.5904	16.881	20.518	0.0967923	1.31093	0.189883	6.57075	21.048	11.7734	4.1298	14.0501	13.8576	12.1201	9.78461	14.4286	11.9117	23.8881	15.288	28.0033	35.6696	5.20407	7.76172	21.0023	18.6126	5.4694	14.2335	39.4801	22.0429	18.4365	24.1752	23.4562	16.2481	19.727	17.7497	19.3946	14.144	17.3944	19.7139	10.2257	6.27972	21.911
hsa-miR-328-3p	miRNA	chr16	67202327	67202348	-	CUGGCCCUCUCUGCCCUUCCGU	0.10926	0.815401	279.293	266.449	293.777	0.0836897	1.30554	0.191708	250.627	253.891	303.755	229.617	210.752	428.432	246.441	181.994	385.966	96.3766	214.993	248.43	215.859	242.256	270.612	140.82	231.55	230.442	241.748	443.612	386.905	202.585	221.238	213.677	198.999	408.767	249.053	374.832	238.796	198.017	153.156	200.79	197.897	150.085	324.283
hsa-miR-26a-5p	miRNA	chr12	57824658	57824679	-	UUCAAGUAAUCCAGGAUAGGCU	-0.107226	0.815401	9188.81	9839.78	8454.74	0.0821774	-1.30482	0.191955	9810.14	10237.2	10265.3	11247.9	15413	14134.8	11104.7	11243.5	6179.07	9385.35	9468.36	9241.58	13302.8	15593.5	10626.7	13278.1	7392.27	7516.83	9966.34	9796.23	5508.46	7559.67	9651.08	7698.62	11386.1	6357.26	12118.5	12051	13430.7	12528.1	8718.85	8655.15	8648.52	9327.9	7400.08
hsa-miR-26b-3p	miRNA	chr2	218402692	218402713	+	CCUGUUCUCCAUUACUUGGCUC	-0.122442	0.815401	72.8817	77.8975	67.2256	0.0939609	-1.30311	0.192536	78.8491	85.5074	75.35	131.328	0	145.505	56.5603	70.4492	85.3695	48.7297	44.5187	64.9739	100.345	53.5044	131.836	63.2026	64.5819	93.9493	62.3512	122.171	75.0122	55.6321	78.1357	59.2681	51.4523	53.02	55.4821	87.7044	67.881	164.425	61.0926	51.8403	39.6997	47.0979	96.4085
hsa-miR-3163	miRNA	chr11	66934476	66934497	-	UAUAAAAUGAGGGCAGUAAGAC	-0.137545	0.815401	5.70607	6.53697	4.7691	0.105906	-1.29874	0.194033	5.63208	7.89299	2.35469	6.60767	70.2507	4.61921	5.38669	2.93538	2.40477	3.24865	6.51493	11.466	0	8.91739	5.20407	1.10882	10.5011	1.77263	1.09388	5.93064	3.94801	4.19865	1.75586	5.45891	6.05321	0	3.08234	4.1764	4.84864	0	5.93956	0.730146	1.80453	5.02378	1.46073
hsa-miR-183-3p	miRNA	chr7	129774928	129774949	-	GUGAAUUACCGAAGGGCCAUAA	0.127824	0.826123	13.0986	12.7444	13.498	0.100821	1.26783	0.204859	7.50943	10.524	17.6602	19.823	0	24.2509	9.42671	16.6338	12.0239	15.1604	14.1157	15.288	17.5021	7.43116	19.0816	16.6323	16.8018	12.4084	6.56328	4.74451	12.831	22.0429	13.1689	11.6977	20.4296	11.9722	15.4117	25.0584	2.42432	5.30402	7.63658	9.49189	22.2559	8.16364	20.4503
hsa_piR_020548	piRNA	chr2	229753829	229753857	-	GGUCAGUCGGUCCUGAGAGAUGGGCGAGC	0.125148	0.826123	16.9949	15.0522	19.1856	0.0994208	1.25877	0.208113	9.38679	11.8395	8.24141	13.2153	28.1003	25.4057	6.73336	11.7415	8.41671	25.9892	34.7463	12.4215	9.33445	11.8899	13.8775	13.3058	22.0524	23.0442	9.84492	8.30289	8.88302	12.5959	14.0469	7.01859	12.8631	14.5377	9.24702	2.0882	8.48513	12.376	9.33359	18.2536	18.6468	23.8629	18.9895
hsa-miR-185-5p	miRNA	chr22	20033153	20033174	+	UGGAGAGAAAGGCAGUUCCUGA	0.106169	0.826123	171.323	158.645	185.619	0.0845383	1.25587	0.209162	115.458	159.175	127.153	98.2892	168.602	166.292	200.654	164.381	121.441	133.195	179.16	99.3718	173.854	215.504	152.653	160.778	207.397	127.629	189.241	180.291	232.933	173.194	212.459	193.401	348.06	196.687	187.406	89.7926	191.521	104.312	176.49	217.583	187.07	215.394	94.9477
hsa_piR_005799	piRNA	Multiple	Multiple	Multiple	Multiple	UCUGCUGCCUCAGCCUCCCGAGUAGCUGA	0.115996	0.826123	7.42204	7.16589	7.7109	0.0925007	1.254	0.209842	12.2028	3.94649	0	4.1298	0	2.30961	5.38669	4.8923	4.80955	15.1604	0	0	2.33361	0	0	9.97935	2.62528	7.97683	32.8164	61.6786	0	2.09932	0	1.55969	2.26996	7.69645	16.6446	3.1323	1.21216	7.07202	1.27276	18.9838	6.61662	5.65175	16.0681
hsa-miR-30c-5p	miRNA	chr1	40757300	40757322	+	UGUAAACAUCCUACACUCUCAGC	-0.115056	0.826123	2802.32	2947.65	2638.42	0.0918256	-1.25298	0.210212	4385.51	3247.96	2992.81	4183.48	2486.88	5872.17	3166.03	2192.73	4377.89	2554.52	2152.1	2968.73	2778.16	3118.11	3432.95	2275.29	2357.5	2501.18	2430.6	3467.05	3192.95	2270.42	1740.93	2160.17	2276.77	2278.15	2583.62	4959.48	2946.76	2577.75	2137.82	2259.8	2496.27	2083.61	3077.77
hsa-miR-335-3p	miRNA	chr7	130496162	130496183	+	UUUUUCAUUAUUGCUCCUGACC	-0.123791	0.826123	19.7195	22.3582	16.7439	0.0993776	-1.24567	0.212887	7.50943	34.2029	15.3055	15.6932	0	38.1085	9.42671	24.4615	12.0239	23.8234	13.0299	19.11	28.0033	22.2935	39.8979	18.8499	16.2768	9.74946	16.4082	42.7006	31.5841	29.3905	30.7275	37.4325	25.7262	18.8135	18.494	31.323	9.69729	26.5201	15.6974	11.6823	19.2483	13.8154	23.3718
hsa_piR_001421	piRNA	chr17	53437520	53437548	-	UAGUUAACUCCAUACUCUUCAGACUGUGA	-0.13185	0.826123	5.95208	6.19864	5.67405	0.105865	-1.24545	0.212966	1.87736	5.26199	7.06407	9.08555	28.1003	11.548	2.69335	11.7415	3.60716	4.33153	8.68657	9.55498	10.5013	2.97246	3.46938	2.21763	7.35079	4.43157	2.18776	0	0	4.19865	0.87793	0	3.78326	0.855161	3.69881	1.0441	1.21216	3.53601	8.48509	3.65073	3.00755	8.16364	8.76441
hsa-miR-17-3p	miRNA	chr13	91350655	91350676	+	ACUGCAGUGAAGGCACUUGUAG	0.108796	0.827052	72.7403	68.9449	77.0201	0.0878485	1.23845	0.215549	55.3821	59.1974	54.1578	31.3865	14.0501	24.2509	88.8804	104.695	62.5241	106.123	57.5485	50.6414	47.839	60.9355	45.102	78.726	73.5079	109.017	121.421	62.8648	104.622	103.917	126.422	88.9022	139.224	97.4883	105.416	57.4255	103.034	28.2881	63.6381	116.093	110.076	99.8476	54.0472
hsa-miR-5585-3p	miRNA	chr1	32086986	32087007	+	CUGAAUAGCUGGGACUACAGGU	0.120607	0.827408	7.83481	7.74182	7.93968	0.099191	1.2159	0.224022	4.6934	6.57749	9.41876	11.5634	28.1003	11.548	10.7734	10.7631	6.01194	2.16577	5.42911	12.4215	12.8349	2.97246	10.4081	2.21763	9.97607	7.09051	10.9388	10.6751	6.90902	7.34764	7.90137	5.45891	0	8.55161	4.31527	4.1764	1.21216	12.376	5.51531	5.84116	4.81209	7.53567	16.0681
hsa-miR-24-3p	miRNA	chr19	13836289	13836310	-	UGGCUCAGUUCAGCAGGAACAG	0.127754	0.827408	7.3456	6.82679	7.93065	0.105322	1.21298	0.225136	8.44811	2.631	4.70938	4.95576	0	0	4.04002	1.95692	0	3.24865	5.42911	2.8665	3.50042	1.48623	1.73469	6.6529	4.72551	5.31789	7.65716	18.978	20.727	11.5463	28.9717	24.1752	18.9163	23.9445	9.86348	7.3087	1.21216	5.30402	5.51531	8.0316	9.62417	5.02378	2.92147
hsa-miR-199a-5p	miRNA	chr1	172144592	172144614	-	CCCAGUGUUCAGACUACCUGUUC	-0.121602	0.827408	14.4334	16.1598	12.4866	0.100557	-1.20929	0.226552	9.38679	24.9945	10.5961	9.91151	0	18.4769	10.7734	21.5261	18.0358	21.6577	14.1157	17.199	23.3361	11.8899	39.8979	6.6529	15.2266	15.0673	16.4082	18.978	14.805	7.34764	25.46	24.1752	10.5931	6.84128	19.1105	26.1025	18.1824	40.6641	11.0306	11.6823	10.8272	10.0476	14.6073
hsa-miR-589-3p	miRNA	chr7	5495834	5495857	-	UCAGAACAAAUGCCGGUUCCCAGA	-0.126744	0.827408	5.03475	5.5318	4.47425	0.104876	-1.20851	0.22685	10.3255	7.89299	4.70938	5.78171	0	6.92882	8.08004	4.8923	9.6191	9.74595	3.25746	3.82199	1.16681	4.4587	3.46938	0	4.72551	0.886314	4.37552	7.11676	5.92201	5.24831	2.63379	3.11937	0	5.13096	3.69881	4.1764	4.84864	5.30402	5.09105	6.57131	6.61662	1.25594	2.92147
SNORD32A	snoRNA	chr19	49489965	49490048	+	GAGGUCAGUGAUGAGCAACAUUCACCAUCUUUCGUUUGAGUCUCACGGCCAUGAGAUCAACCCCAUGCACCGCUCUGAGACCUG	-0.121154	0.827408	24.2246	22.9397	25.6735	0.100642	-1.20381	0.228662	22.5283	19.7325	21.1922	13.2153	14.0501	23.0961	16.1601	21.5261	14.4286	19.4919	27.1455	18.1545	24.5029	16.3486	22.551	19.9587	21.0023	32.7936	28.4409	21.3503	6.90902	9.44696	11.4131	6.23875	19.6729	11.1171	9.86348	12.5292	15.7581	15.9121	22.4855	27.0154	21.6544	57.1455	26.2932
hsa-miR-190a-5p	miRNA	chr15	62823971	62823992	+	UGAUAUGUUUGAUAUAUUAGGU	0.119919	0.827408	9.18114	9.16427	9.20017	0.100355	1.19495	0.232108	5.63208	3.94649	0	0.825959	0	8.08362	28.2801	12.72	7.21432	12.9946	2.17164	2.8665	0	7.43116	5.20407	24.394	7.87585	4.43157	13.1266	22.5364	18.753	26.2416	45.6523	23.3953	27.2395	13.6826	28.3575	0	6.06081	3.53601	2.54553	16.7933	15.6393	10.0476	4.3822
hsa-miR-1275	miRNA	chr6	34000018	34000034	-	GUGGGGGAGAGGCUGUC	-0.125019	0.827408	8.94546	9.36973	8.46704	0.105191	-1.1885	0.234638	9.38679	6.57749	3.53203	31.3865	14.0501	4.61921	5.38669	9.78461	16.8334	6.4973	7.60075	7.64399	3.50042	5.94493	12.1428	8.87054	6.30068	12.4084	7.65716	10.6751	3.94801	16.7946	3.51172	7.01859	3.02661	5.13096	10.48	3.1323	2.42432	8.84003	4.24254	16.0632	7.21813	6.90769	5.84294
hsa-miR-6819-3p	miRNA	chr22	36286847	36286867	-	AAGCCUCUGUCCCCACCCCAG	-0.123424	0.827408	5.6319	5.99744	5.2197	0.104222	-1.18425	0.236314	5.63208	2.631	10.5961	7.43363	0	1.1548	6.73336	1.95692	6.01194	3.24865	4.34328	3.82199	4.66722	14.8623	8.67345	4.43527	8.4009	6.2042	6.56328	3.55838	13.818	9.44696	4.38965	9.35812	5.29656	5.13096	4.93174	9.3969	2.42432	1.76801	7.63658	3.65073	3.00755	6.27972	18.9895
SNORD93	snoRNA	chr7	21478970	21479043	+	UGGCCAAGGAUGAGAACUCUAAUCUGAUUUUAUGUGCUUCUGCUGUGAUGGAUUAAAGGAUUUACCUGAGGCCA	-0.11742	0.827408	107.787	114.023	100.756	0.0992411	-1.18318	0.236737	105.132	110.502	103.606	173.451	126.451	178.995	122.547	100.781	97.3933	116.951	105.325	123.259	145.851	95.1188	91.9386	99.7935	60.9066	103.699	82.041	115.054	19.74	81.8737	43.0185	63.1673	66.5854	63.2819	52.3998	87.7044	86.0634	157.353	70.8505	88.3476	51.1284	78.4965	113.937
hsa-miR-144-5p	miRNA	chr17	28861583	28861604	-	GGAUAUCAUCAUAUACUGUAAG	0.119039	0.829714	2530.31	2541.07	2518.18	0.101304	1.17506	0.239971	2371.1	2574.43	2703.18	785.487	4734.9	1123.62	3933.63	3528.33	1821.62	3353.69	2309.54	3446.48	1728.04	2758.45	2829.28	3306.49	1591.45	2345.19	4505.69	2622.53	1340.35	3010.43	2738.26	3336.17	2487.87	1121.12	2422.1	1177.75	2370.99	1628.33	2803.47	4218.78	5566.98	5133.04	1993.9
hsa-miR-3613-3p	miRNA	chr13	49996426	49996449	-	ACAAAAAAAAAAGCCCAACCCUUC	0.119701	0.829714	8.05033	7.97912	8.13064	0.10233	1.16976	0.242098	19.7123	11.8395	15.3055	5.78171	0	8.08362	14.8134	4.8923	18.0358	15.1604	7.60075	11.466	15.1685	5.94493	15.6122	2.21763	7.87585	2.65894	3.28164	10.6751	7.89602	4.19865	1.75586	3.11937	9.07982	8.55161	14.7952	7.3087	18.1824	7.07202	7.21232	8.76175	7.81964	6.27972	5.84294
hsa-miR-3200-5p	miRNA	chr22	30731569	30731590	+	AAUCUGAGAAGGCGCACAAGGU	0.11309	0.839337	31.2753	29.6244	33.1369	0.0981666	1.15202	0.249314	16.8962	44.7269	43.5617	43.7758	14.0501	41.5729	29.6268	27.3969	18.0358	12.9946	15.2015	32.4869	52.5063	31.2109	24.2857	29.9381	52.5056	31.9073	19.6898	28.4671	30.5971	54.5824	18.4365	31.1937	25.7262	23.9445	14.7952	49.0727	16.9703	40.6641	31.3948	35.7771	32.4816	25.1189	39.4398
hsa_piR_016735	piRNA	chr6	4373286	4373316	+	CCGCCUGGGAAUACCGGGUGCUGUAGGCUUA	0.113768	0.839337	205.851	189.946	223.786	0.098828	1.15117	0.249661	170.84	103.924	140.104	208.142	126.451	180.149	102.347	114.48	122.643	107.205	250.825	196.833	270.699	199.155	204.693	70.9643	138.09	222.465	126.89	130.474	224.049	227.777	83.4033	172.345	123.334	106.895	89.3878	254.76	94.5486	109.616	207.036	134.347	168.423	259.352	121.241
hsa-miR-378a-5p	miRNA	chr5	149732829	149732850	+	CUCCUGACUCCAGGUCCUGUGU	0.118046	0.84363	6.84978	6.31395	7.45401	0.103802	1.13722	0.255446	4.6934	5.26199	3.53203	5.78171	0	6.92882	1.34667	2.93538	4.80955	4.33153	7.60075	6.68849	1.16681	1.48623	8.67345	1.10882	8.92596	6.2042	9.84492	16.6058	5.92201	2.09932	5.26758	5.45891	9.83647	7.69645	6.78114	3.1323	6.06081	8.84003	6.36381	1.46029	4.21057	8.16364	10.2251
hsa-miR-146b-5p	miRNA	chr10	102436520	102436541	+	UGAGAACUGAAUUCCAUAGGCU	-0.111124	0.84363	136.344	136.91	135.705	0.098454	-1.12869	0.259027	145.495	147.336	94.1876	94.1594	126.451	147.815	109.08	139.92	67.3337	128.863	48.862	73.5734	130.682	141.192	114.49	174.084	111.837	132.061	253.78	206.386	85.8692	146.953	226.506	141.932	219.429	119.722	185.557	115.895	122.428	221.001	186.672	193.489	206.318	190.276	103.712
hsa-miR-6511a-3p	miRNA	chr16	18344015	18344036	-	CCUCACCAUCCCUUCUGCCUGC	0.105797	0.84363	50.0746	46.6191	53.9712	0.0937678	1.12829	0.259197	33.7925	43.4114	58.8672	49.5576	14.0501	33.4893	37.7068	26.4184	58.917	27.0721	52.1194	58.2854	35.0042	43.1007	39.8979	33.2645	56.181	38.1115	39.3797	43.8867	55.2721	32.5395	40.3848	35.093	42.3725	46.1787	33.2893	54.2932	67.881	35.3601	48.365	24.0948	39.0982	23.8629	61.3509
hsa_piR_000805	piRNA	Multiple	Multiple	Multiple	Multiple	AGCCUGAGCAACAUAGCGAGACCCCGUCUCUA	-0.0929755	0.84363	60.1503	61.8862	58.1928	0.0827856	-1.12309	0.261401	53.5047	130.234	76.5274	61.9469	0	48.5017	48.4802	61.643	88.9766	67.1387	108.582	64.9739	72.342	62.4217	67.6529	62.0938	86.1093	79.7683	44.8491	60.4925	64.1551	59.8307	68.4785	66.2867	65.8287	63.2819	41.3033	68.9106	49.6986	99.0083	86.9721	40.158	37.8952	78.4965	70.1153
hsa-miR-6775-3p	miRNA	chr16	87834592	87834612	-	AGGCCCUGUCCUCUGCCCCAG	-0.116386	0.84363	6.55559	6.86064	6.21159	0.104603	-1.11265	0.265859	8.44811	10.524	0	2.47788	0	4.61921	10.7734	5.87076	9.6191	2.16577	1.08582	6.68849	10.5013	7.43116	10.4081	2.21763	14.7016	9.74946	1.09388	9.48902	15.792	2.09932	3.51172	5.45891	6.05321	10.2619	9.24702	12.5292	7.27297	12.376	3.39403	6.57131	2.40604	4.3958	5.84294
hsa-miR-30b-5p	miRNA	chr8	134800570	134800591	-	UGUAAACAUCCUACACUCAGCU	-0.101347	0.84363	772.92	839.163	698.222	0.0914349	-1.10841	0.267685	732.17	862.967	689.924	954.809	786.808	1448.12	740.67	695.686	1000.39	930.196	727.5	900.079	999.952	570.713	954.08	665.29	741.905	860.611	768.998	1132.75	753.083	755.757	567.143	895.261	762.705	723.466	844.561	1103.61	923.667	899.915	562.561	719.924	684.519	843.995	958.242
hsa-miR-3141	miRNA	chr5	154596045	154596063	-	GAGGGCGGGUGGAGGAGGA	0.115658	0.84363	6.70532	6.30723	7.15423	0.104716	1.10449	0.269379	10.3255	9.20848	11.7734	12.3894	14.0501	0	10.7734	8.80615	4.80955	6.4973	15.2015	8.59949	5.83403	20.8072	0	4.43527	16.2768	7.09051	0	0	3.94801	9.44696	7.02344	3.11937	0.756652	0.855161	4.93174	9.3969	7.27297	1.76801	10.6064	6.57131	7.21813	3.13986	14.6073
SNORD52	snoRNA	chr6	32120383	32120449	+	GGGAAUGAUGAUUUCACAGACUAGAGUCUCCGAUGCUGGUCAUGAUGUCAAAACUAAGUUCUGACUC	-0.115931	0.84363	8.22608	8.09009	8.37943	0.105112	-1.10293	0.270057	7.50943	9.20848	5.88672	3.30384	0	6.92882	5.38669	10.7631	2.40477	9.74595	5.42911	4.77749	4.66722	2.97246	0	12.197	7.35079	8.86314	7.65716	10.6751	4.93501	3.14899	7.90137	10.9178	12.1064	0	6.16468	1.0441	8.48513	10.608	3.39403	10.222	15.0378	3.13986	5.84294
hsa-miR-500a-3p	miRNA	chrX	50008482	50008503	+	AUGCACCUGGGCAAGGAUUCUG	0.0778457	0.85333	109.574	103.509	116.414	0.0714993	1.08876	0.276259	128.599	85.5074	109.493	66.9027	98.351	68.1334	71.3737	121.329	125.048	109.371	106.41	74.5289	122.515	93.6326	69.3876	67.6378	110.787	142.697	137.829	83.0289	109.557	82.9233	71.9902	106.839	118.794	112.026	101.717	106.498	99.3972	109.616	122.609	116.823	170.228	128.734	73.0367
hsa-miR-142-3p	miRNA	chr17	58331245	58331267	-	UGUAGUGUUUCCUACUUUAUGGA	-0.111652	0.85333	44.5773	47.1786	41.6439	0.102922	-1.08483	0.277997	23.467	34.2029	32.9656	42.9499	28.1003	65.8238	43.0935	42.0738	28.8573	60.6414	41.2612	25.7985	10.5013	7.43116	55.5101	41.0262	38.8542	38.1115	86.4165	71.1676	90.8042	61.9301	119.398	115.417	77.9351	56.4406	64.7291	22.9702	47.2743	30.0561	26.3038	93.4586	60.1511	45.214	27.754
p-hsa-miR-330	novelmirna	chr7	148941488	148941505	+	AGUUGGUCCGAGUGUUGU	0.110039	0.858358	364.641	331.632	401.864	0.102641	1.07207	0.283688	258.137	160.491	387.346	126.372	716.558	185.923	533.282	528.369	401.597	322.699	435.414	298.115	344.208	542.475	301.836	474.574	317.134	506.972	414.581	289.415	407.632	482.845	643.522	198.08	301.147	583.22	409.951	130.513	323.647	261.665	317.342	466.563	482.412	199.067	308.215
p-hsa-miR-6	novelmirna	chr10	101738642	101738662	+	CAACAGAGCAAGACUCCAUCU	-0.105348	0.858358	11.0119	12.1519	9.72633	0.0986262	-1.06816	0.285449	14.0802	10.524	17.6602	10.7375	0	31.1797	17.5067	14.6769	16.8334	5.41441	10.8582	8.59949	22.1693	17.8348	22.551	6.6529	10.5011	12.4084	16.4082	7.11676	5.92201	6.29797	7.90137	9.35812	3.02661	6.84128	22.8093	8.3528	16.9703	19.4481	14.8489	16.7933	12.6317	17.5832	7.30367
hsa-miR-25-3p	miRNA	chr7	100093571	100093592	-	CAUUGCACUUGUCUCGGUCUGA	0.0558354	0.858358	29219	28244.7	30317.7	0.0530418	1.05267	0.292494	25378.1	23544.8	30169.5	30303.6	28367.3	43574.2	23034.8	24514.4	21626.1	23775.8	26840.4	21186.3	22675.7	23023.2	21133.7	22932.6	25341.9	21867.1	23418.9	27068.6	24630.6	24245.1	28774.1	25455.7	27555.7	31370.7	25750.5	29090.7	23615.3	24943	21743.9	27200.8	35396.5	26405.6	22198.8
hsa-miR-484	miRNA	chr16	15643301	15643322	+	UCAGGCUCAGUCCCCUCCCGAU	-0.0844076	0.858358	12137.7	12396.9	11845.5	0.0804792	-1.04881	0.294264	18491	14400.8	13474.7	13299.6	7811.88	9864.33	12424.4	8593.82	16315.2	12612.3	12312.1	14228.3	15691.2	16984.7	18682.6	15307.2	12798.3	13242.4	12549	11022.7	10875.8	10047.4	10855.6	14498.9	9418.05	13360.2	10278.4	13688.2	13433.2	20544.2	12871	9440.05	6969.1	9666.37	19027.5
hsa-miR-374a-5p	miRNA	chrX	74287325	74287346	-	UUAUAAUACAACCUGAUAAGUG	-0.109468	0.858358	15.748	17.7554	13.4844	0.105112	-1.04144	0.297672	7.50943	15.786	17.6602	8.25959	0	20.7865	16.1601	18.5908	2.40477	21.6577	11.944	17.199	17.5021	4.4587	29.4897	22.1763	19.9521	13.2947	36.0981	35.5838	13.818	12.5959	43.0185	28.8542	37.8326	2.56548	28.3575	25.0584	18.1824	7.07202	14.4246	57.6815	13.8347	20.0951	18.9895
hsa-miR-4448	miRNA	chr3	183886860	183886879	+	GGCUCCUUGGUCUAGGGGUA	0.10873	0.858358	5.97414	6.03074	5.91033	0.104949	1.03603	0.30019	4.6934	1.3155	4.70938	12.3894	0	5.77402	0	8.80615	7.21432	9.74595	8.68657	7.64399	8.16764	0	1.73469	3.32645	4.72551	5.31789	4.37552	5.93064	4.93501	12.5959	1.75586	2.33953	6.05321	5.13096	11.7129	14.6174	6.06081	7.07202	4.24254	6.57131	4.21057	6.27972	5.84294
hsa-miR-6812-3p	miRNA	chr20	45425553	45425573	+	CCGCUCUUCCCCUGACCCCAG	-0.103946	0.858358	5.85591	5.97705	5.71931	0.100451	-1.0348	0.300763	5.63208	0	5.88672	3.30384	0	4.61921	2.69335	1.95692	8.41671	2.16577	8.68657	7.64399	12.8349	5.94493	1.73469	5.54409	4.72551	5.31789	3.28164	4.74451	6.90902	8.3973	1.75586	11.6977	9.07982	6.84128	9.86348	12.5292	9.69729	7.07202	5.09105	5.11102	6.01511	7.53567	5.84294
hsa-miR-16-2-3p	miRNA	chr3	160404797	160404818	+	CCAAUAUUACUGUGCUGCUUUA	0.109151	0.858358	768.703	791.338	743.178	0.105531	1.0343	0.300997	1181.8	498.574	1091.4	380.767	927.31	234.425	817.43	1067.5	2065.7	964.849	1058.68	1249.79	171.52	246.715	896.835	1235.22	431.596	586.74	1012.93	619.159	2231.61	1529.36	1035.08	1851.35	643.911	2214.01	719.418	318.451	410.923	457.914	836.205	939.697	1209.64	652.463	1660.86
hsa-miR-19b-3p	miRNA	chrX	134169683	134169705	-	UGUGCAAAUCCAUGCAAAACUGA	0.0892097	0.858358	149.863	158.228	140.429	0.0881958	1.0115	0.311779	111.703	228.897	148.345	143.717	182.652	180.149	226.241	160.468	200.799	244.732	115.097	112.749	81.6764	50.5319	187.347	242.831	110.787	108.13	172.833	221.806	135.219	192.088	142.225	282.303	161.167	245.431	197.886	82.4839	123.64	150.28	73.8202	150.41	195.491	128.106	182.592
hsa-miR-4677-3p	miRNA	chr1	243346225	243346246	+	UCUGUGAGACCAAAGAACUACU	0.0999406	0.858358	13.0147	12.3523	13.7616	0.0991941	1.00753	0.313682	11.2642	19.7325	15.3055	6.60767	0	4.61921	13.4667	11.7415	10.8215	16.2432	7.60075	3.82199	5.83403	4.4587	6.93876	9.97935	9.45102	15.0673	15.3143	14.2335	11.844	8.3973	6.14551	10.9178	9.07982	4.2758	9.86348	9.3969	18.1824	10.608	9.75785	15.3331	16.2408	19.4671	10.2251
hsa-miR-3184-5p	miRNA	chr17	30117128	30117151	-	UGAGGGGCCUCAGACCGAGCUUUU	0.0958144	0.858358	12.0096	11.2096	12.9116	0.0952141	1.0063	0.314269	8.44811	10.524	9.41876	7.43363	0	10.3932	16.1601	15.6554	24.0477	10.8288	5.42911	6.68849	9.33445	10.4036	6.93876	0	9.45102	15.0673	12.0327	2.37225	2.96101	7.34764	10.5352	9.35812	9.07982	5.98612	6.78114	16.7056	12.1216	17.6801	11.4549	7.30146	12.0302	17.5832	16.0681
hsa-let-7g-5p	miRNA	chr3	52268336	52268357	-	UGAGGUAGUAGUUUGUACAGUU	0.0977938	0.858358	3751.52	3635.51	3882.34	0.0974898	1.00312	0.315804	3747.21	2858.58	2559.55	5770.98	5128.3	1304.93	5001.54	3618.35	1600.38	3196.67	3281.35	2528.25	3447.91	3945.95	2416.42	7891.45	3062.13	2882.29	6007.59	4960.38	2104.29	3079.71	4753.11	3786.14	3686.41	871.409	4462.61	2309.55	2997.67	2933.12	3383.43	5752.09	6295.41	4220.6	2846.97
hsa-miR-4454	miRNA	chr4	163093607	163093626	-	GGAUCCGAGUCACGGCACCA	0.0888635	0.858358	59.1766	63.792	53.9719	0.0886658	1.00223	0.316233	102.316	130.234	61.2219	68.5546	140.501	53.1209	71.3737	68.4922	44.4883	77.9676	55.3769	59.2409	71.1751	56.4768	83.2651	68.7467	32.0284	41.6568	45.943	86.5873	68.1032	76.6253	86.915	123.995	74.9085	101.764	67.8114	95.0131	52.1229	99.0083	67.4564	25.5551	42.7073	53.3776	64.2723
hsa-miR-6857-3p	miRNA	chrX	53405673	53405693	-	UGACUGAGCUUCUCCCCACAG	-0.101634	0.858358	6.28212	6.41941	6.1273	0.101571	-1.00063	0.317007	12.2028	3.94649	3.53203	8.25959	0	10.3932	4.04002	10.7631	8.41671	12.9946	5.42911	7.64399	3.50042	5.94493	1.73469	4.43527	6.30068	7.09051	8.75104	2.37225	3.94801	3.14899	8.7793	2.33953	7.56652	11.1171	3.08234	11.4851	8.48513	1.76801	3.39403	8.0316	5.4136	8.16364	1.46073
hsa-miR-10b-5p	miRNA	chr2	176150329	176150351	+	UACCCUGUAGAACCGAAUUUGUG	-0.100174	0.858358	27.0907	29.9934	23.8174	0.100163	-1.00011	0.317257	34.7311	32.8874	38.8524	64.4248	56.2006	26.5605	18.8534	22.5046	24.0477	27.0721	17.3731	23.8875	42.005	25.2659	55.5101	26.6116	22.5774	25.7031	26.2531	11.8613	9.87002	24.1422	14.9248	22.6155	6.05321	16.2481	18.494	61.6019	31.5162	45.9682	25.031	16.0632	26.4665	16.9552	32.1362
hsa-miR-29b-3p	miRNA	chr1	207802450	207802472	-	UAGCACCAUUUGAAAUCAGUGUU	0.100612	0.858358	21.6171	22.1737	20.9895	0.102539	0.981203	0.326492	37.5472	19.7325	20.0149	24.7788	14.0501	35.7989	20.2001	11.7415	10.8215	20.5748	20.6306	13.377	38.5046	19.321	29.4897	32.1557	23.6275	24.8168	25.1592	24.9087	10.857	11.5463	22.8262	35.8728	18.9163	17.9584	39.4539	34.4553	27.8797	28.2881	11.4549	21.1742	19.8499	16.3273	20.4503
p-hsa-miR-9	novelmirna	chr10	31551106	31551126	+	CGCGGGUGCUUACUGACCCUU	-0.103261	0.858358	10.4004	10.7218	10.0379	0.105569	-0.978137	0.328007	12.2028	31.5719	15.3055	3.30384	0	6.92882	22.8934	3.91384	6.01194	5.41441	6.51493	3.82199	9.33445	1.48623	6.93876	22.1763	11.5512	8.86314	18.596	10.6751	6.90902	3.14899	7.90137	24.1752	10.5931	0.855161	16.0282	21.9261	8.48513	15.9121	8.90934	6.57131	10.8272	25.7469	21.911
hsa-miR-6803-3p	miRNA	chr19	55245186	55245207	-	UCCCUCGCCUUCUCACCCUCAG	0.095732	0.858358	20.8523	21.3611	20.2787	0.0981698	0.975167	0.329478	39.4245	13.155	34.143	10.7375	56.2006	18.4769	20.2001	19.5692	28.8573	18.409	45.6045	24.843	31.5038	26.7522	34.6938	19.9587	19.4271	14.181	13.1266	13.0474	37.5061	31.4899	27.2158	10.138	18.1596	41.0477	16.0282	18.7938	42.4256	26.5201	16.1217	8.76175	10.2257	12.5594	33.5969
hsa-miR-1285-3p	miRNA	chr2	70252933	70252954	-	UCUGGGCAACAAAGUGAGACCU	-0.0741803	0.858358	112.727	116.63	108.325	0.0763205	-0.971957	0.331072	193.368	161.806	141.281	127.198	70.2507	144.35	78.107	52.8369	185.168	111.537	127.041	131.859	138.85	164.972	150.918	45.4615	113.412	78.882	62.3512	86.5873	90.8042	92.3703	66.7226	98.2603	108.201	65.8474	66.5785	170.188	158.793	111.384	90.7904	84.6969	73.9858	91.6839	96.4085
hsa-miR-1976	miRNA	chr1	26554574	26554593	+	CCUCCUGCCCUCCUUGCUGU	0.0758365	0.858358	59.3486	55.44	63.7562	0.0785057	0.965999	0.334045	42.2406	31.5719	76.5274	51.2095	56.2006	51.9661	33.6668	33.2677	46.8931	44.3982	56.4627	57.3299	53.6731	46.0732	45.102	29.9381	61.9567	42.5431	49.2246	52.1896	62.1811	50.3838	36.873	57.7084	54.4789	84.6609	45.6186	88.7485	49.6986	53.0402	69.1534	41.6183	45.1133	46.4699	61.3509
p-hsa-miR-336	novelmirna	chr6_GL000251v2_alt	97089	97106	-	UGGUGGAGGUGCCGGGGA	-0.0942581	0.858358	164.364	163.77	165.033	0.0980368	-0.961456	0.336323	193.368	159.175	128.331	75.9883	140.501	144.35	149.481	138.941	167.132	129.946	174.817	314.359	129.515	135.247	201.224	149.69	245.201	157.764	85.3227	59.3064	224.049	222.528	122.91	134.133	264.071	135.971	147.336	248.496	115.155	91.9363	147.64	198.6	132.332	120.571	252.707
p-hsa-miR-103	novelmirna	chr20	30514127	30514150	-	GUGCAGAUCUUGGUGGUAGUAGCA	0.0998007	0.858358	7.08589	6.33446	7.93326	0.105117	0.949425	0.342405	4.6934	5.26199	5.88672	16.5192	0	6.92882	4.04002	6.84922	2.40477	11.9117	5.42911	6.68849	4.66722	2.97246	1.73469	7.76172	7.35079	8.86314	7.65716	4.74451	0	3.14899	8.7793	10.9178	1.5133	7.69645	6.78114	4.1764	2.42432	0	5.09105	6.57131	7.81964	7.53567	11.6859
hsa-miR-4511	miRNA	chr15	65719297	65719318	-	GAAGAACUGUUGCAUUUGCCCU	-0.0981632	0.858358	6.02892	6.24157	5.78913	0.103614	-0.94739	0.34344	9.38679	11.8395	7.06407	5.78171	14.0501	6.92882	9.42671	1.95692	7.21432	8.66306	6.51493	8.59949	12.8349	4.4587	6.93876	3.32645	6.30068	0	5.4694	1.18613	3.94801	0	6.14551	4.67906	4.53991	7.69645	7.39761	9.3969	2.42432	5.30402	4.24254	7.30146	9.62417	8.79161	5.84294
hsa-miR-324-3p	miRNA	chr17	7223308	7223327	-	ACUGCCCCAGGUGCUGCUGG	0.0715009	0.858358	69.0304	61.1509	77.9157	0.0755062	0.946954	0.343662	51.6274	44.7269	69.4633	38.8201	0	46.1921	36.3602	38.16	76.9528	62.8072	81.4366	50.6414	33.8374	59.4493	55.5101	57.6585	100.811	70.0188	64.5389	46.259	97.7132	57.7314	76.3799	65.5069	66.5854	94.0677	67.8114	73.087	43.6378	74.2562	69.1534	59.1418	49.9254	55.8895	68.6545
hsa_piR_020388	piRNA	chr11	75624559	75624588	-	GGCUCGUUGGUCUAGGGGUAUGAUUCUCGG	-0.0874166	0.858358	14.3307	14.6394	13.9826	0.0927037	-0.942968	0.345697	12.2028	17.1015	11.7734	12.3894	0	18.4769	17.5067	17.6123	10.8215	10.8288	13.0299	18.1545	15.1685	2.97246	3.46938	14.4146	11.5512	12.4084	12.0327	11.8613	19.74	16.7946	9.65723	11.6977	7.56652	16.2481	18.494	26.1025	9.69729	8.84003	12.3034	18.9838	11.4287	17.5832	13.1466
hsa-miR-636	miRNA	chr17	76736466	76736488	-	UGUGCUUGCUCGUCCCGCCCGCA	0.073449	0.858358	87.3384	77.4962	98.437	0.0791435	0.928049	0.353382	48.8113	61.8284	107.138	56.9912	56.2006	62.3594	47.1335	47.9446	73.3456	41.1495	81.4366	68.7959	85.1768	71.3391	60.7142	47.6791	105.011	75.3367	68.9145	71.1676	89.8172	50.3838	47.4082	59.2681	65.8287	92.3573	52.3998	80.3957	46.0621	38.8961	90.7904	78.8557	54.7375	70.3329	100.791
hsa-miR-1306-5p	miRNA	chr22	20086072	20086093	+	CCACCUCCCCUGCAAACGUCCA	0.091356	0.858358	20.7249	19.6129	21.9788	0.0987687	0.924949	0.354993	17.8349	3.94649	20.0149	17.3451	42.1504	16.1672	24.2401	8.80615	22.8454	17.3261	21.7164	15.288	29.1701	26.7522	20.8163	12.197	22.0524	9.74946	12.0327	5.93064	52.3111	27.2912	13.1689	25.7348	23.4562	28.2203	14.7952	44.8963	20.6067	22.9841	28.8493	13.8728	15.0378	13.8154	11.6859
hsa_piR_023338	piRNA	Multiple	Multiple	Multiple	Multiple	UAGUCCCAGCUACUUGGGAGGCUGAGGCA	0.0789279	0.858358	10.2809	9.64676	10.996	0.0855072	0.923055	0.355979	11.2642	11.8395	7.06407	10.7375	0	0	4.04002	7.82769	1.20239	7.58018	2.17164	1.911	0	0	0	15.5234	1.05011	4.43157	57.9757	87.7734	0	6.29797	4.38965	1.55969	0.756652	25.6548	8.01408	1.0441	0	14.144	0.424254	26.2852	6.01511	6.27972	20.4503
hsa_piR_020541	piRNA	chr14	20163369	20163394	+	GGUAGUGUGGCCGAGCGGUCUAAGGC	-0.0929796	0.858358	38.4892	39.0942	37.8069	0.100959	-0.920963	0.35707	33.7925	13.155	40.0297	29.7345	0	23.0961	32.3201	31.3107	27.6549	29.2378	36.9179	64.0184	25.6697	16.3486	3.46938	27.7204	42.0045	38.1115	41.5675	29.6532	40.4671	36.7382	14.0469	56.1487	26.4828	40.1925	56.0986	45.9404	21.8189	14.144	45.3952	40.8882	43.9103	49.6098	16.0681
hsa-miR-1301-3p	miRNA	chr2	25328651	25328674	-	UUGCAGCUGCCUGGGAGUGACUUC	-0.093861	0.858358	5.00321	5.2118	4.76798	0.10368	-0.905297	0.365308	7.50943	2.631	5.88672	2.47788	14.0501	6.92882	4.04002	3.91384	1.20239	6.4973	3.25746	9.55498	2.33361	8.91739	6.93876	1.10882	5.25056	9.74946	2.18776	5.93064	7.89602	8.3973	7.90137	3.11937	9.83647	4.2758	4.31527	3.1323	7.27297	3.53601	8.90934	5.11102	3.60906	2.51189	14.6073
hsa-miR-183-5p	miRNA	chr7	129774967	129774988	-	UAUGGCACUGGUAGAAUUCACU	0.0871177	0.858358	705.089	721.987	686.033	0.0964482	0.903259	0.366389	1004.39	856.389	687.569	805.31	744.658	879.96	1080.03	987.267	488.169	826.24	890.373	722.357	1520.35	1224.66	1004.39	901.468	490.928	459.111	586.32	384.305	604.045	1154.63	871.784	460.108	984.404	448.959	667.634	790.384	538.2	427.857	414.921	464.373	1243.92	507.401	375.409
hsa-miR-16-5p	miRNA	chr3	160404754	160404775	+	UAGCAGCACGUAAAUAUUGGCG	-0.0755754	0.858358	38052.2	40817.3	34934.2	0.0839719	-0.900008	0.368116	33922.9	40660.7	36030.3	36614.8	54781.5	35525.2	37352.7	37259.8	20813.3	49357.8	38403.3	44103.9	62342.4	75160.2	40510.2	53446.1	34349.2	39336.4	51614.7	49389.2	26326.3	34277.8	59708.9	51486.1	58315.9	25131.5	44213.1	46946.9	46090	56247.3	40920.2	55134	48655	40499.8	32247.2
hsa_piR_022296	piRNA	Multiple	Multiple	Multiple	Multiple	UACUCAGGAGGCUGAGGCAGGAGAAUGGC	0.0884706	0.858358	6.82343	6.92684	6.70683	0.0985035	0.898147	0.369107	12.2028	1.3155	0	4.95576	0	0	6.73336	7.82769	3.60716	10.8288	3.25746	1.911	2.33361	7.43116	3.46938	13.3058	3.6754	5.31789	24.0654	47.4451	0	3.14899	7.02344	0.779844	1.5133	17.9584	5.54821	6.2646	3.63648	7.07202	0.848509	13.1426	4.21057	1.88392	11.6859
hsa-miR-548o-3p	miRNA	chr20	38516607	38516628	+	CCAAAACUGCAGUUACUUUUGC	-0.082643	0.858358	27.0227	27.8793	26.0568	0.0921889	-0.896453	0.370011	30.0377	61.8284	25.9016	33.0384	14.0501	25.4057	24.2401	24.4615	32.4644	38.9838	32.5746	25.7985	23.3361	23.7797	29.4897	25.5028	28.8781	26.5894	19.6898	20.1642	18.753	8.3973	15.8027	4.67906	14.3764	15.3929	17.2611	25.0584	18.1824	45.9682	28.425	17.5235	30.677	33.2825	26.2932
hsa_piR_021496	piRNA	Multiple	Multiple	Multiple	Multiple	UAAGUUGGUCUGGUGUCUGGAAUGAGAC	0.0680716	0.858358	6.41896	5.84557	7.06556	0.0762595	0.892631	0.372055	16.8962	0	2.35469	5.78171	0	0	2.69335	0.978461	2.40477	9.74595	2.17164	0	0	0	0	23.2852	0.525056	5.31789	45.943	37.9561	0	2.09932	1.75586	0	0	14.5377	4.93174	0	0	5.30402	0	12.4125	4.81209	8.16364	10.2251
hsa-miR-5189-3p	miRNA	chr16	88468984	88469004	+	UGCCAACCGUCAGAGCCCAGA	-0.0910543	0.858358	7.16566	8.11891	6.09072	0.102712	-0.886505	0.375345	15.0189	27.6255	11.7734	15.6932	0	16.1672	1.34667	21.5261	9.6191	6.4973	5.42911	6.68849	11.6681	5.94493	26.0204	14.4146	4.20045	0	0	3.55838	15.792	9.44696	4.38965	0	11.3498	2.56548	4.31527	6.2646	7.27297	7.07202	3.39403	0	5.4136	4.3958	14.6073
hsa-let-7i-5p	miRNA	chr12	62603691	62603712	+	UGAGGUAGUAGUUUGUGCUGUU	0.0927018	0.858358	6389.29	5725.5	7137.81	0.104796	0.884594	0.376376	4768.49	4439.8	5477.01	1405.78	3723.29	1018.54	6585.23	7003.82	4162.66	3382.93	7556.23	4986.75	6026.55	7646.66	2662.75	5970.98	6385.21	7147.24	10682.8	3207.29	7129.12	6359.9	6319.34	5772.4	7219.22	2940.9	7793.38	1252.92	7776.01	4540.24	7664.15	8120.68	13319.9	8373.38	4167.48
hsa-miR-550a-5p	miRNA	chr7	32733002	32733024	+	AGUGCCUGAGGGAGUAAGAGCCC	-0.0864759	0.858358	27.4677	27.4866	27.4465	0.0978554	-0.883712	0.376852	23.467	32.8874	20.0149	10.7375	28.1003	41.5729	12.1201	29.3538	44.4883	25.9892	16.2873	21.9765	19.8357	28.2384	36.4285	14.4146	26.7779	31.021	21.8776	21.3503	45.4021	31.4899	17.5586	24.955	19.6729	21.379	39.4539	43.8522	60.6081	5.30402	29.2735	18.2536	24.6619	43.958	13.1466
hsa-miR-4742-3p	miRNA	chr1	224398227	224398249	-	UCUGUAUUCUCCUUUGCCUGCAG	0.0866857	0.858358	22.0049	20.7395	23.432	0.0984559	0.880452	0.378614	20.6509	15.786	22.3695	34.6903	0	31.1797	16.1601	20.5477	4.80955	15.1604	18.459	41.0864	8.16764	8.91739	12.1428	7.76172	19.4271	15.9537	25.1592	26.0948	16.779	15.7449	19.3145	22.6155	10.5931	12.8274	19.1105	39.6758	6.06081	31.8241	19.5157	9.49189	17.4438	22.607	21.911
hsa-miR-101-3p	miRNA	chr9	4850345	4850365	+	UACAGUACUGUGAUAACUGAA	0.0922086	0.858358	783.85	790.271	776.61	0.104776	0.880054	0.37883	200.877	549.878	339.075	148.673	1095.91	278.308	624.856	824.842	453.3	895.544	528.795	387.932	296.369	179.834	378.163	545.538	578.087	939.493	1878.19	750.819	901.133	1053.86	2035.92	1909.84	1657.07	769.645	1277.32	305.921	665.476	335.921	584.198	1865.52	1253.55	1112.14	493.728
bta-miR-2898	miRNA	chr8	74354027	74354044	+	UGGUGGAGAUGCCGGGGA	-0.0903453	0.858358	149.355	156.281	141.545	0.10375	-0.870802	0.383862	214.019	106.555	124.799	139.587	140.501	249.438	180.454	147.748	138.275	149.438	225.851	321.047	68.8415	89.1739	152.653	260.572	154.892	137.379	75.4777	73.5399	253.66	256.118	90.4267	102.16	244.399	119.722	154.117	227.614	63.0324	113.152	140.428	166.473	111.881	115.547	230.796
hsa-miR-301a-3p	miRNA	chr17	59151149	59151171	-	CAGUGCAAUAGUAUUGUCAAAGC	0.0900394	0.858358	10.6418	10.6889	10.5888	0.105789	0.851125	0.3947	7.50943	2.631	9.41876	0.825959	56.2006	6.92882	10.7734	9.78461	10.8215	4.33153	8.68657	5.73299	1.16681	2.97246	5.20407	7.76172	7.87585	4.43157	26.2531	4.74451	6.90902	7.34764	16.6807	16.3767	21.9429	5.98612	23.4258	4.1764	12.1216	5.30402	9.33359	31.3963	26.4665	10.0476	1.46073
hsa_piR_008488	piRNA	Multiple	Multiple	Multiple	Multiple	UGAUCAGUAGUGGGAUCGCGCCUGUGAAU	0.0882526	0.858358	7.59547	6.87293	8.41025	0.104174	0.847162	0.396905	9.38679	5.26199	3.53203	2.47788	0	9.23843	6.73336	2.93538	12.0239	8.66306	6.51493	8.59949	9.33445	10.4036	1.73469	12.197	9.45102	14.181	15.3143	3.55838	1.974	6.29797	3.51172	6.23875	4.53991	5.98612	10.48	5.2205	1.21216	14.144	4.6668	5.84116	7.21813	6.90769	2.92147
hsa_piR_019951	piRNA	chr6	27410789	27410820	-	GCCUGGGUAGCUCAGUCGGUAGAGCAUCAGAC	-0.0874866	0.858358	5.30799	5.31464	5.30049	0.103698	-0.84367	0.398854	6.57075	6.57749	3.53203	7.43363	0	8.08362	2.69335	6.84922	12.0239	6.4973	4.34328	3.82199	3.50042	1.48623	5.20407	2.21763	7.35079	7.97683	4.37552	3.55838	0	2.09932	6.14551	6.23875	2.26996	4.2758	5.54821	5.2205	6.06081	0	5.51531	5.84116	6.61662	8.16364	5.84294
hsa-let-7i-3p	miRNA	chr12	62603747	62603768	+	CUGCGCAAGCUACUGCCUUGCU	0.0728817	0.858358	65.9628	59.7436	72.976	0.0864973	0.842589	0.399458	42.2406	59.1974	67.1086	54.5133	42.1504	36.9537	24.2401	39.1384	42.0835	57.3928	62.9776	68.7959	95.6781	43.1007	79.7958	79.8348	109.737	85.9725	96.2615	66.4231	84.8822	54.5824	71.9902	74.865	52.9656	95.778	53.0162	40.7199	43.6378	67.1842	66.6079	85.427	44.5118	73.4727	81.8011
hsa_piR_017033	piRNA	chr20	17891355	17891384	-	CUCACAAAGAUGAGUGGUGAAAAUCUGAUC	-0.0885249	0.858358	9.05225	9.07364	9.02813	0.105214	-0.84138	0.400135	4.6934	5.26199	5.88672	5.78171	28.1003	16.1672	16.1601	18.5908	6.01194	7.58018	5.42911	7.64399	15.1685	1.48623	1.73469	5.54409	8.92596	6.2042	8.75104	13.0474	4.93501	1.04966	6.14551	4.67906	4.53991	3.42064	4.31527	9.3969	2.42432	7.07202	11.0306	11.6823	9.62417	11.9315	0
RNU6-233P	snRNA	chr17	39546104	39546244	-	UUGUGCCACUGCACUCCAGCCUGGGCGACAGAGCAGGACUCCGUCUCAAAAAAAAAAGAAAAAAUUGGAAUGAUACAGAGAAGAUUGGCAUGGUCCCUGUGUAAGGAUGACAUGCAAAUU	0.0724679	0.858358	54.58	54.3512	54.8379	0.0862899	0.839819	0.40101	56.3208	52.6199	44.7391	85.8998	84.3009	100.468	47.1335	39.1384	81.7623	56.3099	79.2649	31.5314	29.1701	69.8529	36.4285	51.0056	55.656	42.5431	76.5716	94.8902	91.7912	46.1851	52.6758	57.7084	54.4789	77.8196	35.1387	58.4696	54.5473	30.0561	42.8497	65.7131	29.474	44.586	40.9006
oan-miR-1386	miRNA	Ultra33	1842797	1842814	+	CUCCUGGCUGGCUCGCCA	-0.0806103	0.858358	23.0169	23.2012	22.8091	0.096103	-0.83879	0.401587	24.4057	22.3635	11.7734	23.1269	14.0501	30.0249	41.7469	24.4615	14.4286	21.6577	18.459	29.6205	24.5029	28.2384	13.8775	22.1763	19.9521	27.4757	19.6898	16.6058	11.844	24.1422	11.4131	35.093	18.9163	23.9445	14.1788	37.5876	16.9703	7.07202	32.6676	16.0632	24.6619	22.607	40.9006
hsa-miR-181a-2-3p	miRNA	chr9	124692518	124692539	+	ACCACUGACCGUUGACUGUACC	0.0666132	0.858358	219.588	211.092	229.168	0.0795656	0.83721	0.402474	202.755	194.694	194.262	170.148	14.0501	176.685	114.467	186.886	212.823	188.422	199.791	191.1	210.025	153.082	116.224	140.82	206.347	214.488	210.025	212.317	206.283	167.946	132.567	190.282	117.281	161.625	131.924	223.437	184.248	189.177	207.46	135.077	172.032	219.79	290.686
hsa-miR-335-5p	miRNA	chr7	130496126	130496148	+	UCAAGAGCAAUAACGAAAAAUGU	0.0877891	0.858358	18.1718	19.5494	16.6184	0.105118	0.835149	0.403634	22.5283	18.417	18.8375	26.4307	56.2006	42.7277	6.73336	18.5908	24.0477	30.3207	11.944	34.3979	15.1685	11.8899	5.20407	25.5028	21.0023	2.65894	10.9388	18.978	10.857	14.6953	10.5352	24.955	22.6996	24.7997	20.3434	32.3671	26.6675	26.5201	7.63658	16.0632	8.42115	7.53567	32.1362
hsa-miR-5001-3p	miRNA	chr2	232550493	232550514	-	UUCUGCCUCUGUCCAGGUCCUU	-0.0831371	0.858358	10.1301	11.0961	9.04089	0.0998099	-0.832954	0.40487	10.3255	13.155	8.24141	9.91151	0	27.7153	9.42671	9.78461	28.8573	10.8288	5.42911	9.55498	14.0017	5.94493	6.93876	11.0882	9.97607	10.6358	6.56328	15.4197	12.831	5.24831	20.1924	14.0372	8.32317	13.6826	15.4117	10.441	8.48513	5.30402	5.93956	13.1426	12.0302	9.41958	4.3822
hsa_piR_016658	piRNA	chr6	80508363	80508389	+	CCCCCCACUGCUAAAUUUGACUGGCUA	-0.0806191	0.858358	32175.4	31569.3	32858.9	0.0973038	-0.82853	0.407371	34519.9	18385.4	27188.4	20274.8	46435.7	22327	53231.3	35798	34739.4	31819.4	47675.1	40797.9	36907.2	69499.2	32587.9	80077.7	33164.1	29660.5	40492.2	11442.6	35734.4	38322.1	39395.3	27160.4	26454.1	36513.6	44156.3	24231.5	33465.3	39778.4	34502.1	36516	37297.3	17350.2	30581.9
hsa-miR-29c-3p	miRNA	chr1	207801865	207801886	-	UAGCACCAUUUGAAAUCGGUUA	0.0832333	0.858358	33.024	34.4584	31.4065	0.100825	0.825526	0.409073	12.2028	24.9945	23.5469	20.649	14.0501	17.322	21.5468	47.9446	24.0477	48.7297	24.9739	13.377	32.6706	8.91739	24.2857	27.7204	32.5535	55.8378	64.5389	40.3283	47.3761	26.2416	90.4267	102.939	77.1785	66.7025	95.5525	27.1466	54.5473	31.8241	22.9097	81.7763	27.6695	41.4462	20.4503
hsa-miR-4326	miRNA	chr20	63286818	63286837	+	UGUUCCUCUGUCUCCCAGAC	-0.0822496	0.858358	42.9256	45.5094	40.0119	0.100031	-0.822237	0.410942	77.9104	46.0424	40.0297	47.0797	0	99.3131	80.8004	25.44	0	31.4036	67.3209	36.3089	28.0033	56.4768	91.9386	55.4409	59.3314	0	20.7837	45.0728	29.6101	20.9932	0	64.727	76.4218	83.8057	48.7009	69.9547	31.5162	74.2562	66.6079	63.5227	36.0906	62.1692	67.1938
SNORD102	snoRNA	chr13	26827469	26827541	+	AGCUUAAUGAUGACUGGUUUUUUUUGAUUGCUUGAAGCAAUGUGAAAAACACAUUUCACCGGCUCUGAAAGCU	-0.0857229	0.862709	6.89396	5.90164	8.01296	0.105548	-0.812168	0.416695	4.6934	5.26199	4.70938	4.95576	0	5.77402	9.42671	0	0	2.16577	4.34328	2.8665	0	1.48623	3.46938	2.21763	5.25056	5.31789	8.75104	1.18613	1.974	3.14899	0	0.779844	2.26996	0	0.616468	2.0882	0	0	5.09105	10.9522	10.2257	4.3958	11.6859
hsa-miR-148b-3p	miRNA	chr12	54337278	54337299	+	UCAGUGCAUCACAGAACUUUGU	0.0538352	0.862709	129.97	126.409	133.986	0.0667587	0.806414	0.420004	108.887	177.592	102.429	91.6815	84.3009	133.957	90.2271	136.984	150.298	147.272	92.2948	83.1284	159.852	105.522	128.367	125.296	136.515	94.8356	142.204	119.799	100.674	154.3	125.544	137.252	192.19	135.971	139.322	114.851	98.1851	134.368	114.973	142.378	158.197	135.642	105.173
hsa-miR-25-5p	miRNA	chr7	100093610	100093630	-	AGGCGGAGACUUGGGCAAUUG	0.0796648	0.862709	7.20774	7.09183	7.33844	0.098864	0.805803	0.420357	5.63208	17.1015	3.53203	4.1298	28.1003	8.08362	6.73336	5.87076	13.2263	7.58018	13.0299	11.466	3.50042	11.8899	3.46938	1.10882	5.25056	8.86314	7.65716	1.18613	15.792	5.24831	5.26758	4.67906	5.29656	8.55161	3.08234	3.1323	7.27297	5.30402	6.36381	5.11102	6.61662	7.53567	2.92147
hsa-miR-671-3p	miRNA	chr7	151238488	151238508	+	UCCGGUUCUCAGGGCUCCACC	-0.0760668	0.867682	27.8418	27.3451	28.4019	0.0953975	-0.797367	0.425238	11.2642	18.417	28.2563	25.6047	0	46.1921	21.5468	26.4184	19.2382	17.3261	16.2873	22.932	17.5021	19.321	29.4897	6.6529	25.7278	21.2715	26.2531	26.0948	19.74	23.0926	15.8027	17.9364	16.6463	22.2342	17.2611	24.0143	24.2432	38.8961	18.2429	22.6345	14.4363	20.0951	20.4503
hsa-miR-1246	miRNA	chr2	176601024	176601042	-	AAUGGAUUUUUGGAGCAGG	0.054612	0.868481	13.3973	5.66248	22.1194	0.0690785	0.790578	0.42919	2.81604	1.3155	3.53203	3.30384	0	6.92882	0	0	0	3.24865	3.25746	2.8665	2.33361	4.4587	0	1.10882	0.525056	3.54526	17.5021	0	0	0	0	0	43.1292	0.855161	0.616468	2.0882	1.21216	0	1.69702	17.5235	2.40604	1.25594	0
hsa-miR-197-3p	miRNA	chr1	109598940	109598961	+	UUCACCACCUUCUCCACCCAGC	-0.0731395	0.868481	221.541	229.463	212.608	0.0931433	-0.785236	0.432315	232.792	261.784	304.932	154.454	505.805	196.317	207.388	206.455	426.847	232.82	321.403	268.495	318.538	328.457	310.51	105.338	306.108	163.082	62.3512	142.335	309.919	269.763	244.942	138.032	209.593	262.534	205.284	232.834	453.348	198.017	191.339	192.028	114.287	187.136	224.953
hsa-miR-421	miRNA	chrX	74218392	74218414	-	AUCAACAGACAUUAAUUGGGCGC	-0.0588887	0.868481	115.051	118.138	111.57	0.0751083	-0.78405	0.43301	105.132	167.068	97.7196	173.451	112.401	217.103	142.747	80.2338	64.9289	112.62	80.3508	138.547	80.5096	93.6326	150.918	84.2701	107.112	98.3809	91.886	113.868	62.1811	92.3703	83.4033	85.7828	106.688	72.6887	114.663	133.645	100.609	81.3283	104.367	100.03	166.618	131.246	93.487
hsa-miR-181b-5p	miRNA	chr9	124693725	124693747	+	AACAUUCAUUGCUGUCGGUGGGU	0.068079	0.873381	174.064	152.96	197.861	0.0878641	0.774822	0.438445	113.58	140.758	141.281	139.587	28.1003	73.9074	131.974	131.114	218.834	125.614	132.47	193.011	95.6781	160.513	109.285	98.6847	172.744	183.467	214.401	154.197	133.245	154.3	108.863	164.547	112.741	159.915	143.637	78.3075	175.763	159.121	221.885	158.442	138.347	196.555	189.895
hsa-miR-22-3p	miRNA	chr17	1713914	1713935	-	AAGCUGCCAGUUGAAGAACUGU	0.0548285	0.873381	24224.8	23277.8	25292.8	0.071066	0.771515	0.440402	29654.8	26450.7	18500.8	22417.4	23323.2	13783.7	18638	19435.2	15502.4	18582.3	30383.4	28891.4	27774.6	23036.6	18965.4	26590.5	33948.6	17274.3	26830.7	14761.4	20248.3	25060.7	18264.4	44705.3	18976.1	20326.3	21358.8	19388.9	26014.2	28822	30018.1	25133.1	24367.8	22797.3	23101.5
hsa_piR_011681	piRNA	chr10	65520985	65521012	+	UGCUCUGUCGCCCAGACUAGAUUGCAGU	-0.0787239	0.879089	8.06706	8.84593	7.18876	0.103246	-0.762485	0.44577	9.38679	7.89299	4.70938	11.5634	42.1504	5.77402	2.69335	11.7415	10.8215	5.41441	7.60075	1.911	4.66722	20.8072	8.67345	22.1763	9.97607	7.09051	4.37552	21.3503	16.779	6.29797	7.90137	7.01859	6.05321	9.40677	8.63055	16.7056	8.48513	10.608	7.63658	7.30146	3.00755	5.02378	14.6073
hsa-miR-454-3p	miRNA	chr17	59137787	59137809	-	UAGUGCAAUAUUGCUUAUAGGGU	0.0754673	0.884653	138.332	144.459	131.423	0.101047	0.746856	0.455151	165.208	163.122	76.5274	229.617	309.103	86.6102	220.854	169.274	70.9408	170.013	110.754	76.4399	101.512	117.412	104.081	362.583	100.811	86.8588	230.809	264.506	113.505	113.364	272.158	177.804	196.729	154.784	279.26	101.278	168.49	121.992	117.943	171.584	292.334	132.502	140.231
hsa_piR_019675	piRNA	chr14	89411151	89411178	-	GCAAUAACAGGUCUGUGAUGCCCUUAGA	0.075422	0.884653	10.2817	9.3328	11.3517	0.101386	0.743907	0.456933	16.8962	3.94649	4.70938	12.3894	0	12.7028	6.73336	7.82769	8.41671	14.0775	11.944	5.73299	4.66722	11.8899	10.4081	11.0882	5.77562	11.5221	3.28164	4.74451	8.88302	11.5463	7.02344	6.23875	12.1064	7.69645	4.93174	14.6174	0	7.07202	11.8791	5.11102	9.02266	10.6755	16.0681
hsa-let-7b-5p	miRNA	chr22	46113691	46113712	+	UGAGGUAGUAGGUUGUGUGGUU	0.0785094	0.884653	864.759	737.201	1008.6	0.10587	0.741561	0.458353	612.958	749.834	629.879	234.572	547.956	172.066	1298.19	890.399	669.73	408.247	1385.51	378.377	1244.98	1197.9	303.571	592.108	710.401	601.807	1075.28	348.721	1702.58	1387.65	1119.36	513.917	1166	1086.05	1119.51	124.248	1320.04	583.442	520.984	1241.98	1066.48	935.05	844.305
p-hsa-miR-135	novelmirna	chr10	61012641	61012659	-	UCAACAGAACGAGACUCUG	0.0649527	0.884653	67.6828	64.0845	71.7404	0.088094	0.737312	0.460933	80.7264	101.293	40.0297	63.5989	56.2006	85.4554	67.3336	33.2677	76.9528	33.5694	56.4627	50.6414	53.6731	71.3391	74.5917	22.1763	65.107	71.7915	44.8491	46.259	70.0772	59.8307	48.2861	46.0108	43.8858	59.8612	53.6327	67.8665	73.9418	49.5042	26.728	66.4432	55.339	64.0532	51.1257
hsa_piR_017936	piRNA	chr12	126216461	126216487	-	UUCUGGGUCGGGGUUUCGUACGUAGCA	0.0728417	0.884653	12.6024	11.1122	14.2828	0.0988354	0.737	0.461122	15.9575	6.57749	7.06407	14.0413	0	9.23843	12.1201	7.82769	4.80955	12.9946	19.5448	12.4215	12.8349	23.7797	13.8775	6.6529	22.5774	14.181	10.9388	7.11676	7.89602	14.6953	7.02344	10.138	7.56652	14.5377	8.63055	8.3528	3.63648	12.376	9.33359	13.8728	8.42115	16.9552	8.76441
hsa-miR-374a-3p	miRNA	chrX	74287295	74287316	-	CUUAUCAGAUUGUAUUGUAAUU	-0.0772759	0.885686	5.7816	6.33932	5.15269	0.105568	-0.731998	0.46417	5.63208	9.20848	1.17734	2.47788	0	10.3932	4.04002	7.82769	6.01194	5.41441	0	6.68849	0	0	3.46938	11.0882	4.72551	6.2042	13.1266	10.6751	5.92201	8.3973	10.5352	9.35812	5.29656	0.855161	6.16468	5.2205	1.21216	1.76801	2.96978	19.7139	11.4287	9.41958	2.92147
hsa-miR-532-3p	miRNA	chrX	50003204	50003225	+	CCUCCCACACCCAAGGCUUGCA	0.0551218	0.885915	122.042	117.517	127.143	0.0761202	0.724141	0.468979	98.5613	97.3468	117.734	101.593	84.3009	125.874	84.8404	98.8245	145.489	82.2991	143.328	128.992	130.682	144.164	107.551	59.8761	157.517	135.606	95.1676	86.5873	227.011	131.208	136.079	140.372	146.034	158.205	108.498	160.791	109.095	127.296	139.155	91.9983	46.9178	97.9636	147.534
hsa-miR-339-5p	miRNA	chr7	1022990	1023012	-	UCCCUGUCCUCCAGGAGCUCACG	0.0713644	0.885915	30.331	30.5839	30.0458	0.0989089	0.721517	0.470591	15.0189	55.2509	32.9656	21.4749	0	46.1921	35.0135	37.1815	38.4764	16.2432	22.8022	19.11	25.6697	14.8623	55.5101	11.0882	18.377	23.9305	47.0369	45.0728	49.3501	28.3409	34.2393	37.4325	62.8021	51.3096	27.741	25.0584	32.7284	17.6801	26.3038	16.7933	21.6544	30.1427	35.0576
hsa-miR-20b-5p	miRNA	chrX	134169850	134169872	-	CAAAGUGCUCAUAGUGCAGGUAG	0.0732874	0.885915	23.8865	24.0793	23.669	0.101856	0.719523	0.471819	26.283	23.679	4.70938	19.823	70.2507	17.322	24.2401	11.7415	8.41671	21.6577	19.5448	26.754	38.5046	20.8072	27.755	41.0262	25.7278	18.6126	41.5675	26.0948	14.805	14.6953	40.3848	41.3317	43.8858	30.7858	43.7692	14.6174	24.2432	21.2161	29.6978	37.9676	35.4891	25.1189	17.5288
hsa-miR-3605-3p	miRNA	chr1	33332405	33332427	-	CCUCCGUGUUACCUGUCCUCUAG	0.0553235	0.903934	214.144	217.579	210.269	0.0790423	0.699922	0.483976	297.561	228.897	323.77	319.646	238.853	349.905	253.174	176.123	251.299	148.355	206.306	298.115	166.853	231.852	251.53	174.084	126.014	140.038	142.204	255.017	275.374	186.84	159.783	129.454	133.171	245.431	151.035	287.128	255.766	212.161	213.4	140.188	156.994	108.639	334.508
hsa-miR-4482-3p	miRNA	chr10	104268341	104268362	-	UUUCUAUUUCUCAGUGGGGCUC	-0.0559307	0.914261	8.11777	9.04803	7.06876	0.0818859	-0.683032	0.494587	22.5283	6.57749	2.35469	9.91151	0	2.30961	2.69335	9.78461	9.6191	4.33153	7.60075	6.68849	10.5013	0	1.73469	2.21763	4.72551	1.77263	3.28164	0	5.92201	0	10.5352	0	0	7.69645	25.8916	7.3087	52.1229	1.76801	0	0	2.40604	0	58.4294
hsa-miR-654-3p	miRNA	chr14	101040269	101040290	+	UAUGUCUGCUGACCAUCACCUU	-0.0720889	0.914261	28.6785	30.2602	26.8948	0.105784	-0.681475	0.495571	17.8349	43.4114	23.5469	8.25959	0	18.4769	20.2001	22.5046	33.6668	12.9946	32.5746	49.6859	58.3403	4.4587	34.6938	55.4409	34.6537	5.31789	31.7225	15.4197	59.2201	12.5959	19.3145	42.1116	31.0227	8.55161	51.7833	60.5578	60.6081	56.5762	11.4549	8.76175	14.4363	42.0741	40.9006
hsa-miR-4435	miRNA	chr2	111321061	111321082	-	AUGGCCAGAGCUCACACAGAGG	-0.0669467	0.914261	21.6733	22.3168	20.9476	0.0986274	-0.678784	0.497275	26.283	34.2029	12.9508	48.7316	42.1504	38.1085	14.8134	12.72	13.2263	10.8288	18.459	19.11	30.3369	31.2109	29.4897	5.54409	39.9043	13.2947	15.3143	9.48902	15.792	16.7946	14.0469	20.2759	21.9429	41.9029	8.01408	20.882	14.5459	7.07202	13.5761	8.76175	18.6468	13.1874	26.2932
hsa_piR_016659	piRNA	Multiple	Multiple	Multiple	Multiple	CCCCCCACUGCUAAAUUUGACUGGUU	-0.0596949	0.914972	113.933	106.459	122.361	0.0888807	-0.671629	0.50182	73.217	44.7269	71.818	94.9853	70.2507	131.648	91.5737	90.9968	132.263	113.703	124.869	106.06	77.0092	121.871	95.408	238.396	126.539	102.812	138.923	55.748	143.115	180.542	127.3	73.3053	90.7982	105.185	128.842	119.027	84.8513	100.776	92.0632	86.8873	102.858	45.214	122.702
hsa-let-7d-5p	miRNA	chr9	94178841	94178862	+	AGAGGUAGUAGGUUGCAUAGUU	0.0500904	0.914972	795.79	750.412	846.96	0.0747597	0.670019	0.502846	857.014	569.611	855.929	991.977	1138.06	505.804	953.444	656.547	438.871	572.845	871.914	820.773	998.786	1133.99	555.101	929.189	757.131	595.603	743.839	781.658	666.226	694.876	911.291	641.032	839.127	418.174	941.963	606.622	729.721	765.547	880.752	906.841	993.094	884.813	734.749
hsa-miR-6818-3p	miRNA	chr22	30007092	30007113	+	UUGUCUCUUGUUCCUCACACAG	0.0677717	0.916998	5.03127	5.03348	5.02879	0.102396	0.661861	0.50806	4.6934	7.89299	8.24141	4.95576	14.0501	6.92882	9.42671	8.80615	6.01194	5.41441	6.51493	7.64399	3.50042	5.94493	1.73469	5.54409	5.77562	6.2042	4.37552	4.74451	2.96101	3.14899	1.75586	2.33953	4.53991	5.98612	4.31527	6.2646	2.42432	5.30402	2.54553	2.92058	1.80453	4.3958	7.30367
hsa-miR-26b-5p	miRNA	chr2	218402657	218402677	+	UUCAAGUAAUUCAGGAUAGGU	0.0612978	0.916998	1109.17	1116.43	1100.98	0.0928538	0.660154	0.509155	1000.63	773.513	838.269	1406.61	1798.42	747.158	1085.42	943.236	513.419	1092.63	942.493	719.49	1291.65	1183.04	820.509	1758.58	802.811	891.632	1529.24	1768.52	909.029	1054.91	2005.19	1300	1811.42	575.523	1629.94	925.073	955.183	1131.52	1096.7	1718.03	1760.02	1060.64	733.289
hsa-miR-7641	miRNA	chr14	75604211	75604229	+	UUGAUCUCGGAAGCUAAGC	-0.0606824	0.917674	21.6343	20.4804	22.9354	0.0933408	-0.650117	0.515617	21.5896	19.7325	10.5961	26.4307	0	34.6441	21.5468	27.3969	18.0358	20.5748	30.403	34.3979	8.16764	17.8348	17.3469	38.8086	22.0524	23.9305	29.5348	10.6751	11.844	18.8939	4.38965	14.817	16.6463	20.5239	14.7952	12.5292	13.3338	22.9841	28.425	27.7455	33.6846	17.5832	17.5288
hsa_piR_016984	piRNA	Multiple	Multiple	Multiple	Multiple	CGUGCUGGGCCCAUAACCCAGAGGUCGAUGGA	0.0619667	0.917674	10.0261	9.50961	10.6084	0.09616	0.644413	0.519308	9.38679	15.786	7.06407	13.2153	14.0501	21.9413	6.73336	18.5908	16.8334	10.8288	6.51493	10.5105	7.00083	10.4036	5.20407	8.87054	11.5512	6.2042	3.28164	5.93064	5.92201	10.4966	7.02344	11.6977	6.80987	10.2619	8.01408	9.3969	10.9095	10.608	11.4549	8.76175	10.2257	11.9315	10.2251
hsa-miR-27a-3p	miRNA	chr19	13836447	13836467	-	UUCACAGUGGCUAAGUUCCGC	-0.0621562	0.917674	74.4255	80.7894	67.2492	0.0978476	-0.635234	0.525276	73.217	80.2454	72.9954	37.9941	112.401	70.443	126.587	124.265	94.9886	118.034	71.6642	56.3744	92.1777	107.009	79.7958	136.385	38.8542	97.4946	150.955	96.0763	67.1161	77.675	183.487	90.4619	177.057	147.088	151.035	33.4112	115.155	97.2403	67.0322	135.807	94.4372	70.9608	52.5864
SNORD48	snoRNA	chr6	32118532	32118594	+	AGUGAUGAUGACCCUAGGUAACUCUGAGUGUGUCGCUGAUGCCAUCACCGCAGCGCUCUGACC	-0.0664215	0.917674	38.5905	41.3992	35.4233	0.104896	-0.633211	0.526596	40.3632	30.2564	20.0149	73.5104	70.2507	69.2882	21.5468	118.394	15.631	27.0721	17.3731	27.7095	47.839	71.3391	26.0204	104.229	17.8519	33.6799	21.8776	26.0948	12.831	55.6321	29.8496	29.6341	21.9429	14.5377	46.8515	19.8379	31.5162	38.8961	30.5463	10.9522	24.6619	27.0028	74.4975
hsa-let-7a-5p	miRNA	chr22	46112752	46112773	+	UGAGGUAGUAGGUUGUAUAGUU	0.0589608	0.917674	11445.6	10911.4	12048	0.0936499	0.629588	0.528964	11696.9	8384.98	10373.6	19292.8	18363.5	6741.74	14926.5	11633.9	5969.85	9442.74	8553.01	8117.91	11304	13417.7	8158.25	17726.7	8391.98	8778.06	14929.3	11772.3	6848.81	8163.22	11351.6	9299.64	9533.06	2842.55	11767.1	5861.58	10715.5	11297.6	11081.5	14943.2	14959.6	12209	10745.2
hsa-miR-144-3p	miRNA	chr17	28861548	28861567	-	UACAGUAUAGAUGAUGUACU	-0.0663458	0.917674	253.229	282.539	220.177	0.105949	-0.626207	0.531179	84.4811	181.539	137.749	63.5989	351.254	62.3594	202.001	258.314	64.9289	420.159	226.937	231.231	77.0092	148.623	265.408	330.428	169.593	302.233	758.059	419.889	151.011	385.226	914.803	548.23	534.196	163.336	305.152	77.2634	203.643	182.105	308.857	1235.41	504.066	648.695	239.56
hsa_piR_003759	piRNA	Multiple	Multiple	Multiple	Multiple	UCCCACGUGGCUGAGACUACAGGUGCUUGC	-0.0635761	0.917674	11.81	12.2942	11.2639	0.102254	-0.621745	0.53411	21.5896	11.8395	14.1281	8.25959	28.1003	21.9413	2.69335	2.93538	4.80955	3.24865	11.944	4.77749	15.1685	16.3486	10.4081	7.76172	8.92596	13.2947	5.4694	10.6751	0	10.4966	4.38965	7.01859	4.53991	9.40677	9.24702	14.6174	13.3338	5.30402	14.0004	5.11102	10.8272	13.1874	18.9895
hsa-miR-628-3p	miRNA	chr15	55372954	55372974	-	UCUAGUAAGAGUGGCAGUCGA	-0.0610042	0.917674	10.1362	10.6178	9.59306	0.0986098	-0.618643	0.536152	3.75472	5.26199	8.24141	7.43363	28.1003	17.322	13.4667	10.7631	7.21432	14.0775	8.68657	11.466	11.6681	22.2935	13.8775	16.6323	10.5011	7.09051	10.9388	4.74451	9.87002	6.29797	4.38965	6.23875	12.1064	4.2758	3.08234	11.4851	6.06081	10.608	12.3034	16.7933	13.8347	11.9315	8.76441
hsa-miR-155-5p	miRNA	chr21	25573983	25574005	+	UUAAUGCUAAUCGUGAUAGGGGU	0.0549297	0.917674	29.3095	28.1147	30.6568	0.0888118	0.618496	0.536248	23.467	28.941	11.7734	57.8171	42.1504	30.0249	43.0935	45.0092	24.0477	18.409	15.2015	26.754	23.3361	23.7797	27.755	47.6791	24.6777	42.5431	36.0981	20.1642	12.831	34.6389	16.6807	7.01859	21.1863	12.8274	22.1928	21.9261	19.3946	26.5201	22.4855	25.5551	31.2786	26.3748	27.754
hsa-miR-744-5p	miRNA	chr17	12081909	12081930	+	UGCGGGGCUAGGGCUAACAGCA	0.0421252	0.917674	128.041	120.431	136.623	0.0682474	0.617243	0.537075	107.948	124.972	128.331	77.6402	84.3009	105.087	98.3071	113.501	125.048	76.8847	120.526	99.3718	88.6772	123.357	104.081	58.7673	137.565	125.857	88.6043	85.4012	148.05	132.257	107.985	113.857	127.118	120.578	110.348	173.321	99.3972	67.1842	154.853	99.2998	104.663	114.291	77.4189
hsa-miR-30e-3p	miRNA	chr1	40754413	40754434	+	CUUUCAGUCGGAUGUUUACAGC	-0.0559858	0.917674	91.6324	92.9158	90.1851	0.0911967	-0.613902	0.53928	73.217	114.448	95.3649	107.375	56.2006	157.053	59.2536	83.1692	84.1671	92.045	52.1194	121.348	105.013	59.4493	78.0611	64.3114	64.0569	72.6778	112.67	111.496	25.6621	56.6818	67.6006	73.3053	52.9656	70.9783	49.9339	63.6901	75.154	95.4723	98.427	92.7285	91.4296	90.428	96.4085
hsa-miR-424-3p	miRNA	chrX	134546644	134546664	-	CAAAACGUGAGGCGCUGCUAU	0.0597045	0.917674	230.123	207.261	255.904	0.097834	0.610263	0.541687	321.028	138.127	306.11	271.741	407.454	93.5391	103.694	280.818	88.9766	192.753	362.664	160.524	210.025	92.1464	182.142	158.561	383.816	263.235	134.547	105.565	114.492	54.5824	274.792	135.693	242.885	323.251	114.663	93.969	256.978	289.953	358.495	308.852	169.025	352.292	203.042
hsa-miR-330-5p	miRNA	chr19	45639049	45639070	-	UCUCUGGGCCUGUGUCUUAGGC	-0.0624003	0.917674	5.31267	5.40195	5.21199	0.104276	-0.598415	0.549563	5.63208	6.57749	1.17734	0.825959	0	6.92882	6.73336	6.84922	6.01194	4.33153	1.08582	6.68849	9.33445	0	3.46938	2.21763	2.62528	6.2042	6.56328	3.55838	2.96101	0	7.90137	4.67906	9.07982	11.9722	2.46587	4.1764	7.27297	8.84003	6.36381	2.19044	6.01511	5.65175	1.46073
hsa-miR-486-3p	miRNA	chr8	41660486	41660506	+	CGGGGCAGCUCAGUACAGGAU	0.0603182	0.917674	34.1959	35.6644	32.54	0.100959	0.597454	0.550204	21.5896	42.0959	32.9656	29.7345	42.1504	33.4893	21.5468	23.4831	43.2859	29.2378	27.1455	24.843	31.5038	37.1558	38.1632	24.394	19.4271	21.2715	21.8776	26.0948	43.4281	37.7878	281.815	38.2123	23.4562	28.2203	12.9458	44.8963	36.3648	21.2161	17.3944	24.8249	16.2408	22.607	49.665
SNORD26	snoRNA	chr11	60782578	60782654	-	CUACGGGGAUGAUUUUACGAACUGAACUCUCUCUUUCUGAUGGAUUAGUGGAGAAAACACAGAAAAUUCUGAGUAGC	-0.0603662	0.917674	32.0237	31.8734	32.1932	0.102127	-0.591092	0.554459	33.7925	26.31	48.2711	51.2095	0	61.2046	18.8534	37.1815	19.2382	35.7351	21.7164	37.2644	40.8382	8.91739	24.2857	25.5028	22.5774	43.4294	28.4409	51.0035	12.831	16.7946	9.65723	14.817	13.6197	18.8135	6.16468	11.4851	20.6067	31.8241	32.6676	27.0154	34.2861	26.3748	17.5288
hsa-miR-1294	miRNA	chr5	154347153	154347174	+	UGUGAGGUUGGCAUUGUUGUCU	-0.0620193	0.917674	7.46038	7.31403	7.62541	0.105566	-0.587496	0.556871	8.44811	13.155	10.5961	0.825959	0	11.548	14.8134	9.78461	14.4286	3.24865	5.42911	8.59949	3.50042	10.4036	8.67345	2.21763	4.20045	5.31789	14.2204	9.48902	6.90902	10.4966	4.38965	11.6977	1.5133	9.40677	13.5623	5.2205	12.1216	3.53601	6.78807	6.57131	14.4363	11.9315	5.84294
hsa-miR-4508	miRNA	chr15	23562107	23562123	-	GCGGGGCUGGGCGCGCG	0.0610358	0.917674	21.8833	19.789	24.2449	0.104213	0.58568	0.55809	22.5283	2.631	11.7734	5.78171	70.2507	0	41.7469	28.3754	10.8215	29.2378	21.7164	16.2435	22.1693	2.97246	8.67345	3.32645	26.7779	33.6799	28.4409	7.11676	32.5711	29.3905	71.1123	34.3131	53.7223	21.379	28.974	6.2646	24.2432	12.376	14.8489	62.7925	29.474	16.9552	8.76441
hsa-miR-296-5p	miRNA	chr20	58817661	58817681	-	AGGGCCCCCCCUCAAUCCUGU	0.0578707	0.917674	12.1941	11.4292	13.0567	0.100104	0.578107	0.563192	11.2642	7.89299	9.41876	12.3894	14.0501	2.30961	4.04002	12.72	15.631	9.74595	11.944	18.1545	8.16764	10.4036	15.6122	11.0882	3.15034	11.5221	5.4694	16.6058	14.805	13.6456	10.5352	17.9364	13.6197	10.2619	19.1105	13.5733	7.27297	14.144	15.6974	4.38087	8.42115	11.3035	11.6859
hsa_piR_009059	piRNA	chrX	100064684	100064709	-	CAGAUGUUUGGAGGCCAUGAUUAAGU	-0.0600382	0.917674	7.89078	8.23373	7.50405	0.104463	-0.574732	0.565473	15.0189	3.94649	2.35469	9.08555	42.1504	6.92882	5.38669	8.80615	10.8215	6.4973	7.60075	7.64399	7.00083	29.7246	17.3469	3.32645	4.20045	9.74946	6.56328	5.93064	5.92201	3.14899	2.63379	3.11937	3.02661	1.71032	4.31527	7.3087	7.27297	8.84003	5.09105	8.76175	4.21057	3.76783	2.92147
hsa-let-7b-3p	miRNA	chr22	46113745	46113766	+	CUAUACAACCUACUGCCUUCCC	-0.0594726	0.917674	21.5284	23.0899	19.7675	0.103514	-0.574539	0.565603	30.0377	31.5719	18.8375	29.7345	0	33.4893	9.42671	11.7415	28.8573	24.9063	15.2015	29.6205	36.171	16.3486	50.306	5.54409	22.0524	13.2947	6.56328	43.8867	15.792	14.6953	17.5586	23.3953	21.9429	41.0477	15.4117	48.0286	15.7581	17.6801	16.5459	13.1426	12.0302	13.8154	30.6754
hsa-miR-320a	miRNA	chr8	22244975	22244996	-	AAAAGCUGGGUUGAGAGGGCGA	0.0599728	0.917674	696.159	629.935	770.837	0.104665	0.572997	0.566647	1364.84	618.284	595.736	619.469	140.501	254.057	1342.63	777.876	890.969	283.715	520.108	386.977	406.048	578.144	284.489	623.155	441.047	569.9	934.174	354.652	539.89	702.224	383.655	442.951	348.06	882.526	858.739	131.557	621.839	514.49	443.77	740.368	858.356	619.18	1302.98
hsa-miR-4732-5p	miRNA	chr17	28861700	28861722	-	UGUAGAGCAGGGAGCAGGAAGCU	-0.0594434	0.917674	10.1035	10.1828	10.0141	0.104017	-0.571477	0.567676	17.8349	11.8395	8.24141	5.78171	0	8.08362	12.1201	13.6984	7.21432	1.08288	16.2873	18.1545	15.1685	8.91739	10.4081	4.43527	11.0262	10.6358	14.2204	1.18613	18.753	14.6953	6.14551	10.9178	9.07982	20.5239	12.3294	4.1764	14.5459	7.07202	14.4246	8.76175	10.2257	10.6755	8.76441
p-hsa-miR-256	novelmirna	chr6	135133688	135133708	-	CACUGCAACCUCUGCCUCCUG	0.0504028	0.917674	395.933	384.431	408.904	0.0885736	0.56905	0.569322	350.127	288.094	394.41	370.856	337.204	362.608	288.188	230.917	541.074	241.483	403.925	379.333	282.367	346.292	386.836	161.887	391.167	375.797	281.127	383.119	556.669	321.197	216.849	446.85	320.064	417.318	236.724	619.152	264.251	263.433	380.132	264.313	200.905	232.978	477.66
hsa-miR-576-5p	miRNA	chr4	109488713	109488734	+	AUUCUAAUUUCUCCACGUCUUU	-0.044665	0.932862	373.806	407.164	336.189	0.0810088	-0.55136	0.581387	465.585	449.9	486.243	476.578	281.003	583.176	368.988	370.837	491.776	428.822	474.504	472.972	436.385	387.907	536.019	354.821	384.341	386.433	269.095	617.972	319.789	370.531	356.439	351.71	303.417	396.795	313.782	522.05	431.529	505.65	373.344	324.185	272.484	348.525	613.509
hsa-miR-196b-5p	miRNA	chr7	27169528	27169549	-	UAGGUAGUUUCCUGUUGUUGGG	0.057469	0.93288	14.5315	14.3393	14.7484	0.105444	0.545019	0.58574	9.38679	10.524	18.8375	14.0413	0	10.3932	10.7734	18.5908	4.80955	22.7405	8.68657	8.59949	14.0017	10.4036	13.8775	16.6323	7.35079	12.4084	36.0981	28.4671	4.93501	10.4966	34.2393	17.9364	24.9695	6.84128	25.8916	1.0441	24.2432	21.2161	17.3944	32.8566	15.0378	13.8154	10.2251
hsa-miR-130a-3p	miRNA	chr11	57641252	57641273	+	CAGUGCAAUGUUAAAAGGGCAU	-0.0429258	0.93288	729.773	715.732	745.607	0.0789767	-0.543524	0.586769	529.415	360.446	615.751	966.372	519.856	520.816	587.149	818.972	407.609	649.73	849.112	809.307	1234.48	960.106	730.305	702.99	849.541	692.211	904.639	1001.09	363.217	632.946	906.023	914.757	993.484	741.424	706.472	705.812	517.593	1154.51	996.998	741.828	547.976	622.32	647.105
hsa-miR-181a-5p	miRNA	chr1	198859108	198859130	-	AACAUUCAACGCUGUCGGUGAGU	0.0547577	0.93288	14149.9	12169	16383.8	0.101438	0.539812	0.589326	10095.5	6405.16	7550.31	7294.87	7924.28	2951.68	12160.5	9338.43	15441.1	10862.4	11193.7	12483.6	9975.02	18405.5	6713.25	8714.19	15166.3	12557.3	17400.4	11920.6	15923.3	14279.6	15178.5	15170.3	14309.8	22470.2	11345.5	4725.6	15857.5	8085.09	14782.7	16565.5	12702.7	15951.7	8240
hsa_piR_014620	piRNA	chr5	93930930	93930956	-	UGGUCGUGGUUGUAGUCCGUGCGAGAA	0.0555964	0.943353	5.33601	5.11295	5.58754	0.105617	0.526394	0.598615	1.87736	5.26199	10.5961	6.60767	0	6.92882	0	5.87076	2.40477	5.41441	10.8582	7.64399	8.16764	10.4036	8.67345	7.76172	2.10023	0.886314	1.09388	2.37225	1.974	7.34764	2.63379	2.33953	2.26996	2.56548	3.08234	4.1764	7.27297	0	1.69702	3.65073	7.81964	4.3958	0
hsa-miR-146b-3p	miRNA	chr10	102436556	102436577	+	UGCCCUGUGGACUCAGUUCUGG	0.0503025	0.957555	12.9189	12.3602	13.549	0.0991578	0.507298	0.611946	10.3255	11.8395	18.8375	5.78171	0	21.9413	12.1201	12.72	9.6191	7.58018	3.25746	10.5105	9.33445	16.3486	10.4081	5.54409	4.72551	8.86314	12.0327	18.978	9.87002	22.0429	15.8027	13.2573	10.5931	5.13096	9.24702	17.7497	6.06081	10.608	8.48509	12.4125	6.61662	10.6755	5.84294
hsa-miR-151a-5p	miRNA	chr8	140732623	140732643	-	UCGAGGAGCUCACAGUCUAGU	-0.0370882	0.957555	2516.58	2610.99	2410.11	0.0733372	-0.505721	0.613052	2954.96	2920.41	3030.48	2551.39	2529.03	3083.32	3276.45	2286.66	2475.71	2602.17	3206.43	2495.76	3695.27	5013.06	3892.65	3050.36	2494.54	1980.91	2501.7	2442.24	2690.57	2384.83	2370.41	2056.45	3152.97	2861.37	3074.94	2402.47	3019.49	3859.56	2677.89	2292.66	2797.63	2580.97	2462.8
hsa-miR-93-3p	miRNA	chr7	100093777	100093798	-	ACUGCUGAGCUAGCACUUCCCG	-0.0449975	0.964032	181.086	195.41	164.932	0.0909843	-0.494563	0.620909	363.269	209.164	274.321	256.873	238.853	321.035	216.814	192.757	337.871	241.483	166.131	222.631	232.194	271.98	249.795	175.193	137.565	149.787	157.519	227.736	215.166	186.84	137.835	188.722	163.437	203.528	176.31	245.364	263.039	229.841	148.489	102.22	173.235	126.222	208.885
SNORD88C	snoRNA	chr19	50802328	50802418	-	GGGCUCCCAUGAUGUCCAGCACUGGGCUCUGAUCACCCCUGAGGACACAGUGCACCCCAGGACCUUUGACACCUGGGGGUCUGAGGGGCCC	-0.0520574	0.964032	5.79072	5.81955	5.7582	0.10579	-0.492083	0.622661	4.6934	9.20848	2.35469	9.08555	0	9.23843	0	0.978461	6.01194	2.16577	1.08582	10.5105	3.50042	4.4587	6.93876	3.32645	1.57517	4.43157	4.37552	11.8613	4.93501	1.04966	4.38965	4.67906	2.26996	1.71032	3.69881	3.1323	0	12.376	8.06083	3.65073	3.00755	3.76783	11.6859
hsa-miR-125b-5p	miRNA	chr21	16590253	16590274	+	UCCCUGAGACCCUAACUUGUGA	0.0504758	0.964514	61.0799	59.4929	62.8695	0.104333	0.483795	0.628532	153.005	139.443	20.0149	20.649	28.1003	128.183	29.6268	88.0615	81.7623	17.3261	66.2351	29.6205	37.3378	52.0181	38.1632	28.8292	63.0068	101.926	44.8491	97.2624	61.1941	20.9932	7.02344	67.0666	63.5588	15.3929	42.5363	11.4851	59.3959	199.785	33.5161	13.8728	156.994	65.9371	30.6754
hsa-miR-627-3p	miRNA	chr15	42199593	42199612	-	UCUUUUCUUUGAGACUCACU	0.0484572	0.964514	7.38259	7.94158	6.75225	0.101329	0.478217	0.632495	9.38679	9.20848	5.88672	9.91151	0	19.6317	4.04002	5.87076	14.4286	15.1604	2.17164	11.466	8.16764	20.8072	10.4081	6.6529	5.25056	11.5221	3.28164	9.48902	11.844	10.4966	4.38965	9.35812	5.29656	9.40677	3.69881	9.3969	10.9095	7.07202	6.36381	8.0316	5.4136	11.3035	11.6859
hsa-miR-425-5p	miRNA	chr3	49020199	49020221	-	AAUGACACGAUCACUCCCGUUGA	0.0259618	0.964514	6868.13	6862.24	6874.79	0.054621	0.475307	0.634568	5957.8	6236.77	6348.24	7403.07	4411.75	7723.32	6295.69	5496.01	5971.05	7135.11	7601.83	6501.21	7936.61	6882.74	6191.11	7241.68	7024.21	7156.99	5409.24	9142.67	6243.78	6453.32	6415.03	8284.28	6828.03	8856.9	6430.37	7692.93	5641.4	8555.38	6203.02	4855.47	6338.72	5340.9	9484.55
hsa-miR-21-5p	miRNA	chr17	59841273	59841294	+	UAGCUUAUCAGACUGAUGUUGA	-0.0428307	0.964514	587.604	592.199	582.422	0.092366	-0.463706	0.642859	258.137	494.627	380.282	218.053	674.407	394.943	632.936	753.415	397.99	576.094	435.414	330.602	386.213	291.301	404.183	633.135	468.35	612.443	1260.15	597.808	455.995	494.391	987.671	682.363	814.914	602.888	760.721	274.598	578.201	567.53	520.984	1202.55	1122.42	798.781	334.508
p-hsa-miR-247	novelmirna	chr14	16057606	16057624	+	UGCCUGUCUGAGCGUCGCU	-0.0464767	0.964514	3319.93	2855.41	3843.75	0.100418	-0.462835	0.643483	1784.43	1183.95	1058.43	1433.87	983.51	1584.39	1226.82	1497.04	1453.69	1322.2	2028.31	1366.36	1235.65	937.812	1063.37	715.187	4168.42	7906.81	3908.43	1461.31	979.106	1456.93	585.579	645.711	602.295	727.742	724.966	1263.36	700.629	945.883	3321.49	4853.28	4883.06	15421.1	1386.24
hsa-miR-99b-5p	miRNA	chr19	51692618	51692639	+	CACCCGUAGAACCGACCUUGCG	0.0446138	0.964514	132.065	128.154	136.476	0.0965531	0.462065	0.644035	168.024	124.972	118.912	101.593	84.3009	120.1	90.2271	191.778	97.3933	83.382	71.6642	155.746	228.694	123.357	126.632	148.581	105.011	90.4041	83.1349	123.357	96.7262	79.7743	145.736	56.9286	100.635	95.778	137.472	160.791	94.5486	182.105	106.488	83.9667	73.9858	31.3986	94.9477
hsa-miR-362-5p	miRNA	chrX	50008968	50008991	+	AAUCCUUGGAACCUAGGUGUGAGU	0.0476351	0.964514	6.26678	5.91506	6.6634	0.103223	0.461478	0.644456	2.81604	0	1.17734	4.1298	0	5.77402	16.1601	5.87076	9.6191	8.66306	4.34328	9.55498	7.00083	8.91739	5.20407	8.87054	9.97607	6.2042	7.65716	3.55838	5.92201	8.3973	7.02344	8.57828	6.05321	2.56548	4.31527	4.1764	2.42432	10.608	4.6668	9.49189	7.81964	7.53567	5.84294
hsa-miR-181c-5p	miRNA	chr19	13874725	13874746	+	AACAUUCAACCUGUCGGUGAGU	0.0439326	0.964514	47.9085	46.158	49.8824	0.0953078	0.460955	0.644831	29.0991	46.0424	22.3695	41.298	28.1003	17.322	39.0535	51.8584	44.4883	31.4036	58.6343	27.7095	53.6731	31.2109	38.1632	56.5497	38.3291	71.7915	80.9471	55.748	48.3631	35.6885	67.6006	68.6262	31.0227	64.9922	67.195	16.7056	38.7892	67.1842	51.3348	121.204	42.1057	33.9105	33.5969
rno-miR-1843b-3p	miRNA	chr13	81975868	81975888	+	UCUGAUCGUUCCCCUCCAUAC	0.0446346	0.975146	7.62675	6.95356	8.38588	0.100804	0.442786	0.65792	3.75472	2.631	8.24141	4.1298	0	5.77402	5.38669	6.84922	6.01194	7.58018	7.60075	10.5105	5.83403	14.8623	3.46938	6.6529	7.35079	9.74946	2.18776	2.37225	3.94801	10.4966	8.7793	8.57828	3.78326	5.98612	6.16468	11.4851	7.27297	5.30402	11.4549	5.11102	3.60906	3.76783	4.3822
hsa-miR-7976	miRNA	chr3	127587158	127587176	-	UGCCCUGAGACUUUUGCUC	-0.0365473	0.975146	41.8171	43.232	40.2217	0.0828436	-0.44116	0.659097	72.2783	51.3044	54.1578	37.1682	28.1003	60.0498	57.9069	42.0738	58.917	51.9784	33.6605	23.8875	57.1735	68.3667	52.0407	32.1557	44.6298	41.6568	32.8164	48.6312	35.5321	29.3905	35.9951	31.1937	46.9124	45.3235	33.9057	55.3373	56.9716	53.0402	50.062	24.8249	42.7073	35.7944	39.4398
hsa-miR-454-5p	miRNA	chr17	59137828	59137849	-	ACCCUAUCAAUAUUGUCUCUGC	-0.0350302	0.975146	216.906	225.379	207.353	0.0819299	-0.427563	0.66897	296.623	240.736	327.302	251.092	238.853	430.742	172.374	148.726	299.394	161.35	181.332	256.074	148.184	187.265	225.51	207.349	158.042	196.762	168.458	284.671	136.206	131.208	114.131	148.95	132.414	170.177	161.515	287.128	184.248	180.337	246.492	137.267	266.469	181.484	321.362
hsa-miR-192-5p	miRNA	chr11	64891203	64891223	-	CUGACCUAUGAAUUGACAGCC	0.0362485	0.975146	11692.3	12098.9	11233.9	0.0854872	0.424023	0.671549	12385.9	15912.3	11667.5	8919.53	10874.8	17643.1	12363.8	10945.1	12556.5	9257.57	8822.3	10855.4	10770.8	10137.6	14932.2	11667	13331.2	11554	8647.12	8420.32	7112.34	8560	8952.25	10301	7681.53	8519.11	9436.27	12849.7	14183.5	13799.3	8067.62	10429.4	10379.7	13942.9	15447.3
hsa-miR-4685-3p	miRNA	chr10	98431292	98431313	-	UCUCCCUUCCUGCCCUGGCUAG	-0.0389664	0.975146	63.3758	64.5629	62.0372	0.0927691	-0.420036	0.674459	73.217	78.9299	109.493	93.3334	42.1504	58.895	57.9069	39.1384	97.3933	36.818	91.209	77.3954	72.342	104.036	76.3264	27.7204	54.0808	33.6799	8.75104	33.2116	110.544	56.6818	97.4502	57.7084	66.5854	60.7164	49.9339	92.9249	110.307	49.5042	58.1228	35.7771	46.3163	40.8182	78.8797
RNU2-24P	snRNA	chr10	27193358	27193500	-	AUCACUUCUUAGCCUUUUGGCUAAGAUCAAGGGUAGUAUCAGUUCUUAUCAGUUCUUUUUUUUUUUCUCUCUUUUGAGACAGAGUCUCGCUCUGUUGCCCAGGCUGGAGUGCAGUGGCGC	0.0430743	0.975146	17.5686	17.7393	17.3761	0.105815	0.407073	0.683954	24.4057	15.786	16.4828	14.8673	56.2006	4.61921	8.08004	8.80615	10.8215	22.7405	6.51493	6.68849	7.00083	16.3486	17.3469	24.394	6.82573	17.7263	53.6001	90.1457	1.974	7.34764	12.291	8.57828	6.05321	29.0755	15.4117	5.2205	8.48513	26.5201	9.33359	24.0948	12.0302	14.4434	17.5288
hsa-miR-3615	miRNA	chr17	74748663	74748683	+	UCUCUCGGCUCCUCGCGGCUC	-0.0330937	0.975146	1841.74	1746.15	1949.53	0.0824366	-0.401444	0.688093	1750.64	1515.45	1775.44	1574.28	576.056	1507.02	1015.39	1213.29	1804.78	972.429	1255.21	1654.92	1009.29	1303.43	1203.88	1057.81	1569.92	2161.72	1820.22	2130.28	1792.4	986.683	995.572	919.436	1354.41	1814.65	1095.46	1971.26	1341.86	1819.28	2165.39	1398.96	1290.84	1253.43	2790
hsa-miR-548q	miRNA	chr10	12725325	12725346	-	GCUGGUGCAAAAGUAAUGGCGG	-0.0421482	0.975146	5.05967	5.21044	4.88965	0.105569	-0.399246	0.689712	2.81604	6.57749	10.5961	3.30384	0	3.46441	4.04002	2.93538	6.01194	0	7.60075	1.911	5.83403	16.3486	1.73469	5.54409	6.82573	7.09051	6.56328	9.48902	3.94801	3.14899	6.14551	10.138	6.05321	2.56548	4.93174	7.3087	0	5.30402	3.39403	6.57131	1.80453	4.3958	2.92147
SNORD25	snoRNA	chr11	60782852	60782920	-	CUUCCUAUGAUGAGGACCUUUUCACAGACCUGUACUGAGCUCCGUGAGGAUAAGUAACUCUGAGGAGAU	-0.0396058	0.975146	17.2147	18.3172	15.9713	0.100673	-0.39341	0.694017	13.1415	21.048	20.0149	25.6047	0	24.2509	6.73336	28.3754	9.6191	20.5748	15.2015	15.288	9.33445	2.97246	8.67345	14.4146	9.97607	12.4084	6.56328	21.3503	8.88302	10.4966	50.042	15.5969	15.8897	7.69645	8.63055	13.5733	10.9095	26.5201	9.33359	16.0632	9.02266	20.7231	29.2147
hsa-miR-6777-3p	miRNA	chr17	17813480	17813499	-	UCCACUCUCCUGGCCCCCAG	0.0365403	0.975146	46.4774	46.9443	45.9508	0.0934538	0.390998	0.695799	61.9528	63.1439	68.286	32.2124	42.1504	49.6565	21.5468	25.44	61.3217	41.1495	32.5746	44.9084	49.0058	69.8529	84.9998	28.8292	34.1287	25.7031	26.2531	62.8648	127.323	49.3341	33.3613	55.3689	36.3193	73.5438	61.6468	68.9106	70.3053	68.9522	35.6374	22.6345	27.068	38.3063	75.9582
hsa-miR-3909	miRNA	chr22	35335710	35335731	+	UGUCCUCUAGGGCCUGCAGUCU	0.0390116	0.975146	6.28475	6.01529	6.58861	0.102348	0.381166	0.70308	10.3255	11.8395	5.88672	10.7375	0	10.3932	4.04002	3.91384	14.4286	4.33153	3.25746	2.8665	9.33445	8.91739	3.46938	2.21763	5.25056	4.43157	2.18776	2.37225	2.96101	8.3973	3.51172	2.33953	8.32317	9.40677	6.16468	8.3528	3.63648	3.53601	6.78807	3.65073	9.02266	6.90769	0
hsa_piR_020381	piRNA	Multiple	Multiple	Multiple	Multiple	GGCGGGAGUAACUAUGACUCUCUUAAGGUA	0.0402926	0.975146	6.55863	5.9692	7.22332	0.105922	0.380399	0.703649	1.87736	2.631	3.53203	13.2153	0	15.0124	0	5.87076	12.0239	8.66306	11.944	3.82199	8.16764	8.91739	3.46938	1.10882	11.0262	7.97683	10.9388	5.93064	1.974	11.5463	9.65723	3.89922	6.80987	4.2758	3.08234	8.3528	0	7.07202	7.21232	2.92058	3.00755	6.27972	8.76441
hsa-miR-6513-3p	miRNA	chr2	218280127	218280147	-	UCAAGUGUCAUCUGUCCCUAG	-0.0370709	0.975146	21.947	23.165	20.5735	0.0974719	-0.380324	0.703705	30.0377	21.048	32.9656	29.7345	0	72.7526	41.7469	22.5046	33.6668	18.409	20.6306	21.021	23.3361	23.7797	12.1428	15.5234	16.8018	19.4989	29.5348	24.9087	9.87002	14.6953	10.5352	13.2573	14.3764	16.2481	9.24702	19.8379	19.3946	24.7521	25.8795	14.6029	13.2332	23.8629	42.3613
SNORD104	snoRNA	chr17	64146083	64146152	+	GCUGUGAUGACAUUCCAAUUAAAGCACGUGUUAGACUGCUGACGCGGGUGAUGCGAACUGGAGUCUGAGC	0.0352869	0.975146	929.169	931.203	926.874	0.0947973	0.372236	0.709717	909.58	620.915	1047.84	1031.62	660.357	1129.4	494.229	1050.87	937.862	1122.95	967.467	973.653	740.922	445.87	473.57	498.968	734.029	1454.44	789.782	1062.77	464.878	947.845	439.843	453.869	441.128	603.743	575.781	687.018	495.774	882.235	635.533	995.919	775.949	619.808	857.451
hsa-miR-937-3p	miRNA	chr8	143812971	143812992	-	AUCCGCGCUCUGACUCUCUGCC	-0.0348022	0.975146	45.3401	44.324	46.486	0.0944893	-0.368319	0.712636	30.9764	21.048	60.0446	39.646	70.2507	27.7153	25.5868	36.203	44.4883	31.4036	66.2351	52.5524	25.6697	26.7522	27.755	42.1351	42.0045	40.7705	30.6287	41.5145	41.4541	33.5892	36.873	39.772	25.7262	35.0616	27.1246	56.3814	46.0621	37.1281	40.3042	38.6977	33.6846	26.3748	70.1153
hsa-miR-100-5p	miRNA	chr11	122152275	122152296	-	AACCCGUAGAUCCGAACUUGUG	0.0291618	0.975146	331.086	317.193	346.752	0.079832	0.365289	0.714895	619.528	822.186	7.06407	2.47788	0	594.724	61.9469	660.461	319.835	14.0775	549.426	12.4215	19.8357	13.3761	3.46938	11.0882	411.119	536.22	242.841	721.165	349.399	4.19865	8.7793	511.577	416.159	2.56548	223.161	10.441	224.25	1630.1	10.6064	9.49189	1180.77	353.548	18.9895
hsa-miR-182-5p	miRNA	chr7	129770447	129770470	-	UUUGGCAAUGGUAGAACUCACACU	0.0336029	0.975146	58553.8	58372	58758.8	0.0939029	0.357847	0.720458	52778.2	64527.8	59724.3	105899	48852.4	108339	56495.6	56616.7	43354.5	61068.1	62092.7	67753.4	84203.7	58715.1	65522.7	49727.1	48355.1	40309.6	40467	23784.2	33315.3	82276.7	40682.4	37475.4	44440.4	29054.9	45626	86639.4	30837.4	42875.9	35094.7	33023.8	123124	42785.6	43994.4
hsa-miR-664a-3p	miRNA	chr1	220200549	220200571	-	UAUUCAUUUAUCCCCAGCCUACA	-0.0308844	0.975146	22.2499	24.3509	19.8807	0.0876286	-0.352446	0.724504	26.283	24.9945	50.6258	27.2567	28.1003	19.6317	25.5868	22.5046	22.8454	14.0775	26.0597	30.5759	39.6714	66.8804	32.9591	26.6116	19.9521	16.84	12.0327	16.6058	29.6101	33.5892	21.9482	35.8728	39.3459	20.5239	14.7952	33.4112	33.9405	26.5201	22.0612	13.8728	18.6468	16.3273	21.911
hsa-miR-106b-5p	miRNA	chr7	100094043	100094063	-	UAAAGUGCUGACAGUGCAGAU	0.0346621	0.975146	212.413	217.283	206.921	0.0986748	0.351277	0.725381	106.071	159.175	113.025	67.7287	266.953	80.8362	208.734	226.024	147.894	245.814	212.821	133.77	155.185	151.596	187.347	338.189	248.877	327.05	561.161	240.784	299.062	260.316	510.955	478.824	491.067	353.181	393.306	122.16	212.128	166.193	240.976	487.737	475.193	327.173	131.466
hsa-miR-181a-3p	miRNA	chr1	198859069	198859090	-	ACCAUCGACCGUUGAUUGUACC	0.035533	0.975146	22.8485	22.2553	23.5173	0.101583	0.349794	0.726493	14.0802	24.9945	15.3055	12.3894	0	10.3932	32.3201	12.72	38.4764	12.9946	7.60075	21.9765	15.1685	26.7522	5.20407	7.76172	18.377	15.0673	13.1266	27.2809	14.805	25.1919	11.4131	30.4139	12.1064	28.2203	18.494	6.2646	13.3338	21.2161	14.0004	18.2536	16.8423	33.9105	18.9895
hsa-miR-941	miRNA	chr20	63919914	63919936	+	CACCCGGCUGUGUGCACAUGUGC	0.0267209	0.975146	440.773	438.046	443.848	0.0785762	0.340064	0.733808	476.849	618.284	727.599	416.283	674.407	418.039	476.722	449.113	413.621	372.512	612.403	143.325	282.367	249.687	477.04	446.853	577.562	454.679	260.344	459.031	513.241	370.531	531.147	473.365	331.414	567.827	402.553	481.33	583.049	466.754	575.289	361.422	444.516	297.031	254.168
hsa-miR-6747-3p	miRNA	chr11	62567011	62567031	-	UCCUGCCUUCCUCUGCACCAG	-0.0352022	0.975146	12.0611	13.2313	10.7415	0.104025	-0.338402	0.73506	12.2028	11.8395	12.9508	10.7375	56.2006	15.0124	13.4667	6.84922	14.4286	10.8288	6.51493	7.64399	4.66722	13.3761	26.0204	6.6529	10.5011	10.6358	12.0327	23.7225	22.7011	4.19865	13.1689	9.35812	8.32317	20.5239	14.1788	34.4553	14.5459	7.07202	5.93956	10.9522	5.4136	5.65175	23.3718
hsa_piR_004993	piRNA	Multiple	Multiple	Multiple	Multiple	UCGCGAGUUCAAAUCUCGCUGGGGCCU	0.0336461	0.975146	5.38475	5.08023	5.72814	0.105452	0.319066	0.749676	0.938679	3.94649	8.24141	5.78171	0	4.61921	4.04002	7.82769	1.20239	4.33153	9.77239	3.82199	2.33361	1.48623	6.93876	1.10882	3.15034	4.43157	0	2.37225	8.88302	7.34764	3.51172	3.89922	6.05321	2.56548	4.93174	8.3528	4.84864	0	3.39403	5.11102	3.00755	5.65175	16.0681
hsa-miR-21-3p	miRNA	chr17	59841311	59841331	+	CAACACCAGUCGAUGGGCUGU	0.0326254	0.975146	30.8751	30.5883	31.1986	0.102264	0.319032	0.749702	20.6509	18.417	18.8375	9.08555	28.1003	13.8576	12.1201	22.5046	19.2382	34.6522	30.403	11.466	33.8374	4.4587	13.8775	17.7411	30.4533	30.1347	72.1961	21.3503	29.6101	25.1919	31.6055	50.6898	28.7528	37.6271	34.5222	13.5733	15.7581	24.7521	28.425	60.6021	37.8952	45.842	16.0681
hsa_piR_020496	piRNA	Multiple	Multiple	Multiple	Multiple	GGGGGAUUAGCUCAAAUGGUAGAGCGCUCG	-0.0331678	0.975146	18.1818	18.5616	17.7535	0.103998	-0.318929	0.74978	17.8349	6.57749	16.4828	19.823	0	15.0124	6.73336	21.5261	4.80955	21.6577	14.1157	29.6205	19.8357	7.43116	5.20407	8.87054	26.2528	19.4989	7.65716	11.8613	4.93501	16.7946	5.26758	22.6155	12.1064	9.40677	12.3294	50.1168	3.63648	7.07202	26.728	21.9044	14.4363	27.6308	10.2251
hsa-miR-7704	miRNA	chr2	176188843	176188861	+	CGGGGUCGGCGGCGACGUG	-0.0268138	0.975146	100.706	101.204	100.145	0.085203	-0.314705	0.752985	112.642	76.2989	77.7047	129.676	84.3009	110.861	75.4137	119.372	109.417	101.791	136.813	84.0839	78.176	92.1464	84.9998	77.6172	87.6844	132.947	94.0737	72.3538	60.2071	127.009	66.7226	63.1673	37.0759	72.6887	64.1126	80.3957	58.1837	76.0243	141.701	108.792	64.3616	246.165	143.152
p-hsa-miR-335	novelmirna	chr7	118920802	118920823	-	UUGUAUCCCACUUCUGACACCA	0.0282954	0.975146	279.762	274.99	285.143	0.0909985	0.310943	0.755844	417.712	263.1	231.937	391.505	70.2507	210.174	184.494	185.908	268.132	211.162	344.205	472.972	170.354	166.458	178.673	246.157	328.685	227.783	184.866	240.784	316.828	330.644	133.445	267.486	261.045	268.52	231.175	406.155	172.127	263.433	349.161	213.933	245.416	264.376	289.225
hsa-miR-340-3p	miRNA	chr5	180015319	180015340	-	UCCGUCUCAGUUACUUUAUAGC	-0.031742	0.975146	26.0643	27.6936	24.2269	0.102433	-0.30988	0.756652	10.3255	60.5129	18.8375	31.3865	70.2507	46.1921	9.42671	26.4184	20.4406	29.2378	14.1157	26.754	17.5021	25.2659	31.2244	31.0469	15.2266	21.2715	24.0654	35.5838	14.805	16.7946	18.4365	35.8728	12.8631	25.6548	18.494	33.4112	27.8797	28.2881	20.7885	25.5551	26.4665	38.3063	21.911
hsa_piR_005019	piRNA	chr2	27127216	27127243	+	UCGCUGGUUCGAUUCCGGCUCGAAGGAC	-0.0291508	0.975146	22.1137	22.5497	21.6219	0.0951189	-0.306467	0.759249	16.8962	22.3635	11.7734	14.8673	28.1003	30.0249	14.8134	20.5477	15.631	18.409	19.5448	26.754	8.16764	5.94493	24.2857	18.8499	25.7278	25.7031	20.7837	20.1642	17.766	19.9436	14.9248	9.35812	21.9429	14.5377	17.8776	22.9702	10.9095	8.84003	17.3944	20.4441	21.6544	28.8867	16.0681
hsa-miR-28-5p	miRNA	chr3	188688794	188688815	+	AAGGAGCUCACAGUCUAUUGAG	-0.0255952	0.975146	33.8527	33.8998	33.7997	0.0839687	-0.304818	0.760505	27.2217	28.941	15.3055	47.0797	14.0501	40.4181	32.3201	36.203	48.0955	32.4865	33.6605	32.4869	52.5063	31.2109	22.551	31.0469	45.6799	31.021	38.2858	18.978	11.844	29.3905	52.6758	17.9364	32.536	18.8135	20.9599	26.1025	25.4554	63.6482	47.5165	40.158	21.0529	25.1189	24.8325
SNORD14C	snoRNA	chr11	123059335	123059422	-	UCGCUGUGAUGAGUGAUUGUUAAACAUUCGUAGUUUCCACCAAAAGCUUGGCUAAUGAUGGCAACACCUUCCUUGGAUGUCUGAGCGA	-0.0294823	0.975146	9.98372	9.48813	10.5426	0.0978707	-0.301237	0.763234	1.87736	3.94649	2.35469	2.47788	42.1504	6.92882	4.04002	4.8923	4.80955	4.33153	2.17164	0	7.00083	0	8.67345	3.32645	9.97607	22.1579	0	10.6751	1.974	9.44696	0	0	3.02661	0.855161	1.8494	1.0441	0	8.84003	11.4549	21.1742	2.40604	6.27972	4.3822
p-hsa-miR-124	novelmirna	chr22_KI270733v1_random	167965	167985	+	GACCUCGCCGUCCCGCCCGCC	-0.0300166	0.975146	8.65316	9.43519	7.77129	0.10061	-0.298346	0.765439	11.2642	10.524	11.7734	6.60767	0	4.61921	10.7734	3.91384	22.8454	8.66306	11.944	11.466	12.8349	20.8072	15.6122	6.6529	12.0763	6.2042	8.75104	10.6751	20.727	12.5959	7.90137	12.4775	4.53991	15.3929	9.24702	13.5733	18.1824	8.84003	7.63658	6.57131	5.4136	5.65175	10.2251
hsa-miR-5695	miRNA	chr19	12920373	12920394	+	ACUCCAAGAAGAAUCUAGACAG	0.0279867	0.975146	15.2845	15.7998	14.7035	0.0955954	0.292762	0.769704	17.8349	17.1015	18.8375	18.9971	0	34.6441	20.2001	18.5908	25.2501	15.1604	10.8582	18.1545	10.5013	10.4036	10.4081	13.3058	12.0763	16.84	12.0327	23.7225	15.792	12.5959	12.291	16.3767	15.133	17.9584	19.1105	20.882	10.9095	7.07202	18.2429	8.76175	16.8423	17.5832	26.2932
hsa-miR-130b-5p	miRNA	chr22	21653316	21653336	+	ACUCUUUCCCUGUUGCACUAC	-0.0220039	0.975146	258.001	263.374	251.941	0.075413	-0.291779	0.770456	337.925	251.26	322.592	243.658	238.853	382.24	230.281	202.541	306.609	281.55	229.108	213.076	210.025	280.898	364.285	211.784	224.199	214.488	231.903	322.627	358.282	261.366	266.891	276.845	248.938	364.298	176.926	328.892	294.555	265.201	291.463	219.774	203.311	194.043	227.875
hsa-miR-199b-5p	miRNA	chr9	128244783	128244805	-	CCCAGUGUUUAGACUAUCUGUUC	0.0302197	0.975146	5.73223	5.76296	5.69757	0.10436	0.289572	0.772143	0.938679	5.26199	4.70938	6.60767	28.1003	6.92882	9.42671	7.82769	1.20239	7.58018	2.17164	8.59949	8.16764	1.48623	5.20407	3.32645	2.62528	3.54526	12.0327	11.8613	2.96101	1.04966	3.51172	1.55969	10.5931	6.84128	1.8494	1.0441	1.21216	0	5.93956	4.38087	1.20302	3.76783	8.76441
hsa-miR-7706	miRNA	chr15	85380639	85380662	+	UGAAGCGCCUGUGCUCUGCCGAGA	0.0239464	0.975146	116.534	112.186	121.438	0.082888	0.2889	0.772658	77.9104	124.972	136.572	53.6874	42.1504	123.564	129.281	82.1907	129.858	75.8018	123.784	88.8614	73.5088	159.027	135.306	53.2232	132.839	112.562	106.106	92.5179	133.245	92.3703	50.042	83.4433	117.281	86.3712	99.2513	169.144	145.459	123.76	95.4572	142.378	123.911	98.5916	70.1153
hsa-miR-32-5p	miRNA	chr9	109046272	109046293	-	UAUUGCACAUUACUAAGUUGCA	0.0304692	0.975146	24.2777	26.5489	21.7165	0.105814	0.287951	0.773384	4.6934	9.20848	8.24141	7.43363	42.1504	8.08362	20.2001	15.6554	7.21432	31.4036	22.8022	16.2435	29.1701	14.8623	31.2244	24.394	25.2027	43.4294	53.6001	54.5619	21.714	22.0429	107.107	54.5891	52.209	35.9167	42.5363	13.5733	37.577	26.5201	21.637	111.712	30.677	35.1664	24.8325
hsa-miR-92a-3p	miRNA	chrX	134169544	134169565	-	UAUUGCACUUGUCCCGGCCUGU	0.0174209	0.975146	446917	437673	457340	0.0612561	0.284394	0.776108	442432	362416	562147	518388	352265	484871	245788	327179	413636	340835	450687	504078	385430	318245	260396	195094	395847	384508	322175	411248	459934	423538	354706	379431	383380	472350	376236	601744	406444	397290	341459	412875	340981	364327	416829
hsa-miR-5010-3p	miRNA	chr17	42514267	42514288	+	UUUUGUGUCUCCCAUUCCCCAG	0.020946	0.975146	100.466	99.1475	101.953	0.0738538	0.283615	0.776706	155.821	103.924	101.252	112.33	56.2006	124.719	103.694	50.88	129.858	86.6306	83.6082	105.105	124.848	148.623	128.367	69.8555	82.9589	99.2672	95.1676	72.3538	143.115	122.81	93.9385	150.51	95.3381	125.709	61.0303	119.027	136.974	83.0963	81.4568	83.2366	79.3994	60.2853	113.937
hsa-miR-1273g-3p	miRNA	chr1	52940370	52940390	+	ACCACUGCACUCCAGCCUGAG	-0.028101	0.975146	16.2062	16.7629	15.5783	0.099102	-0.283556	0.776751	13.1415	6.57749	5.88672	18.1711	0	4.61921	4.04002	8.80615	22.8454	11.9117	24.9739	20.0655	15.1685	13.3761	6.93876	25.5028	23.6275	10.6358	28.4409	43.8867	18.753	9.44696	9.65723	16.3767	10.5931	21.379	20.3434	25.0584	8.48513	21.2161	14.8489	27.0154	10.2257	13.1874	23.3718
hsa-miR-127-3p	miRNA	chr14	100883035	100883056	+	UCGGAUCCGUCUGAGCUUGGCU	0.0292997	0.975146	51.8392	50.6243	53.2092	0.105941	0.276567	0.782113	30.0377	53.9354	27.0789	4.1298	28.1003	30.0249	68.6803	41.0953	54.1074	9.74595	70.5784	52.5524	52.5063	10.4036	60.7142	95.3583	59.8564	13.2947	43.7552	32.0254	136.206	19.9436	43.0185	109.958	136.197	35.9167	105.416	81.4398	111.519	72.4882	14.8489	26.2852	32.4816	44.586	45.2828
hsa-miR-342-5p	miRNA	chr14	100109673	100109693	+	AGGGGUGCUAUCUGUGAUUGA	0.0227979	0.975146	28.3719	28.269	28.4879	0.0829278	0.274913	0.783383	29.0991	24.9945	31.7883	23.9528	28.1003	35.7989	33.6668	25.44	44.4883	44.3982	34.7463	34.3979	18.6689	31.2109	22.551	29.9381	23.6275	40.7705	25.1592	29.6532	28.6231	33.5892	30.7275	26.5147	32.536	22.2342	16.0282	10.441	32.7284	22.9841	25.4553	29.936	19.8499	20.0951	21.911
hsa-miR-148a-5p	miRNA	chr7	25949960	25949981	-	AAAGUUCUGAGACACUCCGACU	0.0263243	0.975146	21.0477	20.3362	21.8501	0.0963947	0.273089	0.784785	15.9575	21.048	12.9508	9.08555	14.0501	12.7028	21.5468	17.6123	25.2501	19.4919	9.77239	17.199	16.3353	14.8623	17.3469	12.197	16.2768	23.9305	24.0654	22.5364	9.87002	6.29797	8.7793	14.0372	9.07982	11.9722	25.8916	14.6174	19.3946	26.5201	16.9702	20.4441	13.2332	19.4671	13.1466
hsa-miR-3940-3p	miRNA	chr19	6416434	6416455	-	CAGCCCGGAUCCCAGCCCACUU	0.0272603	0.975146	11.5471	11.0245	12.1364	0.100501	0.271244	0.786204	12.2028	14.4705	11.7734	4.95576	0	5.77402	5.38669	15.6554	16.8334	9.74595	14.1157	15.288	15.1685	11.8899	8.67345	2.21763	11.0262	9.74946	5.4694	10.6751	4.93501	10.4966	4.38965	4.67906	27.9961	32.4961	6.16468	12.5292	12.1216	8.84003	8.90934	14.6029	4.81209	6.27972	16.0681
hsa-miR-7-1-3p	miRNA	chr9	83969771	83969792	-	CAACAAAUCACAGUCUGCCAUA	-0.0270394	0.975146	13.4727	14.5366	12.273	0.0999588	-0.270505	0.786772	19.7123	19.7325	10.5961	19.823	14.0501	25.4057	22.8934	7.82769	25.2501	19.4919	3.25746	21.021	4.66722	14.8623	12.1428	16.6323	21.5273	15.0673	6.56328	17.7919	6.90902	17.8443	16.6807	24.955	12.8631	13.6826	12.3294	29.2348	8.48513	24.7521	9.33359	13.1426	13.2332	18.8392	11.6859
hsa-miR-4732-3p	miRNA	chr17	28861668	28861688	-	GCCCUGACCUGUCCUGUUCUG	0.0221932	0.975146	3318.67	3477.02	3140.1	0.0848848	0.26145	0.793745	3824.18	4091.2	5086.13	2781.83	3386.09	5325.95	3100.04	2547.91	5313.35	3012.58	2999.04	4168.84	2792.17	4026.2	3805.91	1645.48	2005.72	2168.81	1792.87	2680.65	4280.63	3605.59	2982.33	2424.53	3122.7	4068.85	2572.52	4890.57	4580.76	3035.67	2106.42	1870.63	1725.13	1776.53	4671.43
hsa-miR-1180-3p	miRNA	chr17	19344513	19344534	-	UUUCCGGCUCGCGUGGGUGUGU	0.0230842	0.975146	54.3	51.3107	57.6709	0.0893033	0.258492	0.796027	51.6274	39.4649	43.5617	18.9971	14.0501	42.7277	59.2536	23.4831	55.3098	31.4036	51.0336	34.3979	37.3378	66.8804	27.755	33.2645	57.2312	49.6336	44.8491	54.5619	95.7392	66.1287	76.3799	77.9844	104.418	85.5161	64.7291	38.6317	61.8202	30.0561	59.8199	76.6653	57.745	54.6336	37.9791
hsa-miR-766-3p	miRNA	chrX	119646763	119646784	-	ACUCCAGCCCCACAGCCUCAGC	-0.0257472	0.975146	8.91594	8.96645	8.85898	0.102879	-0.250265	0.802382	4.6934	13.155	20.0149	10.7375	14.0501	12.7028	8.08004	4.8923	7.21432	3.24865	1.08582	6.68849	23.3361	14.8623	12.1428	3.32645	9.97607	7.09051	0	2.37225	6.90902	9.44696	14.0469	10.138	11.3498	5.13096	6.78114	10.441	12.1216	3.53601	11.0306	6.57131	5.4136	1.88392	5.84294
hsa-miR-409-3p	miRNA	chr14	101065346	101065367	+	GAAUGUUGCUCGGUGAACCCCU	0.025843	0.975146	90.3158	89.16	91.6192	0.105	0.246123	0.805587	30.9764	96.0313	101.252	15.6932	0	71.5978	78.107	65.5569	91.3814	17.3261	121.612	321.047	58.3403	11.8899	83.2651	119.752	157.517	29.2484	48.1307	45.0728	151.011	30.4402	57.0654	78.7642	89.2849	25.6548	117.745	180.629	136.974	123.76	21.637	21.1742	31.8801	62.1692	122.702
hsa-miR-30e-5p	miRNA	chr1	40754371	40754392	+	UGUAAACAUCCUUGACUGGAAG	-0.0207517	0.975146	1566.2	1652.71	1468.65	0.0846765	-0.24507	0.806402	1140.5	1329.97	1203.25	634.337	2318.27	1259.89	2046.94	1856.14	1472.92	1848.48	1280.18	954.543	1244.98	1049.28	1137.96	1705.36	1391.4	1733.63	3896.4	1629.74	1562.42	1334.12	2438.01	2663.17	2236.66	1253.67	2387.58	984.587	2116.43	1287.11	1523.07	3963.23	3467.11	2709.07	1048.81
hsa-miR-324-5p	miRNA	chr17	7223342	7223364	-	CGCAUCCCCUAGGGCAUUGGUGU	0.0205672	0.975146	35.8035	35.5043	36.1408	0.0858152	0.239669	0.810587	26.283	35.5184	27.0789	37.1682	14.0501	34.6441	35.0135	21.5261	31.2621	47.6468	29.3172	21.021	19.8357	20.8072	32.9591	34.3733	51.4555	28.3621	22.9715	54.5619	54.2851	37.7878	78.1357	80.3239	55.9922	79.5299	38.8375	32.3671	25.4554	40.6641	33.0918	27.0154	20.4514	33.2825	40.9006
hsa_piR_005691	piRNA	Multiple	Multiple	Multiple	Multiple	UCUGAUGGUAGUUUGUGUUUCUGUGGG	0.0209916	0.975146	8.83702	9.52742	8.05849	0.0880768	0.238334	0.811622	16.8962	14.4705	5.88672	3.30384	28.1003	0	6.73336	6.84922	13.2263	12.9946	0	1.911	0	0	0	17.7411	0	7.97683	57.9757	61.6786	0	3.14899	2.63379	1.55969	0	20.5239	9.86348	3.1323	1.21216	1.76801	0.848509	21.1742	9.62417	11.9315	10.2251
hsa-miR-29a-3p	miRNA	chr7	130876748	130876769	-	UAGCACCAUCUGAAAUCGGUUA	0.020317	0.975146	65.7767	68.8205	62.3443	0.0853427	0.238064	0.811831	53.5047	90.7693	68.286	61.9469	84.3009	81.991	61.9469	123.286	55.3098	87.7135	53.2052	85.0394	101.512	57.963	86.7345	73.1819	64.5819	81.5409	80.9471	80.6567	39.4801	78.7247	101.84	76.4247	95.3381	59.0061	100.484	72.0429	48.4864	88.4003	53.456	78.8557	37.2937	79.7525	37.9791
hsa-miR-361-3p	miRNA	chrX	85903641	85903663	-	UCCCCCAGGUGUGAUUCUGAUUU	0.0132208	0.975146	219.647	218.288	221.181	0.0560976	0.235676	0.813684	268.462	207.849	233.114	219.705	70.2507	218.258	138.707	183.951	236.87	262.058	239.966	215.943	262.531	163.486	201.224	166.323	227.875	189.671	214.401	237.225	229.972	261.366	192.267	268.266	172.517	280.493	230.559	200.467	168.49	224.537	202.369	160.632	196.694	170.808	238.1
hsa-miR-548k	miRNA	chr11	70283986	70284007	+	AAAAGUACUUGCGGAUUUUGCU	0.0241917	0.975146	13.7958	14.5069	12.9939	0.103734	0.233209	0.815599	19.7123	14.4705	16.4828	3.30384	14.0501	9.23843	17.5067	26.4184	12.0239	10.8288	9.77239	11.466	8.16764	14.8623	8.67345	28.8292	14.7016	12.4084	28.4409	17.7919	20.727	11.5463	37.751	20.2759	31.0227	5.13096	22.1928	6.2646	33.9405	14.144	11.8791	14.6029	26.4665	15.0713	2.92147
hsa-miR-1249-3p	miRNA	chr22	45200958	45200979	-	ACGCCCUUCCCCCCCUUCUUCA	-0.024599	0.975146	5.41686	5.64886	5.15524	0.105631	-0.232877	0.815857	6.57075	13.155	3.53203	5.78171	0	3.46441	12.1201	1.95692	12.0239	0	4.34328	5.73299	10.5013	23.7797	3.46938	4.43527	7.87585	4.43157	1.09388	0	17.766	5.24831	0.87793	6.23875	8.32317	5.98612	1.8494	3.1323	13.3338	0	4.6668	1.46029	3.60906	1.88392	4.3822
hsa-let-7a-3p	miRNA	chr22	46112800	46112820	+	CUAUACAAUCUACUGUCUUUC	0.0245767	0.975146	8.00989	8.23897	7.75157	0.105739	0.232428	0.816205	2.81604	6.57749	5.88672	4.1298	0	26.5605	4.04002	9.78461	8.41671	9.74595	2.17164	5.73299	1.16681	0	5.20407	7.76172	2.62528	11.5221	14.2204	23.7225	10.857	8.3973	7.90137	7.01859	5.29656	17.1032	5.54821	5.2205	1.21216	5.30402	5.09105	5.84116	7.21813	7.53567	7.30367
hsa-miR-126-3p	miRNA	chr9	136670653	136670674	+	UCGUACCGUGAGUAAUAAUGCG	-0.0229624	0.975146	222.139	248.938	191.919	0.0994353	-0.230928	0.817371	270.34	180.223	180.134	152.802	266.953	125.874	347.442	343.44	185.168	422.324	332.261	234.097	325.539	325.485	204.693	424.677	202.147	230.442	342.385	389.05	289.192	347.438	664.593	554.469	562.949	171.887	414.266	161.836	357.588	279.345	175.641	279.646	250.83	205.347	176.749
hsa-miR-339-3p	miRNA	chr7	1022955	1022977	-	UGAGCGCCUCGACGACAGAGCCG	-0.0201427	0.975146	97.1248	90.4359	104.668	0.0878984	-0.22916	0.818745	63.8302	92.0848	93.0102	111.504	70.2507	120.1	102.347	108.609	73.3456	41.1495	90.1232	62.1074	52.5063	68.3667	126.632	54.332	77.7084	70.9051	108.294	69.9815	106.596	62.9797	108.863	90.4619	184.623	82.0954	103.567	127.38	59.3959	109.616	152.307	81.0462	75.1888	94.1958	99.3299
hsa-miR-6802-3p	miRNA	chr19	55239912	55239933	-	UUCACCCCUCUCACCUAAGCAG	-0.0237006	0.975146	5.19582	5.12358	5.27728	0.104435	-0.226942	0.820469	7.50943	1.3155	10.5961	8.25959	0	2.30961	1.34667	3.91384	8.41671	2.16577	8.68657	8.59949	5.83403	10.4036	3.46938	1.10882	7.35079	2.65894	6.56328	4.74451	7.89602	10.4966	3.51172	6.23875	3.02661	5.98612	4.93174	3.1323	9.69729	14.144	3.39403	5.84116	1.80453	2.51189	7.30367
hsa-miR-4286	miRNA	chr8	10666988	10667004	+	ACCCCACUCCUGGUACC	0.0224703	0.975146	7.60853	7.67022	7.53897	0.0993976	0.226065	0.821151	11.2642	6.57749	11.7734	3.30384	0	10.3932	5.38669	6.84922	14.4286	14.0775	4.34328	8.59949	7.00083	7.43116	5.20407	6.6529	5.25056	10.6358	4.37552	4.74451	16.779	6.29797	8.7793	3.11937	7.56652	11.1171	4.93174	4.1764	13.3338	15.9121	7.63658	2.92058	2.40604	3.76783	5.84294
hsa-miR-3613-5p	miRNA	chr13	49996465	49996486	-	UGUUGUACUUUUUUUUUUGUUC	0.0228744	0.975146	20.8939	22.5576	19.0178	0.103986	0.219976	0.82589	9.38679	31.5719	8.24141	2.47788	42.1504	1.1548	26.9335	39.1384	7.21432	17.3261	26.0597	16.2435	3.50042	14.8623	15.6122	11.0882	15.7517	7.97683	24.0654	29.6532	37.5061	38.8375	73.7461	82.6634	87.015	5.98612	60.4138	25.0584	53.3351	5.30402	11.8791	45.269	43.9103	17.5832	16.0681
hsa-miR-98-5p	miRNA	chrX	53556299	53556320	-	UGAGGUAGUAAGUUGUAUUGUU	0.0212564	0.975146	265.41	271.458	258.59	0.0966781	0.219868	0.825974	200.877	228.897	222.518	294.867	632.257	181.304	321.855	323.87	126.251	183.007	247.567	193.966	374.545	356.696	235.918	357.039	271.979	189.671	347.854	296.532	165.816	199.436	329.224	262.027	331.414	19.6687	287.274	221.349	372.133	355.369	289.341	352.66	461.96	332.825	143.152
hsa-miR-652-3p	miRNA	chrX	110055389	110055409	+	AAUGGCGCCACUAGGGUUGUG	-0.0150982	0.981748	1077.42	1031	1129.76	0.0721954	-0.20913	0.834347	804.448	693.267	812.368	963.894	857.059	692.882	661.216	1032.28	732.254	978.926	1716.68	1108.38	1078.13	1154.8	895.1	1154.28	1660.75	1364.92	1174.83	1074.63	1090.64	1006.63	1622.41	1374.08	1159.19	1460.61	1189.17	990.851	875.18	1324.24	1267.67	1262.42	722.414	970.217	931.949
hsa-miR-451b	miRNA	chr17	28861377	28861398	+	UAGCAAGAGAACCAUUACCAUU	0.0211211	0.985665	9.14759	7.89646	10.5584	0.104926	0.201295	0.840468	5.63208	9.20848	3.53203	5.78171	0	2.30961	12.1201	6.84922	14.4286	4.33153	7.60075	1.911	1.16681	4.4587	12.1428	8.87054	3.15034	3.54526	40.4736	17.7919	1.974	8.3973	7.90137	6.23875	6.05321	3.42064	1.8494	5.2205	7.27297	3.53601	4.24254	11.6823	16.8423	4.3958	4.3822
hsa-miR-151a-3p	miRNA	chr8	140732587	140732607	-	CUAGACUGAAGCUCCUUGAGG	-0.0142922	0.987133	2448.47	2402.04	2500.83	0.0728747	-0.196121	0.844516	1867.03	2181.1	3157.64	2495.22	2037.27	4190.78	2126.4	1545.97	1957.49	1680.63	2148.84	2267.4	2228.6	2220.43	2071.22	1595.59	2140.13	1519.14	1949.29	1560.94	2190.16	1656.37	1779.56	1488.72	2270.71	1941.21	1984.41	1763.49	2472.81	2627.26	2220.12	1526	2020.47	2022.7	2347.4
hsa-miR-126-5p	miRNA	chr9	136670616	136670636	+	CAUUAUUACUUUUGGUACGCG	0.0171403	0.990972	1123.96	1177.04	1064.11	0.100034	0.171345	0.863952	875.788	620.915	778.225	490.62	1011.61	482.708	1175.65	1607.61	709.408	1460.81	1370.31	862.815	1139.97	1107.24	719.897	1221.92	892.071	1395.06	2252.3	1727	861.653	1592.34	3084.17	3148.23	2061.12	814.113	1713.16	727.738	1369.74	997.155	1115.79	1877.93	1719.72	1569.93	688.006
hsa-miR-93-5p	miRNA	chr7	100093815	100093837	-	CAAAGUGCUGUUCGUGCAGGUAG	0.0167352	0.990972	5122.14	4997.68	5262.5	0.0979341	0.170882	0.864317	4097.33	3443.97	4616.37	2034.34	7460.63	1692.94	5264.14	5882.51	4154.25	6320.79	7318.43	3709.24	4415.19	5160.2	3151.93	9015.79	5387.08	5293.07	8208.48	5784.74	6271.41	4823.2	8850.41	8087.76	9457.39	9595.76	7847.02	2506.88	5995.35	4335.15	6331.57	6829.05	8769.42	4911.37	3279.35
hsa-miR-150-3p	miRNA	chr19	49500797	49500818	-	CUGGUACAGGCCUGGGGGACAG	0.0175234	0.990972	5.95596	5.58217	6.37748	0.10513	0.166682	0.86762	5.63208	1.3155	0	2.47788	0	2.30961	6.73336	6.84922	7.21432	1.08288	1.08582	1.911	7.00083	4.4587	6.93876	2.21763	3.15034	7.09051	4.37552	5.93064	1.974	7.34764	6.14551	4.67906	3.02661	2.56548	7.39761	5.2205	2.42432	0	6.78807	6.57131	7.81964	8.79161	4.3822
hsa-miR-125a-5p	miRNA	chr19	51693268	51693291	+	UCCCUGAGACCCUUUAACCUGUGA	-0.0140913	0.990972	347.832	349.079	346.426	0.087851	-0.1604	0.872566	312.58	432.799	416.78	345.251	463.655	279.462	267.988	458.898	328.252	392.004	270.369	493.037	625.408	307.65	418.06	476.791	322.385	365.162	347.854	387.864	253.66	329.594	402.092	244.091	247.425	413.898	340.29	474.022	379.406	594.05	392.435	274.535	214.739	142.55	368.105
hsa-miR-659-5p	miRNA	chr22	37847732	37847753	-	AGGACCUUCCCUGAACCAAGGA	-0.0166477	0.990972	5.09475	5.04564	5.15013	0.105681	-0.157528	0.874829	0.938679	0	3.53203	0	0	3.46441	1.34667	11.7415	6.01194	2.16577	13.0299	1.911	2.33361	8.91739	0	4.43527	4.72551	8.86314	3.28164	4.74451	4.93501	4.19865	2.63379	3.89922	3.02661	1.71032	4.31527	7.3087	1.21216	1.76801	3.81829	6.57131	6.01511	5.65175	8.76441
hsa-miR-1307-5p	miRNA	chr10	103394341	103394361	-	UCGACCGGACCUCGACCGGCU	0.0156697	0.990972	39.2962	39.9344	38.5767	0.100864	0.155354	0.876542	17.8349	42.0959	20.0149	14.0413	28.1003	15.0124	28.2801	38.16	46.8931	45.4811	28.2314	23.8875	29.1701	16.3486	13.8775	25.5028	63.0068	69.1325	71.1022	68.7954	55.2721	36.7382	45.6523	102.16	50.6957	66.7025	67.195	13.5733	23.0311	53.0402	53.0318	91.9983	46.9178	72.2168	29.2147
hsa-miR-625-3p	miRNA	chr14	65471153	65471174	+	GACUAUAGAACUUUCCCCCUCA	0.0149737	0.990972	20.6609	21.1686	20.0884	0.096748	0.15477	0.877003	41.3019	21.048	20.0149	23.9528	0	20.7865	18.8534	25.44	45.6907	20.5748	15.2015	12.4215	18.6689	17.8348	31.2244	5.54409	19.4271	16.84	8.75104	27.2809	28.6231	10.4966	14.9248	24.1752	20.4296	15.3929	20.3434	36.5435	36.3648	14.144	19.0914	17.5235	21.0529	12.5594	40.9006
hsa-miR-4746-5p	miRNA	chr19	4445987	4446009	+	CCGGUCCCAGGAGAACCUGCAGA	-0.0154883	0.990972	9.66989	9.77505	9.5513	0.101106	-0.153189	0.878249	2.81604	10.524	20.0149	9.91151	14.0501	16.1672	2.69335	0.978461	2.40477	7.58018	11.944	9.55498	15.1685	11.8899	6.93876	6.6529	14.1765	7.09051	4.37552	4.74451	11.844	3.14899	11.4131	4.67906	14.3764	7.69645	4.93174	8.3528	25.4554	8.84003	10.1821	6.57131	7.21813	14.4434	4.3822
hsa-miR-1227-3p	miRNA	chr19	2234062	2234081	-	CGUGCCACCCUUUUCCCCAG	-0.0159739	0.990972	5.39894	5.47511	5.31305	0.105673	-0.151163	0.879847	9.38679	6.57749	1.17734	3.30384	14.0501	3.46441	2.69335	4.8923	4.80955	0	9.77239	8.59949	5.83403	5.94493	8.67345	2.21763	2.62528	4.43157	5.4694	5.93064	8.88302	9.44696	5.26758	2.33953	3.78326	9.40677	3.69881	2.0882	10.9095	5.30402	8.48509	5.11102	2.40604	3.13986	7.30367
SNORD99	snoRNA	chr1	28614208	28614281	-	ACUGGUCCAGGAUGAAACCUAAUUUGAGUGGACAUCCAUGGAUGAGCAAUGCGGAUAUGGGACUGAGACCAGCU	-0.0157225	0.990972	14.7984	13.2549	16.5389	0.104361	-0.150655	0.880248	2.81604	5.26199	7.06407	3.30384	28.1003	20.7865	4.04002	2.93538	1.20239	3.24865	5.42911	5.73299	4.66722	4.4587	10.4081	2.21763	15.7517	31.021	12.0327	5.93064	4.93501	9.44696	0.87793	3.89922	3.78326	2.56548	4.31527	14.6174	1.21216	0	9.33359	16.0632	13.8347	12.5594	10.2251
hsa-miR-6868-3p	miRNA	chr17	76098019	76098039	-	UUCCUUCUGUUGUCUGUGCAG	0.0143317	0.990972	8.50189	8.58208	8.41146	0.0952474	0.150468	0.880395	1.87736	27.6255	0	0	0	0	12.1201	13.6984	9.6191	10.8288	3.25746	12.4215	12.8349	4.4587	0	0	7.35079	4.43157	5.4694	22.5364	9.87002	2.09932	0	3.89922	6.80987	10.2619	0.616468	0	13.3338	14.144	8.48509	2.92058	10.2257	0	29.2147
hsa-miR-30d-3p	miRNA	chr8	134804879	134804900	-	CUUUCAGUCAGAUGUUUGCUGC	-0.0155441	0.990972	7.53801	7.84016	7.19729	0.104265	-0.149083	0.881488	5.63208	22.3635	9.41876	2.47788	0	19.6317	2.69335	4.8923	6.01194	9.74595	14.1157	5.73299	4.66722	4.4587	5.20407	3.32645	5.25056	6.2042	8.75104	4.74451	5.92201	1.04966	5.26758	11.6977	9.07982	16.2481	6.16468	2.0882	3.63648	10.608	2.96978	6.57131	7.81964	8.16364	2.92147
hsa-miR-130b-3p	miRNA	chr22	21653354	21653375	+	CAGUGCAAUGAUGAAAGGGCAU	0.00875306	0.991908	300.851	281.958	322.156	0.0610405	0.143398	0.885976	233.731	206.533	319.06	280.826	351.254	324.5	220.854	297.452	179.156	249.063	332.261	269.451	296.369	358.182	263.673	303.816	365.439	275.644	283.315	212.317	271.426	235.124	274.792	272.165	305.687	323.251	153.5	262.069	215.765	265.201	394.556	293.519	248.424	276.308	172.367
hsa-miR-20a-5p	miRNA	chr13	91351072	91351094	+	UAAAGUGCUUAUAGUGCAGGUAG	-0.0147868	0.991908	81.3798	88.7236	73.0986	0.104937	-0.140911	0.88794	78.8491	68.4059	45.9164	54.5133	238.853	26.5605	107.734	64.5784	67.3337	109.371	44.5187	47.7749	71.1751	74.3116	55.5101	195.152	71.4077	75.3367	159.707	142.335	95.7392	103.917	237.041	174.685	231.535	158.205	206.517	59.5137	90.9121	61.8802	78.487	180.346	150.378	87.9161	40.9006
hsa-miR-616-5p	miRNA	chr12	57519223	57519244	-	ACUCAAAACCCUUCAGUGACUU	0.0105426	0.996845	26.9295	29.4649	24.0704	0.0855294	0.123263	0.901899	38.4858	48.6734	27.0789	50.3835	70.2507	32.3345	35.0135	19.5692	37.274	43.3153	24.9739	32.4869	28.0033	20.8072	29.4897	38.8086	27.3029	22.1579	14.2204	28.4671	19.74	29.3905	28.9717	27.2945	34.806	35.9167	28.974	44.8963	35.1527	31.8241	25.4553	19.7139	24.0604	19.4671	51.1257
hsa-miR-1273h-3p	miRNA	chr16	24203186	24203207	+	CUGCAGACUCGACCUCCCAGGC	-0.0124988	0.996845	7.19623	6.96846	7.45308	0.103928	-0.120264	0.904274	0	7.89299	4.70938	5.78171	0	4.61921	4.04002	7.82769	4.80955	10.8288	6.51493	15.288	4.66722	10.4036	1.73469	1.10882	6.30068	4.43157	7.65716	7.11676	5.92201	6.29797	7.90137	5.45891	3.78326	5.98612	2.46587	5.2205	2.42432	8.84003	6.36381	8.76175	4.81209	6.90769	1.46073
hsa-miR-505-3p	miRNA	chrX	139924160	139924181	-	CGUCAACACUUGCUGGUUUCCU	-0.012297	0.996845	5.53525	5.87029	5.15744	0.104157	-0.118062	0.906018	2.81604	10.524	5.88672	6.60767	0	4.61921	8.08004	9.78461	7.21432	3.24865	2.17164	2.8665	10.5013	2.97246	1.73469	7.76172	5.25056	8.86314	3.28164	14.2335	3.94801	10.4966	11.4131	6.23875	9.07982	6.84128	5.54821	4.1764	6.06081	1.76801	5.09105	2.19044	5.4136	3.76783	1.46073
hsa_piR_014275	piRNA	chr15	95118787	95118816	-	UGGGUGACAGAGUGAGACCAUCUCCAAAAA	-0.0116255	0.996845	5.28515	5.35406	5.20744	0.10374	-0.112064	0.910773	10.3255	10.524	9.41876	13.2153	0	3.46441	8.08004	1.95692	6.01194	3.24865	1.08582	8.59949	3.50042	5.94493	6.93876	5.54409	6.30068	4.43157	4.37552	4.74451	8.88302	13.6456	5.26758	5.45891	3.02661	3.42064	1.8494	2.0882	2.42432	14.144	2.54553	5.84116	4.81209	1.88392	4.3822
hsa-miR-423-3p	miRNA	chr17	30117131	30117153	+	AGCUCGGUCUGAGGCCCCUCAGU	0.0088426	0.996845	2137.94	2112.35	2166.79	0.080642	0.109653	0.912685	2497.83	2566.54	2776.18	2325.08	1615.77	2675.68	1575.61	1461.82	3240.43	1957.85	1578.78	2074.39	1697.7	1382.2	1824.89	932.515	1780.99	2050.93	2381.38	2766.05	2564.23	2012.2	1481.95	1751.53	1937.03	2303.8	2325.93	3431.96	2691	1771.54	1737.75	2012.28	2021.08	2270.12	1444.67
hsa_piR_020485	piRNA	Multiple	Multiple	Multiple	Multiple	GGGGAUGUAGCUCAGUGGUAGAGCGCAUGCU	-0.0107775	0.996845	11.2547	11.24	11.2712	0.105962	-0.101711	0.918986	18.7736	1.3155	21.1922	16.5192	0	18.4769	0	10.7631	4.80955	12.9946	8.68657	15.288	8.16764	1.48623	0	4.43527	5.77562	9.74946	7.65716	17.7919	0.987002	3.14899	2.63379	20.2759	5.29656	5.98612	6.78114	44.8963	10.9095	12.376	11.0306	5.84116	13.2332	3.13986	0
p-hsa-miR-99	novelmirna	chr2	43190625	43190645	-	CCUGCCCCUCAUCCAGCCCCA	-0.00996615	0.996845	11.9619	11.6667	12.2949	0.102052	-0.0976575	0.922204	21.5896	1.3155	14.1281	11.5634	0	10.3932	13.4667	4.8923	19.2382	11.9117	29.3172	16.2435	11.6681	11.8899	8.67345	4.43527	18.377	8.86314	3.28164	5.93064	27.6361	7.34764	12.291	12.4775	4.53991	13.6826	6.78114	22.9702	14.5459	10.608	15.2732	10.9522	4.21057	6.90769	11.6859
hsa-miR-27b-3p	miRNA	chr9	95085505	95085525	+	UUCACAGUGGCUAAGUUCUGC	-0.00780788	0.996845	674.79	697.409	649.284	0.0815172	-0.095782	0.923694	605.448	802.454	642.83	322.124	786.808	576.247	614.083	568.486	604.801	688.713	526.623	509.281	651.078	1203.85	686.937	626.482	420.57	712.597	740.557	590.691	444.151	595.158	651.424	634.013	845.18	583.22	697.225	527.271	1111.55	636.482	775.113	795.129	840.912	997.22	461.592
hsa-miR-6741-3p	miRNA	chr1	225922080	225922101	-	UCGGCUCUCUCCCUCACCCUAG	0.00840076	0.996845	39.4847	38.9282	40.1122	0.0880171	0.0954447	0.923962	33.7925	38.1494	56.5125	40.472	70.2507	41.5729	49.8269	34.2461	52.905	11.9117	44.5187	46.8194	18.6689	35.6696	36.4285	36.591	32.0284	23.0442	36.0981	39.1422	63.1681	47.2348	21.9482	22.6155	26.4828	29.9306	29.5904	43.8522	26.6675	35.3601	29.2735	37.2374	31.2786	23.8629	42.3613
hsa-miR-19a-3p	miRNA	chr13	91350939	91350961	+	UGUGCAAAUCUAUGCAAAACUGA	-0.00970542	0.996845	16.5491	18.5802	14.2588	0.104591	-0.0927936	0.926068	15.0189	35.5184	22.3695	13.2153	28.1003	13.8576	24.2401	12.72	32.4644	27.0721	15.2015	11.466	2.33361	0	15.6122	37.6998	11.0262	8.86314	27.347	23.7225	23.6881	19.9436	32.4834	49.1302	17.403	37.6271	28.974	4.1764	8.48513	8.84003	7.21232	29.2058	37.2937	16.9552	21.911
hsa-let-7f-5p	miRNA	chrX	53557246	53557267	-	UGAGGUAGUAGAUUGUAUAGUU	0.00884123	0.996845	19325.2	19888.9	18689.6	0.096175	0.0919286	0.926755	15706	14892.8	23304.4	16477.1	48725.9	13344.9	17781.5	22058.4	10173.4	16299.6	21121.4	22715.1	19797.2	27473	16838.6	18385.3	19699.1	16302.9	22240.8	14453	15529.5	14486.4	22322.2	16884.4	23042.3	2877.62	18617.9	16898.8	31501.6	20669.8	21604.7	23736.3	31222	23160.2	9886.25
hsa-miR-18a-5p	miRNA	chr13	91350756	91350778	+	UAAGGUGCAUCUAGUGCAGAUAG	-0.00803767	0.996845	8.31796	9.02916	7.51596	0.105579	-0.0761291	0.939316	1.87736	15.786	8.24141	4.1298	28.1003	2.30961	10.7734	10.7631	4.80955	8.66306	5.42911	6.68849	3.50042	7.43116	6.93876	12.197	6.82573	6.2042	19.6898	15.4197	16.779	16.7946	21.0703	24.1752	17.403	14.5377	9.24702	2.0882	10.9095	5.30402	8.06083	14.6029	18.0453	14.4434	8.76441
hsa-miR-142-5p	miRNA	chr17	58331283	58331303	-	CAUAAAGUAGAAAGCACUACU	0.00550375	0.996845	22908.8	24899.3	20664.2	0.0735939	0.0747855	0.940385	30432.9	31611.4	31436.3	27395.4	34212.1	19976.9	26446	28226.6	29827.6	25645.9	29515.9	30596	22387.5	22672.5	35196.9	24401.7	23124.5	25677.4	19663.6	22330	17598.2	21053.1	21196.7	33640.1	13995	22363.3	16597.8	20770.3	19557	29430.2	31580.2	22661.5	28944.7	26069.6	37134.8
hsa-miR-340-5p	miRNA	chr5	180015361	180015382	-	UUAUAAAGCAAUGAGACUGAUU	0.00717448	0.996845	39.9387	40.4219	39.3938	0.0970294	0.0739413	0.941057	11.2642	24.9945	18.8375	15.6932	28.1003	24.2509	43.0935	63.5999	30.0597	55.227	28.2314	25.7985	21.0025	20.8072	17.3469	41.0262	33.6036	53.1789	73.29	66.4231	35.5321	28.3409	53.5537	79.5441	52.9656	41.0477	63.4962	26.1025	27.8797	37.1281	20.7885	65.7131	57.1435	48.9818	24.8325
hsa-let-7c-5p	miRNA	chr21	16539838	16539859	+	UGAGGUAGUAGGUUGUAUGGUU	0.00743408	0.996845	8.97992	8.16281	9.90135	0.105728	0.0703135	0.943944	18.7736	9.20848	3.53203	10.7375	14.0501	3.46441	9.42671	8.80615	1.20239	1.08288	4.34328	18.1545	9.33445	2.97246	3.46938	6.6529	7.35079	4.43157	6.56328	1.18613	4.93501	6.29797	5.26758	4.67906	4.53991	3.42064	10.48	5.2205	2.42432	19.4481	9.75785	8.0316	19.8499	17.5832	5.84294
hsa-miR-15a-5p	miRNA	chr13	50049167	50049188	-	UAGCAGCACAUAAUGGUUUGUG	-0.00610531	0.996845	3136.84	3198.73	3067.05	0.0901315	-0.0677378	0.945994	1720.6	2148.21	2098.03	1757.64	3217.48	1173.28	2290.69	2599.77	1238.46	2955.19	3452.91	2851.21	3794.45	3810.7	2334.89	4553.91	3265.33	3982.21	5787.72	3658.02	1669.02	2504.49	4375.6	4105.88	3589.56	2816.9	2819.72	2524.63	2549.17	3417.56	4418.61	6236.17	5941.12	4468.65	2608.87
hsa_piR_020582	piRNA	Multiple	Multiple	Multiple	Multiple	GGUUCCAUGGUGUAAUGGUUAGCACUCUG	-0.00675385	0.996845	12.4939	12.3833	12.6186	0.100217	-0.0673924	0.946269	11.2642	2.631	11.7734	18.1711	0	8.08362	6.73336	11.7415	4.80955	17.3261	17.3731	16.2435	19.8357	4.4587	5.20407	11.0882	13.1264	17.7263	13.1266	9.48902	6.90902	9.44696	4.38965	10.138	7.56652	6.84128	5.54821	18.7938	2.42432	15.9121	14.8489	14.6029	7.21813	9.41958	5.84294
hsa-miR-1255a	miRNA	chr4	101330365	101330387	-	AGGAUGAGCAAAGAAAGUAGAUU	-0.00665468	0.996845	5.17519	5.15221	5.20111	0.10534	-0.0631733	0.949628	0.938679	2.631	5.88672	0.825959	0	11.548	10.7734	6.84922	3.60716	3.24865	6.51493	7.64399	0	0	12.1428	2.21763	4.72551	2.65894	5.4694	9.48902	2.96101	3.14899	2.63379	4.67906	1.5133	5.98612	3.69881	2.0882	2.42432	8.84003	6.78807	1.46029	6.61662	7.53567	7.30367
hsa-miR-210-3p	miRNA	chr11	568112	568133	-	CUGUGCGUGUGACAGCGGCUGA	-0.00573193	0.996845	121.793	116.999	127.2	0.0915279	-0.0626249	0.950065	92.9292	132.865	82.4141	28.9086	140.501	55.4306	165.641	145.791	138.275	118.034	146.586	87.9059	99.1785	129.302	102.347	148.581	112.887	165.741	192.523	85.4012	180.621	112.314	94.8164	205.099	132.414	117.157	113.43	69.9547	143.035	114.92	152.307	164.283	111.279	160.761	80.3404
hsa-miR-18a-3p	miRNA	chr13	91350797	91350819	+	ACUGCCCUAAGUGCUCCUUCUGG	-0.00512776	0.996845	421.46	438.666	402.057	0.0853514	-0.0600782	0.952093	765.024	568.295	659.313	539.351	477.705	747.158	453.829	308.215	775.54	336.777	356.149	545.59	299.869	429.521	563.774	271.66	346.012	287.166	177.209	313.138	740.252	352.687	314.299	367.306	312.497	407.056	392.073	675.533	640.021	293.489	299.524	277.455	321.207	315.87	467.435
hsa-miR-4646-3p	miRNA	chr6	31701029	31701049	-	AUUGUCCCUCUCCCUUCCCAG	-0.0055681	0.996845	9.37809	9.32721	9.43547	0.103584	-0.0537546	0.957131	11.2642	9.20848	8.24141	14.8673	0	10.3932	10.7734	3.91384	7.21432	4.33153	28.2314	11.466	16.3353	16.3486	6.93876	11.0882	11.0262	7.09051	6.56328	5.93064	23.6881	11.5463	6.14551	11.6977	6.05321	17.1032	7.39761	11.4851	12.1216	8.84003	14.8489	5.84116	9.62417	3.76783	10.2251
hsa-miR-3173-5p	miRNA	chr14	95137961	95137982	-	UGCCCUGCCUGUUUUCUCCUUU	-0.00482173	0.996845	62.0475	62.1354	61.9483	0.0921733	-0.0523116	0.95828	106.071	49.9889	78.8821	72.6844	42.1504	64.669	82.147	59.6861	101.001	58.4757	48.862	64.0184	43.1718	65.3942	65.9182	47.6791	60.3815	46.9747	49.2246	74.726	113.505	46.1851	46.5303	56.1487	37.0759	70.9783	54.8656	104.41	77.5783	38.8961	56.4258	58.4116	63.7601	40.8182	74.4975
hsa-miR-1273h-5p	miRNA	chr16	24203148	24203168	+	CUGGGAGGUCAAGGCUGCAGU	0.00438134	0.996845	11.6427	10.8022	12.5905	0.0921003	0.0475714	0.962058	12.2028	6.57749	4.70938	9.08555	0	10.3932	6.73336	5.87076	12.0239	11.9117	11.944	12.4215	11.6681	7.43116	8.67345	7.76172	11.0262	8.86314	9.84492	7.11676	2.96101	4.19865	7.90137	5.45891	6.80987	11.9722	14.7952	16.7056	7.27297	19.4481	9.33359	15.3331	13.2332	10.0476	14.6073
hsa-miR-30a-5p	miRNA	chr6	71403595	71403616	-	UGUAAACAUCCUCGACUGGAAG	0.0042223	0.996845	20.733	20.8992	20.5456	0.0955803	0.0441755	0.964765	12.2028	78.9299	4.70938	9.08555	0	19.6317	2.69335	10.7631	6.01194	92.045	6.51493	0.955498	9.33445	8.91739	19.0816	14.4146	9.45102	5.31789	10.9388	9.48902	4.93501	4.19865	9.65723	7.01859	11.3498	2.56548	16.0282	5.2205	12.1216	63.6482	60.2441	5.11102	15.0378	313.358	11.6859
hsa-miR-5701	miRNA	chr15	21951251	21951269	+	UUAUUGUCACGUUCUGAUU	-0.00453	0.996845	10.0085	8.12059	12.1374	0.105151	-0.0430807	0.965637	3.75472	1.3155	1.17734	3.30384	14.0501	5.77402	0	0.978461	0	1.08288	1.08582	4.77749	0	0	6.93876	1.10882	8.92596	10.6358	9.84492	4.74451	0	6.29797	3.51172	0	0.756652	0.855161	2.46587	6.2646	0	3.53601	9.75785	5.84116	11.4287	11.3035	5.84294
hsa-miR-323b-3p	miRNA	chr14	101056269	101056290	+	CCCAAUACACGGUCGACCUCUU	-0.00399035	0.996845	5.9938	6.42594	5.50649	0.0992532	-0.0402038	0.967931	3.75472	9.20848	7.06407	0.825959	0	1.1548	9.42671	6.84922	14.4286	1.08288	7.60075	23.8875	5.83403	0	8.67345	9.97935	6.82573	0.886314	3.28164	0	21.714	6.29797	7.02344	13.2573	4.53991	5.13096	11.7129	10.441	0	10.608	0	0.730146	0	3.13986	14.6073
hsa-miR-345-5p	miRNA	chr14	100307876	100307897	+	GCUGACUCCUAGUCCAGGGCUC	0.0025821	0.996845	246.152	250.289	241.486	0.0675492	0.0382254	0.969508	222.467	201.271	209.567	222.183	182.652	203.245	245.094	315.064	208.013	279.384	233.452	192.055	226.36	159.027	228.979	243.94	252.027	205.625	366.45	266.879	414.541	269.763	283.571	334.553	516.037	339.499	357.551	259.981	250.917	367.745	170.55	284.757	322.41	308.334	249.786
hsa-miR-1538	miRNA	chr16	69565808	69565830	-	CGGCCCGGGCUGCUGCUGUUCCU	0.00364264	0.996845	5.49407	5.21554	5.80814	0.10474	0.0347781	0.972257	5.63208	3.94649	9.41876	4.95576	0	2.30961	5.38669	4.8923	13.2263	3.24865	2.17164	4.77749	1.16681	2.97246	0	2.21763	2.62528	4.43157	3.28164	2.37225	8.88302	5.24831	3.51172	2.33953	6.80987	13.6826	6.78114	13.5733	4.84864	7.07202	3.39403	5.84116	7.21813	4.3958	5.84294
hsa-miR-18b-3p	miRNA	chrX	134170042	134170063	-	UGCCCUAAAUGCCCCUUCUGGC	-0.00256279	0.996845	22.6143	23.7886	21.2901	0.0981134	-0.0261207	0.979161	30.0377	32.8874	38.8524	21.4749	84.3009	27.7153	21.5468	15.6554	36.0716	11.9117	20.6306	31.5314	23.3361	25.2659	19.0816	17.7411	19.4271	24.8168	7.65716	17.7919	36.5191	22.0429	14.0469	24.1752	18.9163	25.6548	31.4399	36.5435	25.4554	24.7521	19.94	17.5235	11.4287	18.8392	48.2042
hsa-miR-451a	miRNA	chr17	28861403	28861424	-	AAACCGUUACCAUUACUGAGUU	0.00164419	0.996845	129117	138885	118102	0.086153	0.0190845	0.984774	130736	151631	111637	137963	122925	156610	127678	153922	135077	179781	186414	150345	170191	93964	213242	159493	148767	187494	142727	172347	107674	132476	162232	158847	124684	131464	127467	135587	113449	226680	125286	170838	103937	162944	202172
hsa-let-7d-3p	miRNA	chr9	94178895	94178916	+	CUAUACGACCUGCUGCCUUUCU	0.00156055	0.996845	294.602	292.007	297.528	0.0865417	0.0180324	0.985613	313.519	298.618	251.952	318.82	351.254	579.711	239.708	172.209	296.99	215.494	260.597	288.561	171.52	191.724	289.693	117.535	245.726	207.398	193.617	332.116	414.541	293.905	303.764	230.834	329.144	290.755	271.246	487.595	313.95	192.713	196.43	227.075	197.296	225.442	258.55
hsa-miR-486-5p	miRNA	chr8	41660444	41660465	+	UCCUGUACUGAGCUGCCCCGAG	0.00128082	0.996845	2.11604e+06	2.12802e+06	2.10254e+06	0.071558	0.017899	0.985719	1.79281e+06	2.52028e+06	2.44203e+06	1.61968e+06	2.08317e+06	2.57593e+06	1.92157e+06	1.78206e+06	2.41807e+06	1.60162e+06	1.77855e+06	1.96035e+06	2.85552e+06	4.0233e+06	3.0287e+06	1.24106e+06	1.56583e+06	2.28998e+06	1.6361e+06	1.69037e+06	2.23505e+06	2.00435e+06	1.21219e+06	1.82366e+06	1.87669e+06	2.16659e+06	1.26247e+06	2.52891e+06	2.60107e+06	2.51738e+06	1.41556e+06	1.90237e+06	1.31676e+06	1.61668e+06	2.75461e+06
hsa-miR-99a-5p	miRNA	chr21	16539101	16539122	+	AACCCGUAGAUCCGAUCUUGUG	0.00180196	0.996845	22.9996	23.7136	22.1943	0.105755	0.0170391	0.986405	50.6887	23.679	31.7883	23.1269	42.1504	23.0961	8.08004	10.7631	16.8334	14.0775	17.3731	37.2644	30.3369	56.4768	19.0816	9.97935	15.2266	29.2484	6.56328	27.2809	16.779	30.4402	20.1924	8.57828	16.6463	20.5239	29.5904	18.7938	8.48513	68.9522	26.3038	8.76175	21.6544	23.8629	36.5184
hsa-miR-148b-5p	miRNA	chr12	54337240	54337261	+	AAGUUCUGUUAUACACUCAGGC	0.00119674	0.996845	27.1065	26.8199	27.4296	0.0901502	0.0132749	0.989408	10.3255	34.2029	16.4828	28.0826	28.1003	55.4306	21.5468	24.4615	28.8573	15.1604	28.2314	24.843	35.0042	20.8072	24.2857	24.394	29.9282	20.3852	40.4736	30.8393	25.6621	14.6953	22.8262	25.7348	37.0759	11.9722	40.0704	33.4112	26.6675	24.7521	18.2429	37.2374	36.6922	30.1427	30.6754
hsa-miR-942-5p	miRNA	chr1	117094655	117094676	+	UCUUCUCUGUUUUGGCCAUGUG	0.000948328	0.996845	432.315	435.281	428.971	0.0859513	0.0110333	0.991197	357.637	440.692	465.051	683.894	379.354	698.656	445.749	331.698	637.265	276.135	436.5	454.817	254.364	396.824	395.509	272.769	357.563	376.684	373.013	594.25	626.746	455.553	330.979	308.818	356.383	627.688	306.384	574.255	344.254	380.121	268.129	382.596	268.274	309.59	709.917
hsa_piR_020813	piRNA	chr1	31213600	31213629	-	GUUCACUGAUGAGAGCAUUGUUCUGAGCCA	0.000683489	0.997653	11.7129	11.836	11.5741	0.10542	0.00648347	0.994827	15.0189	6.57749	10.5961	16.5192	14.0501	23.0961	16.1601	15.6554	18.0358	12.9946	8.68657	11.466	11.6681	8.91739	13.8775	24.394	6.30068	9.74946	3.28164	5.93064	0.987002	5.24831	10.5352	7.01859	7.56652	3.42064	4.93174	9.3969	9.69729	12.376	6.36381	8.0316	7.81964	5.02378	16.0681
hsa-miR-1304-3p	miRNA	chr11	93733691	93733712	-	UCUCACUGUAGCCUCGAACCCC	0.00017569	0.998403	116.075	116.717	115.351	0.0877799	0.00200148	0.998403	124.844	89.4538	154.232	97.4632	126.451	85.4554	84.8404	87.083	176.751	98.5423	92.2948	97.4608	84.01	101.064	131.836	39.9174	76.6582	104.585	68.9145	93.7041	117.453	119.661	59.6992	87.3425	65.0721	105.185	90.0043	143.042	117.58	91.9363	103.942	80.316	126.317	105.499	331.587
[truncated: 65 more columns]

## Sheet: classification
mature	structure	chromosome	start	stop	strand	sequence	MeanDecreaseGini	controls	treatments	MeanDecreaseAccuracy
hsa-miR-30d-5p	miRNA	chr8	134804919	134804940	-	UGUAAACAUCCCCGACUGGAAG	4.01123	0.018733	0.0227028	0.0204159
hsa-miR-451a	miRNA	chr17	28861403	28861424	-	AAACCGUUACCAUUACUGAGUU	3.64337	0.0195422	0.0196516	0.0194912
hsa-miR-4775	miRNA	chr2	207754816	207754837	+	UUAAUUUUUUGUUUCGGUCACU	3.26745	0.0195576	0.0155936	0.0176939
hsa-miR-502-3p	miRNA	chrX	50014649	50014670	+	AAUGCACCUGGGCAAGGAUUCA	3.21693	0.00853543	0.0155106	0.011568
hsa-miR-342-3p	miRNA	chr14	100109715	100109737	+	UCUCACACAGAAAUCGCACCCGU	2.82242	0.011555	0.0110155	0.0113083
p-hsa-miR-113	novelmirna	chr2	231550176	231550193	+	AGGAGUUCUGGGCUGUAG	2.79791	0.00948515	0.0181675	0.0132844
hsa-miR-181b-5p	miRNA	chr9	124693725	124693747	+	AACAUUCAUUGCUGUCGGUGGGU	2.7858	0.0154121	0.0129731	0.0143169
hsa-miR-576-5p	miRNA	chr4	109488713	109488734	+	AUUCUAAUUUCUCCACGUCUUU	2.63552	0.0150869	0.00505195	0.0106499
hsa-miR-25-3p	miRNA	chr7	100093571	100093592	-	CAUUGCACUUGUCUCGGUCUGA	2.34694	0.00626307	0.00574885	0.00608248
hsa-miR-30b-5p	miRNA	chr8	134800570	134800591	-	UGUAAACAUCCUACACUCAGCU	2.32129	0.00640569	0.00969077	0.00780095
hsa_piR_003324	piRNA	chr7	44588846	44588877	+	UCCAGACCCACACUCUGUCACGUCGGGAGAGC	2.31164	0.00422463	0.00777238	0.00577877
hsa-miR-186-5p	miRNA	chr1	71067681	71067702	-	CAAAGAAUUCUCCUUUUGGGCU	2.29651	0.0103608	0.000649967	0.00600297
hsa-miR-5701	miRNA	chr15	21951251	21951269	+	UUAUUGUCACGUUCUGAUU	2.24875	0.00935392	0.0132297	0.011007
hsa-miR-3196	miRNA	chr20	63238788	63238805	+	CGGGGCGGCAGGGGCCUC	2.2193	0.00662132	0.0152223	0.0103713
hsa-miR-10b-5p	miRNA	chr2	176150329	176150351	+	UACCCUGUAGAACCGAAUUUGUG	2.20601	0.00885667	0.00432676	0.00682162
p-hsa-miR-247	novelmirna	chr14	16057606	16057624	+	UGCCUGUCUGAGCGUCGCU	2.02725	0.00836452	0.00360581	0.00623519
p-hsa-miR-235-3__p-hsa-miR-235-2__p-hsa-miR-235-1	novelmirna		Multiple		Multiple	CUCGACACAAGGGUUUGU	1.93727	0.00698773	0.00560139	0.00636675
SNORD102	snoRNA	chr13	27255064	27255135	+	AGCUUAAUGAUGACUGUUUUUUUUGAUUGCUUGAAGCAAUGUGAAAAACACAUUUCACCGGCUCUGAAAGCU	1.90441	0.00249409	0.0117109	0.00653066

## Sheet: PD_classification_known_targets
miRNAs (known)	PD associated gene targets
hsa-miR-30d-5p	TP53,CASP3,SMAD1,SNAI1,EZH2,GPR78,RUNX2,SOCS1,BCL9,NOTCH1,ATG12,BECN1,PIK3R2
hsa-miR-451a	ABCB1,AKT1,MMP2,MMP9,BCL2,MYC,CPNE3,IL6R,IKBKB,MAPK1,IL6
hsa-miR-4775	NA
hsa-miR-502-3p	SET
hsa-miR-342-3p	BMP7,DNMT1,ID4,TAB3,MTDH,E2F1
hsa-miR-181b-5p	NLK,PLAG1,BCL2,TCL1A,CYLD,SIRT1,XIAP,MCL1,IGF1R,E2F1,PTEN,ATM,CREB1,RAP1B,MAP2K1,FOS,NFIA,HK2,HMGB1,BCL2L11,ELN
hsa-miR-576-5p	NA
hsa-miR-25-3p	BCL2L11,KLF4,CDKN1C,TP53,CDH1,PTEN,EZH2,RECK,ERBB2,TCEAL1,HAND2,RGS3
hsa-miR-30b-5p	CCNE2,SMAD1,BCL6,SOCS1,SNAI1,CAT,ATG12,RUNX2,DNMT1,ERG,BECN1,SERPINE1,DLL4,SIX1,BCL9,NOTCH1,MBNL1,MBNL2,PDGFRB,TP53,BCL2,MBNL3,EIF2S1,EIF5A2,RASAL2,CTHRC1,HOXA1
hsa-miR-186-5p	FGF2,NCSTN,ABCB1,SETD2,VEGFA,HIF1A,TWIST1,GJA1,XIAP,RELA,MAP3K2
hsa-miR-5701	NA
hsa-miR-3196	NA
hsa-miR-10b-5p	KLF4,PPARA,NCOR2,BCL2L11,TFAP2C,CDKN1A,SRSF1,TP53,NOTCH1,PAX6,TIAM1,PTEN,HOXB3,MBNL1,MBNL2,MBNL3,KL,ZEB1,PIK3CA,CREB1,AKT1
hsa-miR-22-5p	BSG,YWHAZ

## Sheet: PD_classification_novel_targets
miRNAs (novel)	Gene targets
p-hsa-miR-235-1/2/3	TMEM150C, ZFHX4, GJA1
p-hsa-miR-113	PAPOLA, CALCR, ZMYND11, PCNP, RTN4, SGMS1, BTBD7, OTX2, BCL7A, NAA15, NPAS2, SLC4A4, NSD2, KLHL28, RASAL2, RALGAPB, APOO, RHOH, CPEB4, TRIM66, CWF19L1, EPHA7, GAPT, DKK1, PAK4, IFNA8, CMKLR1, CSNK1G3, KRTAP1-1, NRM, PARPBP, RNF38, NRP1, OLFML3, AUTS2, MERTK, LRRC73, LSM5, SLC5A8, SETD2, OCIAD1, FAM163B, ERBB4, MOB3A, EPB41L4B, SNX22, AK3, TTL, SLC31A2, MGAT5, BTG2, EPSTI1, OGA, PTPRT, DNM1L, DDX6
p-hsa-miR-247	IQSEC3, WASL, PPL, ARHGAP28, QTRT2, YEATS4, CRY2, ARMH3, RBFOX2, GCNT4, CEP68, ADCYAP1, FAM118A, NAGA, ALS2CL, BPGM, PSD3, GATA5, JAG1, STK32A, KLF5, SLC12A1, EYA1, KLF12, FAM234B, SRP72, TRIM44, CLVS2, CD83, RTL9, SPG21, MAPT, TMEM151B, ATG13, TJP2, SOX4, TMEM144, RNF186, RPS6KC1, BHLHE41, STK35, NCKAP1L, SLC43A1, C21orf91, ANKS1A, AGO4, ZFP3, MICAL3, GPAT4, TAF10, UNC5A, DZIP1, HOMER2
