# Supplementary material for: SEAweb: the small RNA Expression Atlas web application
Source: Nucleic Acids Res. 2019 Oct 10;48(D1):D204–19. doi: 10.1093/nar/gkz869 (PMC6943056; doi:10.1093/nar/gkz869)
Supplement: gkz869_Supplemental_Files [file gkz869_supplemental_files.zip › Supplementary Table 4_Tissue Specificity_sRNAs.xlsx]

## Sheet: Healthy-disease-median(RPM)
	blood.plasma_GSE71008__192	skin_GSE57012__12	skin_GSE34137__30	blood.serum_GSE62290__3	liver_GSE57381__20	bone.marrow_GSE67630__12	serum_GSE53439__22	testis_GSE31616__14	skin_GSE53600__6	blood_GSE69825__59	semen_GSE21191__3	prefrontal.cortex_GSE64977__64	peripheral.blood_GSE69089__3	skin_GSE31037__67	colon_GSE66208__41	brain_GSE63501__16	blood.plasma_GSE52981__3	cornea_GSE81254__7	skin_GSE84193__27	prefrontal.cortex_GSE43335__4	breast_GSE29173__245	renal.cortex_GSE37616__33	bladder_GSE31616__20	embryo_GSE68189__3	skin_GSE72193__34	peripheral.blood_GSE37710__3	bone.marrow_GSE69089__3	blood.plasma_GSE45722__14	colon_GSE63119__50	brain_GSE39841__34	blood_GSE74162__23	placenta_GSE40819__14	lung_GSE62182__188	skin_GSE36236__24	tongue_GSE62809__13	prefrontal.cortex_GSE48552__12	lung_GSE56861__40	blood_GSE66650__3	breast_GSE68085__114	peripheral.blood_GSE72080__28	tonsil_GSE15229__21	prefrontal.cortex_GSE69825__4	blood_GSE46579__70	skin_GSE33665__30	serum_GSE59565__24	tonsil_GSE23090__6	blood_GSE32493__6	blood.plasma_GSE58410__23	prefrontal.cortex_GSE72962__29
SNORD121B	0	6.51176	0	0	30.3254	6.74898	0	10.5352	113.483	0	0	15.9663	23.7124	47.197	40.5962	0	0	40.4521	71.2624	18.8884	0	71.9123	3.77607	4.93173	5.319	0	8.25234	0	33.5805	11.0391	0	38.6418	0	0	37.1087	40.4328	23.0471	43.8247	35.0078	0	3.07177	84.1424	0	38.5518	0	33.1449	8.29242	0	22.8948
SNORD121A	0	0	0	0	15.2772	0	0	0	46.6751	0	0	0	10.3879	3.68495	70.5419	0	0	8.09042	99.6861	0	0	18.2816	0	0	0	0	3.2043	0	58.8495	4.81704	0	9.42241	0	0	4.48139	5.54275	4.50433	3.74959	12.1087	0	0	10.0086	0	4.98881	0	0	0	0	4.06369
hsa_piR_019287	0	0	0	0	0	0	0	0	0	0	36.4764	0	0	0	0	0	0	0	0	0	0	0	0	0	0	0	0	0	0	0	0	0	0	0	0	0	0	0	0	0	0	0	0	0	0	0	0	0	0
hsa_piR_019280	0	0	0	0	0	0	0	0	0	0	18.747	0	0	0	0	0	0	0	0	0	0	0	0	0	0	0	0	0	0	0	0	0	0	0	0	0	0	0	0	0	0	0	0	0	0	0	0	0	0
hsa_piR_019299	0	0	0	0	0	0	0	0	0	0	12.1588	0	0	0	0	0	0	0	0	0	0	0	0	0	0	0	0	0	0	0	0	0	0	0	0	0	0	0	0	0	0	0	0	0	0	0	0	0	0
hsa_piR_019295	0	0	0	0	0	0	0	0	0	0	36.4764	0	0	0	0	0	0	0	0	0	0	0	0	0	0	0	0	0	0	0	0	0	0	0	0	0	0	0	0	0	0	0	0	0	0	0	0	0	0
hsa_piR_009900	0	18.4814	3.8065	0	0	0	0	8.50274	0	0	36.4764	0	0	0	0	0	0	0	10.4923	0	0	0	3.28949	0	12.6775	0	0	0	5.76763	0	0	0	0	0	3.62269	0	0	0	0	0	0	0	0	0	0	3.86915	0	0	0
hsa_piR_009909	0	0	0	0	0	0	0	0	0	0	18.747	0	0	0	0	0	0	0	0	0	0	0	0	0	0	0	0	0	0	0	0	0	0	0	0	0	0	0	0	0	0	0	0	0	0	0	0	0	0
hsa_piR_009903	0	0	0	0	0	0	0	5.73093	0	0	0	0	0	0	0	0	0	0	0	0	0	0	0	0	0	0	0	0	0	0	0	0	0	0	0	0	0	0	0	0	0	0	0	0	0	6.41206	3.17431	0	0
hsa_piR_009901	0	85.4981	4.1914	4.65638	3.91822	0	0	20.301	8.26581	0	36.4764	4.01481	6.73634	4.40562	10.2103	0	0	0	25.581	0	0	3.08406	11.2697	10.2428	36.4101	0	6.65636	0	9.98683	0	0	5.36262	3.26545	9.34964	14.1911	0	0	13.8964	8.78246	0	9.2422	0	0	0	13.436	16.0219	10.3374	0	0
hsa_piR_010903	0	0	0	0	0	0	0	0	0	0	18.747	0	0	0	0	0	0	0	0	0	0	0	0	0	0	0	0	0	0	0	0	0	0	0	0	0	0	0	0	0	0	0	0	0	0	0	0	0	0
hsa_piR_009916	0	0	0	0	0	0	0	0	0	0	12.1588	0	0	0	0	0	0	0	0	0	0	0	0	0	0	0	0	0	0	0	0	0	0	0	0	0	0	0	0	0	0	0	0	0	0	0	3.66209	0	0
hsa_piR_009842	0	0	0	0	0	0	0	0	0	0	36.4764	0	0	0	0	0	0	0	0	0	0	0	0	0	0	0	0	0	0	0	0	0	0	0	0	0	0	0	0	0	0	0	0	0	0	0	0	0	0
hsa_piR_010839	0	0	0	0	0	0	0	0	0	0	0	0	0	0	0	0	0	0	0	0	0	0	0	0	0	0	0	4.20488	0	0	0	0	0	0	0	0	0	0	0	0	0	0	0	0	0	0	0	0	0
hsa_piR_022828	0	0	0	0	0	0	0	0	0	0	12.1588	0	0	0	0	0	0	0	0	0	0	0	0	0	0	0	0	0	0	0	0	0	0	0	0	0	0	0	0	0	0	0	0	0	0	0	0	0	0
hsa_piR_009855	0	0	0	0	0	0	0	0	0	0	224.098	0	0	0	0	0	0	0	0	0	0	0	0	0	0	0	0	0	0	0	0	0	0	0	0	0	0	0	0	0	0	0	0	0	0	0	0	0	0
hsa_piR_009856	0	0	0	0	0	0	0	0	0	0	36.4764	0	0	0	0	0	0	0	0	0	0	0	0	0	0	0	0	0	0	0	0	0	0	0	0	0	0	0	0	0	0	0	0	0	0	0	0	0	0
hsa_piR_009854	0	0	0	0	0	0	0	0	0	0	0	0	0	0	0	0	0	0	0	0	0	0	0	0	0	0	0	0	0	0	0	0	0	0	0	0	0	0	0	0	0	0	0	0	0	0	0	0	0
hsa_piR_010840	0	0	0	0	0	0	0	0	0	0	248.998	0	0	0	0	0	0	0	0	0	0	0	0	0	0	0	0	0	0	0	0	0	0	0	0	0	0	0	0	0	0	0	0	0	0	0	0	0	0
hsa_piR_010841	0	0	0	0	0	0	0	0	0	0	12.1588	0	0	0	0	0	0	0	0	0	0	0	0	0	0	0	0	0	0	0	0	0	0	0	0	0	0	0	0	0	0	0	0	0	0	0	0	0	0
hsa_piR_007203	0	0	0	0	0	0	0	0	0	0	18.747	0	0	0	0	0	0	0	0	0	0	0	0	0	0	0	0	0	0	0	0	0	0	0	0	0	0	0	0	0	0	0	0	0	0	0	0	0	0
hsa_piR_010852	0	0	0	0	0	0	0	0	0	0	12.1588	0	0	0	0	0	0	0	0	0	0	0	0	0	0	0	0	0	0	0	0	0	0	0	0	0	0	0	0	0	0	0	0	0	0	0	0	0	0
hsa_piR_010853	0	0	0	0	0	0	0	0	0	0	60.794	0	0	0	0	0	0	0	0	0	0	0	0	0	0	0	0	0	0	0	0	0	0	0	0	0	0	0	0	0	0	0	0	0	0	0	0	0	0
hsa_piR_022847	0	0	0	0	0	0	0	0	0	0	0	0	0	0	0	0	0	0	0	0	0	0	0	0	0	0	0	0	0	0	0	0	0	0	0	0	0	0	0	0	0	0	0	0	0	0	0	0	0
hsa_piR_007213	0	0	0	0	0	0	0	0	0	0	24.8998	0	0	0	0	0	0	0	0	0	0	0	0	0	0	0	0	0	0	0	0	0	0	0	0	0	0	0	0	0	0	0	0	0	0	0	0	0	0
hsa_piR_009801	0	0	0	0	0	0	0	0	0	0	18.747	0	0	0	0	0	0	0	0	0	0	0	0	0	0	0	0	0	0	0	0	0	0	0	0	0	0	0	0	0	0	0	0	0	0	0	0	0	0
hsa_piR_009811	0	0	0	0	0	0	0	0	0	0	0	0	0	0	0	0	0	0	0	0	0	0	0	0	0	0	0	0	0	0	0	0	0	0	0	0	0	0	0	0	0	0	0	0	0	0	0	0	0
hsa_piR_010800	0	0	0	0	0	0	0	0	0	0	37.4939	0	0	0	0	0	0	0	0	0	0	0	0	0	0	0	0	0	0	0	0	0	0	0	0	0	0	0	0	0	0	0	0	0	0	0	0	0	0
hsa_piR_009810	0	0	0	0	0	0	0	0	0	0	37.4939	0	0	0	0	0	0	0	0	0	0	0	0	0	0	0	0	0	0	0	0	0	0	0	0	0	0	0	0	0	0	0	0	0	0	0	0	0	0
hsa_piR_010814	0	0	0	0	0	0	0	0	0	0	36.4764	0	0	0	0	0	0	0	0	0	0	0	0	0	0	0	0	0	0	0	0	0	0	0	0	0	0	0	0	0	0	0	0	0	0	0	0	0	0
hsa_piR_022805	0	0	0	0	0	0	0	0	0	0	36.4764	0	0	0	0	0	0	0	0	0	0	0	0	0	0	0	0	0	0	0	0	0	0	0	0	0	0	0	0	0	0	0	0	0	0	0	0	0	0
hsa_piR_009826	0	0	0	0	0	0	0	0	0	0	12.1588	0	0	0	0	0	0	0	0	0	0	0	0	0	0	0	0	0	0	0	0	0	0	0	0	0	0	0	0	0	0	0	0	0	0	0	0	0	0
hsa_piR_010827	0	0	0	0	0	0	0	0	0	0	12.1588	0	0	0	0	0	0	0	0	0	0	0	0	0	0	0	0	0	0	0	0	0	0	0	0	0	0	0	0	0	0	0	0	0	0	0	0	0	0
hsa_piR_009839	0	0	0	0	0	0	0	0	0	0	49.7996	0	0	0	0	0	0	0	0	0	0	0	0	0	0	0	0	0	0	0	0	0	0	0	0	0	0	0	0	0	0	0	0	0	0	0	0	0	0
hsa_piR_007268	0	0	0	0	0	0	0	0	0	0	12.1588	0	0	0	0	0	0	0	0	0	0	0	0	0	0	0	0	0	0	0	0	0	0	0	0	0	0	0	0	0	0	0	0	0	0	0	0	0	0
hsa_piR_020244	3.8546	4.64109	0	0	0	0	0	0	0	0	412.433	0	0	0	0	0	0	0	0	0	0	0	0	0	0	0	0	0	0	0	0	0	0	0	0	0	0	0	0	0	0	0	0	0	25.3942	0	0	3.26125	0
hsa_piR_020249	0	0	0	0	0	0	0	0	0	0	49.7996	0	0	0	0	0	0	0	0	0	0	0	0	0	0	0	0	0	0	0	0	0	0	0	0	0	0	0	0	0	0	0	0	0	0	0	0	0	0
SNORA59B	0	0	0	0	0	0	0	3.49524	0	0	348.597	0	0	0	0	0	0	0	0	3.54854	0	0	3.46478	0	0	0	0	0	0	0	0	0	0	0	0	0	0	0	0	0	12.1409	0	0	12.794	3.91007	12.2492	0	0	0
hsa_piR_022891	0	0	0	0	0	0	0	0	0	0	12.1588	0	0	0	0	0	0	0	0	0	0	0	0	0	0	0	0	0	0	0	0	0	0	0	0	0	0	0	0	0	0	0	0	0	0	0	0	0	0
hsa_piR_007272	0	0	0	0	0	0	0	0	0	0	24.3176	0	0	0	0	0	0	0	0	0	0	0	0	0	0	0	0	0	0	0	0	0	0	0	0	0	0	0	0	0	0	0	0	0	0	0	0	0	0
hsa_piR_007271	0	0	0	0	0	0	0	0	0	0	0	0	0	0	0	0	0	0	0	0	0	0	0	0	0	0	0	0	0	0	0	0	0	0	0	0	0	0	0	0	0	0	0	0	0	0	0	0	0
hsa_piR_007274	0	0	0	0	0	0	0	0	0	0	0	0	0	0	0	0	0	0	0	0	0	0	0	0	0	0	0	0	0	0	0	0	0	0	13.491	0	0	0	0	0	0	0	0	0	0	0	0	0	0
hsa_piR_007270	0	0	0	0	0	0	0	0	0	0	18.747	0	0	0	0	0	0	0	0	0	0	0	0	0	0	0	0	0	0	0	0	0	0	0	0	0	0	0	0	0	0	0	0	0	0	0	0	0	0
hsa_piR_019258	0	0	0	0	0	0	0	0	0	0	24.3176	0	0	0	0	0	0	0	0	0	0	0	0	0	0	0	0	0	0	0	0	0	0	0	0	0	0	0	0	0	0	0	0	0	0	0	0	0	0
hsa_piR_020235	0	0	0	0	0	0	0	0	0	0	37.4939	0	0	0	0	0	0	0	0	0	0	0	0	0	0	0	0	0	0	0	0	0	0	0	0	0	0	0	0	0	0	0	0	0	0	0	0	0	0
hsa_piR_007288	0	0	0	0	0	0	0	0	0	0	24.3176	0	0	0	0	0	0	0	0	0	0	0	0	0	0	0	0	0	0	0	0	0	0	0	0	0	0	0	0	0	0	0	0	0	0	0	0	0	0
hsa_piR_019267	0	0	0	0	0	0	0	0	0	0	12.1588	0	0	0	0	0	0	0	0	0	0	0	0	0	0	0	0	0	0	0	0	0	0	0	0	0	0	0	0	0	0	0	0	0	0	0	0	0	0
hsa_piR_007294	0	0	0	6.51894	0	0	0	0	0	0	0	0	0	0	0	0	0	0	0	0	0	0	0	0	0	0	0	0	0	0	0	0	0	0	0	0	0	0	0	0	0	0	0	0	0	0	0	0	0
hsa_piR_007291	0	0	0	0	0	0	0	0	0	0	37.4939	0	0	0	0	0	0	0	0	0	0	0	0	0	0	0	0	0	0	0	0	0	0	0	0	0	0	0	0	0	0	0	0	0	0	0	0	0	0
hsa_piR_007220	0	0	0	0	0	0	0	0	0	0	12.1588	0	0	0	0	0	0	0	0	0	0	0	0	0	0	0	0	0	0	0	0	0	0	0	0	0	0	0	0	0	0	0	0	0	0	0	0	0	0
hsa_piR_019207	0	0	0	0	0	0	0	0	0	0	18.747	0	0	0	0	0	0	0	0	0	0	0	0	0	0	0	0	0	0	0	0	0	0	0	0	0	0	0	0	0	0	0	0	0	0	0	0	0	0
hsa_piR_022866	0	0	0	0	0	0	0	0	0	0	12.1588	0	0	0	0	0	0	0	0	0	0	0	0	0	0	0	0	0	0	0	0	0	0	0	4.53025	0	0	0	0	0	0	0	0	0	0	0	0	0	0
hsa_piR_019202	0	0	0	0	0	0	0	0	0	0	36.4764	0	0	0	0	0	0	0	0	0	0	0	0	0	0	0	0	0	0	0	0	0	0	0	0	0	0	0	0	0	0	0	0	0	0	0	0	0	0
hsa_piR_007229	0	0	0	0	0	0	0	0	0	0	24.8998	0	0	0	0	0	0	0	0	0	0	0	0	0	0	0	0	0	0	0	0	0	0	0	0	0	0	0	0	0	0	0	0	0	0	0	0	0	0
hsa_piR_020207	0	0	0	0	0	0	0	0	0	0	37.4939	0	0	0	0	0	0	0	0	0	0	0	0	0	0	0	0	0	0	0	0	0	0	0	0	0	0	0	0	0	0	0	0	0	0	0	0	0	0
hsa_piR_007228	0	0	0	0	0	0	0	0	0	0	18.747	0	0	0	0	0	0	0	0	0	0	0	0	0	0	0	0	0	0	0	0	0	0	0	0	0	0	0	0	0	0	0	0	0	0	0	0	0	0
hsa_piR_020205	0	0	0	0	0	0	0	0	0	0	24.8998	0	0	0	0	0	0	0	0	0	0	0	0	0	0	0	0	0	0	0	0	0	0	0	0	0	0	0	0	0	0	0	0	0	0	0	0	0	0
hsa_piR_010888	0	0	0	0	0	0	0	3.58342	0	0	12.1588	0	0	0	0	0	0	0	0	0	0	0	0	0	0	0	0	0	0	0	0	0	0	0	0	0	0	0	0	0	0	0	0	0	0	0	0	0	0
hsa_piR_009895	0	54.5473	0	0	0	0	0	17.6847	0	0	37.4939	0	0	3.69381	0	0	0	0	15.3182	0	0	0	13.3188	6.51402	15.5828	0	0	0	4.60274	0	0	0	0	0	10.0095	0	0	3.21649	5.43652	0	5.76375	0	0	0	7.88433	11.8766	6.23299	0	0
hsa_piR_009893	0	0	0	0	0	0	0	0	0	0	24.3176	0	0	0	0	0	0	0	0	0	0	0	0	0	0	0	0	0	0	0	0	0	0	0	0	0	0	0	0	0	0	0	0	0	0	0	0	0	0
hsa_piR_009894	0	0	0	0	0	0	0	4.41461	0	0	0	0	0	0	0	0	0	0	0	0	0	0	0	0	0	0	0	0	0	0	0	0	0	0	0	0	0	0	0	0	0	0	0	0	0	0	0	0	0
hsa_piR_007233	0	0	0	0	0	0	0	0	0	0	18.747	0	0	0	0	0	0	0	0	0	0	0	0	0	0	0	0	0	0	0	0	0	0	0	0	0	0	0	0	0	0	0	0	0	0	0	0	0	0
hsa_piR_022855	0	0	0	0	0	0	0	0	0	0	0	0	0	0	0	0	0	0	0	0	0	0	0	0	0	0	0	0	0	0	0	0	0	0	0	0	0	0	0	0	0	0	0	0	0	0	0	0	0
hsa_piR_019212	0	0	0	0	0	0	0	0	0	0	12.1588	0	0	0	0	0	0	0	0	0	0	0	0	0	0	0	0	0	0	0	0	0	0	0	0	0	0	0	0	0	0	0	0	0	0	0	0	0	0
RNU6-645P	0	0	0	0	0	0	0	0	0	0	12.1588	0	0	0	0	0	0	0	0	0	0	0	0	0	0	0	0	0	0	0	0	0	0	0	0	0	0	0	0	0	0	0	0	0	0	0	0	0	0
hsa_piR_007247	0	0	0	0	0	0	0	0	0	0	18.747	0	0	0	0	0	0	0	0	0	0	0	0	0	0	0	0	0	0	0	0	0	0	0	0	0	0	0	0	0	0	0	0	0	0	0	0	0	0
hsa_piR_007243	0	0	0	0	0	0	0	0	0	0	12.1588	0	0	0	0	0	0	0	0	0	0	0	0	0	0	0	0	0	0	0	0	0	0	0	0	0	0	0	0	0	0	0	0	0	0	0	0	0	0
hsa_piR_010894	0	114.326	153.047	8.90017	311.952	89.2716	56.2605	68.1386	66.8449	0	0	1445.75	33.9839	189.324	613.004	1395.79	64.2937	132.605	338.717	6168.13	164.339	8603.39	84.9608	53.4903	62.3674	41.9921	33.2066	0	1637.02	241.626	0	138.103	41.6719	437.839	405.516	1677.41	28.589	40.6082	438.363	8.26026	17.5386	518.751	0	184.581	57.0253	167.24	198.837	0	1783.12
hsa_piR_010898	0	0	0	0	0	0	0	0	0	0	60.794	0	0	0	0	0	0	0	0	0	0	0	0	0	0	0	0	0	0	0	0	0	0	0	0	0	0	0	0	0	0	0	0	0	0	0	0	0	0
hsa_piR_022888	0	0	0	0	0	0	0	0	0	0	60.794	0	0	0	0	0	0	0	0	0	0	0	0	0	0	0	0	0	0	0	0	0	0	0	0	0	0	0	0	0	0	0	0	0	0	0	0	0	0
hsa_piR_022881	0	0	0	0	0	0	0	0	0	0	12.1588	0	0	0	0	0	0	0	5.10177	0	0	0	0	0	0	0	0	0	0	0	0	0	0	0	0	0	0	0	0	0	0	0	0	0	0	0	0	0	0
hsa_piR_007252	0	0	0	0	0	0	0	0	0	0	37.4939	0	0	0	0	0	0	0	0	0	0	0	0	0	0	0	0	0	0	0	0	0	0	0	0	0	0	0	0	0	0	0	0	0	48.1221	0	0	0	0
hsa_piR_022876	0	0	0	0	0	0	0	0	0	0	36.4764	0	0	0	0	0	0	0	0	0	0	0	0	0	0	0	0	0	0	0	0	0	0	0	0	0	0	0	0	0	0	0	0	0	0	0	0	0	0
hsa_piR_022874	0	0	0	0	0	0	0	0	0	0	18.747	0	0	0	0	0	0	0	0	0	0	0	0	0	0	0	0	0	0	0	0	0	0	0	0	0	0	0	0	0	0	0	0	0	0	0	0	0	0
hsa_piR_019232	0	0	0	0	0	0	0	0	0	0	0	0	0	0	0	0	0	0	0	0	0	0	0	0	0	0	0	0	0	0	0	0	0	0	0	0	0	0	0	0	0	0	0	0	5.06986	0	0	0	0
hsa_piR_019235	0	0	0	0	0	0	0	0	0	0	49.7996	0	0	0	0	0	0	0	0	0	0	0	0	0	0	0	0	0	0	0	0	0	0	0	0	0	0	0	0	0	0	0	0	0	0	0	0	0	0
hsa_piR_019230	0	0	0	0	0	0	0	0	0	0	0	0	0	0	0	0	0	0	0	0	0	0	0	0	0	0	0	0	0	0	0	0	0	0	0	0	0	0	0	0	0	0	0	0	3.50688	0	0	0	0
hsa_piR_022879	0	0	0	0	0	0	0	0	0	0	24.8998	0	0	0	0	0	0	0	0	0	0	0	0	0	0	0	0	0	0	0	0	0	0	0	0	0	0	0	0	0	0	0	0	0	0	0	0	0	0
hsa_piR_020196	0	0	0	0	0	0	0	0	0	0	18.747	0	0	0	0	0	4.13398	0	0	0	0	0	0	0	0	0	0	0	0	0	0	0	0	0	0	0	0	0	0	0	0	0	0	0	51.9352	0	0	0	0
RNU6-667P	0	0	0	0	0	0	0	0	0	0	24.8998	0	0	0	0	0	0	0	0	0	0	0	0	0	0	0	0	0	0	0	0	0	0	0	0	0	0	0	0	0	0	0	0	0	0	0	0	0	0
hsa_piR_007183	0	0	0	0	0	0	0	0	0	0	12.1588	0	0	0	0	0	0	0	0	0	0	0	0	0	0	0	0	0	0	0	0	0	0	0	0	0	0	0	0	0	0	0	0	0	0	0	0	0	0
hsa_piR_020158	0	0	0	0	0	0	0	0	0	0	12.1588	0	0	0	0	0	0	0	0	0	0	0	0	0	0	0	0	0	0	0	0	0	0	0	0	0	0	0	0	0	0	0	0	0	0	0	0	0	0
hsa_piR_019179	0	4.80364	0	0	0	0	0	5.51399	0	0	0	3.56724	0	4.83621	5.75775	0	0	0	46.1359	0	0	4.11056	3.64643	6.81011	4.41735	0	0	0	19.5831	0	0	0	7.55384	0	5.99961	0	0	0	4.0859	0	0	0	0	0	3.92593	0	0	0	0
RNU6-661P	0	0	0	0	0	0	0	0	0	0	24.3176	0	0	0	0	0	0	0	0	0	0	0	0	0	0	0	0	0	0	0	0	0	0	0	0	0	0	0	0	0	0	0	0	0	0	0	0	0	0
hsa_piR_020185	0	0	0	316.634	0	0	0	0	0	0	149.399	0	0	0	0	0	0	0	0	0	0	0	0	0	0	0	0	0	0	0	0	0	0	0	0	0	0	0	0	0	0	0	0	0	74.711	0	0	0	0
hsa_piR_019181	0	0	0	0	0	0	0	0	0	0	12.1588	0	0	0	0	0	0	0	0	0	0	0	0	0	0	0	0	0	0	0	0	0	0	0	0	0	0	0	0	0	0	0	0	0	0	0	0	0	0
hsa_piR_019183	0	0	0	0	0	0	0	0	0	0	12.1588	0	0	0	0	0	0	0	0	0	0	0	0	0	0	0	0	0	0	0	0	0	0	0	0	0	0	0	0	0	0	0	0	0	0	0	0	0	0
hsa_piR_020170	0	0	0	0	0	0	0	0	0	0	37.4939	0	0	0	0	0	0	0	0	0	0	0	0	0	0	0	0	0	0	0	0	0	0	0	0	0	0	0	0	0	0	0	0	0	0	0	0	0	0
hsa_piR_020177	0	0	0	0	0	0	0	0	0	0	12.1588	0	0	0	0	0	0	0	0	0	0	0	0	0	0	0	0	0	0	0	0	0	0	0	0	0	0	0	0	0	0	0	0	0	0	0	0	0	0
hsa_piR_019195	0	0	0	0	0	0	0	0	0	0	12.1588	0	0	0	0	0	0	0	0	0	0	0	0	0	0	0	0	0	0	0	0	0	0	0	0	0	0	0	0	0	0	0	0	0	0	0	0	0	0
hsa_piR_019198	0	0	0	0	0	0	0	0	0	0	12.1588	0	0	0	0	0	0	0	0	0	0	0	0	0	0	0	0	0	0	0	0	0	0	0	0	0	0	0	0	0	0	0	0	0	0	0	0	0	0
hsa_piR_019194	0	0	0	0	0	0	0	0	0	0	12.1588	0	0	0	0	0	0	0	0	0	0	0	0	0	0	0	0	0	0	0	0	0	0	0	0	0	0	0	0	0	0	0	0	0	0	0	0	0	0
hsa_piR_010716	0	0	0	0	0	0	0	0	0	0	18.747	0	0	0	0	0	0	0	0	0	0	0	0	0	0	0	0	0	0	0	0	0	0	0	0	0	0	0	0	0	0	0	0	0	0	0	0	0	0
hsa_piR_010719	0	0	0	0	0	0	0	0	0	0	48.6352	0	0	0	0	0	0	0	0	0	0	0	0	0	0	0	0	0	0	0	0	0	0	0	0	0	0	0	0	0	0	0	0	0	0	0	0	0	0
hsa_piR_009728	0	0	0	0	0	0	0	0	0	0	18.747	0	0	0	0	0	0	0	0	0	0	0	0	0	0	0	0	0	0	0	0	0	0	0	0	0	0	0	0	0	0	0	0	0	0	0	0	0	0
hsa_piR_009735	0	0	0	0	0	0	0	0	0	0	99.5991	0	0	0	0	0	0	0	0	0	0	0	0	0	0	0	0	0	0	0	0	0	0	0	0	0	0	0	0	0	0	0	0	0	0	0	0	0	0
hsa_piR_010726	0	0	0	0	0	0	0	0	0	0	12.1588	0	0	0	0	0	0	0	0	0	0	0	0	0	0	0	0	0	0	0	0	0	0	0	0	0	0	0	0	0	0	0	0	0	0	0	0	0	0
hsa_piR_009731	0	0	0	0	0	0	0	0	0	0	12.1588	0	0	0	0	0	0	0	0	0	0	0	0	0	0	0	0	0	0	0	0	0	0	0	0	0	0	0	0	0	0	0	0	0	0	0	0	0	0
hsa_piR_009737	0	0	0	0	0	0	0	0	0	0	0	0	6.53288	0	0	0	0	0	4.12376	0	0	0	0	0	0	0	4.38919	0	0	0	0	0	0	0	0	0	0	6.43299	0	0	0	0	0	0	0	0	0	0	0
hsa_piR_009745	0	0	0	0	0	0	0	0	0	0	74.9878	0	0	0	0	0	0	0	0	0	0	0	0	0	0	0	0	0	0	0	0	0	0	0	0	0	0	0	0	0	0	0	0	0	0	0	0	0	0
hsa_piR_010738	0	0	0	0	0	0	0	0	0	0	0	0	0	0	0	0	0	0	0	0	0	0	0	0	0	0	0	0	10.1469	0	0	0	0	0	0	0	0	0	0	0	0	0	0	0	0	0	0	0	0
hsa_piR_022720	0	0	0	0	0	0	0	0	0	0	24.8998	0	0	0	0	0	0	0	0	0	0	0	0	0	0	0	0	0	0	0	0	0	0	0	0	0	0	0	0	0	0	0	0	0	0	0	0	0	0
hsa_piR_022728	0	0	0	0	0	0	0	0	0	0	24.8998	0	0	0	0	0	0	0	0	0	0	0	0	0	0	0	0	0	0	0	0	0	0	0	0	0	0	0	0	0	0	0	0	0	0	0	0	0	0
hsa_piR_009756	0	0	0	0	0	0	0	0	0	0	12.1588	0	0	0	0	0	0	0	0	0	0	0	0	0	0	0	0	0	0	0	0	0	0	0	0	0	0	0	0	0	0	0	0	0	0	0	0	0	0
hsa_piR_009754	0	0	0	0	0	0	0	0	0	0	0	0	0	0	0	0	0	0	0	0	0	5.22331	0	0	0	0	0	0	0	0	0	0	0	0	0	0	0	0	0	0	0	0	0	0	0	0	0	0	0
hsa_piR_009755	0	0	0	0	0	0	0	0	0	0	18.747	0	0	0	0	0	0	0	0	0	0	0	0	0	0	0	0	0	0	0	0	0	0	0	0	0	0	0	0	0	0	0	0	0	0	0	0	0	0
hsa_piR_022710	0	0	0	0	4.23669	0	0	0	10.4792	0	0	0	23.2208	0	0	0	0	0	3.63072	0	0	0	0	17.4507	0	0	17.6262	0	0	0	0	0	0	0	9.41531	0	0	0	0	0	0	0	0	0	0	0	0	0	0
hsa_piR_022713	0	0	0	4.65638	0	0	0	0	0	0	0	0	0	0	0	0	0	0	0	0	0	0	0	0	0	0	0	0	0	0	0	0	0	0	0	0	0	0	0	0	0	0	0	0	0	0	0	0	0
RNA5-8SP3	0	6.45549	4.50532	0	0	0	0	5.93318	6.4612	0	37.4939	0	0	8.00505	0	0	0	0	0	0	0	292.751	11.4551	0	5.45892	0	0	0	4.3235	0	0	0	3.40471	52.2435	38.8863	0	0	0	19.9229	0	0	5.56635	0	0	57.584	0	0	0	0
RNA5-8SP2	0	0	0	0	0	0	0	0	0	0	149.399	0	0	57.9858	0	0	0	0	42.6351	0	0	0	5.76097	0	0	0	0	0	0	0	0	0	0	0	13.7845	0	0	0	0	0	0	0	0	0	17.1529	0	0	0	0
RNA5-8SP4	0	5.47426	0	0	0	0	0	0	3.58146	0	112.482	0	0	4.1484	0	0	0	0	35.0397	0	0	12.3278	14.7979	0	0	0	0	0	0	0	0	0	0	0	28.8557	0	0	0	0	0	0	5.60079	0	0	6.03286	0	0	0	0
RNA5-8SP7	0	0	0	0	0	0	0	0	0	0	37.4939	0	0	0	0	0	0	0	0	0	0	0	0	0	0	0	0	0	0	0	0	0	0	0	0	0	0	0	0	0	0	0	0	0	0	0	0	0	0
RNA5-8SP6	0	0	0	0	0	0	0	46.3974	12.3247	0	468.674	0	0	36.4435	0	0	0	0	11.17	0	0	3.47597	31.229	0	0	0	0	0	6.01275	3.07421	0	0	7.69174	0	148.151	0	0	0	35.015	0	8.06925	0	0	4.57701	0	52.3588	3.43788	0	0
hsa_piR_009701	0	0	0	0	0	0	0	0	0	0	18.747	0	0	0	0	0	0	0	0	0	0	0	0	0	0	0	0	0	0	0	0	0	0	0	0	0	0	0	0	0	0	0	0	0	0	0	0	0	0
hsa_piR_010708	0	0	0	0	0	0	0	0	0	0	0	0	0	0	0	0	0	0	0	0	0	0	0	0	0	0	0	0	0	0	0	0	0	0	0	0	0	0	0	0	0	0	0	0	0	0	0	0	0
hsa_piR_007140	0	0	0	0	0	0	0	6.027	0	0	56.2409	0	0	0	0	0	0	0	8.01702	0	0	0	0	0	0	0	0	0	3.18552	0	0	0	0	0	3.48066	0	0	0	0	0	0	0	0	0	4.25167	0	5.79587	0	0
hsa_piR_022780	0	0	0	0	0	0	0	0	0	0	36.4764	0	0	0	0	0	0	0	0	0	0	0	0	0	0	0	0	0	0	0	0	0	0	0	0	0	0	0	0	0	0	0	0	0	0	0	0	0	0
hsa_piR_010794	0	0	0	0	0	0	0	0	0	0	24.3176	0	0	0	0	0	0	0	0	0	0	0	0	0	0	0	0	0	0	0	0	0	0	0	0	0	0	0	0	0	0	0	0	0	0	0	0	0	0
hsa_piR_010795	0	0	0	0	0	0	0	0	0	0	12.1588	0	0	0	0	0	0	0	0	0	0	0	0	0	0	0	0	0	0	0	0	0	0	0	0	0	0	0	0	0	0	0	0	0	0	0	0	0	0
hsa_piR_019126	0	0	0	0	0	0	0	0	0	0	18.747	0	0	0	0	0	0	0	0	0	0	0	0	0	0	0	0	0	0	0	0	0	0	0	0	0	0	0	0	0	0	0	0	0	0	0	0	0	0
hsa_piR_022787	0	0	0	0	0	0	0	0	0	0	24.8998	0	0	0	0	0	0	0	0	0	0	0	0	0	0	0	0	0	0	0	0	0	0	0	0	0	0	0	0	0	0	0	0	0	0	0	0	0	0
hsa_piR_010790	0	0	0	0	0	0	0	0	0	0	12.1588	0	0	0	0	0	0	0	0	0	0	0	0	0	0	0	0	0	0	0	0	0	0	0	0	0	0	0	0	0	0	0	0	0	0	0	0	0	0
hsa_piR_022782	0	0	0	0	0	0	0	0	0	0	37.4939	0	0	0	0	0	0	0	0	0	0	0	0	0	0	0	0	0	0	0	0	0	0	0	0	0	0	0	0	0	0	0	0	0	0	0	0	0	0
hsa_piR_010791	0	7.72052	0	0	0	0	0	0	0	0	0	0	0	0	0	0	15.4081	0	4.08142	0	0	0	0	0	0	0	0	0	0	0	0	0	0	0	0	0	0	0	0	0	0	0	0	0	0	0	0	0	0
hsa_piR_019121	0	0	0	0	0	0	0	0	0	0	36.4764	0	0	0	0	0	0	0	0	0	0	0	0	0	0	0	0	0	0	0	0	0	0	0	0	0	0	0	0	0	0	0	0	0	0	0	0	0	0
hsa_piR_022770	72.6669	0	0	60.598	0	0	18.6367	0	0	0	74.6993	6.97747	0	0	0	0	3.64191	0	0	0	0	11.3981	0	0	0	0	0	6.53386	0	0	0	0	0	0	8.95028	7.28764	0	0	0	0	0	20.9592	0	0	3.58434	0	6.81521	85.4579	7.76151
hsa_piR_007150	0	0	0	0	0	0	0	3.09483	0	0	0	0	0	0	0	0	0	0	0	0	0	0	0	0	0	0	4.10983	0	0	0	0	0	0	0	0	0	0	0	0	0	0	0	0	0	0	0	0	0	0
hsa_piR_007152	0	0	0	0	0	0	0	0	0	0	24.8998	0	0	0	0	0	0	0	0	0	0	0	0	0	0	0	0	0	0	0	0	0	0	0	0	0	0	0	0	0	0	0	0	0	0	0	0	0	0
hsa_piR_019138	0	0	0	0	0	0	0	0	0	0	18.747	0	0	0	0	0	0	0	0	0	0	0	0	0	0	0	0	0	0	0	0	0	0	0	0	0	0	0	0	0	0	0	0	0	0	0	0	0	0
hsa_piR_020113	0	0	0	0	0	0	0	0	0	0	24.3176	0	0	0	0	0	0	0	0	0	0	0	0	0	0	0	0	0	0	0	0	0	0	0	0	0	0	0	0	0	0	0	0	0	0	0	0	0	0
hsa_piR_019133	0	0	0	0	0	0	0	0	0	0	24.8998	0	0	0	0	0	0	0	0	0	0	0	0	0	0	0	0	0	0	0	0	0	0	0	0	0	0	0	0	0	0	0	0	0	0	0	0	0	0
hsa_piR_020111	0	0	0	0	0	0	0	0	0	0	12.1588	0	0	0	0	0	0	0	0	0	0	0	0	0	0	0	0	0	0	0	0	0	0	0	0	0	0	0	0	0	0	0	0	0	0	0	0	0	0
hsa_piR_019132	0	0	0	0	0	0	0	0	0	0	18.747	0	0	0	0	0	0	0	0	0	0	0	0	0	0	0	0	0	0	0	0	0	0	0	0	0	0	0	0	0	0	0	0	0	0	0	0	0	0
hsa_piR_007166	0	0	0	0	0	0	0	0	0	0	24.3176	0	0	0	0	0	0	0	0	0	0	0	0	0	0	0	0	0	0	0	0	0	0	0	0	0	0	0	0	0	0	0	0	0	0	0	0	0	0
hsa_piR_007163	0	0	0	0	0	0	0	0	0	0	0	0	0	0	0	0	0	0	0	0	0	0	0	0	0	0	0	0	0	0	0	0	0	0	0	0	0	0	0	0	0	0	0	0	0	0	0	0	0
hsa_piR_019144	0	0	0	0	0	0	0	0	0	0	74.9878	0	0	0	0	0	0	0	0	0	0	0	0	0	0	0	0	0	0	0	0	0	0	0	0	0	0	0	0	0	0	0	0	0	0	0	0	0	0
hsa_piR_020144	0	0	0	0	0	0	0	0	0	0	24.8998	0	0	0	0	0	0	0	0	0	0	0	0	0	0	0	0	0	0	0	0	0	0	0	0	0	0	0	0	0	0	0	0	0	0	0	0	0	0
hsa_piR_019146	0	0	0	0	0	0	0	0	0	0	24.8998	0	0	0	0	0	0	0	0	0	0	0	0	0	0	0	0	0	0	0	0	0	0	0	0	0	0	0	0	0	0	0	0	0	0	0	0	0	0
hsa_piR_020143	0	0	0	0	0	0	0	0	0	0	12.1588	0	0	0	0	0	0	0	0	0	0	0	0	0	0	0	0	0	0	0	0	0	0	0	0	0	0	0	0	0	0	0	0	0	0	0	0	0	0
hsa_piR_022798	0	0	0	0	0	0	0	0	0	0	49.7996	0	0	0	0	0	0	0	0	0	0	0	0	0	0	0	0	0	0	0	0	0	0	0	0	0	0	0	0	0	0	0	0	0	0	0	0	0	0
hsa_piR_022797	0	0	0	0	0	0	0	0	0	0	37.4939	0	0	0	0	0	0	0	0	0	0	0	0	0	0	0	0	0	0	0	0	0	0	0	0	0	0	0	0	0	0	0	0	0	0	0	0	0	0
hsa_piR_019156	0	0	0	0	0	0	0	0	0	0	12.1588	0	0	0	0	0	0	0	0	0	0	0	0	0	0	0	0	0	0	0	0	0	0	0	0	0	0	0	0	0	0	0	0	0	0	0	0	0	0
hsa_piR_022793	0	0	0	0	0	0	0	0	0	0	0	0	0	0	0	0	0	0	0	0	0	0	0	0	0	0	0	0	0	0	0	0	0	0	0	0	0	0	0	0	0	0	0	0	0	0	0	0	0
hsa_piR_022743	0	0	0	0	0	0	0	0	0	0	299.951	0	0	0	0	0	0	0	0	0	0	0	0	0	0	0	0	0	0	0	0	0	0	0	0	0	0	0	0	0	0	0	0	0	0	0	0	0	0
hsa_piR_009778	0	0	0	0	0	0	0	0	0	0	18.747	0	0	0	0	0	0	0	0	0	0	0	0	0	0	0	0	0	0	0	0	0	0	0	0	0	0	0	0	0	0	0	0	0	0	0	0	0	0
hsa_piR_007117	0	0	0	0	0	0	0	0	0	0	56.2409	0	0	0	0	0	0	0	0	0	0	0	0	0	0	0	0	0	0	0	0	0	0	0	0	0	0	0	0	0	0	0	0	0	0	0	0	0	0
hsa_piR_009775	0	0	0	0	0	0	0	0	0	0	12.1588	0	0	0	0	0	0	0	0	0	0	0	0	0	0	0	0	0	0	0	0	0	0	0	0	0	0	0	0	0	0	0	0	0	0	0	0	0	0
hsa_piR_022733	0	0	0	0	0	0	0	0	0	0	18.747	0	0	0	0	0	0	0	0	0	0	0	0	0	0	0	0	0	0	0	0	0	0	0	0	0	0	0	0	0	0	0	0	0	0	0	0	0	0
hsa_piR_022739	0	0	0	0	0	0	0	0	0	0	48.6352	0	0	0	0	0	0	0	0	0	0	0	0	0	0	0	0	0	0	0	0	0	0	0	0	0	0	0	0	0	0	0	0	0	0	0	0	0	0
hsa_piR_007119	0	0	0	0	0	0	0	0	0	0	24.8998	0	0	0	0	0	0	0	0	0	0	0	0	0	0	0	0	0	0	0	0	0	0	0	0	0	0	0	0	0	0	0	0	0	0	0	0	0	0
hsa_piR_007128	0	0	0	0	0	0	0	0	0	0	56.2409	0	0	0	0	0	0	0	0	0	0	0	0	0	0	0	0	0	0	0	0	0	0	0	0	0	0	0	0	0	0	0	0	0	0	0	0	0	0
hsa_piR_009785	0	0	0	0	0	0	0	0	0	0	48.6352	0	0	0	0	0	0	0	0	0	0	0	0	0	0	0	0	0	0	0	0	0	0	0	0	0	0	0	0	0	0	0	0	0	0	0	0	0	0
hsa_piR_009783	0	0	0	0	0	0	0	0	0	0	12.1588	0	0	0	0	0	0	0	0	0	0	0	0	0	0	0	0	0	0	0	0	0	0	0	0	0	0	0	0	0	0	0	0	0	0	0	0	0	0
hsa_piR_022765	0	0	0	0	0	0	0	0	0	0	12.1588	0	0	0	0	0	0	0	0	0	0	0	0	0	0	0	0	0	0	0	0	0	0	0	0	0	0	0	0	0	0	0	0	0	0	0	0	0	0
hsa_piR_019107	0	0	0	0	0	0	0	0	0	0	12.1588	0	0	0	0	0	0	0	0	0	0	0	0	0	0	0	0	0	0	0	0	0	0	0	0	0	0	0	0	0	0	0	0	0	0	0	0	0	0
hsa_piR_020103	0	0	0	0	0	0	0	0	0	0	121.588	0	0	0	0	0	0	0	0	0	0	0	0	0	0	0	0	0	0	0	0	0	0	0	0	0	0	0	0	0	0	0	0	0	0	0	0	0	0
SNORA18	0	0	0	0	0	0	0	0	0	0	24.3176	0	0	0	0	0	0	0	0	0	0	0	0	0	0	0	0	0	0	0	0	0	0	0	0	0	0	0	0	0	0	0	0	0	0	0	0	0	0
hsa_piR_019100	0	0	0	0	0	0	0	0	0	0	24.3176	0	0	0	0	0	0	0	0	0	0	0	0	0	0	0	0	0	0	0	0	0	0	0	0	0	0	0	0	0	0	0	0	0	0	0	0	0	0
SNORA19	0	0	0	0	0	0	0	0	0	0	24.8998	0	0	0	0	0	0	0	0	0	0	0	0	0	0	0	0	0	0	0	0	0	0	0	0	0	0	0	0	0	0	0	0	0	0	0	0	0	0
hsa_piR_022762	0	0	0	0	0	0	0	0	0	0	24.8998	0	0	0	0	0	0	0	0	0	0	0	0	0	0	0	0	0	0	0	0	0	0	0	0	0	0	0	0	0	0	0	0	0	0	0	0	0	0
hsa_piR_022761	0	0	0	0	0	0	0	0	0	0	12.1588	0	0	0	0	0	0	0	0	0	0	0	0	0	0	0	0	0	0	0	0	0	0	0	0	0	0	0	0	0	0	0	0	0	0	0	0	0	0
SNORA16	0	0	0	0	0	0	0	0	10.9779	0	0	0	0	5.90017	20.5676	0	0	0	5.15204	0	0	0	0	0	0	0	0	0	3.02081	0	0	0	0	0	4.79452	0	0	0	4.7849	0	0	5.56635	0	4.03157	0	0	0	0	0
SNORA17	0	0	0	0	0	0	0	3.64089	17.2211	0	12.1588	0	3.18969	18.2907	7.91995	0	0	12.1356	52.1424	6.37292	0	0	0	0	0	0	0	0	14.9241	0	0	0	0	134.995	45.5526	5.16883	0	9.9989	22.0036	0	0	6.42003	0	4.28002	0	0	0	0	0
SNORA14	0	6.84867	0	0	0	0	0	3.19191	6.23464	0	0	8.87289	0	8.46286	10.576	0	0	4.04521	22.9427	9.27329	0	17.4487	0	7.18078	3.12943	0	0	0	64.8086	0	0	0	0	0	18.6464	5.77822	0	12.1593	10.3727	0	0	7.58182	0	0	0	9.82827	3.42446	0	6.40491
SNORA15	0	0	0	0	0	0	0	0	8.35955	0	0	0	0	0	0	0	0	0	0	4.34055	0	0	0	0	0	0	0	0	8.43271	0	0	0	0	0	0	0	0	0	0	0	0	0	0	0	0	0	0	0	0
SNORA12	0	0	0	0	0	0	0	0	0	0	0	0	0	0	0	0	0	0	0	0	0	0	0	0	0	0	0	0	0	0	0	0	0	0	0	0	0	0	0	0	0	0	0	0	0	0	0	0	0
SNORA13	0	0	0	0	0	0	0	0	17.5751	0	0	0	0	6.50104	0	0	0	0	6.2708	0	0	0	0	0	0	0	0	0	8.18652	0	0	3.20036	0	0	28.887	0	0	5.2268	11.1362	0	0	4.20303	0	0	0	0	0	0	0
SNORA10	0	0	0	0	0	0	0	0	0	0	0	0	0	0	0	0	0	0	0	0	0	0	0	0	0	0	0	0	15.2942	0	0	0	0	0	7.19192	0	0	0	0	0	0	0	0	0	0	0	0	0	0
SNORA11	0	0	0	0	0	0	0	0	0	0	18.747	4.05915	0	0	0	0	0	0	0	3.45781	0	4.76948	0	0	0	0	0	0	0	0	0	0	0	0	0	0	0	0	0	0	0	6.12472	0	0	5.91232	0	0	0	0
hsa_piR_009799	0	0	0	0	0	0	0	3.65421	0	0	48.6352	0	0	0	0	0	0	0	0	0	0	0	0	0	0	0	0	0	0	0	0	0	0	0	0	0	0	0	0	0	0	0	0	0	0	0	0	0	0
hsa_piR_009796	0	0	0	0	0	0	0	0	0	0	18.747	0	0	0	0	0	0	0	0	0	0	0	0	0	0	0	0	0	0	0	0	0	0	0	0	0	0	0	0	0	0	0	0	0	0	0	0	0	0
hsa_piR_009794	0	0	0	3.33756	0	0	0	0	0	0	0	0	0	0	0	0	0	0	0	0	0	0	0	0	0	0	0	0	0	0	0	0	0	0	0	0	0	0	0	0	0	0	0	0	0	0	0	0	0
hsa_piR_009790	0	0	0	0	0	0	0	0	0	0	24.8998	0	0	0	0	0	0	0	0	0	0	0	0	0	0	0	0	0	0	0	0	0	0	0	0	0	0	0	0	0	0	0	0	0	0	0	0	0	0
hsa_piR_010784	0	0	0	0	0	0	0	0	0	0	124.499	0	0	0	0	0	0	0	0	0	0	0	0	0	0	0	0	0	0	0	0	0	0	0	0	0	0	0	0	0	0	0	0	0	0	0	0	0	0
hsa_piR_019112	0	0	0	0	0	0	0	0	0	0	97.2704	0	0	0	0	0	0	0	0	0	0	0	0	0	0	0	0	0	0	0	0	0	0	0	0	0	0	0	0	0	0	0	0	0	0	0	0	0	0
hsa_piR_019113	0	0	0	0	0	0	0	0	0	0	56.2409	0	0	0	0	0	0	0	0	0	0	0	0	0	0	0	0	0	0	0	0	0	0	0	0	0	0	0	0	0	0	0	0	0	0	0	0	0	0
hsa_piR_020087	0	0	0	0	0	0	0	0	0	0	18.747	0	0	0	0	0	0	0	0	0	0	0	0	0	0	0	0	0	0	0	0	0	0	0	0	0	0	0	0	0	0	0	0	0	0	0	0	0	0
hsa_piR_019085	0	0	0	0	0	0	0	0	0	0	74.6993	0	0	0	0	0	0	0	0	0	0	0	0	0	0	0	0	0	0	0	0	0	0	0	0	0	0	0	0	0	0	0	0	0	0	0	0	0	0
SNORA37	0	0	0	0	0	0	0	0	3.50359	0	0	0	0	3.77297	0	0	0	0	6.28306	0	0	4.61315	0	0	0	0	0	0	4.56742	0	0	0	0	31.9628	17.7397	0	0	0	6.42109	0	0	0	0	0	0	0	0	0	0
RNU6-678P	0	0	0	0	0	0	0	0	0	0	18.747	0	0	0	0	0	0	0	0	0	0	0	0	0	0	0	0	0	0	0	0	0	0	0	0	0	0	0	0	0	0	0	0	0	0	0	0	0	0
SNORA35	0	0	0	0	0	0	0	0	0	0	18.747	0	0	0	0	0	0	0	0	0	0	0	0	0	0	0	0	0	0	0	0	0	0	0	0	0	0	0	0	0	0	0	0	0	0	0	0	0	0
SNORA32	0	0	0	0	0	0	10.0352	0	0	0	12.1588	0	0	0	0	0	0	0	0	0	0	0	0	0	0	0	0	0	0	0	0	0	0	0	0	0	0	0	0	0	0	0	0	0	0	0	0	0	0
SNORA33	0	0	0	0	0	0	0	0	0	0	24.3176	0	0	0	0	0	0	0	0	0	0	0	0	0	0	0	0	0	0	0	0	0	0	0	0	0	0	0	0	0	0	0	0	0	0	0	0	0	0
SNORA31	0	0	0	0	0	0	0	0	0	0	18.747	0	0	6.91201	0	0	0	0	12.0214	8.57833	0	9.59037	0	0	0	0	0	0	56.8759	0	0	0	29.5786	0	14.0271	0	0	0	5.83488	0	0	4.47625	0	0	0	0	0	0	0
hsa_piR_019084	0	0	0	0	0	0	0	0	0	0	24.8998	0	0	0	0	0	0	0	0	0	0	0	0	0	0	0	0	0	0	0	0	0	0	0	0	0	0	0	0	0	0	0	0	0	0	0	0	0	0
SNORA2A	0	0	0	0	0	0	0	0	4.74708	0	0	0	0	8.66004	0	0	0	0	19.2497	0	0	0	0	0	0	0	0	0	6.00011	0	0	0	0	100.641	12.7856	0	0	0	9.681	0	0	3.73386	0	3.29556	16.1118	0	0	0	0
SNORA2B	0	0	0	3.72511	19.3432	6.2904	0	0	6.78037	0	0	24.2645	0	24.0131	3.57438	7.18481	0	17.3237	7.41553	219.597	0	83.9977	8.82335	0	0	0	0	0	50.0945	11.2265	0	0	8.50027	9.59513	8.10676	11.5979	0	3.4741	8.86913	0	3.24802	18.8957	0	37.8044	0	15.1917	5.39267	0	32.9864
SNORA29	35.8581	0	0	0	0	0	0	0	0	0	0	0	0	0	0	0	0	0	0	0	0	0	0	0	0	0	0	28.9939	0	0	0	0	0	0	0	0	0	0	0	0	0	0	0	0	0	0	0	37.2642	0
SNORA28	0	0	0	0	0	0	0	0	0	0	0	0	0	19.2907	9.79525	0	0	4.5119	11.599	10.468	0	0	4.1635	0	0	0	0	0	100.109	0	0	0	0	0	17.9746	0	0	0	19.9477	0	0	5.06818	0	3.28411	0	0	0	0	0
RNU6-677P	0	0	0	0	0	0	0	0	0	0	0	0	0	0	0	0	0	0	0	0	0	0	0	0	0	0	0	13.9069	0	0	0	0	0	0	0	0	0	0	0	0	0	0	0	0	6.83999	0	0	0	0
hsa_piR_019098	0	0	0	0	0	0	0	0	0	0	12.1588	0	0	0	0	0	0	0	0	0	0	0	0	0	0	0	0	0	0	0	0	0	0	0	0	0	0	0	0	0	0	0	0	0	0	0	0	0	0
SNORA23	0	0	0	0	0	0	0	0	11.7069	0	12.1588	0	0	9.27031	0	0	0	0	3.14153	0	0	0	0	0	0	0	0	0	78.3378	0	0	0	0	0	8.59035	0	0	0	6.83362	0	0	7.12562	0	0	0	0	0	0	0
SNORA24	0	0	0	0	0	0	0	0	0	0	0	0	0	0	0	0	0	0	0	0	0	0	0	0	0	0	0	0	0	0	0	0	0	0	0	0	0	0	0	0	0	0	0	0	0	0	0	0	0
SNORA21	0	0	0	0	0	0	0	0	18.3931	0	0	0	0	14.9967	5.21456	0	0	4.33094	5.62818	0	0	0	0	0	0	0	0	0	43.4367	0	0	0	0	11.4415	11.3326	0	0	0	8.28967	0	0	6.46595	0	4.59222	0	0	0	0	0
SNORA61	0	0	0	8.02032	11.406	5.63197	0	0	23.8264	3.06325	0	3.78587	19.6793	31.8083	27.7583	0	0	54.1428	15.8695	0	0	8.99558	8.09921	10.3632	4.5061	0	7.95394	0	10.0296	4.04084	0	15.2095	0	35.2762	120.343	3.88196	3.14369	63.9278	61.7896	0	0	7.74051	0	7.54081	0	4.69062	3.88829	0	0
SNORA60	0	0	0	0	6.01474	0	0	5.01232	6.15223	0	0	15.566	0	7.85999	9.7604	9.7441	0	12.9928	8.40612	12.761	0	49.3449	3.17585	0	5.75887	0	0	0	9.06396	3.50878	0	4.59234	4.22151	3.78693	42.9547	12.9589	0	6.24931	13.7953	0	0	7.5359	0	0	0	4.82133	0	0	16.6281
SNORA5B	0	0	0	0	0	0	0	0	0	0	0	0	0	0	0	0	0	0	0	3.61235	0	0	0	0	0	0	0	0	0	0	0	0	0	0	0	0	0	0	0	0	0	0	0	0	0	0	0	0	0
SNORA5C	0	0	0	0	0	0	0	3.31987	7.18948	0	0	0	7.11992	9.59678	5.9239	0	0	4.04521	5.43401	3.43056	0	5.81624	0	0	0	0	6.23035	0	13.7262	0	0	0	0	11.4417	7.77727	0	0	65.1393	29.565	0	0	0	0	0	0	0	0	0	0
SNORA5A	0	0	0	0	0	0	0	0	0	0	0	0	0	3.59289	0	0	0	0	0	0	0	0	0	0	0	0	0	0	0	0	0	0	0	0	0	0	0	0	0	0	0	0	0	0	0	0	0	0	0
SNORA58	3.53308	0	0	0	0	0	0	0	0	0	0	0	0	0	0	0	0	0	0	0	0	0	0	0	0	0	0	0	0	0	0	0	0	0	0	0	0	0	0	0	0	0	0	0	0	0	0	3.40278	0
SNORA56	0	7.37458	0	0	0	0	0	4.07869	0	0	60.794	0	0	0	0	0	0	0	0	0	0	0	3.49892	0	0	3.48536	0	0	6.55243	0	0	0	0	0	0	0	0	0	0	0	0	0	0	0	7.83079	0	0	0	0
SNORA57	0	0	0	4.65638	0	0	0	8.56829	9.76995	0	18.747	5.68005	0	17.7404	7.73315	0	0	0	7.12624	3.2603	0	12.3362	9.66143	8.346	3.26993	0	0	0	12.3581	0	0	0	0	48.4771	79.6406	3.33503	0	7.81672	32.0514	0	5.38141	10.0969	0	3.65712	0	14.2846	9.35863	0	0
SNORA54	0	0	28.9366	0	3.12162	0	5.24937	6.98839	24.5808	0	0	7.81662	0	27.4589	58.5912	7.71646	0	4.5119	25.0801	4.97333	0	8.99558	6.92341	0	10.9301	0	0	0	12.6059	0	0	20.3934	5.49414	207.381	83.3608	10.195	0	20.9072	47.0936	0	0	41.9349	0	0	0	0	0	0	8.47387
SNORA55	0	0	0	0	0	0	0	6.41496	5.93268	0	0	0	0	3.456	4.59164	0	0	0	7.73875	0	0	0	3.65625	0	0	0	0	0	36.0198	0	0	0	0	0	11.6224	0	0	0	7.21705	0	0	0	0	0	0	5.1774	0	0	0
SNORA52	0	0	0	0	0	0	0	0	0	0	0	0	0	3.01471	12.9604	0	0	0	26.4786	0	0	0	0	0	0	0	0	0	30.3393	0	0	10.3837	0	327.924	23.5005	0	0	0	12.2811	0	0	0	0	0	0	0	0	0	0
SNORA53	0	4.51651	0	0	0	0	0	0	0	0	18.747	0	0	6.51149	0	0	0	0	6.60045	0	0	7.83496	3.39324	0	0	0	0	0	27.6024	0	0	0	0	0	13.4557	0	0	0	7.03461	0	0	0	0	0	0	0	0	0	0
SNORA50	0	0	0	0	3.90568	0	4.95829	3.56074	40.5305	4.26891	0	8.65272	3.94968	8.30661	8.94408	0	0	8.40774	10.6623	0	0	47.2268	0	3.25701	0	0	6.16475	0	43.5421	0	5.15341	8.9763	0	0	249.315	0	0	10.0515	104.042	0	0	39.8171	0	0	4.39547	0	0	0	3.45971
SNORA51	0	0	0	5.56261	0	0	0	0	0	0	0	0	0	0	0	0	0	0	0	0	0	0	0	0	0	0	0	0	0	0	0	0	0	0	0	0	0	0	0	0	0	0	0	0	0	0	0	0	0
hsa_piR_020096	0	0	0	0	0	0	0	0	0	0	0	0	0	0	0	0	0	0	0	0	0	0	0	0	0	0	0	0	5.43121	0	0	0	0	0	0	0	0	0	0	0	0	0	0	0	0	0	0	0	0
hsa_piR_020097	0	0	0	0	0	0	0	4.12651	0	0	0	0	0	0	0	0	0	0	5.49992	0	0	0	0	0	3.51257	0	0	0	6.3808	0	0	0	0	0	3.73449	0	0	0	0	0	0	0	0	0	0	0	0	0	0
hsa_piR_020092	0	0	0	0	0	0	0	0	0	0	12.1588	0	0	0	0	0	0	0	0	0	0	0	0	0	0	0	0	0	0	0	0	0	0	0	0	0	0	0	0	0	0	0	0	0	0	0	0	0	0
SNORA49	0	0	0	0	0	0	0	0	9.86218	0	0	0	0	0	0	0	0	0	3.1589	0	0	0	0	0	0	0	0	0	0	0	0	0	0	0	6.43772	0	0	0	4.25331	0	0	6.56812	0	0	0	0	0	0	0
SNORA47	0	0	0	0	0	0	0	0	11.7799	0	109.429	0	0	0	0	0	0	0	6.12212	6.68932	0	0	3.79627	0	0	0	0	0	0	0	0	0	4.93037	9.86661	5.61082	0	0	0	5.04096	0	0	8.59419	0	4.25318	0	3.39364	0	0	0
SNORA48	0	0	4.29427	0	20.6694	19.6814	0	0	19.5926	3.07015	0	8.47992	44.8246	16.9527	37.913	0	0	52.5877	87.2368	4.05772	0	6.82065	0	33.4584	10.1999	0	32.2941	0	33.4659	6.74532	0	10.5814	5.65042	18.7041	88.2192	7.02734	3.18217	50.2577	28.6811	0	0	6.56812	0	8.41034	0	0	0	0	6.64775
SNORA43	0	25.885	4.67537	0	6.24108	0	0	7.96795	4.56937	0	0	6.06014	3.84211	7.12801	10.9592	3.22048	0	0	11.6183	0	0	22.7962	6.95423	14.0365	31.373	0	0	0	24.8406	4.32842	0	8.03354	3.37446	104.487	24.3238	3.16431	0	0	8.85212	0	5.47556	6.71166	0	0	0	7.73534	9.39162	0	3.65981
SNORA41	0	0	0	0	0	0	0	0	3.99482	0	0	0	0	4.0616	0	0	0	0	0	0	0	0	0	0	0	0	0	0	26.2631	0	0	0	0	0	11.4365	0	0	0	7.73104	0	0	0	0	0	0	0	0	0	0
SNORA84	0	0	0	0	0	0	0	0	5.8959	0	24.3176	0	0	0	0	0	0	0	5.58499	0	0	0	0	0	0	0	0	0	9.46541	0	0	0	0	0	11.9863	0	0	0	8.7938	0	0	0	0	0	0	0	0	0	0
SNORA81	0	0	0	0	0	0	0	0	0	0	0	0	0	0	0	0	0	0	0	0	0	0	0	0	0	0	0	0	0	0	0	0	0	0	0	0	0	0	0	0	0	0	0	0	0	0	0	0	0
SNORA7B	0	0	0	0	5.2498	0	0	0	22.2366	0	0	0	0	4.72385	7.91995	0	0	12.1356	50.6536	0	0	8.22112	0	0	0	0	4.28698	0	6.82354	0	0	8.954	0	0	56.9098	5.15055	156.483	0	18.0247	0	0	6.30226	0	6.03764	0	0	0	0	0
SNORA7A	0	0	0	0	20.8581	4.38031	0	0	41.7906	0	0	7.84292	67.8701	42.7724	27.7992	0	0	83.3959	54.2279	3.57439	0	7.67937	0	7.58727	0	0	39.5926	0	17.9221	11.5157	0	10.4702	0	0	19.3321	6.15613	30.8044	231.028	81.1257	0	0	7.56534	0	21.5395	0	0	0	0	6.54137
hsa_piR_019045	0	0	0	0	0	0	0	0	0	0	18.747	0	0	0	0	0	0	0	0	0	0	0	0	0	0	0	0	0	0	0	0	0	0	0	0	0	0	0	0	0	0	0	0	0	0	0	0	0	0
hsa_piR_019042	0	0	0	0	0	0	0	0	0	0	18.747	0	0	0	0	0	0	0	0	0	0	0	0	0	0	0	0	0	0	0	0	0	0	0	0	0	0	0	0	0	0	0	0	0	0	0	0	0	0
SNORA78	0	0	0	0	0	0	0	0	0	0	0	0	0	8.74099	0	0	0	0	0	0	0	0	0	0	0	0	0	0	9.68075	0	0	0	0	0	4.65774	0	0	0	5.48406	0	0	0	0	0	0	0	0	0	0
SNORA79	0	0	0	0	0	0	0	0	8.54434	0	48.6352	0	0	7.12758	0	0	0	0	4.58853	0	0	0	0	0	0	0	0	0	0	0	0	0	0	65.2418	22.0425	0	0	0	23.8657	0	0	0	0	3.84909	0	3.35779	0	0	0
SNORA76	0	0	0	0	0	0	0	0	0	0	0	0	0	0	0	0	0	0	0	0	0	0	0	0	0	0	0	0	0	0	0	0	0	0	0	0	0	0	0	0	0	0	0	0	0	0	0	0	0
SNORA75	0	0	0	0	0	0	0	0	0	0	48.6352	0	0	0	0	0	0	0	0	0	0	0	0	0	0	0	0	0	0	0	0	0	0	0	0	0	0	0	0	0	0	0	0	0	0	0	0	0	0
SNORA73	0	40.4733	26.1769	3.72511	0	0	0	60.872	228.371	0	0	0	0	36.0826	13.3519	4.60707	0	0	130.855	9.99821	9.32755	27.0827	17.3375	3.44677	34.6047	0	11.2976	0	126	6.6425	0	3.48995	5.71656	21.7137	103.505	0	0	0	59.3372	0	9.80608	20.9003	0	13.1278	0	6.26328	5.01576	0	0
SNORA71	0	0	0	0	0	0	0	0	0	0	0	0	0	0	0	0	0	0	0	0	0	0	0	0	0	0	0	0	0	0	0	0	0	0	0	0	0	0	0	0	0	0	0	0	5.10814	0	0	0	0
hsa_piR_007077	0	0	0	0	0	0	0	0	0	0	18.747	0	0	0	0	0	0	0	0	0	0	0	0	0	0	0	0	0	0	0	0	0	0	0	0	0	0	0	0	0	0	0	0	0	0	0	0	0	0
hsa_piR_007073	0	0	0	0	0	0	0	0	0	0	24.3176	0	0	0	0	0	0	0	0	0	0	0	0	0	0	0	0	0	0	0	0	0	0	0	0	0	0	0	0	0	0	0	0	0	0	0	0	0	0
hsa_piR_022690	0	0	0	0	0	0	0	0	0	0	262.457	0	0	0	0	0	0	0	0	0	0	0	0	0	0	0	0	0	0	0	0	0	0	0	12.6973	0	0	0	0	0	0	0	0	0	0	0	0	0	0
SNORA69	0	0	0	0	0	0	0	0	3.02499	0	0	0	0	0	20.1033	0	0	0	3.48378	0	0	0	0	0	0	0	0	0	16.1812	0	0	3.43954	0	0	17.0784	3.49501	0	0	11.0281	0	0	3.4262	0	0	0	0	0	0	0
SNORA67	0	0	0	0	0	0	0	0	0	0	0	0	0	0	0	0	0	0	4.06181	0	0	0	0	0	0	0	3.57839	0	0	0	0	0	0	0	11.2216	0	0	0	0	0	0	0	0	0	0	0	0	0	0
SNORA68	0	0	0	0	0	0	0	3.41414	7.63666	0	0	9.13971	0	14.3651	6.97171	0	0	0	10.3124	0	0	17.4487	3.22478	3.44677	0	0	0	0	49.7754	0	0	8.96962	6.44953	5.34205	56.4105	3.90315	0	0	22.2145	0	0	0	0	0	0	3.4587	0	0	0
SNORA65	0	0	0	3.33756	26.0964	6.44475	0	3.98859	44.5361	0	0	14.9567	44.8283	128.297	48.2479	3.42616	10.7483	60.6331	149.802	48.8158	8.41241	19.9783	3.77904	6.89355	4.92315	0	31.9408	0	147.963	19.5077	0	34.4987	8.24865	17.1089	165.92	10.7587	17.1646	92.4898	209.317	0	0	4.20303	0	43.4953	0	0	0	0	13.9261
SNORA66	0	0	5.56412	3.72511	0	0	0	6.40151	27.1321	0	0	0	0	14.7154	0	0	0	0	18.4269	0	0	6.16584	5.30703	3.15954	4.84815	0	3.40124	0	39.434	0	0	4.74203	0	0	72.1391	0	0	7.81672	40.7961	0	0	15.8006	0	0	0	0	0	3.10003	0
SNORA64	0	0	0	0	0	0	0	0	0	0	281.204	0	0	0	10.0013	0	0	0	0	0	0	0	0	0	0	0	0	0	8.48223	0	0	7.51373	0	0	14.7834	3.98527	0	0	3.46125	0	0	0	0	0	9.86415	0	0	0	0
hsa_piR_007089	0	0	0	0	0	0	0	0	0	0	93.7348	0	0	0	0	0	0	0	0	0	0	0	0	0	0	0	0	0	0	0	0	0	0	0	0	0	0	0	0	0	0	0	0	0	0	0	0	0	0
hsa_piR_020063	0	0	0	0	0	0	0	0	0	0	74.9878	0	0	0	0	0	0	0	0	0	0	0	0	0	0	0	0	0	0	0	0	0	0	0	0	0	0	0	0	0	0	0	0	0	0	0	0	0	0
hsa_piR_019068	30.6678	87.2143	18.7633	77.5297	0	8.71883	0	0	55.1768	0	1799.71	0	0	73.5434	10.0181	8.60185	0	0	89.4246	0	14.4251	0	52.8742	73.5966	124.712	0	0	10.8425	298.187	7.27527	0	5.86734	0	53.2491	112.376	4.58041	0	3.74959	50.7872	0	4.30513	84.5107	0	14.5147	13.1899	0	0	30.5209	0
hsa_piR_007096	0	0	0	0	0	0	0	0	0	0	12.1588	0	0	0	0	0	0	0	0	0	0	0	0	0	0	0	0	0	0	0	0	0	0	0	0	0	0	0	0	0	0	0	0	0	0	0	0	0	0
hsa_piR_020057	0	0	0	0	0	0	0	0	0	0	18.747	0	0	0	0	0	0	0	0	0	0	0	0	0	0	0	0	0	0	0	0	0	0	0	0	0	0	0	0	0	0	0	0	0	0	0	0	0	0
hsa_piR_020055	0	0	0	0	0	0	0	0	0	0	18.747	0	0	0	0	0	0	0	0	0	0	0	0	0	0	0	0	0	0	0	0	0	0	0	0	0	0	0	0	0	0	0	0	0	0	0	0	0	0
hsa_piR_019071	0	0	0	0	0	0	0	0	0	0	12.1588	0	0	0	0	0	0	0	0	0	0	0	0	0	0	0	0	0	0	0	0	0	0	0	0	0	0	0	0	0	0	0	0	0	0	0	0	0	0
hsa_piR_019072	0	0	0	0	0	0	0	0	0	0	0	0	0	0	0	0	0	0	0	0	0	0	0	0	0	0	0	0	0	0	0	0	0	0	0	0	0	0	0	0	0	0	0	0	0	0	0	0	0
SNORA80E	0	0	0	0	11.4198	0	6.5261	0	76.2623	0	0	14.0128	7.11502	15.7145	68.6903	0	0	14.7339	30.6572	9.20671	0	8.99558	0	3.734	0	0	9.5837	0	7.1241	0	0	34.5804	0	8.62285	3.73449	6.5585	7.29539	37.3466	12.0466	0	0	18.9068	0	17.263	0	0	0	0	8.96814
SNORA80A	0	0	0	0	0	0	0	0	0	0	0	0	0	0	0	0	0	0	0	0	0	0	0	0	0	0	0	0	0	0	0	0	0	0	6.71271	0	0	0	0	0	0	0	0	0	0	0	0	0	0
SNORA80B	0	0	0	0	0	0	0	0	0	0	0	0	0	0	0	0	0	0	0	0	0	0	0	0	0	0	0	0	5.65331	0	0	0	0	0	5.97518	0	0	0	0	0	0	0	0	0	0	4.45163	0	0	0
snoZ278	0	0	0	4.65638	0	0	0	0	0	0	24.3176	0	0	0	0	0	0	0	0	0	0	0	0	0	0	0	0	0	0	0	0	0	0	0	0	0	0	0	0	0	0	0	0	0	0	0	0	0	0
hsa_piR_009605	0	0	0	0	0	0	0	0	0	0	0	0	0	0	0	0	0	0	0	0	0	0	0	0	0	0	0	0	0	0	0	0	0	0	0	0	0	0	0	0	0	0	0	0	0	0	0	0	0
hsa_piR_009613	0	0	0	0	0	0	0	0	0	0	24.3176	0	0	0	0	0	0	0	0	0	0	0	0	0	0	0	0	0	0	0	0	0	0	0	0	0	0	0	0	0	0	0	0	0	0	0	0	0	0
hsa_piR_009614	0	0	0	0	0	0	0	0	0	0	24.8998	0	0	0	0	0	0	0	0	0	0	0	0	0	0	0	0	0	0	0	0	0	0	0	0	0	0	0	0	0	0	0	0	0	0	0	0	0	0
hsa_piR_010614	0	0	0	0	0	0	0	0	0	0	12.1588	0	0	0	0	0	0	0	0	0	0	0	0	0	0	0	0	0	0	0	0	0	0	0	0	0	0	0	0	0	0	0	0	0	0	0	0	0	0
hsa_piR_010610	0	0	0	7.45021	0	0	0	0	0	0	0	0	0	0	0	0	0	0	0	0	0	0	0	0	0	0	0	0	0	0	0	0	0	0	0	0	0	0	0	0	0	0	0	0	0	0	0	0	0
hsa_piR_010611	0	0	0	0	0	0	0	0	0	0	0	0	0	0	0	0	0	0	0	0	0	0	0	0	0	3.51684	0	0	0	0	0	0	0	0	0	0	0	0	0	0	0	0	0	0	0	0	0	0	0
hsa_piR_022602	0	0	0	0	0	0	0	0	0	0	24.3176	0	0	0	0	0	0	0	0	0	0	0	0	0	0	0	0	0	0	0	0	0	0	0	0	0	0	0	0	0	0	0	0	0	0	0	0	0	0
hsa_piR_009628	0	0	0	0	0	0	0	0	0	0	99.5991	0	0	0	0	0	0	0	0	0	0	0	0	0	0	0	0	0	0	0	0	0	0	0	0	0	0	0	0	0	0	0	0	0	0	0	0	0	0
hsa_piR_022604	0	0	0	0	0	0	0	0	0	0	72.9528	0	0	0	0	0	0	0	0	0	0	0	0	0	0	0	0	0	0	0	0	0	0	0	0	0	0	0	0	0	0	0	0	0	0	0	0	0	0
hsa_piR_022603	0	0	0	0	0	0	0	0	0	0	0	0	0	0	0	0	0	0	0	0	0	0	0	0	0	0	0	0	0	0	0	0	0	0	0	0	0	0	0	0	0	0	0	0	0	0	0	0	0
hsa_piR_009634	0	0	0	0	0	0	0	0	0	0	24.3176	0	0	0	0	0	0	0	0	0	0	0	0	0	0	0	0	0	0	0	0	0	0	0	0	0	0	0	0	0	0	0	0	0	0	0	0	0	0
U1	6.3804	0	0	0	0	0	0	0	0	0	12.1588	0	0	0	5.47749	0	0	0	3.55409	0	0	0	0	0	0	0	0	0	0	0	0	0	0	0	0	0	0	3.4741	0	0	0	6.42003	0	0	0	17.0865	0	5.24284	0
U2	0	0	0	0	0	0	0	0	0	0	149.976	0	0	0	0	0	0	0	0	0	0	0	0	0	0	0	0	0	0	0	0	0	0	0	0	0	0	0	0	0	0	0	0	0	0	0	0	0	0
U3	0	0	0	0	0	0	0	0	0	0	12.1588	0	0	0	0	0	0	0	0	0	0	0	0	0	0	0	0	0	0	0	0	0	0	0	0	0	0	0	0	0	0	0	0	0	0	0	0	0	0
U6	0	0	0	0	3.88116	0	0	0	6.97238	0	0	3.62711	0	0	9.53932	0	0	0	4.80701	0	0	0	0	0	0	0	0	0	0	0	0	12.3155	0	0	0	7.58725	0	0	0	0	0	24.9986	0	6.4023	0	27.8964	0	0	4.98203
hsa_piR_009684	0	0	0	0	0	0	0	0	0	0	0	0	0	0	0	0	0	0	0	0	0	0	0	0	0	0	0	0	0	0	0	0	0	0	0	0	0	0	0	0	0	0	0	0	0	0	0	0	0
hsa_piR_009680	0	0	0	0	0	0	0	0	0	0	12.1588	0	0	0	0	0	0	0	0	0	0	0	0	0	0	0	0	0	0	0	0	0	0	0	0	0	0	0	0	0	0	0	0	0	0	0	0	0	0
hsa_piR_019006	0	0	0	0	0	0	0	0	0	0	12.1588	0	0	0	0	0	0	0	0	0	0	0	0	0	0	0	0	0	0	0	0	0	0	0	0	0	0	0	0	0	0	0	0	0	0	0	0	0	0
hsa_piR_020002	0	0	0	0	0	0	0	0	0	0	48.6352	0	0	0	0	0	0	0	0	0	0	0	0	0	0	0	0	0	0	0	0	0	0	0	0	0	0	0	0	0	0	0	0	0	0	0	0	0	0
hsa_piR_020000	0	0	0	0	0	0	0	0	0	0	12.1588	0	0	0	0	0	0	0	0	0	0	0	0	0	0	0	0	0	0	0	0	0	0	0	0	0	0	0	0	0	0	0	0	0	0	0	0	0	0
hsa_piR_022661	0	0	0	0	0	0	0	0	0	0	0	0	0	0	0	0	0	0	0	0	0	0	0	0	0	0	0	0	0	0	0	0	0	0	0	0	0	0	0	0	0	0	0	0	0	0	0	0	0
hsa_piR_020008	0	12.1525	3.05905	10.0127	19.7048	27.2002	0	8.11712	9.71284	0	93.7348	19.6216	15.7177	33.5643	66.5021	0	3.22169	12.6116	111.481	4.40039	0	21.7821	46.6071	36.4189	14.4324	0	23.7378	0	264.742	6.28496	0	6.20227	9.5327	104.922	140.133	34.0132	0	9.55377	38.4589	0	3.17006	64.6446	0	11.1163	9.53166	31.0695	45.5761	0	28.8836
hsa_piR_009698	0	0	0	0	0	0	0	0	0	0	12.1588	0	0	0	0	0	0	0	0	0	0	0	0	0	0	0	0	0	0	0	0	0	0	0	0	0	0	0	0	0	0	0	0	0	0	0	0	0	0
hsa_piR_010682	0	0	0	0	0	0	0	0	0	0	149.976	0	0	0	0	0	0	0	0	0	0	0	0	0	0	0	0	0	0	0	0	0	0	0	0	0	0	0	0	0	0	0	0	0	0	0	0	0	0
hsa_piR_007032	0	0	0	0	0	0	0	0	0	0	12.1588	0	0	0	0	0	0	0	0	0	0	0	0	0	0	0	0	0	0	0	0	0	0	0	0	0	0	0	0	0	0	0	0	0	0	0	0	0	0
hsa_piR_009692	0	0	0	0	0	0	0	0	0	0	48.6352	0	0	0	0	0	0	0	0	0	0	0	0	0	0	0	0	0	0	0	0	0	0	0	0	0	0	0	0	0	0	0	0	0	0	0	0	0	0
hsa_piR_007031	0	0	0	0	0	0	0	0	0	0	56.2409	0	0	0	0	0	0	0	0	0	0	0	0	0	0	0	0	0	0	0	0	0	0	0	0	0	0	0	0	0	0	0	0	0	0	0	0	0	0
hsa_piR_009690	0	0	0	0	0	0	0	0	0	0	24.3176	0	0	0	0	0	0	0	0	0	0	0	0	0	0	0	0	0	0	0	0	0	0	0	0	0	0	0	0	0	0	0	0	0	0	0	0	0	0
hsa_piR_022657	0	0	0	0	0	0	0	0	0	0	12.1588	0	0	0	0	0	0	0	0	0	0	0	0	0	0	0	0	0	0	0	0	0	0	0	0	0	0	0	0	0	0	0	0	0	0	0	0	0	0
hsa_piR_022653	0	0	0	0	0	0	0	0	0	0	12.1588	0	0	0	0	0	3.72058	0	0	0	0	0	0	0	0	0	0	0	6.06562	0	0	0	0	0	3.27271	0	0	0	0	0	0	0	0	0	148.687	0	0	0	0
hsa_piR_019015	0	0	0	0	0	0	0	0	0	0	24.3176	0	0	0	0	0	0	0	0	0	0	0	0	0	0	0	0	0	0	0	0	0	0	0	0	0	0	0	0	0	0	0	0	0	0	0	0	0	0
hsa_piR_022650	0	0	0	0	0	0	0	0	0	0	0	0	0	0	0	0	0	0	0	0	0	0	0	0	0	0	0	0	0	0	0	0	0	0	0	0	0	0	0	0	3.3608	0	0	0	0	82.0998	6.16926	0	0
hsa_piR_007040	0	0	0	0	0	0	0	0	0	0	12.1588	0	0	0	0	0	0	0	0	0	0	0	0	0	0	0	0	0	0	0	0	0	0	0	0	0	0	0	0	0	0	0	0	0	0	0	0	0	0
hsa_piR_010698	0	0	0	0	0	0	0	0	0	0	56.2409	0	0	0	0	0	0	0	0	0	0	0	0	0	0	0	0	0	0	0	0	0	0	0	0	0	0	0	0	0	0	0	0	0	0	0	0	0	0
hsa_piR_022689	0	0	0	0	0	0	0	0	0	0	0	0	0	0	0	0	0	0	0	0	0	0	0	0	0	0	0	0	0	0	0	0	0	0	8.21588	0	0	0	0	0	0	0	0	0	0	0	0	0	0
hsa_piR_020023	0	0	0	0	0	0	0	0	0	0	12.1588	0	0	0	0	0	0	0	0	0	0	0	0	0	0	0	0	0	0	0	0	0	0	0	0	0	0	0	0	0	0	0	0	0	0	0	0	0	0
hsa_piR_019026	0	0	0	0	0	0	0	0	0	0	18.747	0	0	0	0	0	0	0	0	0	0	0	0	0	0	0	0	0	0	0	0	0	0	0	0	0	0	0	0	0	0	0	0	0	0	0	0	0	0
hsa_piR_022670	0	0	0	0	0	0	0	0	0	0	18.747	0	0	0	0	0	0	0	0	0	0	0	0	0	0	0	0	0	0	0	0	0	0	0	0	0	0	0	0	0	0	0	0	0	0	0	0	0	0
hsa_piR_007051	0	0	0	0	0	0	0	0	0	0	85.1116	0	0	0	0	0	0	0	0	0	0	0	0	0	0	0	0	0	0	0	0	0	0	0	0	0	0	0	0	0	0	0	0	0	0	0	0	0	0
hsa_piR_022678	0	0	0	0	0	0	0	0	0	0	0	0	0	0	0	0	0	0	0	0	0	0	0	0	0	0	0	0	0	0	0	0	0	0	0	0	0	0	0	0	0	0	0	0	0	0	0	0	0
hsa_piR_020015	0	0	0	0	0	0	0	0	0	0	12.1588	0	0	0	0	0	0	0	0	0	0	0	0	0	0	0	0	0	0	0	0	0	0	0	0	0	0	0	0	0	0	0	0	0	0	0	0	0	0
hsa_piR_019035	0	0	0	0	0	0	0	0	0	0	37.4939	0	0	0	0	0	0	0	0	0	0	0	0	0	0	0	0	0	0	0	0	0	0	0	0	0	0	0	0	0	0	0	0	0	0	0	0	0	0
hsa_piR_009647	0	0	0	0	0	0	0	0	0	0	24.3176	0	0	0	0	0	0	0	0	0	0	0	0	0	0	0	0	0	0	0	0	0	0	0	0	0	0	0	0	0	0	0	0	0	0	0	0	0	0
hsa_piR_010634	0	0	0	0	0	0	0	0	0	0	37.4939	0	0	0	0	0	0	0	0	0	0	0	0	0	0	0	0	0	0	0	0	0	0	0	0	0	0	0	0	0	0	0	0	0	0	0	0	0	0
hsa_piR_022623	0	0	0	0	0	0	0	0	0	0	182.382	0	0	0	0	0	0	0	0	0	0	0	0	0	0	0	0	0	0	0	0	0	0	0	0	0	0	0	0	0	0	0	0	0	0	0	0	0	0
hsa_piR_022628	36.7689	24.3807	31.0708	52.1515	25.0267	93.1439	12.6466	14.5171	51.3253	0	487.421	148.561	68.2731	164.334	8.70235	67.8047	73.8187	9.0238	65.6261	143.65	63.1381	119.921	50.2024	42.8681	40.7299	28.1347	42.8727	16.8216	42.3854	44.7957	0	22.5696	3.56796	303.287	200.169	139.065	12.7158	42.5577	87.2001	0	68.2289	835.815	0	74.9777	530.92	49.5142	149.871	35.3524	132.728
hsa_piR_009651	0	0	0	0	0	0	0	0	0	0	12.1588	0	0	0	0	0	0	0	0	0	0	0	0	0	0	0	0	0	0	0	0	0	0	0	0	0	0	0	0	0	0	0	0	0	0	0	0	0	0
hsa_piR_009668	0	4.43731	0	0	0	0	0	0	0	0	0	0	0	0	0	0	0	0	0	0	0	0	0	0	0	0	0	0	0	0	0	0	0	0	0	0	0	0	0	0	0	0	0	0	0	0	0	0	0
hsa_piR_022644	0	0	0	0	0	0	0	0	0	0	24.3176	0	0	0	0	0	0	0	0	0	0	0	0	0	0	0	0	0	0	0	0	0	0	0	0	0	0	0	0	0	0	0	0	0	0	0	0	0	0
hsa_piR_022641	0	0	0	0	0	0	0	0	0	0	56.2409	0	0	0	0	0	0	0	0	0	0	0	0	0	0	0	0	0	0	0	0	0	0	0	0	0	0	0	0	0	0	0	0	0	0	0	0	0	0
hsa_piR_007015	0	0	0	0	0	0	0	0	0	0	18.747	0	0	0	0	0	0	0	0	0	0	0	0	0	0	0	0	0	0	0	0	0	0	0	0	0	0	0	0	0	0	0	0	0	0	39.2586	0	0	0
hsa_piR_007018	0	0	0	0	0	0	0	0	0	0	24.8998	0	0	0	0	0	0	0	0	0	0	0	0	0	0	0	0	0	0	0	0	0	0	0	0	0	0	0	0	0	0	0	0	0	0	0	0	0	0
hsa_piR_009672	0	0	0	0	0	0	0	0	0	0	24.8998	0	0	0	0	0	0	0	0	0	0	0	0	0	0	0	0	0	0	0	0	0	0	0	0	0	0	0	0	0	0	0	0	0	0	0	0	0	0
hsa_piR_010663	0	0	0	0	0	0	0	0	0	0	0	0	0	0	0	0	0	0	0	0	0	0	0	0	0	0	0	0	0	0	0	0	0	0	0	0	0	0	0	0	0	0	0	0	0	0	0	0	0
hsa_piR_010665	0	0	0	0	0	0	0	0	0	0	0	0	0	0	0	0	0	0	0	0	0	0	0	0	0	0	0	0	0	0	0	0	0	0	0	0	0	0	0	0	0	0	0	0	0	0	0	0	0
hsa_piR_022631	0	0	0	0	0	0	0	0	0	0	18.747	0	0	0	0	0	0	0	0	0	0	0	0	0	0	0	0	0	0	0	0	0	0	0	0	0	0	0	0	0	0	0	0	0	0	0	0	0	0
hsa_piR_022637	0	0	0	0	0	0	0	0	0	0	18.747	0	0	0	0	0	0	0	0	0	0	0	0	0	0	0	0	0	0	0	0	0	0	0	0	0	0	0	0	0	0	0	0	0	0	0	0	0	0
SNORA73A	0	0	4.1914	0	0	0	0	7.55068	6.4965	0	12.1588	0	0	24.2183	7.95545	0	0	0	52.188	3.01526	0	14.387	12.1453	0	4.95296	0	20.4007	0	200.402	8.85628	0	0	4.17836	0	63.3221	0	0	0	41.594	0	0	0	0	15.7733	0	0	0	0	0
SNORA73B	0	40.4733	26.1769	3.72511	0	0	0	60.872	228.371	0	0	0	0	36.0826	13.3519	4.60707	0	0	130.855	9.99821	9.32755	27.0827	17.3375	3.44677	34.6047	0	11.2976	0	126	6.6425	0	3.48995	5.71656	21.7137	103.505	0	0	0	59.3372	0	9.80608	20.9003	0	13.1278	0	6.26328	5.01576	0	0
SNORA74A	0	0	0	0	12.4114	16.4783	0	6.72611	7.09828	0	12.1588	9.76452	94.4357	9.49757	65.7356	0	0	27.0714	57.894	5.44915	0	3.08406	5.63517	46.4864	3.70993	3.75129	52.1938	0	51.5196	6.87301	0	0	0	22.9082	72.7183	10.4179	8.34074	72.0875	57.4442	0	7.03388	5.56635	0	3.18056	0	61.4877	14.9098	0	9.87837
SNORA74B	0	0	0	0	3.24136	0	0	0	9.05072	0	0	4.18567	8.33104	0	13.1495	0	0	13.5357	11.6343	0	0	4.8645	0	4.02124	0	0	6.78476	0	13.8626	0	0	3.71724	0	0	55.7074	0	0	14.9984	32.9564	0	0	6.71166	0	0	0	10.8923	0	0	3.33114
SNORD111B	0	11.8467	14.091	0	126.75	19.2329	22.6828	0	237.842	0	0	56.398	87.4889	109.262	168.571	3.5502	0	216.547	66.8085	71.511	6.35385	4.23282	13.4635	28.0729	5.95115	4.9627	51.1532	0	40.9726	31.0328	0	62.4819	23.2476	119.353	113.104	78.7026	62.3383	867.656	94.8972	0	0	75.2118	0	151.201	0	0	0	0	55.8945
hsa_piR_022583	0	0	0	3.72511	0	0	0	0	0	0	0	0	0	0	0	0	0	0	0	0	0	0	0	0	0	0	0	0	0	0	0	0	0	0	0	0	0	0	0	0	0	0	0	0	0	0	0	0	0
hsa_piR_010596	0	0	0	0	0	0	0	0	0	0	12.1588	0	0	0	0	0	0	0	0	0	0	0	0	0	0	0	0	0	0	0	0	0	0	0	0	0	0	0	0	0	0	0	0	0	0	0	0	0	0
hsa_piR_022578	0	0	0	0	0	0	0	0	0	0	18.747	0	0	0	0	0	0	0	0	0	0	0	0	0	0	0	0	0	0	0	0	0	0	0	0	0	0	0	0	0	0	0	0	0	0	0	0	0	0
hsa_piR_022576	0	0	0	0	0	0	0	0	0	0	12.1588	0	0	0	0	0	0	0	0	0	0	0	0	0	0	0	0	0	0	0	0	0	0	0	0	0	0	0	0	0	0	0	0	0	0	0	0	0	0
hsa_piR_022574	0	0	0	0	0	0	0	0	0	0	18.747	0	0	0	0	0	0	0	0	0	0	0	0	0	0	0	0	0	0	0	0	0	0	0	0	0	0	0	0	0	0	0	0	0	0	0	0	0	0
SNORA70B	0	0	0	0	0	0	0	0	0	0	12.1588	0	0	0	0	0	0	0	0	0	0	0	0	0	0	0	0	0	0	0	0	0	0	0	0	0	0	0	0	0	0	0	0	0	0	0	0	0	0
SNORA71E	0	0	0	0	0	0	0	0	0	0	0	0	0	0	0	0	0	0	0	0	0	0	0	0	0	0	0	0	0	0	0	0	0	0	4.05338	0	0	0	0	0	0	0	0	0	0	0	0	0	0
SNORA71A	0	0	0	0	0	0	0	0	0	0	12.1588	0	0	0	4.54551	0	0	0	6.23546	0	0	0	0	4.02124	0	0	0	0	7.8129	0	0	0	0	0	13.7769	0	0	3.61856	0	0	0	0	0	0	0	0	0	0	0
RNU6-422P	0	0	0	0	0	0	0	0	0	0	18.747	0	0	0	0	0	0	0	0	0	0	0	0	0	0	0	0	0	0	0	0	0	0	0	0	0	0	0	0	0	0	0	0	0	0	0	0	0	0
SNORA71C	0	0	0	0	0	0	0	0	0	0	0	0	0	0	0	0	0	0	0	0	0	0	0	0	0	0	0	0	11.133	0	0	0	0	0	0	0	0	0	0	0	0	0	0	0	0	0	0	0	0
SNORA71D	0	0	0	0	7.16623	0	0	0	7.07288	0	0	5.94516	11.4358	3.0786	31.966	0	0	12.9928	24.6985	0	0	0	0	7.18078	0	0	8.44961	0	3.53834	0	0	0	0	0	3.9779	3.09438	4.5859	34.741	5.58401	0	0	0	0	0	0	0	0	0	3.23523
hsa_piR_022594	0	0	0	0	0	0	0	0	0	0	12.1588	0	0	0	0	0	0	0	0	0	0	0	0	0	0	0	0	0	0	0	0	0	0	0	0	0	0	0	0	0	0	0	0	0	0	0	0	0	0
RNU6-687P	0	0	0	0	0	0	0	0	0	0	18.747	0	0	0	0	0	0	0	0	0	0	0	0	0	0	0	0	0	0	0	0	0	0	0	0	0	0	0	0	0	0	0	0	0	0	0	0	0	0
RNU6-421P	17.0763	3.24745	0	0	12.1287	0	0	0	22.9174	0	1120.49	13.6352	0	41.3235	37.371	0	12.3265	4.9113	13.376	41.7419	6.50512	39.9757	17.1794	0	7.00272	0	0	5.88467	48.1062	7.42878	0	8.15565	0	121.963	83.1066	6.12442	0	3.74959	20.5404	0	0	30.8646	0	7.07199	93.175	0	0	16.648	15.4245
SNORD114-11	0	0	0	0	0	0	0	0	0	0	18.747	0	0	0	0	0	0	0	0	0	0	0	0	0	0	0	0	0	0	0	0	0	0	0	0	0	0	0	0	0	0	0	0	0	0	0	0	0	0
SNORD114-10	0	0	0	0	0	3.04014	0	0	0	0	0	0	0	0	0	0	0	0	0	3.08177	0	0	0	4.5957	0	0	0	0	0	0	0	0	0	0	0	0	0	0	0	0	0	0	0	0	0	0	0	0	0
RNU6-684P	3.17454	0	0	0	0	0	0	0	0	0	36.4764	0	0	0	0	0	0	0	0	0	0	0	0	0	0	0	0	0	0	0	0	0	0	0	0	0	0	0	0	0	0	0	0	0	0	0	0	3.80492	0
SNORD114-20	0	0	0	0	0	6.96984	0	0	0	0	0	26.2578	6.30003	3.52706	0	0	0	0	3.36745	20.2317	0	0	0	0	0	0	0	0	0	0	0	25.7898	0	0	19.1158	33.2719	0	0	5.19939	0	0	22.8273	0	0	0	0	0	0	25.04
SNORD114-22	0	0	0	0	171.999	913.216	0	0	60.9258	0	0	690.732	880.768	456.413	272.01	0	0	513.742	152.518	1141.69	0	0	4.36734	269.136	0	0	131.068	0	0	48.5235	0	1725.29	29.8285	0	31.8232	423.064	149.508	0	32.4872	0	0	286.642	0	221.409	0	0	0	0	384.79
SNORD114-21	0	0	0	0	14.9509	82.4877	0	0	8.86652	0	0	81.0836	225.684	90.7125	37.3939	0	0	88.2813	72.7673	358.642	0	0	0	30.4465	0	0	18.7733	0	0	8.62798	0	104.781	0	0	0	34.3494	18.8038	0	0	0	0	31.3946	0	78.6884	0	0	0	0	46.6571
SNORD114-17	0	0	0	0	9.98277	22.5771	0	0	8.43069	0	0	39.5628	28.3152	41.7164	48.1797	0	0	16.6792	27.1903	72.2173	0	8.87965	0	0	0	0	0	0	0	6.44403	0	186.038	0	0	19.1485	31.4413	12.792	0	17.2485	0	0	34.3768	0	13.8519	0	0	0	0	28.8146
SNORD114-18	0	0	0	0	0	3.79917	0	0	6.8644	0	0	12.2743	0	32.9706	13.8241	0	0	0	23.7769	11.9012	0	0	0	0	0	0	0	0	0	8.84998	0	61.5159	0	21.4627	6.71271	27.6519	3.33725	0	4.05812	0	0	32.8406	0	26.457	0	0	0	0	17.0114
SNORD114-13	0	0	0	0	0	0	0	0	0	0	0	0	0	0	0	0	0	0	0	0	0	0	0	0	0	0	0	0	0	0	0	4.09991	0	0	0	0	0	0	0	0	0	0	0	0	0	0	0	0	0
SNORD114-12	0	0	0	0	25.4458	26.0502	0	0	16.9185	0	0	222.167	47.865	125.339	138.947	0	0	54.1428	86.8212	455.93	0	23.6107	0	4.14528	0	0	6.18104	0	19.9093	11.2587	0	513.25	4.01791	0	73.6761	199.788	40.8407	0	67.6974	0	0	124.611	0	143.435	0	0	0	0	189.005
SNORD114-15	0	0	0	0	5.46136	28.8024	0	0	3.02526	0	0	22.6096	85.4989	19.0021	8.19013	0	0	21.0194	12.7662	55.1478	0	0	0	17.4694	0	0	6.72352	0	0	0	0	34.0677	0	0	0	10.2141	13.3437	0	3.61232	0	0	4.30283	0	11.3009	0	0	0	0	11.2125
SNORD114-14	0	9.29968	0	0	0	9.08247	0	0	6.60229	0	0	14.7123	5.3549	29.9607	22.807	0	0	4.04521	17.353	57.7898	0	0	0	0	0	0	0	0	0	3.96031	0	118.676	0	0	8.29122	28.56	0	0	6.84957	0	0	56.5333	0	10.9636	0	0	0	0	14.596
SNORD114-31	0	0	0	0	0	0	0	0	0	0	18.747	0	0	0	0	0	0	0	0	0	0	0	0	0	0	0	0	0	0	0	0	0	0	0	0	0	0	0	0	0	0	0	0	0	7.9054	0	0	0	0
SNORD114-30	0	0	0	0	10.803	33.4067	0	0	20.6472	0	0	107.349	29.8126	48.7321	67.375	0	0	25.9856	113.993	77.1808	0	0	0	6.31908	3.97239	0	3.68232	0	0	12.8137	0	324.551	6.21026	0	25.1075	149.749	31.8946	0	17.2484	0	0	235.071	0	36.3124	0	0	0	0	98.1811
SNORD114-28	0	0	0	0	0	0	0	0	0	0	0	9.05307	0	3.71488	0	0	0	0	0	38.9641	0	0	0	0	0	0	0	0	0	3.10053	0	4.49703	0	0	0	9.51388	0	0	0	0	0	5.03375	0	6.75495	0	0	0	0	7.29798
SNORD114-27	0	0	0	0	0	0	0	0	0	0	0	0	0	0	0	0	0	0	0	0	0	0	0	0	0	0	0	4.09223	0	0	0	0	0	0	0	0	0	0	0	0	0	3.7109	0	0	5.678	0	0	0	0
SNORD114-24	0	0	0	0	0	29.7057	0	0	0	0	0	0	7.43876	0	0	0	0	0	0	0	0	0	0	24.6586	0	0	0	0	0	0	0	9.07652	0	0	0	0	0	0	0	0	0	0	0	0	0	0	0	0	0
SNORD114-23	0	0	0	0	0	0	0	0	3.77485	0	0	7.0317	4.11378	0	0	0	0	0	7.01939	8.7946	0	0	0	0	0	0	0	0	0	0	0	14.4017	0	0	0	14.9873	0	0	0	0	0	35.6001	0	3.536	0	0	0	0	7.89443
SNORD114-26	0	0	0	0	5.2263	43.7793	0	8.9224	8.40951	0	0	102.722	107.062	16.9741	12.6919	0	0	18.0476	52.379	229.769	0	3.63242	0	26.1761	0	0	8.2359	0	0	21.8227	0	65.068	0	0	28.2877	69.5157	23.9905	0	6.01518	0	0	79.2762	0	17.021	0	0	0	0	78.3454
SNORD114-25	0	0	0	0	0	0	0	0	0	0	0	7.04848	0	0	0	0	0	0	0	24.946	0	0	0	0	0	0	0	0	0	0	0	3.14441	0	0	0	6.95893	0	0	0	0	0	0	0	9.41205	0	0	0	0	6.10134
hsa_piR_009502	17.1946	46.0249	490.327	23.363	13.9081	20.5034	0	124.511	28.61	0	352.605	5.95318	3.89211	336.236	30.758	106.697	10.0853	0	55.9157	505.873	109.676	48.8091	32.1099	197.648	67.4616	4.83545	12.5529	0	78.9928	32.4851	0	16.1463	45.7958	2009.36	2620.46	6.60566	0	10.4223	223.779	22.7447	52.868	10.1309	0	44.212	0	258.086	126.991	18.6357	17.3066
hsa_piR_009500	0	0	0	0	0	0	0	0	0	0	18.747	0	0	0	0	0	0	0	0	0	0	0	0	0	0	0	0	0	0	0	0	0	0	0	0	0	0	0	0	0	0	0	0	0	0	0	0	0	0
hsa_piR_009512	0	0	0	0	0	0	0	0	0	0	60.794	0	0	0	0	0	0	0	0	0	0	0	0	0	0	0	0	0	0	0	0	0	0	0	0	0	0	0	0	0	0	0	0	0	0	0	0	0	0
hsa_piR_009511	0	0	0	4.45573	0	0	0	6.3524	0	0	168.723	0	0	8.37817	0	0	0	0	0	0	0	0	11.1913	0	0	0	0	0	0	0	0	0	0	0	5.22234	0	0	0	4.7452	0	0	0	0	0	0	0	0	0	0
RNVU1-15	0	0	0	0	0	0	0	4.15691	0	0	0	0	0	0	0	0	0	0	0	0	0	4.11016	0	0	0	0	0	0	0	0	0	0	0	0	0	0	0	0	0	0	0	0	0	0	0	15.8917	3.30689	0	0
RNVU1-14	0	0	0	0	0	0	0	0	3.3353	0	0	0	0	0	0	0	0	0	3.26996	0	0	0	0	6.82855	0	0	0	0	0	0	0	0	0	13.4617	4.56497	0	0	0	0	0	0	0	0	0	0	38.1476	0	0	0
RNVU1-19	29.8954	0	0	0	0	0	0	0	0	0	0	0	0	0	0	0	0	0	0	0	0	0	0	0	0	0	0	0	0	0	0	0	0	0	0	0	0	0	0	0	0	0	0	0	0	3.46605	0	26.2726	0
hsa_piR_009519	0	0	0	0	0	0	0	0	0	0	0	0	0	0	0	0	0	0	0	0	0	0	0	0	0	0	0	0	0	0	0	0	0	0	0	0	0	0	0	0	0	0	0	0	0	0	0	0	0
hsa_piR_010559	0	0	0	0	0	0	0	0	0	0	18.747	0	0	0	0	0	0	0	0	0	0	0	0	0	0	0	0	0	0	0	0	0	0	0	0	0	0	0	0	0	0	0	0	0	0	0	0	0	0
hsa_piR_009566	0	0	0	0	0	0	0	0	0	0	49.7996	0	0	0	0	0	0	0	0	0	0	0	0	0	0	0	0	0	0	0	0	0	0	0	0	0	0	0	0	0	0	0	0	0	0	0	0	0	0
SNORD105B	0	13.141	6.11809	0	20.5288	5.41292	5.34887	12.9007	233.601	0	12.1588	26.0031	18.1478	29.9472	384.465	0	0	19.6452	174.927	13.2454	0	44.3321	7.13958	23.8402	14.8448	0	6.83859	0	155.036	9.69935	0	49.9473	7.17963	22.8834	47.4658	129.35	16.6496	28.7468	39.506	0	61.3481	126.723	0	146.604	0	212.509	102.283	0	42.2549
hsa_piR_010551	0	0	0	0	0	0	0	0	0	0	12.1588	0	0	0	0	0	0	0	0	0	0	0	0	0	0	0	0	0	0	0	0	0	0	0	0	0	0	0	0	0	0	0	0	0	0	0	0	0	0
hsa_piR_022546	0	0	0	0	0	0	0	0	0	0	37.4939	0	0	0	0	0	0	0	0	0	0	0	0	0	0	0	0	0	0	0	0	0	0	0	0	0	0	0	0	0	0	0	0	0	0	0	0	0	0
hsa_piR_022543	0	0	0	0	0	0	0	0	0	0	37.4939	0	0	0	0	0	0	0	0	0	0	0	0	0	0	0	0	0	0	0	0	0	0	0	0	0	0	0	0	0	0	0	0	0	0	0	0	0	0
hsa_piR_022541	0	0	0	0	0	0	0	0	0	0	24.3176	0	0	0	0	0	0	0	0	0	0	0	0	0	0	0	0	0	0	0	0	0	0	0	0	0	0	0	0	0	0	0	0	0	0	0	0	0	0
hsa_piR_009578	0	0	0	0	0	0	0	0	0	0	18.747	0	0	0	0	0	0	0	0	0	0	0	0	0	0	0	0	0	0	0	0	0	0	0	0	0	0	0	0	0	0	0	0	0	0	0	0	0	0
hsa_piR_009573	0	0	0	0	0	0	0	0	0	0	18.747	0	0	0	0	0	0	0	0	0	0	0	0	0	0	0	0	0	0	0	0	0	0	0	0	0	0	0	0	0	0	0	0	0	0	0	0	0	0
hsa_piR_022535	0	0	0	0	0	0	0	0	0	0	18.747	0	0	0	0	0	0	0	0	0	0	0	0	0	0	0	0	0	0	0	0	0	0	0	0	0	0	0	0	0	0	0	0	0	0	0	0	0	0
hsa_piR_022532	0	0	0	0	0	0	0	0	0	0	24.3176	0	0	0	0	0	0	0	0	0	0	0	0	0	0	0	0	0	0	0	0	0	0	0	0	0	0	0	0	0	0	0	0	0	0	0	0	0	0
hsa_piR_009584	0	0	0	0	0	0	0	3.22634	0	0	56.2409	0	0	0	0	0	0	0	0	0	0	0	0	0	0	0	0	0	0	0	0	0	0	0	0	0	0	0	0	0	0	0	0	0	0	0	0	0	0
hsa_piR_009599	0	0	0	0	0	0	0	0	0	0	0	0	0	0	0	0	0	0	0	0	0	0	0	0	0	0	0	0	0	0	0	0	0	0	0	0	0	0	0	0	0	0	0	0	10.0247	0	0	0	0
hsa_piR_010586	0	0	0	0	0	0	0	0	0	0	18.747	0	0	0	0	0	0	0	0	0	0	0	0	0	0	0	0	0	0	0	0	0	0	0	0	0	0	0	0	0	0	0	0	0	0	0	0	0	0
hsa_piR_009593	0	0	0	0	0	0	0	0	0	0	48.6352	0	0	0	0	0	0	0	0	0	0	0	0	0	0	0	0	0	0	0	0	0	0	0	0	0	0	0	0	0	0	0	0	0	0	0	0	0	0
hsa_piR_010587	0	0	0	0	0	0	0	0	0	0	18.747	0	0	0	0	0	0	0	0	0	0	0	0	0	0	0	0	0	0	0	0	0	0	0	0	0	0	0	0	0	0	0	0	0	0	0	0	0	0
hsa_piR_009523	0	0	0	0	0	0	0	0	0	0	0	0	0	0	0	0	0	0	0	0	0	0	0	0	0	0	0	0	0	0	0	0	0	0	0	0	0	0	0	0	0	0	0	0	0	0	0	0	0
hsa_piR_010518	0	0	0	0	0	0	0	0	0	0	24.8998	0	0	0	0	0	0	0	0	0	0	0	0	0	0	0	0	0	0	0	0	0	0	0	0	0	0	0	0	0	0	0	0	0	0	0	0	0	0
hsa_piR_010510	0	0	0	0	0	0	0	0	0	0	12.1588	0	0	0	0	0	0	0	0	0	0	0	0	0	0	0	0	0	0	0	0	0	0	0	0	0	0	0	0	0	0	0	0	0	0	0	0	0	0
hsa_piR_010511	0	0	0	0	0	0	0	0	0	0	18.747	0	0	0	0	0	0	0	0	0	0	0	0	0	0	0	0	0	0	0	0	0	0	0	0	0	0	0	0	0	0	0	0	0	0	0	0	0	0
RNU6-416P	0	0	0	0	0	0	0	3.90825	0	0	56.2409	0	0	0	0	0	0	0	4.18001	0	0	0	0	0	0	0	0	0	0	0	0	0	0	7.03067	0	0	0	0	0	0	0	0	0	0	0	3.34606	0	0	0
hsa_piR_009529	0	0	0	0	0	0	0	0	0	0	12.1588	0	0	0	0	0	0	0	0	0	0	0	0	0	0	0	0	0	0	0	0	0	0	0	0	0	0	0	0	0	0	0	0	0	0	0	0	0	0
RNU6-415P	0	0	0	0	0	0	0	0	0	0	12.1588	0	0	0	0	0	0	0	0	0	0	0	0	0	0	0	0	0	0	0	0	0	0	0	0	0	0	0	0	0	0	0	0	0	0	0	0	0	0
hsa_piR_009539	0	0	0	0	0	0	0	0	0	0	12.1588	0	0	0	0	0	0	0	0	0	0	0	0	0	0	0	0	0	0	0	0	0	0	0	0	0	0	0	0	0	0	0	0	0	0	0	0	0	0
hsa_piR_010534	0	0	0	0	0	0	0	0	0	0	74.9878	0	0	0	0	0	0	0	0	0	0	0	0	0	0	0	0	0	0	0	0	0	0	0	0	0	0	0	0	0	0	0	0	0	0	0	0	0	0
hsa_piR_022524	0	0	0	0	0	0	0	0	0	0	12.1588	0	0	0	0	0	0	0	0	0	0	0	0	0	0	0	0	0	0	0	0	0	0	0	0	0	0	0	0	0	0	0	0	0	0	0	0	0	0
hsa_piR_022529	0	0	0	0	0	0	0	0	0	0	36.4764	0	0	0	0	0	0	0	0	0	0	0	0	0	0	0	0	0	0	0	0	0	0	0	0	0	0	0	0	0	0	0	0	0	0	0	0	0	0
hsa_piR_009551	0	0	0	0	0	0	0	0	0	0	0	0	0	0	0	0	0	0	0	0	0	0	0	0	0	0	0	0	0	0	0	0	0	0	0	0	0	0	0	0	0	0	0	0	10.3528	0	0	0	0
hsa_piR_022514	0	0	0	0	0	0	0	0	0	0	60.794	0	0	0	0	0	0	0	0	0	0	0	0	0	0	0	0	0	0	0	0	0	0	0	0	0	0	0	0	0	0	0	0	0	0	0	0	0	0
hsa_piR_022513	0	0	0	0	0	0	0	0	0	0	12.1588	0	0	0	0	0	0	0	0	0	0	0	0	0	0	0	0	0	0	0	0	0	0	0	0	0	0	0	0	0	0	0	0	0	0	0	0	0	0
hsa_piR_022499	0	0	0	0	0	0	0	0	0	0	24.3176	0	0	0	0	0	0	0	0	0	0	0	0	0	0	0	0	0	0	0	0	0	0	0	0	0	0	0	0	0	0	0	0	0	0	0	0	0	0
hsa_piR_022462	0	0	0	0	0	0	0	0	0	0	18.747	0	0	0	0	0	0	0	0	0	0	0	0	0	0	0	0	0	0	0	0	0	0	0	0	0	0	0	0	0	0	0	0	0	0	0	0	0	0
hsa_piR_009483	0	0	0	0	0	0	0	0	0	0	18.747	0	0	0	0	0	0	0	0	0	0	0	0	0	0	0	0	0	0	0	0	0	0	0	0	0	0	0	0	0	0	0	0	0	0	0	0	0	0
RNU6ATAC10P	0	0	0	0	0	0	0	3.61567	0	0	56.2409	0	0	0	0	0	0	0	0	0	0	0	0	0	0	0	0	0	0	0	0	0	0	0	0	0	0	0	0	0	0	0	0	0	0	0	0	0	0
hsa_piR_022453	0	0	0	0	0	0	0	0	0	0	18.747	0	0	0	0	0	0	0	0	0	0	0	0	0	0	0	0	0	0	0	0	0	0	0	0	0	0	0	0	0	0	0	0	0	0	0	0	0	0
hsa_piR_022484	0	0	0	0	0	0	0	0	0	0	37.4939	0	0	0	0	0	0	0	0	0	0	0	0	0	0	0	0	0	0	0	0	0	0	0	0	0	0	0	0	0	0	0	0	0	0	0	0	0	0
hsa_piR_022482	0	0	0	0	0	0	0	0	0	0	24.3176	0	0	0	0	0	0	0	0	0	0	0	0	0	0	0	0	0	0	0	0	0	0	0	0	0	0	0	0	0	0	0	0	0	0	0	0	0	0
hsa_piR_010490	0	0	0	0	0	0	0	0	0	0	12.1588	0	0	0	0	0	0	0	0	0	0	0	0	0	0	0	0	0	0	0	0	0	0	0	0	0	0	0	0	0	0	0	0	0	0	0	0	0	0
hsa_piR_010492	0	0	0	0	0	0	0	0	0	0	18.747	0	0	0	0	0	0	0	0	0	0	0	0	0	0	0	0	0	0	0	0	0	0	0	0	0	0	0	0	0	0	0	0	0	0	0	0	0	0
hsa_piR_022477	0	0	0	0	0	0	0	0	0	0	18.747	0	0	0	0	0	0	0	0	0	0	0	0	0	0	0	0	0	0	0	0	0	0	0	0	0	0	0	0	0	0	0	0	0	0	0	0	0	0
RNU6ATAC19P	0	0	0	0	0	0	0	0	0	0	56.2409	0	0	0	0	0	0	0	0	0	0	0	0	0	0	0	0	0	0	0	0	0	0	0	0	0	0	0	0	0	0	0	0	0	0	0	0	0	0
SNORA14A	0	0	0	0	3.03093	0	0	0	0	0	0	3.325	0	0	0	0	0	0	0	0	0	0	0	0	0	0	0	0	4.61215	0	0	0	0	0	0	0	0	0	0	0	0	3.43768	0	0	0	0	0	0	0
RNA5SP301	0	0	0	0	0	0	0	0	0	0	337.445	0	0	0	0	0	0	0	0	0	0	0	0	0	0	0	0	0	0	0	0	0	0	0	16.0433	0	0	0	0	0	0	0	0	0	0	0	0	0	0
SNORA14B	0	6.84867	0	0	0	0	0	3.19191	6.23464	0	0	8.87289	0	8.46286	10.576	0	0	4.04521	22.9427	9.27329	0	17.4487	0	7.18078	3.12943	0	0	0	64.8086	0	0	0	0	0	18.6464	5.77822	0	12.1593	10.3727	0	0	7.58182	0	0	0	9.82827	3.42446	0	6.40491
RNA5SP300	0	0	0	3.72511	0	0	0	0	0	0	0	0	0	0	0	0	0	0	0	0	0	0	0	0	0	0	0	0	0	0	0	0	0	0	0	0	0	0	0	0	0	0	0	0	0	0	0	0	0
RNA5SP304	0	0	0	0	0	0	0	0	0	0	0	0	0	0	0	0	0	0	0	0	0	0	0	0	0	0	0	0	0	0	0	0	0	0	15.0083	0	0	0	0	0	0	0	0	0	0	0	0	0	0
RNA5SP303	0	0	0	0	0	0	0	0	0	0	0	0	0	0	0	0	0	0	0	0	0	0	0	0	0	0	0	0	0	0	0	0	0	0	3.77753	0	0	0	0	0	0	0	0	0	0	0	0	0	0
RNA5SP302	0	0	0	0	0	0	0	0	0	0	36.4764	0	0	0	0	0	0	0	0	0	0	0	0	0	0	0	0	0	0	0	0	0	0	0	28.4549	0	0	0	34.9994	0	0	0	0	0	0	0	0	0	0
RNA5SP307	0	0	0	0	0	0	0	0	0	0	18.747	0	0	0	0	0	0	0	0	0	0	0	0	0	0	0	0	0	0	0	0	0	0	0	0	0	0	0	0	0	0	0	0	0	0	0	0	0	0
RNA5SP306	0	0	0	0	0	0	0	0	0	0	0	0	0	0	0	0	0	0	0	0	0	0	0	0	0	0	0	0	0	0	0	0	0	0	6.71233	0	0	0	0	0	0	0	0	0	0	0	0	0	0
SNORA16A	0	0	0	0	0	0	0	0	10.9779	0	0	0	0	5.90017	20.5676	0	0	0	5.15204	0	0	0	0	0	0	0	0	0	3.02081	0	0	0	0	0	4.79452	0	0	0	4.7849	0	0	5.56635	0	4.03157	0	0	0	0	0
RNA5SP323	0	0	0	0	0	0	0	0	0	0	12.1588	0	0	0	0	0	0	0	0	0	0	0	0	0	0	0	0	0	0	0	0	0	0	0	0	0	0	0	0	0	0	0	0	0	0	0	0	0	0
RNA5SP322	0	0	0	0	0	0	0	0	0	0	0	0	0	0	0	0	0	0	0	0	0	0	0	0	0	0	0	0	0	0	0	0	0	0	50.4826	0	0	0	0	0	0	0	0	0	7.16867	0	0	0	0
RNA5SP321	0	0	0	0	0	0	0	0	0	0	99.5991	0	0	0	0	0	0	0	0	0	0	0	0	0	0	0	0	0	0	0	0	0	0	471.115	22.0425	0	0	0	0	0	0	0	0	0	0	0	0	0	0
RNA5SP320	0	0	0	0	0	0	0	0	0	0	24.8998	0	0	0	0	0	0	0	0	0	0	0	0	0	0	0	0	0	0	0	0	0	0	0	0	0	0	0	0	0	0	0	0	0	0	0	0	0	0
RNA5SP326	0	0	0	0	0	0	0	0	0	0	0	0	0	0	0	0	0	0	0	0	0	0	0	0	0	0	0	0	0	0	0	0	0	0	0	0	0	0	0	0	0	0	0	0	0	0	0	0	0
RNA5SP325	0	0	0	0	0	0	0	0	0	0	24.3176	0	0	0	0	0	0	0	0	0	0	0	0	6.60632	0	0	0	0	0	0	0	0	0	0	41.4022	0	0	0	0	0	0	0	0	0	0	0	0	0	0
RNA5SP324	12.6855	0	0	0	0	0	0	0	0	0	24.8998	0	0	0	0	0	0	0	0	0	0	0	0	0	0	0	0	0	0	0	0	0	0	0	6.52792	0	0	0	0	0	0	0	0	0	3.2213	0	3.51105	10.5994	0
RNA5SP329	0	0	0	0	0	0	0	0	0	0	56.2409	0	0	0	0	0	0	0	0	0	0	0	0	0	0	0	0	0	0	0	0	0	0	0	0	0	0	0	0	0	0	0	0	0	0	0	0	0	0
RNA5SP328	0	0	0	0	0	0	0	0	0	0	0	0	0	0	0	0	0	0	0	0	0	0	0	0	0	0	0	0	0	0	0	0	0	0	0	0	0	0	0	0	0	0	0	0	30.3749	0	0	0	0
RNA5SP319	0	0	0	0	0	0	0	0	0	0	0	0	0	0	0	0	0	0	0	0	0	0	0	0	0	0	0	0	0	0	0	0	0	0	6.0116	0	0	0	0	0	0	0	0	0	0	0	0	0	0
RNU6-607P	0	0	0	0	0	0	0	0	0	0	12.1588	0	0	0	0	0	0	0	0	0	0	0	0	0	0	0	0	0	0	0	0	0	0	0	0	0	0	0	0	0	0	0	0	0	0	0	0	0	0
RNA5SP341	0	0	0	0	0	0	0	0	0	0	0	0	0	0	0	0	0	0	0	0	0	0	0	0	0	0	0	0	0	0	0	0	0	0	8.70389	0	0	0	0	0	0	0	0	0	0	0	0	0	0
RNA5SP340	0	0	0	0	0	0	0	0	0	0	24.8998	0	0	0	0	0	0	0	0	0	0	0	0	0	0	0	0	0	0	0	0	0	0	0	4.65774	0	0	0	0	0	0	0	0	0	0	0	0	0	0
hsa_piR_009446	0	0	0	0	0	0	0	0	0	0	12.1588	0	0	0	0	0	0	0	0	0	0	0	0	0	0	0	0	0	0	0	0	0	0	0	0	0	0	0	0	0	0	0	0	0	0	0	0	0	0
hsa_piR_010439	0	0	0	0	0	0	0	0	0	0	24.8998	0	0	0	0	0	0	0	0	0	0	0	0	0	0	0	0	0	0	0	0	0	0	0	0	0	0	0	0	0	0	0	0	0	0	0	0	0	0
RNA5SP345	0	0	0	0	0	0	0	0	0	0	12.1588	0	0	0	0	0	0	0	0	0	0	0	0	0	0	0	0	0	0	0	0	0	0	0	0	0	0	0	0	0	0	0	0	0	0	0	0	0	0
RNA5SP349	3.05402	0	0	0	0	0	0	0	0	0	0	0	0	0	0	0	0	0	0	0	0	0	0	0	0	0	0	0	0	0	0	0	0	0	38.875	0	0	0	0	0	0	0	0	0	0	0	0	3.22864	0
hsa_piR_010431	0	0	7.98854	0	0	0	0	4.19094	0	0	56.2409	0	0	0	0	0	0	0	4.11578	8.21298	0	0	0	3.25701	0	0	0	0	0	0	0	0	0	650.62	349.061	0	0	0	48.8878	0	6.09603	6.42003	0	0	0	85.7072	0	0	0
RNA5SP346	0	0	0	6.51894	0	0	0	0	0	0	0	0	0	0	0	0	0	0	0	0	0	0	0	0	0	0	0	0	0	0	0	0	0	0	0	0	0	0	0	0	0	0	0	0	9.86415	0	0	0	0
hsa_piR_022423	0	0	0	0	0	0	0	0	0	0	124.499	0	0	0	0	0	0	0	0	0	0	0	0	0	0	0	0	0	0	0	0	0	0	0	0	0	0	0	0	0	0	0	0	0	0	0	0	0	0
hsa_piR_022421	58.5143	15.2984	0	35.3885	0	5.25671	9.54362	79.8046	6.42422	0	262.457	5.8452	0	12.3288	16.1112	0	0	0	42.8495	16.7665	0	0	30.3558	4.93173	50.2514	0	0	5.15806	11.6593	3.49863	7.58024	0	0	0	13.1852	0	0	3.4741	6.5592	0	12.9921	6.60256	0	0	29.3257	32.6043	19.659	53.9945	4.485
RNU6ATAC14P	0	0	0	0	0	0	0	0	0	0	74.6993	0	0	0	0	0	0	0	0	0	0	0	0	0	0	0	0	0	0	0	0	0	0	0	0	0	0	0	0	0	0	0	0	0	0	0	0	0	0
RNA5SP331	0	8.36161	0	0	0	0	0	0	0	0	24.3176	0	0	0	0	0	0	0	0	0	0	0	0	0	0	0	0	0	0	0	0	0	0	0	0	0	0	0	0	0	0	0	0	0	0	0	0	0	0
hsa_piR_009454	0	0	0	0	0	0	0	0	0	0	0	0	0	0	0	0	0	0	0	0	0	0	0	0	0	0	0	0	0	0	0	0	0	0	0	0	0	0	0	0	0	0	0	0	0	0	0	0	0
hsa_piR_009451	0	0	0	0	0	0	0	0	0	0	48.6352	0	0	0	0	0	0	0	0	0	0	0	0	0	0	0	0	0	0	0	0	0	0	0	0	0	0	0	0	0	0	0	0	0	0	0	0	0	0
RNA5SP338	5.45278	0	0	0	0	0	0	0	0	0	637.396	0	0	6.16486	0	0	0	0	0	0	0	0	0	0	0	0	0	0	0	0	0	0	0	12.5666	4.56497	0	0	0	0	0	0	0	0	0	9.37619	0	0	5.08072	0
RNA5SP337	0	0	0	0	0	0	0	0	0	0	12.1588	0	0	0	0	0	0	0	0	0	0	0	0	0	0	0	0	0	0	0	0	0	0	0	16.1022	0	0	0	0	0	0	0	0	0	0	0	0	0	0
RNA5SP336	22.0612	0	0	28.8696	0	0	3.87724	0	15.8717	0	24.8998	0	0	16.5783	6.00469	0	0	4.33094	3.93305	0	0	0	4.83077	5.74462	0	0	0	0	9.59396	0	0	15.9008	0	0	37.3973	3.32949	0	0	6.32431	3.80132	0	10.279	0	0	0	0	0	21.5584	4.65691
RNA5SP335	0	0	0	0	0	0	0	0	0	0	12.1588	0	0	0	0	0	0	0	0	0	0	0	0	0	0	0	0	0	0	0	0	0	0	0	0	0	0	0	0	0	0	0	0	0	0	0	0	0	0
RNA5SP339	0	0	0	0	0	0	0	0	0	0	24.8998	0	0	0	0	0	0	0	0	0	0	0	0	0	0	0	0	0	0	0	0	0	0	0	0	0	0	0	0	0	0	0	0	0	141.187	0	0	0	0
hsa_piR_022417	0	0	0	0	0	0	0	16.1726	0	0	131.229	0	0	0	0	0	0	0	0	0	0	0	0	0	0	0	0	0	0	0	0	0	0	0	0	0	0	0	0	0	0	0	0	0	0	0	0	0	0
RNA5SP360	0	0	0	7.45021	0	0	0	0	0	0	56.2409	0	0	0	0	0	0	0	0	0	0	0	0	0	0	0	0	0	0	0	0	0	0	0	5.221	0	0	0	0	0	0	0	0	0	0	0	0	0	0
RNA5SP366	0	0	0	0	0	0	0	0	0	0	0	0	0	0	0	0	0	0	0	0	0	0	0	0	0	0	0	0	0	0	0	0	0	0	16.3014	0	0	0	0	0	0	0	0	0	0	0	0	0	0
RNA5SP365	0	0	0	0	0	0	0	0	0	0	24.8998	0	0	0	0	0	0	0	0	0	0	0	0	0	0	0	0	0	0	0	0	0	0	0	8.44389	0	0	0	0	0	0	0	0	0	0	0	0	0	0
hsa_piR_009465	0	0	0	0	0	0	0	0	0	0	12.1588	0	0	0	0	0	0	0	0	0	0	0	0	0	0	0	0	0	0	0	0	0	0	0	0	0	0	0	0	0	0	0	0	0	0	0	0	0	0
RNA5SP369	0	0	0	0	0	0	0	0	0	0	0	0	0	0	0	0	0	0	0	0	0	0	0	0	0	0	0	0	0	0	0	0	0	0	12.06	0	0	0	0	0	0	0	0	0	0	0	0	0	0
RNA5SP368	0	0	0	0	0	0	0	0	0	0	24.3176	0	0	0	0	0	0	0	0	3.74836	0	14.5297	0	0	0	0	0	0	0	0	0	0	0	0	82.1585	0	0	0	0	0	0	0	0	0	0	0	0	0	0
hsa_piR_022441	0	0	0	0	0	0	0	0	0	0	12.1588	0	0	0	0	0	0	0	0	0	0	0	0	0	0	0	0	0	0	0	0	0	0	0	0	0	0	0	0	0	0	0	0	0	0	0	0	0	0
SNORA11C	0	0	0	0	0	0	0	0	0	0	18.747	4.05915	0	0	0	0	0	0	0	3.45781	0	4.76948	0	0	0	0	0	0	0	0	0	0	0	0	0	0	0	0	0	0	0	6.12472	0	0	5.91232	0	0	0	0
RNA5SP370	0	0	0	0	0	0	0	0	0	0	24.8998	0	0	0	0	0	0	0	5.19324	0	0	0	0	0	0	0	0	0	0	0	0	0	0	0	3.91675	0	0	0	0	0	0	0	0	0	0	0	0	0	0
RNA5SP352	0	0	0	0	0	0	0	0	0	0	0	0	0	3.59289	0	0	0	0	0	0	0	0	0	0	0	0	0	0	0	0	0	0	0	0	559.208	0	0	0	174.755	0	0	0	0	0	0	0	0	0	0
RNA5SP351	0	0	0	0	0	0	0	0	0	0	18.747	0	0	0	0	0	0	0	4.57258	0	0	0	0	0	0	0	0	0	0	0	0	0	0	0	6.39282	0	0	0	0	0	0	0	0	0	0	0	0	0	0
RNA5SP350	0	0	0	0	0	0	0	0	0	0	0	0	0	0	0	0	0	0	0	0	0	0	0	0	0	0	0	0	0	0	0	0	0	0	11.9865	0	0	0	0	0	0	0	0	0	0	0	0	0	0
hsa_piR_009479	0	0	0	0	0	0	0	0	0	0	24.8998	0	0	0	0	0	0	0	0	0	0	0	0	0	0	0	0	0	0	0	0	0	0	0	0	0	0	0	0	0	0	0	0	0	0	0	0	0	0
RNA5SP356	0	0	0	0	0	0	0	0	0	0	0	0	0	0	0	0	0	0	0	0	0	0	0	0	0	0	0	0	0	0	0	0	0	0	5.23073	0	0	0	0	0	0	0	0	0	0	0	0	0	0
RNA5SP355	0	0	0	0	0	3.82186	3.8302	0	0	0	49.7996	0	0	5.50091	0	0	0	0	0	0	0	3.87749	5.00059	4.5957	0	0	0	0	0	0	0	0	3.9224	0	749.846	0	0	0	4.36442	3.21621	0	0	0	0	0	0	0	0	0
RNA5SP353	0	0	0	0	0	0	0	0	0	0	199.198	0	0	4.00218	0	0	0	0	0	0	0	0	0	0	0	0	0	0	0	0	0	0	0	0	7.41807	0	0	0	0	0	0	0	0	0	7.91234	0	0	0	0
hsa_piR_010462	0	0	0	0	0	0	0	0	0	0	12.1588	0	0	0	0	0	0	0	0	0	0	0	0	0	0	0	0	0	0	0	0	0	0	0	0	0	0	0	0	0	0	0	0	0	0	0	0	0	0
RNA5SP359	6.9297	0	0	0	0	0	0	0	3.65722	0	0	0	0	0	0	0	0	0	0	0	0	0	0	0	0	0	0	0	0	0	0	0	0	0	4.70766	0	0	0	0	0	0	0	0	0	0	0	0	5.73566	0
RNA5SP358	13.9242	0	0	0	0	0	0	0	4.33498	0	0	0	0	0	0	0	0	0	4.11578	0	0	0	0	0	0	0	0	0	0	0	0	0	0	0	0	0	0	0	0	0	0	3.35583	0	0	5.93821	0	0	10.0559	0
RNA5SP357	0	0	0	0	0	0	0	0	0	0	12.1588	0	0	0	0	0	0	0	0	0	0	0	0	0	0	0	0	0	0	0	0	0	0	0	15.1215	0	0	0	0	0	0	0	0	0	0	0	0	0	0
hsa_piR_022437	0	7.3759	0	19.5568	0	0	0	32.7518	0	0	431.18	3.47877	0	7.20909	3.81607	0	0	0	20.4603	4.9582	0	0	9.9685	7.40229	11.0728	0	0	0	6.0468	0	0	0	0	49.396	5.22829	0	0	3.74959	4.25529	0	16.1442	0	0	0	17.8354	41.8666	13.9695	0	0
RNA5SP383	3.8087	0	0	5.58766	0	0	0	3.28953	0	0	37.4939	0	0	0	0	0	0	0	0	0	0	0	3.73101	3.25701	0	0	0	0	0	0	0	0	0	0	150.691	0	0	0	4.20172	0	0	0	0	0	11.125	0	0	3.34251	0
RNA5SP382	12.2531	0	0	0	0	4.70486	0	0	4.44994	0	74.6993	0	0	5.33472	0	0	0	0	0	0	0	271.126	6.359	24.6586	0	0	0	0	10.3907	0	0	0	3.70614	103.037	257.697	0	0	0	36.3282	0	0	3.4262	0	0	0	8.54456	0	11.3003	0
RNA5SP387	0	0	0	0	0	0	0	0	0	0	0	0	0	0	0	0	0	0	0	0	0	0	0	0	0	0	0	0	0	0	0	0	0	0	5.22234	0	0	0	0	0	0	0	0	0	0	0	0	0	0
RNU6-864P	0	0	0	0	0	0	0	0	0	0	18.747	0	0	0	0	0	0	0	0	0	0	0	0	0	0	0	0	0	0	0	0	0	0	0	0	0	0	0	0	0	0	0	0	0	0	0	0	0	0
RNA5SP374	0	0	0	4.45573	0	0	0	0	0	0	0	0	0	0	0	0	0	0	0	0	0	0	0	0	0	0	0	0	0	0	0	0	0	0	12.637	0	0	0	0	0	0	0	0	0	0	3.24949	0	0	0
RNA5SP373	0	0	0	0	0	0	0	0	0	0	0	0	0	0	0	0	0	0	0	0	0	0	0	0	0	0	0	0	0	0	0	0	0	0	4.80928	0	0	0	0	0	0	0	0	0	0	0	0	0	0
hsa_piR_010406	0	0	0	0	0	0	0	0	0	0	12.1588	0	0	0	0	0	0	0	0	0	0	0	0	0	0	0	0	0	0	0	0	0	0	0	0	0	0	0	0	0	0	0	0	0	0	0	0	0	0
RNA5SP372	0	0	0	3.33756	0	0	0	0	0	0	0	0	0	0	0	0	0	0	0	0	0	0	0	0	0	0	0	0	0	0	0	0	0	0	0	0	0	0	0	0	0	0	0	0	0	0	0	0	0
hsa_piR_010407	0	0	0	0	0	0	0	0	0	0	24.8998	0	0	0	0	0	0	0	0	0	0	0	0	0	0	0	0	0	0	0	0	0	0	0	0	0	0	0	0	0	0	0	0	0	0	0	0	0	0
RNA5SP375	0	0	0	0	0	0	0	0	0	0	0	0	0	0	0	0	0	0	0	0	0	0	0	0	0	0	0	0	0	0	0	0	0	0	3.09964	0	0	0	0	0	0	0	0	0	0	0	0	0	0
RNA5SP379	0	0	0	0	0	0	0	0	0	0	0	0	0	0	0	0	0	0	0	0	0	0	0	0	0	0	0	0	0	0	0	0	0	0	0	0	0	0	0	0	0	0	0	0	0	0	0	0	0
RNU6ATAC18P	0	0	0	0	0	0	0	0	0	0	12.1588	0	0	0	0	0	0	0	0	0	0	0	0	0	0	0	0	0	0	0	0	0	0	0	0	0	0	0	0	0	0	0	0	0	0	0	0	0	0
RNA5SP380	0	0	0	0	0	0	0	0	0	0	18.747	0	0	0	0	0	0	0	0	0	0	0	0	0	0	0	0	0	0	0	0	0	0	0	21.241	0	0	0	0	0	4.03871	0	0	0	0	6.5152	0	0	0
hsa_piR_009418	0	0	0	0	0	0	0	0	0	0	74.9878	0	0	0	0	0	0	0	0	0	0	0	0	0	0	0	0	0	0	0	0	0	0	0	0	0	0	0	0	0	0	0	0	0	0	0	0	0	0
RNU6ATAC15P	0	0	0	0	0	0	0	0	0	0	0	0	0	0	0	0	0	0	0	0	0	0	0	0	0	0	0	0	0	0	0	0	0	0	68.4306	0	0	0	0	0	0	0	0	0	0	0	0	0	0
hsa_piR_009420	0	0	0	0	0	0	0	0	0	0	0	0	0	0	0	0	9.99848	0	0	0	0	0	0	0	0	0	0	0	0	0	0	0	0	0	0	0	0	0	0	0	0	0	0	0	10.2406	0	0	0	0
hsa_piR_022404	0	0	0	0	0	0	0	0	0	0	49.7996	0	0	0	0	0	0	0	0	0	0	0	0	0	0	0	0	0	0	0	0	0	0	0	0	0	0	0	0	0	0	0	0	0	0	0	0	0	0
RNA5SP396	0	0	0	0	0	0	0	0	0	0	0	0	0	0	0	0	0	0	0	0	0	0	0	0	0	0	0	0	0	0	0	0	0	0	4.97238	0	0	0	0	0	0	0	0	0	0	0	0	0	0
RNA5SP395	0	0	0	0	0	0	0	0	0	0	18.747	0	0	67.2695	0	0	0	0	0	0	0	0	0	0	0	0	0	0	0	0	0	0	0	0	8.88831	0	0	0	0	0	0	0	0	0	0	0	0	0	0
RNA5SP399	0	0	0	0	0	0	0	12.6891	0	0	56.2409	0	0	4.40945	0	0	0	0	4.18053	0	0	3.87749	6.22815	0	0	0	0	0	0	0	0	0	0	29.3239	8.15069	0	0	0	0	0	0	0	0	0	0	5.16548	3.24484	0	0
hsa_piR_009431	0	0	0	0	0	0	0	0	0	0	56.2409	0	0	0	0	0	0	0	0	0	0	0	0	0	0	0	0	0	0	0	0	0	0	0	0	0	0	0	0	0	0	0	0	0	0	0	0	0	0
RNA5SP398	0	0	0	0	0	0	0	0	0	0	12.1588	0	0	0	0	0	0	0	0	0	0	0	0	0	0	0	0	0	0	0	0	0	0	0	21.6417	0	0	0	0	0	0	0	0	0	0	0	0	0	0
RNA5SP397	0	0	0	0	0	0	0	0	0	0	12.1588	0	0	0	0	0	0	0	0	0	0	0	0	0	0	0	0	0	0	0	0	0	0	128.205	36.4703	0	0	0	0	0	0	0	0	0	0	0	0	0	0
hsa_piR_022387	0	0	0	0	0	0	0	0	0	0	97.2704	0	0	0	0	0	0	0	0	0	0	0	0	0	0	0	0	0	0	0	0	0	0	0	0	0	0	0	0	0	0	0	0	0	0	0	0	0	0
hsa_piR_022386	0	0	0	0	0	0	0	0	0	0	24.3176	0	0	0	0	0	0	0	0	0	0	0	0	0	0	0	0	0	0	0	0	0	0	0	0	0	0	0	0	0	0	0	0	0	0	0	0	0	0
hsa_piR_022373	0	0	0	0	0	0	0	0	0	0	36.4764	0	0	0	0	0	0	0	0	0	0	0	0	0	0	0	0	0	0	0	0	0	0	0	0	0	0	0	0	0	0	0	0	0	0	0	0	0	0
hsa_piR_022397	0	0	0	0	0	0	0	0	0	0	112.482	0	0	0	0	0	0	0	0	0	0	0	0	0	0	0	0	0	0	0	0	0	0	0	0	0	0	0	0	0	0	0	0	0	0	0	0	0	0
RNU6-880P	0	0	0	0	0	0	0	0	0	0	0	0	0	0	0	0	0	0	0	0	0	0	0	0	0	0	0	0	0	0	0	0	0	0	0	0	0	0	0	0	0	0	0	0	0	0	0	0	0
hsa_piR_010352	0	0	0	0	0	0	0	0	0	0	0	0	0	0	0	0	0	0	0	0	0	0	0	0	0	0	0	0	0	0	0	0	0	0	0	0	0	0	0	0	0	0	0	0	7.23075	0	0	0	0
hsa_piR_009362	0	1613.06	13.0488	0	0	0	0	0	0	0	0	0	0	0	0	0	0	0	0	0	15.0018	0	0	0	313.064	0	0	0	0	0	0	0	0	0	0	0	0	0	0	0	0	0	0	0	0	0	0	0	0
hsa_piR_022346	0	0	0	0	0	0	0	0	0	0	12.1588	0	0	0	0	0	0	0	0	0	0	0	0	0	0	0	0	0	0	0	0	0	0	0	0	0	0	0	0	0	0	0	0	0	0	0	0	0	0
hsa_piR_010351	0	0	0	0	0	0	0	0	0	0	12.1588	0	0	0	0	0	0	0	0	0	0	0	0	0	0	0	0	0	0	0	0	0	0	0	0	0	0	0	0	0	0	0	0	0	0	0	0	0	0
hsa_piR_009375	0	0	0	0	0	0	0	0	0	0	18.747	0	0	0	0	0	0	0	0	0	0	0	0	0	0	0	0	0	0	0	0	0	0	0	0	0	0	0	0	0	0	0	0	0	0	0	0	0	0
hsa_piR_022368	0	0	0	0	0	0	0	0	0	0	24.3176	0	0	0	0	0	0	0	0	0	0	0	0	0	0	0	0	0	0	0	0	0	0	0	0	0	0	0	0	0	0	0	0	0	0	0	0	0	0
hsa_piR_022367	0	8.38722	0	0	0	0	0	12.9825	0	0	24.8998	0	0	0	0	0	0	0	3.90014	0	0	0	5.19701	3.03491	4.08362	0	0	0	0	0	0	0	0	0	0	0	0	0	0	0	0	0	0	0	0	3.46605	0	0	0
hsa_piR_022364	0	0	0	0	0	0	0	0	0	0	56.2409	0	0	0	0	0	0	0	0	0	0	0	0	0	0	0	0	0	0	0	0	0	0	0	0	0	0	0	0	0	0	0	0	0	0	0	0	0	0
RNU6-882P	0	0	0	0	0	0	0	0	0	0	12.1588	0	0	0	0	0	0	0	0	0	0	0	0	0	0	0	0	0	0	0	0	0	0	0	0	0	0	0	0	0	0	0	0	0	0	0	0	0	0
hsa_piR_009397	0	0	0	0	0	0	0	0	0	0	0	0	0	0	0	0	0	0	0	0	0	0	0	0	0	0	0	0	0	0	0	0	0	0	0	0	0	0	0	0	0	0	0	0	0	0	0	0	0
hsa_piR_010387	0	0	0	0	0	0	0	0	0	0	72.9528	0	0	0	0	0	0	0	0	0	0	0	0	0	0	0	0	0	0	0	0	0	0	0	0	0	0	0	0	0	0	0	0	0	0	0	0	0	0
hsa_piR_009391	0	0	0	0	0	0	0	0	0	0	18.747	0	0	0	0	0	0	0	0	0	0	0	0	0	0	0	0	0	0	0	0	0	0	0	0	0	0	0	0	0	0	0	0	0	0	0	0	0	0
hsa_piR_010380	0	0	0	0	0	0	0	0	0	0	93.7348	0	0	0	0	0	0	0	0	0	0	0	0	0	0	0	0	0	0	0	0	0	0	0	0	0	0	0	0	0	0	0	0	0	0	0	0	0	0
hsa_piR_000912	0	0	0	0	0	0	0	0	0	0	0	0	0	0	0	0	0	0	0	0	0	0	0	0	0	0	0	0	0	0	0	0	0	0	0	0	0	0	0	0	0	0	0	0	0	0	0	0	0
hsa_piR_000917	0	0	0	3.72511	0	0	0	0	0	0	0	0	0	0	0	0	0	0	0	0	0	0	0	0	0	0	0	0	0	0	0	0	0	0	0	0	0	0	0	0	0	0	0	0	0	0	0	0	0
hsa_piR_012903	0	0	0	0	0	0	0	0	0	0	18.747	0	0	0	0	0	0	0	0	0	0	0	0	0	0	0	0	0	0	0	0	0	0	0	0	0	0	0	0	0	0	0	0	0	0	0	0	0	0
hsa_piR_012908	0	0	0	0	0	0	0	0	0	0	24.3176	0	0	0	0	0	0	0	0	0	0	0	0	0	0	0	0	0	0	0	0	0	0	0	0	0	0	0	0	0	0	0	0	0	0	0	0	0	0
hsa_piR_000926	0	0	0	0	0	0	0	0	0	0	56.2409	0	0	0	0	0	0	0	0	0	0	0	0	0	0	0	0	0	0	0	0	0	0	0	0	0	0	0	0	0	0	0	0	0	0	0	0	0	0
hsa_piR_012913	0	0	0	0	0	0	0	0	0	0	24.8998	0	0	0	0	0	0	0	0	0	0	0	0	0	0	0	0	0	0	0	0	0	0	0	0	0	0	0	0	0	0	0	0	0	0	0	0	0	0
RNA5SP400	0	0	0	0	0	0	0	0	0	0	12.1588	0	0	0	0	0	0	0	0	0	0	0	0	0	0	0	0	0	0	0	0	0	0	0	0	0	0	0	0	0	0	0	0	0	0	0	0	0	0
hsa_piR_012919	0	0	0	0	0	0	0	0	0	0	93.7348	0	0	0	0	0	0	0	0	0	0	0	0	0	0	0	0	0	0	0	0	0	0	0	0	0	0	0	0	0	0	0	0	0	0	0	0	0	0
RNA5SP403	0	0	0	0	0	0	0	0	0	0	0	0	0	0	0	0	0	0	0	0	0	0	0	0	0	0	0	0	0	0	0	0	0	0	15.2294	0	0	0	0	0	0	0	0	0	0	0	0	0	0
RNA5SP402	0	0	0	4.45573	0	0	0	0	0	0	1120.49	0	0	0	0	0	0	0	0	0	0	0	0	0	0	0	0	0	0	0	0	0	0	0	0	0	0	0	0	0	4.8164	0	0	0	82.267	0	0	0	0
RNA5SP406	0	0	0	7.45021	0	0	0	0	0	0	0	0	0	0	0	0	0	0	0	0	0	0	0	0	0	0	0	0	0	0	0	0	0	0	0	0	0	0	0	0	0	0	0	0	0	0	0	0	0
hsa_piR_000933	0	0	0	0	0	0	0	0	0	0	18.747	0	0	0	0	0	0	0	0	0	0	0	0	0	0	0	0	0	0	0	0	0	0	0	0	0	0	0	0	0	0	0	0	0	0	0	0	0	0
RNA5SP409	0	0	0	0	0	0	0	0	0	0	12.1588	0	0	0	0	0	0	0	0	0	0	0	0	0	0	0	0	0	0	0	0	0	0	0	0	0	0	0	0	0	0	0	0	0	3.51253	0	0	0	0
hsa_piR_000930	0	0	0	0	0	0	0	0	0	0	18.747	0	0	0	0	0	0	0	0	0	0	0	0	0	0	0	0	0	0	0	0	0	0	0	0	0	0	0	0	0	0	0	0	0	0	0	0	0	0
hsa_piR_012926	0	0	0	0	0	0	0	0	0	0	24.8998	0	0	0	0	0	0	0	0	0	0	0	0	0	0	0	0	0	0	0	0	0	0	0	0	0	0	0	0	0	0	0	0	0	0	0	0	0	0
hsa_piR_012925	0	0	0	0	0	0	0	0	315.65	0	0	0	0	20.885	5.25947	3.18468	0	0	390.999	4.19731	0	204.133	0	0	0	0	0	0	99.8092	5.56328	0	0	3.38386	37.2014	10.7295	0	11.5398	0	6.0153	3.2893	0	41.2406	0	46.5797	0	3.34606	0	0	0
RNA5SP422	0	0	0	0	0	0	0	0	0	0	74.6993	0	0	0	0	0	0	0	0	0	0	0	0	0	0	0	0	0	0	0	0	0	0	0	0	0	0	0	0	0	0	0	0	0	0	0	0	0	0
RNA5SP421	0	0	0	0	0	0	0	0	0	0	0	0	0	0	0	0	0	0	0	0	0	0	0	0	0	0	0	0	0	0	0	0	0	0	0	0	0	0	0	0	0	0	0	0	0	0	0	0	0
RNA5SP426	0	0	0	0	0	0	0	3.02894	0	0	24.8998	0	0	0	0	0	0	0	0	0	0	0	0	0	0	0	0	0	0	0	0	0	0	0	4.14022	0	0	0	0	0	0	0	0	0	0	0	0	0	0
RNA5SP425	0	0	0	0	0	0	0	0	0	0	0	0	0	0	0	0	0	0	0	0	0	0	0	0	0	0	0	0	0	0	0	0	0	0	22.2537	0	0	0	3.64057	0	0	0	0	0	0	0	0	0	0
RNA5SP424	0	0	0	0	0	0	0	0	0	0	0	0	0	0	0	0	0	0	0	0	0	0	0	0	0	0	0	0	0	0	0	0	0	0	10.3505	0	0	0	0	0	0	0	0	0	0	0	0	0	0
RNA5SP429	0	0	0	0	0	0	0	0	0	0	12.1588	0	0	9.34916	0	0	0	0	0	0	0	0	0	0	0	0	0	0	0	0	0	0	0	0	24.8479	0	0	0	0	0	0	0	0	0	7.97661	0	0	0	0
RNA5SP427	0	0	0	0	0	0	0	0	0	0	12.1588	0	0	0	0	0	0	0	0	0	0	0	0	0	0	0	0	0	0	0	0	0	0	0	5.65753	0	0	0	0	0	0	0	0	0	0	0	0	0	0
RNA5SP411	0	0	0	0	0	0	0	0	0	0	85.1116	0	0	0	0	0	0	0	0	0	0	0	0	0	0	0	0	0	0	0	0	0	0	0	0	0	0	0	0	0	0	0	0	0	0	0	0	0	0
RNA5SP415	0	0	0	0	0	0	0	0	0	0	0	0	0	0	0	0	0	0	0	0	0	0	0	0	0	0	0	0	0	0	0	0	0	0	0	0	0	0	0	0	0	0	0	0	0	0	0	0	0
RNA5SP413	0	0	0	0	0	0	0	0	7.23557	0	18.747	0	0	0	0	0	0	0	0	0	0	0	5.75246	0	4.26729	0	0	0	0	0	0	0	20.1502	0	4.48139	0	0	0	0	0	0	0	0	0	0	0	0	0	0
RNA5SP412	0	0	0	40.0449	0	0	0	0	0	0	24.8998	0	0	0	0	0	0	0	0	0	0	0	0	0	0	0	0	0	0	0	0	0	0	0	0	0	0	0	0	0	0	0	0	0	0	0	0	0	0
RNA5SP419	0	0	0	0	0	0	0	0	0	0	74.9878	0	0	0	0	0	0	0	0	0	0	0	5.85032	0	0	0	0	0	0	0	0	0	0	0	0	0	0	0	0	0	0	0	0	0	17.2546	0	0	0	0
RNA5SP418	0	0	0	0	0	0	0	0	0	0	0	0	0	0	0	0	0	0	0	0	0	0	0	0	0	0	0	0	0	0	0	0	0	0	9.79872	0	0	0	0	0	0	0	0	0	0	0	0	0	0
RNA5SP417	0	0	0	0	0	0	0	0	0	0	12.1588	0	0	0	0	0	0	0	0	0	0	0	0	0	0	0	0	0	0	0	0	0	0	0	0	0	0	0	0	0	0	0	0	0	0	0	0	0	0
RNA5SP416	0	0	0	0	0	0	0	0	0	0	37.4939	0	0	0	0	0	0	0	0	0	0	0	0	0	0	0	0	0	0	0	0	0	0	0	0	0	0	0	0	0	0	0	0	0	0	0	0	0	0
RNA5SP444	3.33876	0	0	0	0	0	0	0	0	0	0	0	0	0	0	0	0	0	0	0	0	0	0	0	0	0	0	0	0	0	0	0	0	0	0	0	0	0	0	0	0	0	0	0	0	0	0	3.0854	0
RNA5SP442	0	0	0	0	0	0	0	0	0	0	0	0	0	0	0	0	0	0	0	0	0	0	0	4.14528	0	0	0	0	0	0	0	0	0	0	62.6208	0	0	0	12.7897	0	0	0	0	0	0	0	0	0	0
RNA5SP441	0	0	0	0	0	0	0	0	0	0	0	0	0	0	0	0	0	0	0	0	0	0	0	0	0	0	0	0	0	0	0	0	0	0	6.46409	0	0	0	0	0	0	0	0	0	0	0	0	0	0
RNA5SP448	0	5.69698	0	0	0	0	0	0	0	0	93.7348	0	0	0	0	0	0	0	0	0	0	0	0	0	0	0	0	0	7.18442	0	0	0	0	0	12.9382	0	0	0	0	0	0	0	0	0	8.3053	0	0	0	0
RNA5SP445	0	0	0	0	0	0	0	0	0	0	36.4764	0	0	0	0	0	0	0	0	0	0	0	0	0	0	0	0	0	0	0	0	0	0	0	0	0	0	0	0	0	0	0	0	0	0	0	0	0	0
RNA5SP449	0	0	0	0	0	0	0	0	0	0	37.4939	0	0	0	0	0	0	0	0	0	0	4.8645	0	0	0	0	0	0	0	0	0	0	0	1095.55	193.974	0	0	0	4.33382	0	0	0	0	0	0	0	0	0	0
RNA5SP433	0	0	0	0	0	0	0	0	0	0	0	0	0	0	0	0	0	0	0	0	0	0	0	0	0	0	0	0	0	0	0	0	0	0	3.09964	0	0	0	0	0	0	0	0	0	0	0	0	0	0
RNA5SP432	0	0	0	0	0	0	0	0	0	0	18.747	0	0	108.926	0	0	0	0	0	0	0	0	0	0	0	0	0	0	0	0	0	0	0	0	0	0	0	0	0	0	0	0	0	0	0	0	0	0	0
RNA5SP431	0	0	0	0	0	0	0	0	0	0	24.3176	0	0	0	0	0	0	0	0	0	0	0	0	0	0	0	0	0	0	0	0	0	0	0	4.18458	0	0	0	0	0	0	0	0	0	0	0	0	0	0
RNA5SP437	0	0	0	0	0	0	0	0	0	0	0	0	0	0	0	0	0	0	0	0	0	0	0	0	0	0	0	0	0	0	0	0	0	0	11.7503	0	0	0	0	0	0	0	0	0	0	0	0	0	0
RNA5SP435	0	0	0	0	0	0	0	0	0	0	24.3176	0	0	0	0	0	0	0	0	0	0	0	3.07554	0	0	0	0	0	0	0	0	0	0	0	14.8879	0	0	0	0	0	0	0	0	0	7.32768	0	0	0	0
RNA5SP434	0	0	0	0	14.8418	10.3509	0	4.26144	63.2325	0	12.1588	3.92524	70.8785	39.8484	52.6508	0	0	4.33094	50.3242	32.8755	0	0	0	96.2224	0	0	47.8044	0	6.70906	26.9352	0	3.51902	0	0	26.1817	0	3.21133	32.1354	0	0	0	0	0	69.3086	0	0	28.2796	0	0
RNA5SP438	0	0	0	0	0	0	0	3.34552	0	0	24.3176	0	0	0	0	0	0	0	0	0	0	0	28.3545	0	0	0	0	0	0	0	0	0	0	0	0	0	0	0	0	0	0	0	0	0	0	0	0	0	0
hsa_piR_000902	0	0	0	0	0	0	0	0	0	0	24.3176	0	0	0	0	0	0	0	0	0	0	0	0	0	0	0	0	0	0	0	0	0	0	0	0	0	0	0	0	0	0	0	0	0	0	0	0	0	0
hsa_piR_000903	0	0	0	0	0	0	0	0	0	0	24.8998	0	0	0	0	0	0	0	0	0	0	0	0	0	0	0	0	0	0	0	0	0	0	0	0	0	0	0	0	0	0	0	0	0	0	0	0	0	0
hsa_piR_000907	0	0	0	195.568	0	0	10.7331	0	0	0	121.588	0	0	0	0	0	0	0	0	0	0	0	0	0	0	0	0	0	42.7411	0	0	0	0	0	0	0	0	0	0	0	0	0	0	0	0	0	0	0	0
hsa_piR_000905	0	0	0	0	0	0	0	0	0	0	36.4764	0	0	0	0	0	0	0	0	0	0	0	0	0	0	0	0	0	0	0	0	0	0	0	0	0	0	0	0	0	0	0	0	0	0	0	0	0	0
hsa_piR_010316	0	0	0	0	0	0	0	0	0	0	24.8998	0	0	0	0	0	0	0	0	0	0	0	0	0	0	0	0	0	0	0	0	0	0	0	0	0	0	0	0	0	0	0	0	0	0	0	0	0	0
RNA5SP462	0	0	0	0	0	0	0	0	0	0	0	0	0	0	0	0	0	0	0	0	0	0	0	0	0	0	0	0	0	0	0	0	0	0	0	0	0	0	0	0	0	0	0	0	0	0	0	0	0
RNA5SP460	0	0	0	0	0	0	0	0	0	0	12.1588	0	0	7.27498	0	0	0	0	0	0	0	0	3.32041	0	0	0	0	0	0	0	0	0	0	0	25.3945	0	0	0	0	0	0	0	0	0	0	0	0	0	0
RNA5SP465	0	0	0	0	0	0	0	0	0	0	24.8998	0	0	0	0	0	0	0	0	0	0	0	0	0	0	0	0	0	0	0	0	0	0	0	0	0	0	0	0	0	0	0	0	0	0	0	0	0	0
RNA5SP464	0	0	0	0	0	0	0	0	0	0	0	0	0	0	0	0	0	0	0	0	0	0	0	0	0	0	0	0	0	0	0	0	0	0	3.73449	0	0	0	0	0	0	0	0	0	0	0	0	0	0
RNA5SP463	0	0	0	0	0	0	0	0	0	0	12.1588	0	0	0	0	0	0	0	0	0	0	0	0	0	0	0	0	0	0	0	0	0	0	0	14.863	0	0	0	0	0	0	0	0	0	0	0	0	0	0
hsa_piR_012971	0	0	0	0	0	0	0	0	0	0	12.1588	0	0	0	0	0	0	0	0	0	0	0	0	0	0	0	0	0	0	0	0	0	0	0	0	0	0	0	0	0	0	0	0	0	0	0	0	0	0
RNA5SP468	0	0	0	0	0	0	0	0	0	0	18.747	0	0	0	0	0	0	0	0	0	0	0	0	0	0	0	0	0	0	0	0	0	0	6.12441	6.0116	0	0	0	0	0	0	0	0	0	0	0	0	0	0
hsa_piR_010313	0	0	0	0	0	0	0	0	0	0	0	0	0	0	0	0	0	0	0	0	0	0	0	0	0	0	0	0	0	0	0	0	0	0	0	0	0	0	0	0	0	0	0	0	0	0	0	0	0
hsa_piR_012976	0	0	0	0	0	0	0	0	0	0	12.1588	0	0	0	0	0	0	0	0	0	0	0	0	0	0	0	0	0	0	0	0	0	0	0	0	0	0	0	0	0	0	0	0	0	0	0	0	0	0
RNA5SP451	0	0	0	0	0	0	6.13165	0	0	0	124.499	0	0	0	0	0	0	0	0	0	0	0	0	0	0	0	0	0	0	0	0	0	0	0	0	0	0	0	0	0	0	0	0	0	8.85492	0	0	0	0
RNA5SP450	0	0	0	0	0	0	0	0	0	0	12.1588	0	0	8.11745	0	0	0	0	0	0	0	0	3.95417	0	0	0	0	0	0	0	0	0	0	0	27.4173	0	0	0	0	0	0	0	0	0	0	0	0	0	0
hsa_piR_012989	0	0	0	0	0	0	0	0	0	0	0	0	0	0	0	0	0	0	0	0	0	0	0	0	0	0	0	0	0	0	0	0	0	0	0	0	0	0	0	0	0	0	0	0	0	3.50174	0	0	0
hsa_piR_009334	0	0	0	0	0	0	0	0	0	0	12.1588	0	0	0	0	0	0	0	0	0	0	0	0	0	0	0	0	0	0	0	0	0	0	0	0	0	0	0	0	0	0	0	0	0	0	0	0	0	0
RNA5SP453	0	0	0	0	0	0	0	0	0	0	0	0	0	0	0	0	0	4.20387	0	0	0	0	0	0	0	0	0	0	0	0	0	0	0	0	11.9504	0	0	0	3.63724	0	0	0	0	0	0	0	0	0	0
RNA5SP452	5.50459	0	0	4.45009	0	0	0	0	5	0	0	0	0	0	0	0	0	0	0	0	0	0	0	0	0	0	0	0	0	0	0	0	0	0	21.1049	0	0	0	0	0	0	0	0	0	0	0	0	4.96004	0
RNA5SP456	0	0	0	0	0	0	0	0	0	0	0	0	0	0	0	0	0	0	0	0	0	0	0	0	0	0	0	0	0	0	0	0	0	0	3.99974	0	0	0	0	0	0	0	0	0	0	0	0	0	0
hsa_piR_010324	0	0	0	0	0	0	0	0	0	0	18.747	0	0	0	0	0	0	0	0	0	0	0	0	0	0	0	0	0	0	0	0	0	0	0	0	0	0	0	0	0	0	0	0	0	0	0	0	0	0
RNA5SP484	0	0	0	0	0	0	0	0	0	0	0	0	0	0	0	0	0	0	0	0	0	0	0	0	0	0	0	0	0	0	0	0	0	0	3.60696	0	0	0	0	0	0	0	0	0	0	0	0	0	0
RNA5SP482	0	0	0	4.45009	0	0	0	0	0	0	0	0	0	0	0	0	0	0	0	0	0	0	3.75524	0	0	0	0	0	0	0	0	0	0	0	11.3151	0	0	0	0	0	0	0	0	0	0	0	0	0	0
RNA5SP488	0	0	0	0	0	0	0	0	0	0	12.1588	0	0	94.477	0	0	0	0	0	0	0	0	0	0	0	0	0	0	0	0	0	0	0	0	227.712	0	0	0	14.0466	0	0	0	0	0	0	0	0	0	0
RNA5SP487	0	0	0	0	0	0	0	0	0	0	0	0	0	0	0	0	0	0	0	0	0	0	0	0	0	0	0	0	0	0	0	0	0	0	3.23205	0	0	0	0	0	0	0	0	0	0	0	0	0	0
RNA5SP486	0	0	0	0	0	0	0	0	0	0	12.1588	0	0	3.21827	0	0	0	0	0	0	0	0	0	0	0	0	0	0	0	0	0	0	0	0	0	0	0	0	0	0	0	0	0	0	0	0	0	0	0
hsa_piR_009343	0	0	0	0	0	0	0	0	0	0	12.1588	0	0	0	0	0	0	0	0	0	0	0	0	0	0	0	0	0	0	0	0	0	0	0	0	0	0	0	0	0	0	0	0	0	0	0	0	0	0
RNA5SP485	0	0	0	4.65638	0	0	0	0	0	0	12.1588	0	0	0	0	0	0	0	0	0	0	0	0	0	0	0	0	0	0	0	0	0	0	0	4.22652	7.52532	0	0	0	0	0	0	0	0	19.0734	0	0	0	0
hsa_piR_010331	0	0	0	0	0	0	0	0	0	0	12.1588	0	0	0	0	0	0	0	0	0	0	0	0	0	0	0	0	0	0	0	0	0	0	0	0	0	0	0	0	0	0	0	0	0	0	0	0	0	0
RNA5SP489	0	0	0	0	0	0	0	0	0	0	0	0	0	0	0	0	0	0	0	0	0	0	0	0	0	0	0	0	0	0	0	0	0	0	0	0	0	0	0	0	0	0	0	0	0	0	0	0	0
hsa_piR_010336	0	0	0	0	0	0	0	0	0	0	49.7996	0	0	0	0	0	0	0	0	0	0	0	0	0	0	0	0	0	0	0	0	0	0	0	0	0	0	0	0	0	0	0	0	0	0	0	0	0	0
RNA5SP491	0	0	0	5.56261	0	0	0	0	0	0	0	0	0	0	0	0	0	0	0	0	0	0	5.74766	0	0	0	0	0	0	0	0	0	5.23826	11.4415	59.5461	0	0	0	5.66684	0	0	0	0	0	0	0	0	0	0
RNA5SP473	0	0	4.22645	0	5.27239	0	0	18.0324	10.4141	0	2589.58	6.7755	0	84.4119	20.5906	3.49091	0	0	49.2568	26.4864	0	3.08406	10.2439	9.48409	10.3909	0	0	0	40.3082	7.95196	0	0	0	322.601	13.1852	7.8382	0	7.63917	11.8623	0	48.1059	8.12739	0	33.6931	16.0951	244.916	42.7239	0	6.67244
RNA5SP472	0	0	0	0	0	0	0	0	0	0	0	0	0	0	0	0	0	0	0	0	0	0	0	0	0	0	0	0	0	0	0	0	0	0	27.3288	0	0	0	3.11724	0	0	0	0	0	0	0	0	0	0
RNA5SP471	0	0	0	5.56261	0	0	0	0	0	0	12.1588	0	0	0	0	0	0	0	0	0	0	0	0	0	0	0	0	0	0	0	0	0	0	0	0	0	0	0	0	0	0	0	0	0	0	0	0	0	0
hsa_piR_009359	0	0	0	0	0	0	0	0	0	0	37.4939	0	0	0	0	0	0	0	0	0	0	0	0	0	0	0	0	0	0	0	0	0	0	0	0	0	0	0	0	0	0	0	0	0	0	0	0	0	0
RNA5SP477	0	0	0	0	0	0	0	0	0	0	12.1588	0	0	0	0	0	0	0	0	0	0	0	0	0	0	0	0	0	0	0	0	0	0	0	86.1686	0	0	0	0	0	0	0	0	0	0	0	0	0	0
RNA5SP476	0	0	0	0	0	0	0	0	0	0	0	0	0	0	0	0	0	0	0	0	0	0	0	0	0	0	0	0	0	0	0	0	0	0	4.56497	0	0	0	0	0	0	0	0	0	0	0	0	0	0
RNA5SP474	0	0	0	0	0	0	0	0	0	0	18.747	0	0	0	0	0	0	0	0	0	0	0	0	0	0	0	0	0	0	0	0	0	0	285.403	53.3531	0	0	0	8.0429	0	0	0	0	0	0	0	0	0	0
RNA5SP478	4.34054	0	0	0	0	0	0	0	0	0	37.4939	0	0	0	0	0	0	0	0	0	0	0	6.60501	0	0	0	0	0	0	0	0	0	0	0	8.79012	0	0	0	0	0	0	0	0	0	0	0	0	4.30486	0
hsa_piR_022315	0	8.62224	0	0	0	0	0	3.02184	0	0	0	0	0	0	0	0	0	0	7.10817	0	0	0	0	0	4.61122	0	0	0	0	0	0	0	0	16.4524	0	0	0	0	0	0	0	0	0	0	0	3.67978	0	0	0
hsa_piR_012934	0	0	0	0	0	0	0	0	0	0	12.1588	0	0	0	0	0	0	0	0	0	0	0	0	0	0	0	0	0	0	0	0	0	0	0	0	0	0	0	0	0	0	0	0	0	0	0	0	0	0
hsa_piR_012939	0	0	0	0	0	0	0	0	0	0	74.9878	0	0	0	0	0	0	0	0	0	0	0	0	0	0	0	0	0	0	0	0	0	0	0	0	0	0	0	0	0	0	0	0	0	0	0	0	0	0
hsa_piR_012931	0	0	0	0	0	0	0	0	0	0	36.4764	0	0	0	0	0	0	0	0	0	0	0	0	0	0	0	0	0	0	0	0	0	0	0	0	0	0	0	0	0	0	0	0	0	0	0	0	0	0
hsa_piR_000957	0	0	0	0	0	0	0	0	0	0	348.597	0	0	0	0	0	0	0	0	0	0	0	0	0	0	0	0	0	0	0	0	0	0	0	0	0	0	0	0	0	0	0	0	0	0	0	0	0	0
hsa_piR_000950	0	0	0	0	0	0	0	0	0	0	0	0	0	0	0	0	0	0	0	0	0	0	0	0	0	0	0	0	0	0	0	0	0	0	0	0	0	0	0	0	0	0	0	0	0	0	0	0	0
RNU4ATAC	0	0	0	0	5.2033	0	0	11.5147	14.2169	0	0	11.3065	8.38279	7.44449	41.6796	0	0	4.5119	16.596	0	0	10.9604	6.84964	11.8437	0	0	6.5077	0	10.0566	3.64282	0	13.2263	0	0	27.4289	13.8208	0	22.5155	21.2745	0	0	5.15651	0	3.07299	7.83101	0	0	0	12.8298
hsa_piR_000951	0	0	0	0	0	0	0	0	0	0	12.1588	0	0	0	0	0	0	0	0	0	0	0	0	0	0	0	0	0	0	0	0	0	0	0	0	0	0	0	0	0	0	0	0	0	0	0	0	0	0
hsa_piR_000952	0	0	0	0	0	0	0	0	0	0	36.4764	0	0	0	0	0	0	0	0	0	0	0	0	0	0	0	0	0	0	0	0	0	0	0	0	0	0	0	0	0	0	0	0	0	0	0	0	0	0
RNA5SP495	0	0	0	0	0	0	0	0	0	0	18.747	0	0	0	0	0	0	0	0	0	0	0	0	0	0	0	0	0	0	0	0	0	0	0	0	0	0	0	0	0	0	0	0	0	0	0	0	0	0
RNA5SP494	0	0	0	0	0	0	0	0	0	0	0	0	0	0	0	0	0	0	0	0	0	0	0	0	0	0	0	0	0	0	0	0	0	0	9.13909	0	0	0	0	0	0	0	0	0	0	0	0	0	0
RNA5SP493	0	0	0	0	0	0	0	0	0	0	0	0	0	0	0	0	0	0	0	0	0	0	0	0	0	0	0	0	0	0	0	0	0	0	5.65753	0	0	0	0	0	0	0	0	0	0	0	0	0	0
RNA5SP492	0	0	0	0	0	0	0	0	0	0	0	0	0	0	0	0	0	0	0	0	0	0	0	0	0	0	0	0	0	0	0	0	0	0	5.33298	0	0	0	0	0	0	0	0	0	0	0	0	0	0
RNA5SP499	0	0	0	0	0	0	0	0	0	0	174.298	0	0	0	0	0	0	0	0	0	0	0	0	0	0	0	0	0	0	0	0	0	0	0	23.0653	0	0	0	0	0	0	0	0	0	0	0	0	0	0
RNA5SP497	0	0	0	0	0	0	0	0	0	0	0	0	0	0	0	0	0	0	0	0	0	0	0	0	0	0	0	0	0	0	0	0	0	0	12.4207	0	0	0	3.91619	0	0	0	0	0	0	0	0	0	0
RNA5SP496	0	0	0	0	0	0	0	0	0	0	18.747	0	0	0	0	0	0	0	0	0	0	0	0	0	0	0	0	0	0	0	0	0	0	0	0	0	0	0	0	0	0	0	0	0	0	0	0	0	0
RNU6-875P	0	0	0	0	0	0	0	0	0	0	56.2409	0	0	0	0	0	0	0	0	3.56382	0	0	3.97376	0	0	0	0	0	4.4082	3.76456	0	0	0	28.6435	0	0	0	0	0	0	9.7715	0	0	3.56834	6.47829	7.04518	0	0	0
hsa_piR_000979	0	0	0	0	0	0	0	9.69889	0	0	0	0	0	0	0	0	0	0	0	0	0	0	0	0	0	0	0	0	0	0	0	0	0	0	0	0	0	0	0	0	0	0	0	0	0	0	0	0	0
hsa_piR_000971	0	0	0	5.58766	0	0	0	0	0	0	18.747	0	0	0	0	0	0	0	0	0	0	0	0	0	0	0	0	0	0	0	0	0	0	0	0	0	0	0	0	0	0	0	0	0	0	0	0	0	0
hsa_piR_000970	0	0	0	0	0	0	0	0	0	0	24.8998	0	0	0	0	0	0	0	0	0	0	0	0	0	0	0	0	0	0	0	0	0	0	0	0	0	0	0	0	0	0	0	0	0	0	0	0	0	0
hsa_piR_000976	0	0	0	0	0	0	0	0	0	0	24.8998	0	0	0	0	0	0	0	0	0	0	0	0	0	0	0	0	0	0	0	0	0	0	0	0	0	0	0	0	0	0	0	0	0	0	0	0	0	0
hsa_piR_012968	0	0	0	0	0	0	0	0	0	0	24.3176	0	0	0	0	0	0	0	0	0	0	0	0	0	0	0	0	0	0	0	0	0	0	0	0	0	0	0	0	0	0	0	0	0	0	0	0	0	0
hsa_piR_009311	0	0	0	0	0	0	0	0	0	0	24.8998	0	0	0	0	0	0	0	0	0	0	0	0	0	0	0	0	0	0	0	0	0	0	0	0	0	0	0	0	0	0	0	0	0	0	0	0	0	0
hsa_piR_012964	0	0	0	0	0	0	0	0	0	0	0	0	0	0	0	0	0	0	0	0	0	0	0	0	0	0	0	0	0	0	0	0	0	0	0	0	0	0	0	0	0	0	0	0	0	0	0	0	0
hsa_piR_000983	0	0	0	0	0	0	0	0	0	0	12.1588	0	0	0	0	0	0	0	0	0	0	0	0	0	0	0	0	0	0	0	0	0	0	0	0	0	0	0	0	0	0	0	0	0	0	0	0	0	0
hsa_piR_000986	0	0	0	0	0	0	0	0	0	0	18.747	0	0	0	0	0	0	0	0	0	0	0	0	0	0	0	0	0	0	0	0	0	0	0	0	0	0	0	0	0	0	0	0	0	0	0	0	0	0
SNORA5	0	0	0	0	3.90568	0	4.95829	3.56074	40.5305	4.26891	0	8.65272	3.94968	8.30661	8.94408	0	0	8.40774	10.6623	0	0	47.2268	0	3.25701	0	0	6.16475	0	43.5421	0	5.15341	8.9763	0	0	249.315	0	0	10.0515	104.042	0	0	39.8171	0	0	4.39547	0	0	0	3.45971
SNORA6	0	0	0	0	0	0	0	3.41414	7.63666	0	0	9.13971	0	14.3651	6.97171	0	0	0	10.3124	0	0	17.4487	3.22478	3.44677	0	0	0	0	49.7754	0	0	8.96962	6.44953	5.34205	56.4105	3.90315	0	0	22.2145	0	0	0	0	0	0	3.4587	0	0	0
SNORA3	0	0	0	0	0	0	0	0	0	0	18.747	0	0	6.91201	0	0	0	0	12.0214	8.57833	0	9.59037	0	0	0	0	0	0	56.8759	0	0	0	29.5786	0	14.0271	0	0	0	5.83488	0	0	4.47625	0	0	0	0	0	0	0
SNORA4	0	25.885	4.67537	0	6.24108	0	0	7.96795	4.56937	0	0	6.06014	3.84211	7.12801	10.9592	3.22048	0	0	11.6183	0	0	22.7962	6.95423	14.0365	31.373	0	0	0	24.8406	4.32842	0	8.03354	3.37446	104.487	24.3238	3.16431	0	0	8.85212	0	5.47556	6.71166	0	0	0	7.73534	9.39162	0	3.65981
SNORA7	0	0	0	0	0	0	0	0	8.54434	0	48.6352	0	0	7.12758	0	0	0	0	4.58853	0	0	0	0	0	0	0	0	0	0	0	0	0	0	65.2418	22.0425	0	0	0	23.8657	0	0	0	0	3.84909	0	3.35779	0	0	0
SNORA8	0	0	0	0	0	0	0	0	0	0	0	0	0	0	0	0	0	0	0	0	0	0	0	0	0	0	0	0	0	0	0	0	0	0	0	0	0	0	0	0	0	0	0	0	0	0	0	0	0
hsa_piR_010273	0	0	0	0	0	0	0	0	0	0	12.1588	0	0	0	0	0	0	0	0	0	0	0	0	0	0	0	0	0	0	0	0	0	0	0	0	0	0	0	0	0	0	0	0	0	0	0	0	0	0
SNORA1	0	0	0	0	0	0	0	0	0	0	18.747	4.05915	0	0	0	0	0	0	0	3.45781	0	4.76948	0	0	0	0	0	0	0	0	0	0	0	0	0	0	0	0	0	0	0	6.12472	0	0	5.91232	0	0	0	0
hsa_piR_009295	223.791	0	0	0	281.014	14.8121	18.3002	0	498.175	0	0	299.6	0	438.752	69.2047	0	0	101.956	113.571	140.103	0	69.9981	0	28.1287	0	0	58.9492	6.91424	0	32.0813	0	172.851	0	0	76.9484	438.718	19.6546	4.02062	0	0	0	258	0	287.567	4.39663	0	0	191.933	195.372
hsa_piR_022250	0	0	0	0	0	0	0	0	0	0	49.7996	0	0	0	0	0	0	0	0	0	0	0	0	0	0	0	0	0	0	0	0	0	0	0	0	0	0	0	0	0	0	0	0	0	0	0	0	0	0
hsa_piR_010289	0	0	0	0	0	0	0	0	0	0	12.1588	0	0	0	0	0	0	0	0	0	0	0	0	0	0	0	0	0	0	0	0	0	0	0	0	0	0	0	0	0	0	0	0	0	0	0	0	0	0
hsa_piR_009293	0	0	0	0	0	0	0	0	0	0	18.747	0	0	0	0	0	0	0	9.87339	0	0	0	0	0	0	0	0	0	0	0	0	0	0	0	0	0	0	0	0	0	0	0	0	0	0	0	0	0	0
hsa_piR_022258	0	0	0	0	0	0	0	0	0	0	48.6352	0	0	0	0	0	0	0	0	0	0	0	0	0	0	0	0	0	0	0	0	0	0	0	0	0	0	0	0	0	0	0	0	0	0	0	0	0	0
hsa_piR_010284	0	0	0	0	0	0	0	0	0	0	24.8998	0	0	0	0	0	0	0	0	0	0	0	0	0	0	0	0	0	0	0	0	0	0	0	0	0	0	0	0	0	0	0	0	0	0	0	0	0	0
hsa_piR_022254	0	0	0	0	0	0	0	0	0	0	12.1588	0	0	0	0	0	0	0	0	0	0	0	0	0	0	0	0	0	0	0	0	0	0	0	0	0	0	0	0	0	0	0	0	0	7.17306	0	0	0	0
hsa_piR_022285	0	0	0	0	0	0	0	0	0	0	18.747	0	0	0	0	0	0	0	0	0	0	0	0	0	0	0	0	0	0	0	0	0	0	0	0	0	0	0	0	0	0	0	0	0	0	0	0	0	0
hsa_piR_010299	0	0	0	0	0	0	0	0	0	0	24.3176	0	0	0	0	0	0	0	0	0	0	0	0	0	0	0	0	0	0	0	0	0	0	0	0	0	0	0	0	0	0	0	0	0	0	0	0	0	0
hsa_piR_022284	0	0	0	13.9691	0	0	0	0	0	0	0	0	0	0	0	0	0	0	0	0	0	0	0	0	0	0	0	0	0	0	0	0	0	0	0	0	0	0	0	0	0	0	0	0	0	0	0	0	0
hsa_piR_022281	0	0	0	0	0	0	0	0	0	0	24.8998	0	0	0	0	0	0	0	0	0	0	0	0	0	0	0	0	0	0	0	0	0	0	0	0	0	0	0	0	0	0	0	0	0	0	0	0	0	0
hsa_piR_010290	0	0	0	0	0	0	0	0	0	0	49.7996	0	0	0	0	0	0	0	0	0	0	0	0	0	0	0	0	0	0	0	0	0	0	0	0	0	0	0	0	0	0	0	0	0	0	0	0	0	0
SNORD8	0	20.2273	15.2433	0	1365.93	58.3655	81.8232	22.2844	1558.69	8.64269	18.747	328.93	1561.93	590.225	1473.96	4.5636	0	1104.34	970.428	194.855	8.23909	324.702	24.2855	310.6	8.37995	3.04793	824.265	0	163.246	422.969	0	277.668	44.2427	85.1696	792.348	159.868	1429.93	4224.54	821.895	0	22.2721	241.06	0	723.324	15.2694	80.255	54.4639	0	286.583
SNORD9	14.8175	11.6056	5.8925	30.7321	17.1661	0	15.8759	91.3735	252.584	0	559.305	23.4059	8.63634	47.0557	63.0243	10.875	0	34.6475	43.7288	49.2868	6.6714	256.902	27.1946	11.5476	20.4666	0	6.32601	0	49.7616	19.0138	0	39.08	10.9981	74.6057	123.171	56.5793	6.20712	17.3705	136.577	0	100.595	95.743	0	33.1697	47.2179	78.2679	79.3283	13.6581	28.307
SNORD6	0	14.4642	14.9702	15.8317	466.743	10.7159	27.7303	23.878	1417.68	11.3339	255.335	77.3492	123.845	704.253	470.759	0	0	108.049	248.196	91.8608	3.46529	177.663	18.4711	26.4253	20.2988	12.4262	54.8238	0	221.766	86.1373	0	75.5581	5.84479	74.1675	93.3622	39.0777	45.5967	371.728	187.541	0	76.7354	132.181	0	957.47	5.00997	254.053	102.162	0	86.8121
SNORD7	0	0	5.68337	4.45573	5.31425	0	0	7.38681	46.3589	0	24.3176	5.25997	4.6183	517.765	17.8018	0	0	0	12.749	963.576	3.23522	48.645	27.9154	12.9254	5.29099	8.39842	6.78849	0	61.182	108.208	0	4.97069	9.24907	18.3755	49.2951	3.36007	0	4.99945	24.1103	0	10.0055	9.47126	0	91.6784	10.1405	38.7234	16.6734	0	0
SNORD2	0	0	0	0	0	0	0	0	0	0	0	0	0	0	0	0	0	0	0	0	0	0	0	0	0	0	0	0	0	0	0	0	0	0	3.13844	0	0	0	0	0	0	0	0	0	0	0	0	0	0
hsa_piR_012895	0	0	0	0	0	0	0	0	0	0	0	0	0	0	0	0	0	0	0	0	0	0	0	0	0	0	0	0	0	0	0	0	0	0	0	0	0	0	0	0	0	0	0	0	4.73696	0	0	0	0
hsa_piR_022225	0	0	0	0	0	0	0	0	0	0	0	0	0	0	0	0	0	0	0	16.5765	0	0	0	0	0	0	0	0	0	0	0	0	0	0	0	0	0	12.1593	0	0	0	0	0	0	0	0	0	0	3.78344
hsa_piR_010230	0	0	0	0	0	0	0	0	0	0	24.8998	0	0	0	0	0	0	0	0	0	0	0	0	0	0	0	0	0	0	0	0	0	0	0	0	0	0	0	0	0	0	0	0	0	4.72913	0	0	0	0
hsa_piR_012891	0	0	0	0	0	0	0	0	0	0	24.3176	0	0	0	0	0	0	0	0	0	0	0	0	0	0	0	0	0	0	0	0	0	0	0	0	0	0	0	0	0	0	0	0	0	0	0	0	0	0
RNU6ATAC34P	0	0	0	0	0	0	0	0	0	0	12.1588	0	0	0	0	0	0	0	0	0	0	0	0	0	0	0	0	0	0	0	0	0	0	0	0	0	0	0	0	0	0	0	0	0	0	0	0	0	0
hsa_piR_010240	0	0	0	0	0	0	0	0	0	0	24.8998	0	0	0	0	0	0	0	0	0	0	0	0	0	0	0	0	0	0	0	0	0	0	0	0	0	0	0	0	0	0	0	0	0	0	0	0	0	0
hsa_piR_022219	0	0	0	0	0	0	0	0	0	0	18.747	0	0	0	0	0	0	0	0	0	0	0	0	0	0	0	0	0	0	0	0	0	0	0	0	0	0	0	0	0	0	0	0	0	0	0	0	0	0
hsa_piR_022218	0	0	0	0	0	0	0	0	0	0	60.794	0	0	0	0	0	0	0	0	0	0	0	0	0	0	0	0	0	0	0	0	0	0	0	0	0	0	0	0	0	0	0	0	0	0	0	0	0	0
hsa_piR_009266	0	0	0	0	0	0	0	0	0	0	12.1588	0	0	0	0	0	0	0	0	0	0	0	0	0	0	0	0	0	0	0	0	0	0	0	0	0	0	0	0	0	0	0	0	0	0	0	0	0	0
hsa_piR_009267	0	0	0	0	0	0	0	0	0	0	12.1588	0	0	0	0	0	0	0	0	0	0	0	0	0	0	0	0	0	0	0	0	0	0	0	0	0	0	0	0	0	0	0	0	0	0	0	0	0	0
hsa_piR_009265	0	0	0	0	0	0	0	0	0	0	0	0	0	0	0	0	0	0	0	0	0	0	0	0	0	0	0	0	0	0	0	0	0	0	0	8.3337	0	0	0	0	0	0	0	0	0	0	0	0	0
hsa_piR_010256	0	0	0	0	0	0	0	0	0	0	12.1588	0	0	0	0	0	0	0	0	0	0	0	0	0	0	0	0	0	0	0	0	0	0	0	0	0	0	0	0	0	0	0	0	0	0	0	0	0	0
hsa_piR_009260	32.3805	11.6305	0	0	0	0	0	0	0	0	12.1588	0	0	0	0	0	63.6633	0	0	0	0	0	0	4.14528	0	0	0	8.39074	0	0	0	0	0	0	0	0	0	0	0	0	0	0	0	0	669.545	0	0	35.1746	0
hsa_piR_022248	0	0	0	0	0	0	0	0	0	0	37.4939	0	0	0	0	0	0	0	0	0	0	0	0	0	0	0	0	0	0	0	0	0	0	0	0	0	0	0	0	0	0	0	0	0	0	0	0	0	0
hsa_piR_022246	0	0	0	0	0	0	0	0	0	0	12.1588	0	0	0	0	0	0	0	0	0	0	0	0	0	0	0	0	0	0	0	0	0	0	0	0	0	0	0	0	0	0	0	0	0	0	0	0	0	0
hsa_piR_022245	0	0	0	0	0	0	0	0	0	0	18.747	0	0	0	0	0	0	0	0	0	0	0	0	0	0	0	0	0	0	0	0	0	0	0	0	0	0	0	0	0	0	0	0	0	0	0	0	0	0
hsa_piR_009275	0	0	0	0	0	0	0	0	0	0	12.1588	0	0	0	0	0	0	0	0	0	0	0	0	0	0	0	0	0	0	0	0	0	0	0	0	0	0	0	0	0	0	0	0	0	0	0	0	0	0
hsa_piR_009276	0	0	0	0	0	0	0	0	0	0	18.747	0	0	0	0	0	0	0	0	0	0	0	0	0	0	0	0	0	0	0	0	0	0	0	0	0	0	0	0	0	0	0	0	0	0	0	0	0	0
hsa_piR_010267	0	0	0	0	0	0	0	0	0	0	18.747	0	0	0	0	0	0	0	0	0	0	0	0	0	0	0	0	0	0	0	0	0	0	0	0	0	0	0	0	0	0	0	0	0	0	0	0	0	0
hsa_piR_009271	0	0	0	0	0	0	0	0	0	0	0	0	0	0	0	0	0	0	0	0	0	0	0	0	0	0	0	0	0	0	0	0	0	0	0	0	0	0	0	0	0	0	0	0	0	0	0	0	0
hsa_piR_022238	0	0	0	0	0	0	0	0	0	0	12.1588	0	0	0	0	0	0	0	0	0	0	0	0	0	0	0	0	0	0	0	0	0	0	0	0	0	0	0	0	0	0	0	0	0	0	0	0	0	0
RNU6ATAC31P	0	0	0	0	0	0	0	0	0	0	18.747	0	0	0	0	0	0	0	0	0	0	0	0	0	0	0	0	0	0	0	0	0	0	0	0	0	0	0	0	0	0	0	0	0	0	0	0	0	0
hsa_piR_022296	0	121.679	5.68337	95.9215	7.26274	10.617	25.1878	142.049	10.3439	0	693.637	15.3803	10.7547	32.3077	19.32	5.24982	0	0	172.088	45.9558	0	13.2013	48.6918	23.9834	78.7023	8.26159	16.2197	0	44.9589	14.082	0	0	4.80033	27.0282	34.1568	3.37814	4.56363	23.7474	12.2157	0	25.4193	8.44697	0	8.73449	42.9013	176.144	57.6325	0	9.33132
hsa_piR_022295	0	20.2952	0	0	0	0	0	21.3695	0	0	72.9528	0	0	0	0	0	0	0	10.8605	0	0	0	10.5504	0	5.85169	0	0	0	0	0	0	0	0	0	4.35195	0	0	0	0	0	0	0	0	0	6.53238	10.4053	5.87654	0	0
hsa_piR_022294	0	0	0	0	0	0	0	7.19258	0	0	24.3176	0	0	0	0	0	0	0	10.868	0	0	0	3.13168	0	3.51281	0	0	0	0	0	0	0	0	0	0	0	0	0	0	0	0	0	0	0	0	9.52865	3.60021	0	0
hsa_piR_022298	0	0	0	0	0	0	0	5.0752	0	0	0	0	0	0	0	0	0	0	5.07727	0	0	0	0	0	0	0	0	0	0	0	0	0	0	0	0	0	0	0	0	0	0	0	0	0	0	3.28336	0	0	0
RNA5SP502	0	0	0	0	0	0	0	0	0	0	0	0	0	156.317	0	0	0	0	0	0	0	0	0	0	0	0	0	0	0	0	0	0	0	0	0	0	0	0	0	0	0	0	0	0	0	0	0	0	0
RNA5SP501	0	0	0	5.58766	0	0	0	0	0	0	0	0	0	0	0	0	0	0	0	0	0	0	0	0	0	0	0	0	0	0	0	0	0	0	4.22652	0	0	0	0	0	0	0	0	0	0	0	0	0	0
RNA5SP500	0	0	0	0	0	0	0	0	0	0	0	0	0	0	0	0	0	0	0	0	0	0	0	0	0	0	0	0	0	0	0	0	0	0	6.27683	0	0	0	0	0	0	0	0	0	0	0	0	0	0
RNA5SP507	0	0	0	0	0	0	0	0	0	0	0	0	0	0	0	0	0	0	0	0	0	0	0	0	0	0	0	0	0	0	0	0	0	0	9.57428	0	0	0	0	0	0	0	0	0	0	0	0	0	0
RNA5SP506	13.2248	0	0	0	0	0	0	0	10.1279	0	0	0	0	35.6522	0	0	0	0	0	0	0	0	0	0	0	0	0	0	0	0	0	0	0	0	3.60696	0	0	0	0	0	0	12.5402	0	0	0	0	0	9.92009	0
RNA5SP505	0	0	0	0	0	0	0	0	0	0	0	0	0	0	0	0	0	0	0	0	0	0	0	0	0	0	0	0	0	0	0	0	0	0	4.59484	0	0	0	0	0	0	0	0	0	0	0	0	0	0
RNA5SP504	0	0	0	0	0	0	0	0	0	0	24.3176	0	0	0	0	0	0	0	0	0	0	0	0	0	0	0	0	0	0	0	0	0	0	0	0	0	0	0	0	0	0	0	0	0	0	0	0	0	0
RNA5SP509	0	0	0	0	0	0	0	0	0	0	323.697	0	0	0	0	0	0	0	0	0	0	0	0	0	0	0	0	10.3664	0	0	0	0	0	0	8.55931	0	0	0	3.55599	0	0	0	0	0	3.74562	0	0	0	0
RNA5SP508	0	0	0	0	0	0	0	0	0	0	24.8998	0	0	8.00887	0	0	0	0	3.1589	0	0	8.61092	0	0	0	0	0	0	0	0	0	0	0	74.6057	115.823	0	0	0	0	0	0	0	0	0	0	3.33228	20.6397	0	0
hsa_piR_000805	31.0646	504.599	404.07	24.9521	124.251	30.9593	213.596	286.426	313.442	363.469	149.399	454.922	92.2591	190.369	1383.99	167.491	1574.43	166.792	7504.06	808.088	190.956	186.833	961.101	145.677	201.267	10.0816	17.6225	15.2411	3561.37	66.0274	6.37395	626.543	161.566	953.952	1267.8	648.952	24.2005	72.492	609.934	589.247	57.7968	1494.32	65.8681	37.049	117.744	98.2882	206.821	30.283	952.105
RNA5SP521	0	0	0	0	0	0	0	0	0	0	12.1588	0	0	0	0	0	0	0	0	0	0	0	0	0	0	0	0	0	0	0	0	0	0	24.8686	3.62269	0	0	0	4.88327	0	0	0	0	0	0	0	0	0	0
RNA5SP522	0	0	0	0	0	0	0	0	0	0	12.1588	0	0	0	0	0	0	0	0	0	0	0	0	0	0	0	0	0	0	0	0	0	0	24.8686	3.62269	0	0	0	4.88327	0	0	0	0	0	0	0	0	0	0
hsa_piR_000816	0	0	0	0	0	0	0	0	0	0	24.8998	0	0	0	0	0	0	0	0	0	0	0	0	0	0	0	0	0	0	0	0	0	0	0	0	0	0	0	0	0	0	0	0	0	0	0	0	0	0
hsa_piR_012809	0	0	0	0	0	0	0	0	0	0	24.3176	0	0	0	0	0	0	0	0	0	0	0	0	0	0	0	0	0	0	0	0	0	0	0	0	0	0	0	0	0	0	0	0	0	0	0	0	0	0
RNA5SP514	0	0	0	0	0	0	0	0	0	0	0	0	0	0	0	0	0	0	0	0	0	0	0	0	0	0	0	0	0	0	0	0	0	0	3.23205	0	0	0	0	0	0	0	0	0	0	0	0	0	0
RNA5SP513	0	0	0	0	0	0	0	0	0	0	0	0	0	13.1074	0	0	0	0	0	0	0	0	16.4307	0	0	0	0	0	0	0	0	0	0	21.0554	19.6864	0	0	0	4.35017	0	0	0	0	0	0	0	0	0	0
RNA5SP512	0	0	0	0	0	0	0	0	0	0	0	0	0	0	0	0	0	0	0	0	0	0	0	0	0	0	0	0	0	0	0	0	0	0	12.5538	0	0	0	0	0	0	0	0	0	15.6829	0	0	0	0
RNA5SP511	0	0	0	0	0	0	0	0	0	0	0	0	0	166.681	0	0	0	0	0	0	0	0	0	0	0	0	0	0	0	0	0	0	0	0	0	0	0	0	0	0	0	0	0	0	0	0	0	0	0
RNA5SP518	0	0	0	0	0	0	0	0	0	0	0	0	0	0	0	0	0	0	0	0	0	0	0	0	0	0	0	0	0	0	0	0	0	0	5.65286	0	0	0	0	0	0	0	0	0	0	0	0	0	0
RNA5SP515	0	0	0	0	0	0	0	0	0	0	448.196	0	0	0	0	0	0	0	0	0	0	0	0	0	0	0	0	0	0	0	0	0	0	0	0	0	0	0	0	0	0	0	0	0	0	0	0	0	0
hsa_piR_000823	953.895	518.279	223.372	170.209	864.863	38.0224	0	673.177	204.257	0	11526.5	396	20.5689	436.779	1251.75	11.3752	4.54738	99.2619	1032.44	280.848	42.7257	1766.12	64.899	153.642	196.929	7.38536	52.1169	18.35	1313.14	74.261	0	298.743	418.756	2484.57	1647.88	162.995	84.1838	31.2669	644.595	0	572.04	70.4494	0	1041.97	7.83101	548.538	200.443	744.135	339.178
RNA5SP519	0	0	0	0	0	0	0	0	0	0	0	0	0	0	0	0	0	0	0	0	0	0	0	0	0	0	0	0	0	0	0	0	0	0	6.81314	0	0	0	0	0	0	0	0	0	0	0	0	0	0
hsa_piR_000827	0	0	0	0	0	0	0	0	0	0	0	0	0	0	0	0	0	0	0	0	0	0	0	0	0	0	0	0	0	0	0	0	0	0	0	0	0	0	0	0	0	0	0	0	0	6.02151	0	0	0
SNORA38B	0	0	0	0	0	0	0	0	0	0	0	0	0	5.66301	0	0	0	0	0	0	0	0	0	0	0	0	0	0	28.4181	0	0	0	0	0	5.61082	0	0	0	0	0	0	0	0	0	0	0	0	0	0
hsa_piR_009206	0	0	0	0	0	0	0	0	0	0	0	0	0	0	0	0	0	0	0	0	0	0	0	0	0	0	0	0	0	0	0	0	0	0	0	0	0	0	0	0	0	0	0	0	0	0	0	0	0
RNU6ATAC37P	0	0	0	0	0	0	0	0	0	0	0	0	0	0	0	0	0	0	0	0	0	0	0	0	0	0	0	0	0	0	0	0	0	0	0	0	0	0	0	0	0	0	0	0	0	3.21575	0	0	0
hsa_piR_009205	0	0	0	0	0	0	0	0	0	0	74.6993	0	0	0	0	0	0	0	0	0	0	0	0	0	0	0	0	0	0	0	0	0	0	0	0	0	0	0	0	0	0	0	0	0	0	0	0	0	0
hsa_piR_009201	0	0	0	0	0	0	0	0	0	0	37.4939	0	0	0	0	0	0	0	0	0	0	0	0	0	0	0	0	0	0	0	0	0	0	0	0	0	0	0	0	0	0	0	0	0	0	0	0	0	0
hsa_piR_009213	0	0	0	0	0	0	0	0	0	0	12.1588	0	0	0	0	0	0	0	0	0	0	0	0	0	0	0	0	0	0	0	0	0	0	0	0	0	0	0	0	0	0	0	0	0	0	0	0	0	0
hsa_piR_000880	0	0	0	0	0	0	0	0	0	0	12.1588	0	0	0	0	0	0	0	0	0	0	0	0	0	0	0	0	0	0	0	0	0	0	0	0	0	0	0	0	0	0	0	0	0	0	0	0	0	0
hsa_piR_009210	0	0	0	0	0	0	0	0	0	0	24.3176	0	0	0	0	0	0	0	0	0	0	0	0	0	0	0	0	0	0	0	0	0	0	0	0	0	0	0	0	0	0	0	0	0	0	0	0	0	0
hsa_piR_010202	0	0	0	0	0	0	0	0	0	0	0	0	0	0	0	0	0	0	0	0	0	0	0	0	0	0	0	0	0	0	0	0	0	0	0	0	0	0	0	0	0	0	0	0	0	0	0	0	0
hsa_piR_012864	0	0	0	0	0	0	0	0	0	0	36.4764	0	0	0	0	0	0	0	0	0	0	0	0	0	0	0	0	0	0	0	0	0	0	0	0	0	0	0	0	0	0	0	0	0	0	0	0	0	0
hsa_piR_012867	0	0	0	0	0	0	0	0	0	0	36.4764	0	0	0	0	0	0	0	0	0	0	0	0	0	0	0	0	0	0	0	0	0	0	0	0	0	0	0	0	0	0	0	0	0	0	0	0	0	0
hsa_piR_000889	0	0	0	0	0	0	0	0	0	0	24.3176	0	0	0	0	0	0	0	0	0	0	0	0	0	0	0	0	0	0	0	0	0	0	0	0	0	0	0	0	0	0	0	0	0	0	0	0	0	0
hsa_piR_009229	0	0	0	0	0	0	0	0	0	0	0	0	0	0	0	0	0	0	0	0	0	0	0	0	0	0	0	0	0	0	0	0	0	0	0	0	0	0	0	0	0	0	0	0	0	0	0	0	0
SNORA36B	0	0	0	0	0	0	0	0	0	0	0	3.61901	0	0	0	0	0	0	0	0	0	0	0	0	0	0	0	0	0	0	0	0	0	0	5.221	0	0	0	8.16046	0	0	0	0	0	0	0	0	0	0
hsa_piR_010210	0	0	0	0	0	0	0	0	0	0	12.1588	0	0	0	0	0	0	0	0	0	0	0	0	0	0	0	0	0	0	0	0	0	0	0	0	0	0	0	0	0	0	0	0	0	0	0	0	0	0
hsa_piR_009221	0	0	0	0	0	0	0	0	0	0	0	0	0	0	0	0	0	0	0	0	0	0	0	0	0	0	0	0	0	0	0	0	0	0	0	0	0	0	0	0	0	0	0	0	0	0	9.83591	0	0
hsa_piR_010213	0	0	0	0	0	0	0	0	0	0	37.4939	0	0	0	0	0	0	0	0	0	0	0	0	0	0	0	0	0	0	0	0	0	0	0	0	0	0	0	0	0	0	0	0	0	0	0	0	0	0
hsa_piR_010215	0	0	0	0	0	0	0	0	0	0	18.747	0	0	0	0	0	0	0	0	0	0	0	0	0	0	0	0	0	0	0	0	0	0	0	0	0	0	0	0	0	0	0	0	0	0	0	0	0	0
hsa_piR_022205	0	0	0	0	0	0	0	0	0	0	18.747	0	0	0	0	0	0	0	0	0	0	0	0	0	0	0	0	0	0	0	0	0	0	0	0	0	0	0	0	0	0	0	0	0	0	0	0	0	0
RNU6-628P	0	0	0	0	4.76134	0	0	8.49675	3.49285	0	279.652	5.86748	0	4.644	13.9877	0	0	0	12.2442	14.3427	0	0	35.4313	5.69046	0	0	0	0	28.0485	20.7074	0	0	0	75.7426	3.99974	0	0	4.99945	0	0	18.3827	6.42003	0	8.11726	4.39547	34.9735	15.0074	0	6.23894
hsa_piR_000897	0	0	0	0	0	0	0	0	0	0	12.1588	0	0	0	0	0	0	0	0	0	0	0	0	0	0	0	0	0	0	0	0	0	0	0	0	0	0	0	0	0	0	0	0	0	0	0	0	0	0
RNU6ATAC36P	0	0	0	0	0	0	0	0	0	0	48.6352	0	0	0	0	0	0	0	0	0	0	0	0	0	0	0	0	0	0	0	0	0	0	0	0	0	0	0	0	0	0	0	0	0	0	0	0	0	0
hsa_piR_010223	0	0	0	0	0	0	0	0	0	0	0	0	0	0	0	0	0	0	0	0	0	0	0	0	0	0	0	0	0	0	0	0	0	0	0	0	0	0	0	0	0	0	0	0	21.617	0	0	0	0
RNU6-627P	0	0	0	0	0	0	0	0	0	0	0	0	0	0	0	4.82502	0	0	0	0	0	0	0	0	0	0	0	0	0	0	0	0	4.46813	0	0	0	0	0	0	0	0	0	0	0	0	9.27445	0	0	0
hsa_piR_000836	0	0	0	0	0	0	0	0	0	0	12.1588	0	0	0	0	0	0	0	0	0	0	0	0	0	0	0	0	0	0	0	0	0	0	0	0	0	0	0	0	0	0	0	0	0	0	0	0	0	0
hsa_piR_000837	0	0	0	0	0	0	0	4.20658	0	0	24.8998	0	0	0	0	0	0	0	0	0	0	0	0	0	0	0	0	0	0	0	0	0	0	0	0	0	0	0	0	0	0	0	0	0	0	0	0	0	0
hsa_piR_000838	0	0	0	0	0	0	0	0	0	0	0	0	0	0	0	0	0	0	0	0	0	0	0	8.04247	0	0	0	0	0	0	0	0	0	0	0	0	0	0	3.95964	0	0	0	0	0	0	3.72639	0	0	0
hsa_piR_000830	0	0	0	0	0	0	0	0	0	0	60.794	0	0	0	0	0	0	0	0	0	0	0	0	0	0	0	0	0	0	0	0	0	0	0	0	0	0	0	0	0	0	0	0	0	0	0	0	0	0
hsa_piR_012826	0	0	0	0	0	0	0	0	0	0	97.2704	0	0	0	0	0	0	0	0	0	0	0	0	0	0	0	0	0	0	0	0	0	0	0	0	0	0	0	0	0	0	0	0	0	0	0	0	0	0
hsa_piR_012828	0	0	0	0	0	0	0	0	0	0	37.4939	0	0	0	0	0	0	0	0	0	0	0	0	0	0	0	0	0	0	0	0	0	0	0	0	0	0	0	0	0	0	0	0	0	0	0	0	0	0
hsa_piR_000847	0	0	0	0	0	0	0	0	0	0	49.7996	0	0	0	0	0	0	0	0	0	0	0	0	0	0	0	0	0	0	0	0	0	0	0	0	0	0	0	0	0	0	0	0	0	0	0	0	0	0
hsa_piR_000848	0	4.51064	0	6.51894	0	0	0	6.39036	0	0	0	0	0	0	4.21052	0	0	0	10.8319	0	0	4.66654	0	0	3.62631	0	0	0	4.72499	0	0	0	0	0	4.52249	0	0	0	0	0	0	0	0	0	0	5.03669	3.18975	0	0
hsa_piR_000843	0	0	0	0	0	0	0	0	0	0	199.198	0	0	0	0	0	0	0	0	0	0	0	0	0	0	0	0	0	0	0	0	0	0	0	0	0	0	0	0	0	0	0	0	0	0	0	0	0	0
hsa_piR_000841	0	0	0	0	0	0	0	0	0	0	112.482	0	0	0	0	0	0	0	0	0	0	0	0	0	0	0	0	0	0	0	0	0	0	0	0	0	0	0	0	0	0	0	0	0	0	0	0	0	0
RNU6ATAC39P	0	4.01303	0	3.56459	0	0	0	4.22605	0	0	0	0	0	0	0	0	0	0	15.9392	0	0	0	0	0	0	0	0	0	0	0	0	0	0	0	0	0	0	0	0	0	0	0	0	0	0	0	0	0	0
hsa_piR_012839	0	0	0	0	0	0	0	0	0	0	18.747	0	0	0	0	0	0	0	0	0	0	0	0	0	0	0	0	0	0	0	0	0	0	0	0	0	0	0	0	0	0	0	0	0	0	0	0	0	0
hsa_piR_000855	0	0	0	0	0	0	0	0	0	0	133.747	0	0	0	0	0	0	0	0	0	0	0	0	0	0	0	0	0	0	0	0	0	0	0	0	0	0	0	0	0	0	0	0	0	0	0	0	0	0
hsa_piR_012843	0	0	0	0	0	0	0	0	0	0	37.4939	0	0	0	0	0	0	0	0	0	0	0	0	0	0	0	0	0	0	0	0	0	0	0	0	0	0	0	0	0	0	0	0	0	0	0	0	0	0
RNU6-889P	0	0	0	0	0	0	0	0	0	0	18.747	0	0	0	0	0	0	0	0	0	0	0	0	0	0	0	0	0	0	0	0	0	0	0	0	0	0	0	0	0	0	0	0	0	0	0	0	0	0
hsa_piR_000866	0	0	0	0	0	0	0	0	0	0	12.1588	0	0	0	0	0	0	0	0	0	0	0	0	0	0	0	0	0	0	0	0	0	0	0	0	0	0	0	0	0	0	0	0	0	0	0	0	0	0
hsa_piR_000863	0	0	0	0	0	0	0	0	0	0	74.6993	0	0	0	0	0	0	0	0	0	0	0	0	0	0	0	0	0	0	0	0	0	0	0	0	0	0	0	0	0	0	0	0	0	0	0	0	0	0
hsa_piR_022143	0	0	0	0	0	0	0	0	0	0	56.2409	0	0	0	0	0	0	0	0	0	0	0	0	0	0	0	0	0	0	0	0	0	0	0	0	0	0	0	0	0	0	0	0	0	0	0	0	0	0
hsa_piR_022142	0	0	0	0	0	0	0	0	0	0	12.1588	0	0	0	0	0	0	0	0	0	0	0	0	0	0	0	0	0	0	0	0	0	0	0	0	0	0	0	0	0	0	0	0	0	0	0	0	0	0
hsa_piR_022147	0	0	0	0	0	0	0	0	0	0	24.8998	0	0	0	0	0	0	0	0	0	0	0	0	0	0	0	0	0	0	0	0	0	0	0	0	0	0	0	0	0	0	0	0	0	0	0	0	0	0
hsa_piR_009176	0	0	0	0	0	0	0	0	0	0	37.4939	0	0	0	0	0	0	0	0	0	0	0	0	0	0	0	0	0	0	0	0	0	0	0	0	0	0	0	0	0	0	0	0	0	0	0	0	0	0
hsa_piR_010168	0	0	0	0	0	0	0	0	0	0	93.7348	0	0	0	0	0	0	0	0	0	0	0	0	0	0	0	0	0	0	0	0	0	0	0	0	0	0	0	0	0	0	0	0	0	0	0	0	0	0
hsa_piR_009170	0	0	0	0	0	0	0	0	0	0	149.399	0	0	0	0	0	0	0	0	0	0	0	0	0	0	0	0	0	0	0	0	0	0	0	0	0	0	0	0	0	0	0	0	0	0	0	0	0	0
hsa_piR_022162	0	0	0	0	0	0	0	0	0	0	18.747	0	0	0	0	0	0	0	0	0	0	0	0	0	0	0	0	0	0	0	0	0	0	0	0	0	0	0	0	0	0	0	0	0	0	0	0	0	0
hsa_piR_010172	0	0	0	0	0	0	0	9.41941	3.56546	0	48.6352	0	0	0	0	0	0	0	0	0	0	0	10.8825	0	0	0	0	0	0	0	0	0	0	0	0	0	0	0	0	0	0	0	0	0	0	0	0	0	0
hsa_piR_010174	0	0	0	0	0	0	0	0	0	0	37.4939	0	0	0	0	0	0	0	0	0	0	0	0	0	0	0	0	0	0	0	0	0	0	0	0	0	0	0	0	0	0	0	0	0	3.91007	0	0	0	0
hsa_piR_010180	0	0	0	0	0	0	0	0	0	0	12.1588	0	0	0	0	0	0	0	0	0	0	0	0	0	0	0	0	0	0	0	0	0	0	0	0	0	0	0	0	0	0	0	0	0	0	0	0	0	0
hsa_piR_022157	0	0	0	0	0	0	0	0	0	0	37.4939	0	0	0	0	0	0	0	0	0	0	0	0	0	0	0	0	0	0	0	0	0	0	0	0	0	0	0	0	0	0	0	0	0	0	0	0	0	0
hsa_piR_009124	0	0	0	0	0	0	0	0	0	0	37.4939	0	0	0	0	0	0	0	0	0	0	0	0	0	0	0	0	0	0	0	0	0	0	0	0	0	0	0	0	0	0	0	0	0	0	0	0	0	0
hsa_piR_009122	0	0	0	0	0	0	0	0	0	0	24.3176	0	0	0	0	0	0	0	0	0	0	0	0	0	0	0	0	0	0	0	0	0	0	0	0	0	0	0	0	0	0	0	0	0	0	0	0	0	0
hsa_piR_010113	0	0	0	0	0	0	0	0	0	0	24.8998	0	0	0	0	0	0	0	0	0	0	0	0	0	0	0	0	0	0	0	0	0	0	0	0	0	0	0	0	0	0	0	0	0	0	0	0	0	0
hsa_piR_022104	0	0	0	0	0	0	0	0	0	0	24.3176	0	0	0	0	0	0	0	0	0	0	0	0	0	0	0	0	0	0	0	0	0	0	0	0	0	0	0	0	0	0	0	0	0	0	0	0	0	0
hsa_piR_000796	0	0	0	0	5.32601	4.77176	0	4.01241	40.9131	0	0	7.00294	38.7057	3.92991	13.5875	0	0	0	214.395	10.3565	0	15.7423	0	40.9713	0	0	41.722	0	135.888	5.34311	0	0	0	0	4.05338	7.07561	0	7.49918	0	0	0	98.4775	0	0	0	3.52538	0	0	11.2985
hsa_piR_000794	0	0	0	0	0	0	0	0	0	0	121.588	0	0	0	0	0	0	0	0	0	0	0	0	0	0	0	0	0	0	0	0	0	0	0	0	0	0	0	0	0	4.05627	0	0	0	0	56.5656	0	0	0
hsa_piR_000799	0	55.6096	3.05905	0	0	0	0	8.14789	3.29372	0	0	0	0	3.99849	3.28738	0	0	0	13.239	0	0	0	4.75481	4.14528	17.3352	0	0	0	8.30419	0	0	0	0	0	7.11064	0	0	3.21649	4.01554	0	0	0	0	0	0	6.49898	0	0	0
hsa_piR_000798	0	0	0	0	0	0	0	0	0	0	0	0	0	0	0	0	0	0	0	0	0	0	0	0	0	0	0	0	0	0	0	0	0	0	0	0	0	0	0	0	0	0	0	0	0	0	0	0	0
hsa_piR_010129	0	0	0	0	0	0	0	0	0	0	74.6993	0	0	0	0	0	0	0	0	0	0	0	0	0	0	0	0	0	0	0	0	0	0	0	0	0	0	0	0	0	0	0	0	0	0	0	0	0	0
hsa_piR_009139	0	0	0	0	0	0	0	0	0	0	24.3176	0	0	0	0	0	0	0	0	0	0	0	0	0	0	0	0	0	0	0	0	0	0	0	0	0	0	0	0	0	0	0	0	0	0	0	0	0	0
hsa_piR_009135	0	0	0	0	0	0	0	0	0	0	24.3176	0	0	0	0	0	0	0	0	0	0	0	0	0	0	0	0	0	0	0	0	0	0	0	0	0	0	0	0	0	0	0	0	0	0	0	0	0	0
hsa_piR_009132	0	0	0	0	0	0	0	0	0	0	48.6352	0	0	0	0	0	0	0	0	0	0	0	0	0	0	0	0	0	0	0	0	0	0	0	0	0	0	0	0	0	0	0	0	0	0	0	0	0	0
hsa_piR_012783	0	0	0	0	0	0	0	0	0	0	12.1588	0	0	0	0	0	0	0	0	0	0	0	0	0	0	0	0	0	0	0	0	0	0	0	0	0	0	0	0	0	0	0	0	0	0	0	0	0	0
hsa_piR_012788	0	0	0	0	0	0	0	0	0	0	49.7996	0	0	0	0	0	0	0	0	0	0	0	0	0	0	0	0	0	0	0	0	0	0	0	0	0	0	0	0	0	0	0	0	0	0	0	0	0	0
hsa_piR_010126	0	0	0	0	0	0	0	0	0	0	18.747	0	0	0	0	0	0	0	0	0	0	0	0	0	0	0	0	0	0	0	0	0	0	0	0	0	0	0	0	0	0	0	0	0	0	0	0	0	0
hsa_piR_009147	0	0	0	0	0	0	0	0	0	0	60.794	0	0	0	0	0	0	0	0	0	0	0	0	0	0	0	0	0	0	0	0	0	0	0	0	0	0	0	0	0	0	0	0	0	0	0	0	0	0
hsa_piR_012795	0	0	0	0	0	0	0	0	0	0	12.1588	0	0	0	0	0	0	0	0	0	0	0	0	0	0	0	0	0	0	0	0	0	0	0	0	0	0	0	0	0	0	0	0	0	0	0	0	0	0
hsa_piR_010135	0	0	0	0	0	0	0	0	0	0	12.1588	0	0	0	0	0	0	0	0	0	0	0	0	0	0	0	0	0	0	0	0	0	0	0	0	0	0	0	0	0	0	0	0	0	0	0	0	0	0
hsa_piR_012796	0	0	0	0	0	0	0	0	0	0	12.1588	0	0	0	0	0	0	0	0	0	0	0	0	0	0	0	0	0	0	0	0	0	0	0	0	0	0	0	0	0	0	0	0	0	0	0	0	0	0
hsa_piR_012799	0	0	0	0	0	0	0	0	0	0	36.4764	0	0	0	0	0	0	0	0	0	0	0	0	0	0	0	0	0	0	0	0	0	0	0	0	0	0	0	0	0	0	0	0	0	0	0	0	0	0
hsa_piR_022127	0	0	0	0	0	0	0	0	0	0	12.1588	0	0	0	0	0	0	0	0	0	0	0	0	0	0	0	0	0	0	0	0	0	0	0	0	0	0	0	0	0	0	0	0	0	0	0	0	0	0
hsa_piR_022125	0	0	0	0	0	0	0	0	0	0	0	0	0	0	0	0	0	0	0	0	0	0	0	0	0	0	0	0	0	0	0	0	0	0	3.48156	0	0	0	0	0	0	0	0	0	0	0	0	0	0
hsa_piR_012793	0	0	0	0	0	0	0	0	0	0	74.9878	0	0	0	0	0	0	0	3.43745	0	0	0	0	0	0	0	0	0	5.99262	0	0	0	0	0	0	0	0	0	0	0	0	0	0	0	0	0	0	0	0
hsa_piR_009159	0	0	0	0	0	0	0	0	0	0	18.747	0	0	0	0	0	0	0	0	0	0	0	0	0	0	0	0	0	0	0	0	0	0	0	0	0	0	0	0	0	0	0	0	0	0	0	0	0	0
hsa_piR_009157	0	0	0	0	0	0	0	0	0	0	24.3176	0	0	0	0	0	0	0	0	0	0	0	0	0	0	0	0	0	0	0	0	0	0	0	0	0	0	0	0	0	0	0	0	0	0	0	0	0	0
hsa_piR_009154	3.35001	49.4915	5.66502	9.31276	8.60777	8.29681	6.0583	25.3794	30.2171	0	24.8998	21.1508	9.61175	17.6225	12.134	3.05281	7.00367	0	55.2229	19.5575	0	4.35428	44.13	39.3507	29.8538	5.74417	8.75111	0	22.221	14.4733	0	3.51902	4.96616	0	49.2953	6.031	6.65452	8.74904	21.4429	0	0	7.59479	0	9.66963	30.6953	3.01345	7.02423	0	9.38312
hsa_piR_009150	0	0	0	0	0	0	0	0	0	0	0	0	0	0	0	0	0	0	0	0	0	0	0	0	0	0	0	0	0	0	0	0	0	0	0	0	0	0	0	0	0	0	0	0	0	3.24949	0	0	0
hsa_piR_010149	0	0	0	0	0	0	0	0	0	0	18.747	0	0	0	0	0	0	0	0	0	0	0	0	0	0	0	0	0	0	0	0	0	0	0	0	0	0	0	0	0	0	0	0	0	0	0	0	0	0
hsa_piR_022114	0	0	0	0	0	0	0	0	0	0	0	0	0	0	0	0	0	0	0	0	0	0	0	0	0	0	0	0	0	0	0	0	0	0	0	0	0	0	0	0	0	0	0	0	0	0	0	0	0
hsa_piR_022111	0	0	0	0	0	0	0	0	0	0	12.1588	0	0	0	0	0	0	0	0	0	0	0	0	0	0	0	0	0	0	0	0	0	0	0	0	0	0	0	0	0	0	0	0	0	0	0	0	0	0
hsa_piR_022177	0	0	0	0	0	0	0	0	0	0	97.2704	0	0	0	0	0	0	0	0	0	0	0	0	0	0	0	0	0	0	0	0	0	0	0	0	0	0	0	0	0	0	0	0	0	0	0	0	0	0
hsa_piR_022196	0	0	0	10.244	0	0	0	0	0	0	0	0	0	0	0	0	0	0	0	0	0	0	0	0	0	0	0	0	0	0	0	0	0	0	0	0	0	0	0	0	0	0	0	0	0	0	0	0	0
hsa_piR_022192	0	0	0	8.91146	0	0	0	0	0	0	0	0	0	0	0	0	0	0	0	0	0	0	0	0	0	0	0	0	0	0	0	0	0	0	0	0	0	0	0	0	0	0	0	0	0	0	0	0	0
hsa_piR_022199	0	0	0	0	0	0	0	0	0	0	12.1588	0	0	0	0	0	0	0	0	0	0	0	0	0	0	0	0	0	0	0	0	0	0	0	0	0	0	0	0	0	0	0	0	0	0	0	0	0	0
hsa_piR_000708	0	0	0	0	0	0	0	0	0	0	18.747	0	0	0	0	0	0	0	0	0	0	0	0	0	0	0	0	0	0	0	0	0	0	0	0	0	0	0	0	0	0	0	0	0	0	0	0	0	0
hsa_piR_012733	0	0	0	0	0	0	0	0	0	0	12.1588	0	0	0	0	0	0	0	0	0	0	0	0	0	0	0	0	0	0	0	0	0	0	0	0	0	0	0	0	0	0	0	0	0	0	0	0	0	0
hsa_piR_012734	3.78547	24.7186	27.1112	29.4078	51.8355	45.2615	20.0155	41.8652	52.1418	0	18.747	38.2909	13.9066	195.677	88.4365	24.7527	23.9964	0	60.503	145.019	18.5219	11.2445	16.4499	22.7618	5.01384	49.3529	35.5116	0	0	35.1001	0	48.6678	20.0228	834.769	42.2477	33.4924	68.3465	94.9896	12.1671	0	421.272	3.47448	0	182.751	68.7688	316.726	623.152	3.20396	82.5773
RNU6-638P	0	0	0	0	0	0	0	0	0	0	0	0	0	0	0	0	0	0	0	0	0	0	8.29933	0	0	0	0	0	0	0	0	0	0	0	0	0	0	0	0	0	0	0	0	0	0	0	0	0	0
hsa_piR_000753	850.684	17.7936	8.72563	68.6183	71.7298	21.3011	12.3346	264.632	799.929	3.50086	8490.82	69.4169	23.8133	1178.22	508.329	8.17646	4.62242	103.774	395.176	59.0532	8.17955	16.146	1820.51	45.6697	28.9294	0	26.7316	61.1447	478.731	242.277	0	202.624	39.9362	0	801.649	116.421	14.9896	68.7526	245.36	0	43.0338	2468.4	0	150.159	48.8499	67.7508	27.929	740.62	72.0579
hsa_piR_000754	0	0	0	0	0	0	0	0	0	0	49.7996	0	0	0	0	0	0	0	0	0	0	0	0	0	0	0	0	0	0	0	0	0	0	0	0	0	0	0	0	0	0	0	0	0	0	0	0	0	0
hsa_piR_012745	7.23744	0	0	0	0	0	0	0	0	0	0	0	0	0	0	0	0	0	0	0	0	0	0	0	0	0	0	0	0	0	0	0	0	0	0	0	0	0	0	0	0	0	0	0	0	0	0	6.50387	0
hsa_piR_000762	0	0	0	0	0	0	0	0	0	0	12.1588	0	0	0	0	0	0	0	0	0	0	0	0	0	0	0	0	0	0	0	0	0	0	0	0	0	0	0	0	0	0	0	0	0	0	0	0	0	0
hsa_piR_000761	0	0	0	0	0	0	0	0	0	0	49.7996	0	0	0	0	0	0	0	0	0	0	0	0	0	0	0	0	0	0	0	0	0	0	0	0	0	0	0	0	0	0	0	0	0	0	0	0	0	0
RNU6-1208P	0	0	0	0	0	0	0	0	0	0	224.098	0	0	0	0	0	0	0	0	0	0	0	0	0	0	0	0	0	0	0	0	0	0	0	0	0	0	0	0	0	0	0	0	0	0	114.253	5.96052	0	0
hsa_piR_009103	0	0	0	0	0	0	0	0	0	0	0	0	0	0	0	3.06156	0	0	0	0	0	0	0	0	0	0	0	0	0	0	0	0	6.02501	0	0	0	0	0	0	0	0	0	0	0	0	18.683	0	0	0
RNU6ATAC23P	0	0	0	0	0	0	0	0	0	0	60.794	0	0	0	0	0	0	0	0	0	0	0	0	0	0	0	0	0	0	0	0	0	0	0	0	0	0	0	0	0	0	0	0	0	0	0	0	0	0
hsa_piR_000779	0	0	0	3.33756	0	0	0	0	0	0	0	0	0	0	0	0	0	0	0	0	0	0	0	0	0	0	0	0	0	0	0	0	0	0	0	0	0	0	0	0	0	0	0	0	0	0	0	0	0
hsa_piR_000774	0	0	0	0	0	0	0	0	0	0	36.4764	0	0	0	0	0	0	0	0	0	0	0	0	0	0	0	0	0	0	0	0	0	0	0	0	0	0	0	0	0	0	0	0	0	0	0	0	0	0
hsa_piR_000772	0	0	0	10.244	0	0	0	0	0	0	0	0	0	0	0	0	0	0	0	0	0	0	0	0	0	0	0	0	0	0	0	0	0	0	0	0	0	0	0	0	0	0	0	0	0	0	0	0	0
hsa_piR_000775	38.6669	0	0	10.0127	0	0	0	0	17.9312	0	24.8998	0	0	33.1326	3.03034	0	0	0	7.09137	0	0	0	24.5086	0	0	0	0	4.6774	133.992	0	0	0	0	3.96869	49.2951	0	0	0	22.1732	0	0	5.89242	0	0	0	0	0	34.4705	0
hsa_piR_009117	0	0	0	0	0	0	0	0	0	0	0	0	0	0	0	0	0	0	0	0	0	0	0	0	0	0	0	0	0	0	0	0	0	0	0	0	0	0	0	0	0	0	0	0	0	0	0	0	0
RNU6ATAC24P	0	0	0	0	0	0	0	0	0	0	60.794	0	0	0	0	0	0	0	0	0	0	0	0	0	0	0	0	0	0	0	0	0	0	0	0	0	0	0	0	0	0	0	0	0	3.50688	0	0	0	0
hsa_piR_012764	0	0	0	0	0	0	0	0	0	0	24.3176	0	0	0	0	0	0	0	0	0	0	0	0	0	0	0	0	0	0	0	0	0	0	0	0	0	0	0	0	0	0	0	0	0	0	0	0	0	0
hsa_piR_012763	0	0	0	4.45009	0	0	0	0	0	0	0	0	0	0	0	0	0	0	0	0	0	0	0	0	0	0	0	0	0	0	0	0	0	0	0	0	0	0	0	0	0	0	0	0	0	0	0	0	0
RNU6-1206P	0	0	0	0	0	0	0	0	0	0	0	0	0	0	0	0	0	0	0	0	0	0	0	0	0	0	0	0	0	0	0	0	0	0	0	0	0	0	0	0	0	0	0	0	41.1335	0	0	0	0
hsa_piR_000783	0	0	0	0	0	0	0	0	0	0	24.3176	0	0	0	0	0	0	0	0	0	0	0	0	0	0	0	0	0	0	0	0	0	0	0	0	0	0	0	0	0	0	0	0	0	0	0	0	0	0
RNU6ATAC29P	0	0	0	0	0	0	0	0	0	0	24.8998	0	0	0	0	0	0	0	0	0	0	0	0	0	0	0	0	0	0	0	0	0	0	0	0	0	0	0	0	0	0	0	0	0	0	0	0	0	0
hsa_piR_000713	0	0	0	0	0	0	0	0	0	0	12.1588	0	0	0	0	0	0	0	0	0	0	0	0	0	0	0	0	0	0	0	0	0	0	0	0	0	0	0	0	0	0	0	0	0	0	0	0	0	0
hsa_piR_000718	0	0	0	0	0	0	0	0	0	0	0	0	0	0	0	0	0	0	0	0	0	0	0	0	0	0	0	0	0	0	0	0	0	0	5.17527	0	0	0	0	0	0	0	0	0	0	0	0	0	0
RNU6-634P	0	0	0	0	5.1203	0	0	0	0	0	24.3176	0	0	0	0	0	0	0	0	0	0	0	0	0	0	0	0	0	0	0	0	0	0	0	0	0	0	0	0	0	0	0	0	0	0	0	0	0	0
hsa_piR_000725	0	0	0	0	0	0	0	0	0	0	24.3176	0	0	0	0	0	0	0	0	0	0	0	0	0	0	0	0	0	0	0	0	0	0	0	0	0	0	0	0	0	0	0	0	0	0	0	0	0	0
hsa_piR_000722	0	0	0	0	0	0	0	0	0	0	12.1588	0	0	0	0	0	0	0	0	0	0	0	0	0	0	0	0	0	0	0	0	0	0	0	0	0	0	0	0	0	0	0	0	0	0	0	0	0	0
hsa_piR_012715	0	0	0	0	0	0	0	0	0	0	37.4939	0	0	0	0	0	0	0	0	0	0	0	0	0	0	0	0	0	0	0	0	0	0	0	0	0	0	0	0	0	0	0	0	0	0	0	0	0	0
hsa_piR_012717	0	0	0	12.1066	0	0	0	0	0	0	0	0	0	0	0	0	0	0	0	0	0	0	0	0	0	0	0	0	0	0	0	0	0	0	0	0	0	0	0	0	0	0	0	0	0	0	0	0	0
hsa_piR_012718	0	0	0	0	0	0	0	0	0	0	18.747	0	0	0	0	0	0	0	0	0	0	0	0	0	0	0	0	0	0	0	0	0	0	0	0	0	0	0	0	0	0	0	0	0	0	0	0	0	0
RNU5B-2P	11.1025	0	0	0	0	0	0	3.9667	0	0	18.747	0	0	0	0	0	0	0	0	0	0	0	0	0	0	0	0	0	0	0	0	0	0	0	0	0	0	0	0	0	0	0	0	0	0	0	0	8.60972	0
RNU6ATAC28P	0	0	4.33566	0	0	0	0	0	0	0	0	0	0	4.81938	0	5.66488	0	0	5.32099	0	0	0	0	0	0	0	0	0	4.78818	0	0	0	0	0	0	0	0	0	0	0	0	8.42357	0	5.85644	0	0	0	0	0
hsa_piR_012721	0	0	0	0	0	0	0	0	0	0	0	0	0	0	0	0	0	0	0	5.66775	0	0	0	0	0	0	0	0	0	0	0	0	0	0	0	0	0	0	0	0	0	0	0	0	0	0	0	0	0
hsa_piR_000745	0	0	0	0	0	0	0	0	0	0	12.1588	0	0	0	0	0	0	0	0	0	0	0	0	0	0	0	0	0	0	0	0	0	0	0	0	0	0	0	0	0	0	0	0	0	0	0	0	0	0
hsa_piR_012695	0	0	0	0	0	0	0	0	0	0	49.7996	0	0	0	0	0	0	0	0	0	0	0	0	0	0	0	0	0	0	0	0	0	0	0	0	0	0	0	0	0	0	0	0	0	0	0	0	0	0
hsa_piR_022028	0	0	0	0	0	0	0	11.0182	5.05356	0	0	0	0	0	0	0	0	0	0	0	0	0	0	0	0	16.7636	0	0	0	0	0	0	0	0	0	0	0	0	0	0	8.20367	0	0	0	0	18.0526	18.0664	0	0
hsa_piR_012692	0	0	0	0	0	0	0	0	0	0	24.3176	0	0	0	0	0	0	0	0	0	0	0	0	0	0	0	0	0	0	0	0	0	0	0	0	0	0	0	0	0	0	0	0	0	0	0	0	0	0
hsa_piR_009059	207.964	34.4384	7.98854	69.5094	10.619	14.7896	12.1191	257.199	430.248	4.4769	668.734	10.5605	55.2265	1560.13	171.079	8.25591	4.62242	50.0375	137.798	45.9485	10.7653	20.5528	2222.42	42.6372	83.0838	3.0981	27.2064	45.2814	542.878	88.3321	6.91679	41.0037	59.0711	264.683	1044.9	22.6206	22.6969	107.35	332.615	0	4.04419	151.483	0	98.6267	9.37619	7.02445	3.3087	189.206	10.3766
hsa_piR_009051	0	26.5641	45.7797	4.45009	1803.15	56.6889	35.5826	29.8269	12.4473	0	393.686	1422.05	100.481	183.122	56.7084	257.06	117.982	84.0774	205.855	2370.22	45.1264	1682.69	10.5774	94.8409	13.2249	14.0673	27.9963	0	612.828	296.683	0	198.05	30.1233	1546.31	6516.16	770.841	46.6678	64.9929	1588.73	0	46.3783	173.262	0	310.043	109.373	16.6158	293.052	0	1997.65
hsa_piR_022017	0	24.9747	0	6.51894	4.4756	6.66907	4.23564	7.72916	4.80474	0	37.4939	8.36187	4.16552	5.66186	8.85618	0	0	0	51.6109	4.62223	0	8.22112	6.11311	19.2445	9.58678	0	3.56725	0	34.4471	3.08836	0	0	0	5.94264	16.0433	0	0	7.63917	7.48708	0	0	6.46595	0	0	9.51165	4.49843	0	0	5.60509
hsa_piR_022016	0	0	0	0	0	0	0	0	0	0	18.747	0	0	0	0	0	0	0	0	0	0	0	0	0	0	0	0	0	0	0	0	0	0	0	0	0	0	0	0	0	0	0	0	0	0	0	0	0	0
hsa_piR_022043	0	0	0	0	0	0	0	0	0	0	0	0	0	0	0	0	0	0	0	0	0	0	0	0	0	0	0	0	0	0	0	0	0	0	0	0	0	0	0	0	0	0	0	0	3.11147	0	0	0	0
hsa_piR_010056	0	0	0	0	0	0	0	0	0	0	48.6352	0	0	0	0	0	0	0	0	0	0	0	0	0	0	0	0	0	0	0	0	0	0	0	0	0	0	0	0	0	0	0	0	0	0	0	0	0	0
hsa_piR_010053	0	0	0	0	0	0	0	0	0	0	18.747	0	0	0	0	0	0	0	0	0	0	0	0	0	0	0	0	0	0	0	0	0	0	0	0	0	0	0	0	0	0	0	0	0	0	0	0	0	0
hsa_piR_009079	0	0	0	0	0	0	0	0	0	0	37.4939	0	0	0	0	0	0	0	0	0	0	0	0	0	0	0	0	0	0	0	0	0	0	0	0	0	0	0	0	0	0	0	0	0	0	0	0	0	0
hsa_piR_010069	0	0	0	0	0	0	0	0	0	0	18.747	0	0	0	0	0	0	0	0	0	0	0	0	0	0	0	0	0	0	0	0	0	0	0	0	0	0	0	0	0	0	0	0	0	0	0	0	0	0
hsa_piR_012659	0	0	0	0	0	0	0	0	0	0	12.1588	0	0	0	0	0	0	0	0	0	0	0	0	0	0	0	0	0	0	0	0	0	0	0	0	0	0	0	0	0	0	0	0	0	0	0	0	0	0
hsa_piR_009000	0	0	0	0	0	0	0	0	0	0	12.1588	0	0	0	0	0	0	0	0	0	0	0	0	0	0	0	0	0	0	0	0	0	0	0	0	0	0	0	0	0	0	0	0	0	0	0	0	0	0
hsa_piR_009001	0	0	0	0	0	0	0	0	0	0	199.198	0	0	0	0	0	0	0	0	0	0	0	0	0	0	0	0	0	0	0	0	0	0	0	0	0	0	0	0	0	0	0	0	0	0	0	0	0	0
hsa_piR_012657	0	0	0	0	0	0	0	0	0	0	18.747	0	0	0	0	0	0	0	0	0	0	0	0	0	0	0	0	0	0	0	0	0	0	0	0	0	0	0	0	0	0	0	0	0	0	0	0	0	0
hsa_piR_000674	0	0	0	0	0	0	0	0	0	0	0	0	0	0	0	0	0	0	0	0	0	0	0	0	0	0	0	0	0	0	0	0	0	0	0	0	0	0	0	0	0	0	0	0	0	0	0	0	0
hsa_piR_009017	0	0	0	0	0	0	0	5.25777	0	0	0	0	0	0	0	0	0	0	0	0	0	0	4.60149	0	0	0	0	0	0	0	0	0	0	0	0	0	0	0	0	0	0	0	0	0	0	0	3.19766	0	0
hsa_piR_000681	0	0	0	0	0	0	0	0	0	0	37.4939	0	0	0	0	0	0	0	0	0	0	0	0	0	0	0	0	0	0	0	0	0	0	0	0	0	0	0	0	0	0	0	0	0	0	0	0	0	0
hsa_piR_000682	0	0	0	0	0	0	0	0	0	0	56.2409	0	0	0	0	0	0	0	0	0	0	0	0	0	0	0	0	0	0	0	0	0	0	0	0	0	0	0	0	0	0	0	0	0	0	0	0	0	0
hsa_piR_009011	0	0	0	0	0	0	0	0	0	0	12.1588	0	0	0	0	0	0	0	0	0	0	0	0	0	0	0	0	0	0	0	0	0	0	0	0	0	0	0	0	0	0	0	0	0	0	0	0	0	0
hsa_piR_012662	0	0	0	0	0	0	0	0	0	0	18.747	0	0	0	0	0	0	0	0	0	0	0	0	0	0	0	0	0	0	0	0	0	0	0	0	0	0	0	0	0	0	0	0	0	0	0	0	0	0
hsa_piR_010004	0	0	0	0	0	0	0	0	0	0	12.1588	0	0	0	0	0	0	0	0	0	0	0	0	0	0	0	0	0	0	0	0	0	0	0	0	0	0	0	0	0	0	0	0	0	0	0	0	0	0
hsa_piR_012669	0	0	0	0	0	0	0	0	0	0	18.747	0	0	0	0	0	0	0	0	0	0	0	0	0	0	0	0	0	0	0	0	0	0	0	0	0	0	0	0	0	0	0	0	0	0	0	0	0	0
hsa_piR_000686	0	0	0	0	0	0	0	0	0	0	0	0	0	0	0	0	0	0	0	0	0	0	0	0	0	0	0	0	0	0	0	0	0	0	0	0	0	0	0	0	0	0	0	0	0	0	0	0	0
RNU6-479P	0	0	0	0	0	0	0	0	0	0	168.723	0	0	0	0	0	0	0	0	0	0	0	0	0	0	0	0	0	0	0	0	0	0	0	0	0	0	0	0	0	0	0	0	0	0	0	0	0	0
hsa_piR_000688	0	0	0	0	0	0	0	0	0	0	0	0	0	0	0	0	0	0	0	0	0	0	0	0	0	0	0	0	0	0	0	0	0	0	38.875	0	0	0	0	0	0	0	0	0	0	0	0	0	0
hsa_piR_000693	0	0	0	0	0	0	0	0	0	0	24.8998	0	0	0	0	0	0	0	0	0	0	0	0	0	0	0	0	0	0	0	0	0	0	0	0	0	0	0	0	0	0	0	0	0	0	0	0	0	0
hsa_piR_000691	0	0	0	0	0	0	0	0	0	0	12.1588	0	0	0	0	0	0	0	0	0	0	0	0	0	0	0	0	0	0	0	0	0	0	0	0	0	0	0	0	0	0	0	0	0	0	0	0	0	0
hsa_piR_012673	0	0	0	0	0	0	0	0	0	0	24.8998	0	0	0	0	0	0	0	0	0	0	0	0	0	0	0	0	0	0	0	0	0	0	0	0	0	0	0	0	0	0	0	0	0	0	0	0	0	0
hsa_piR_012678	0	0	0	0	0	0	0	0	0	0	74.6993	0	0	0	0	0	0	0	0	0	0	0	0	0	0	0	0	0	0	0	0	0	0	0	0	0	0	0	0	0	0	0	0	0	0	0	0	0	0
hsa_piR_010016	0	0	0	0	0	0	0	0	0	0	18.747	0	0	0	0	0	0	0	0	0	0	0	0	0	0	0	0	0	0	0	0	0	0	0	0	0	0	0	0	0	0	0	0	0	0	0	0	0	0
hsa_piR_010018	0	0	0	0	0	0	0	0	0	0	37.4939	0	0	0	0	0	0	0	0	0	0	0	0	0	0	0	0	0	0	0	0	0	0	0	0	0	0	0	0	0	0	0	0	0	0	0	0	0	0
hsa_piR_022004	0	0	0	6.51894	0	0	0	0	0	0	0	0	0	0	0	0	0	0	0	0	0	0	0	0	0	0	0	0	0	0	0	0	0	0	0	0	0	0	0	0	0	0	0	0	0	0	0	0	0
hsa_piR_022002	0	0	0	0	0	0	0	0	0	0	12.1588	0	0	0	0	0	0	0	0	0	0	0	0	0	0	0	0	0	0	0	0	0	0	0	0	0	0	0	0	0	0	0	0	0	0	0	0	0	0
hsa_piR_010010	0	0	0	0	0	0	0	0	0	0	248.998	0	0	0	0	0	0	0	0	0	0	0	0	0	0	0	0	0	0	0	0	0	0	0	0	0	0	0	0	0	0	0	0	0	0	0	0	0	0
hsa_piR_012684	4.94816	0	0	5.58766	0	3.80692	0	0	0	0	0	0	0	0	0	0	0	0	5.69965	0	0	0	0	75.2546	0	0	0	0	0	0	0	0	0	56.2151	142.107	0	0	0	0	0	0	0	0	0	0	9.29736	0	6.56455	0
hsa_piR_010023	0	24.7186	0	6.51894	0	0	0	9.75789	0	0	24.8998	0	0	3.16302	3.68245	0	0	0	42.2114	0	0	0	4.31038	3.03491	11.2839	0	0	0	4.67858	0	0	0	0	0	4.59484	0	0	3.21649	3.51132	0	0	0	0	0	0	5.07129	0	0	0
hsa_piR_010024	0	245.331	13.4646	14.2583	6.42916	9.458	5.58615	22.7027	10.5334	0	12.1588	10.3734	5.91194	8.28656	13.3335	5.70401	7.56397	4.04521	59.9831	9.91787	3.47286	12.3212	17.5083	23.553	111.797	3.75129	4.39327	0	26.8768	8.36312	0	4.81762	8.93947	57.2797	22.1949	3.23349	0	4.34262	14.9465	0	4.00882	7.74051	0	0	20.0639	14.0277	6.87501	0	7.24402
hsa_piR_012680	0	0	0	0	0	0	0	0	0	0	0	0	0	0	0	0	0	0	0	0	0	0	0	0	0	0	0	0	0	0	0	0	0	0	0	0	0	0	0	0	0	0	0	0	3.47879	0	0	0	0
hsa_piR_010021	0	0	0	0	0	0	0	0	0	0	12.1588	0	0	0	0	0	0	0	0	0	0	0	0	0	0	0	0	0	0	0	0	0	0	0	0	0	0	0	0	0	0	0	0	0	0	0	0	0	0
snoMe28S-Am2634	0	13.9989	0	4.65638	0	0	0	27.5404	8.76709	0	24.8998	4.87911	0	4.02446	5.02633	0	0	0	27.9483	5.07657	0	0	10.5577	21.5423	13.5156	0	0	0	10.1209	4.29265	0	0	0	67.6051	8.59035	0	0	3.61856	6.14925	0	4.76048	9.42534	0	0	5.07073	11.2517	5.23374	0	0
RNU6-211P	0	0	0	0	0	0	0	0	0	0	0	0	0	0	0	0	0	0	0	4.23669	0	0	0	0	0	0	0	0	0	0	0	0	0	0	0	0	0	0	0	0	0	0	0	0	0	0	0	0	0
RNU6-472P	0	0	0	0	0	0	0	0	0	0	0	0	0	0	0	0	0	0	0	0	0	0	0	0	0	0	0	0	0	0	0	0	0	0	0	0	0	0	0	0	0	0	0	0	0	0	0	0	0
hsa_piR_009089	0	0	0	0	0	0	0	0	0	0	24.8998	0	0	0	0	0	0	0	0	0	0	0	0	0	0	0	0	0	0	0	0	0	0	0	0	0	0	0	0	0	0	0	0	0	0	0	0	0	0
hsa_piR_022064	0	0	0	0	0	0	0	0	0	0	12.1588	0	0	0	0	0	0	0	0	0	0	0	0	0	0	0	0	0	0	0	0	0	0	0	0	0	0	0	0	0	0	0	0	0	0	0	0	0	0
hsa_piR_009092	0	0	0	0	0	0	0	0	0	0	0	0	0	0	0	0	0	0	0	0	0	0	0	0	0	0	0	0	0	0	0	0	0	0	0	0	0	0	0	0	0	0	0	0	0	0	0	0	0
hsa_piR_010071	0	0	0	0	0	0	0	0	0	0	112.482	0	0	0	0	0	0	0	0	0	0	0	0	0	0	0	0	0	0	0	0	0	0	0	0	0	0	0	0	0	0	0	0	0	0	0	0	0	0
hsa_piR_022069	0	0	0	0	0	0	0	0	0	0	18.747	0	0	0	0	0	0	0	0	0	0	0	0	0	0	0	0	0	0	0	0	0	0	0	0	0	0	0	0	0	0	0	0	0	0	0	0	0	0
hsa_piR_009097	0	0	0	32.5947	0	0	0	0	0	0	0	0	0	0	0	0	0	0	0	0	0	0	0	0	0	0	0	0	0	0	0	0	0	0	0	0	0	0	0	0	0	0	0	0	7.84815	0	0	0	0
hsa_piR_010082	0	0	0	0	0	0	0	0	0	0	12.1588	0	0	0	0	0	0	0	0	0	0	0	0	0	0	0	0	0	0	0	0	0	0	0	0	0	0	0	0	0	0	0	0	0	0	0	0	0	0
hsa_piR_010083	0	0	0	0	0	0	0	0	0	0	12.1588	0	0	0	0	0	0	0	0	0	0	0	0	0	0	0	0	0	0	0	0	0	0	0	0	0	0	0	0	0	0	0	0	0	0	0	0	0	0
hsa_piR_022059	0	0	0	0	0	0	0	0	0	0	12.1588	0	0	0	0	0	0	0	0	0	0	0	0	0	0	0	0	0	0	0	0	0	0	0	0	0	0	0	0	0	0	0	0	0	0	0	0	0	0
hsa_piR_022058	0	0	0	0	0	0	0	0	0	0	18.747	0	0	0	0	0	0	0	0	0	0	0	0	0	0	0	0	0	0	0	0	0	0	0	0	0	0	0	0	0	0	0	0	0	0	0	0	0	0
hsa_piR_022057	0	0	0	0	0	0	0	0	0	0	0	0	0	0	0	0	0	0	0	0	0	0	0	0	0	0	0	0	0	0	0	0	0	0	0	0	0	0	0	0	0	0	0	0	0	0	0	0	0
hsa_piR_022085	0	0	0	0	0	0	0	0	0	0	12.1588	0	0	0	0	0	0	0	0	0	0	0	0	0	0	0	0	0	0	0	0	0	0	0	0	0	0	0	0	0	0	0	0	0	0	0	0	0	0
hsa_piR_022084	0	0	0	0	0	0	0	0	0	0	12.1588	0	0	0	0	0	0	0	0	0	0	0	0	0	0	0	0	0	0	0	0	0	0	0	0	0	0	0	0	0	0	0	0	0	0	0	0	0	0
hsa_piR_010091	0	0	0	0	0	0	0	0	0	0	12.1588	0	0	0	0	0	0	0	0	0	0	0	0	0	0	0	0	0	0	0	0	0	0	0	0	0	0	0	0	0	0	0	0	0	0	0	0	0	0
hsa_piR_010097	0	0	0	0	0	0	0	0	0	0	0	0	0	0	0	0	0	0	0	0	0	0	0	0	0	0	0	0	0	0	0	0	0	0	0	0	0	0	0	0	0	0	0	0	0	0	0	0	0
hsa_piR_010090	0	0	0	0	0	0	0	0	0	0	0	0	0	0	0	0	0	0	0	0	0	0	0	0	0	0	0	0	0	0	0	0	0	0	0	0	0	0	0	0	0	0	0	0	0	0	0	0	0
RNU6-470P	0	0	0	0	0	0	0	0	0	0	18.747	0	0	0	0	0	0	0	0	0	0	0	0	0	0	0	0	0	0	0	0	0	0	13.7204	0	0	0	0	0	0	0	0	0	0	0	0	0	0	0
hsa_piR_000636	0	0	0	0	0	0	0	0	0	0	37.4939	0	0	0	0	0	0	0	0	0	0	0	0	0	0	0	0	0	0	0	0	0	0	0	0	0	0	0	0	0	0	0	0	0	0	0	0	0	0
hsa_piR_000632	0	0	0	0	0	0	0	0	0	0	12.1588	0	0	0	0	0	0	0	0	0	0	0	0	0	0	0	0	0	0	0	0	0	0	0	0	0	0	0	0	0	0	0	0	0	0	0	0	0	0
hsa_piR_000633	0	0	0	0	0	0	0	0	0	0	243.71	0	0	0	0	0	0	0	0	0	0	0	0	0	0	0	0	0	0	0	0	0	0	0	0	0	0	0	0	0	0	0	0	0	0	0	0	0	0
hsa_piR_000648	0	0	0	0	0	0	0	0	0	0	24.3176	0	0	0	0	0	0	0	0	0	0	0	0	0	0	0	0	0	0	0	0	0	0	0	0	0	0	0	0	0	0	0	0	0	0	0	0	0	0
hsa_piR_000645	0	0	0	0	0	0	0	0	0	0	56.2409	0	0	0	0	0	0	0	0	0	0	0	0	0	0	0	0	0	0	0	0	0	0	0	0	0	0	0	0	0	0	0	0	0	0	0	0	0	0
hsa_piR_012630	0	0	0	7.45021	0	0	0	0	0	0	0	0	0	0	0	0	0	0	0	0	0	0	0	0	0	0	0	0	0	0	0	0	0	0	0	0	0	0	0	0	0	0	0	0	0	0	0	0	0
hsa_piR_000651	0	0	0	0	0	0	0	0	0	0	0	0	0	3.35696	0	0	0	0	3.82986	0	0	0	0	0	0	0	0	0	0	0	0	0	0	0	4.78714	0	0	0	0	0	0	0	0	0	0	0	0	0	0
hsa_piR_000616	0	0	0	0	0	0	0	0	0	0	48.6352	0	0	0	0	0	0	0	0	0	0	0	0	0	0	0	0	0	0	0	0	0	0	0	0	0	0	0	0	0	0	0	0	0	0	0	0	0	0
hsa_piR_012606	0	0	0	0	0	0	0	0	0	0	0	0	0	0	0	0	0	0	0	0	0	0	0	0	0	0	0	0	0	0	0	0	0	0	0	0	0	0	0	0	0	0	0	0	48.8344	0	0	0	0
hsa_piR_000620	0	0	0	0	0	0	0	0	0	0	36.4764	0	0	0	0	0	0	0	0	0	0	0	0	0	0	0	0	0	0	0	0	0	0	0	0	0	0	0	0	0	0	0	0	0	0	0	0	0	0
hsa_piR_000622	0	0	0	0	0	0	0	0	0	0	12.1588	0	0	0	0	0	0	0	0	0	0	0	0	0	0	0	0	0	0	0	0	0	0	0	0	0	0	0	0	0	0	0	0	0	0	0	0	0	0
hsa_piR_000593	0	0	0	0	0	0	0	0	0	0	18.747	0	0	0	0	0	0	0	0	0	0	0	0	0	0	0	0	0	0	0	0	0	0	0	0	0	0	0	0	0	0	0	0	0	0	0	0	0	0
hsa_piR_000594	0	0	0	0	0	0	0	0	0	0	0	0	0	0	0	0	0	0	0	0	0	0	0	0	0	0	0	0	0	0	0	0	0	0	0	0	0	0	0	0	0	0	0	0	0	0	0	0	0
hsa_piR_012578	0	0	0	3.72511	0	0	0	0	0	0	0	0	0	0	0	0	0	0	0	0	0	0	0	0	0	0	0	0	0	0	0	0	0	0	0	0	0	0	0	0	0	0	0	0	0	0	0	0	0
hsa_piR_012570	0	0	0	0	0	0	0	0	0	0	12.1588	0	0	0	0	0	0	0	0	0	0	0	0	0	0	0	0	0	0	0	0	0	0	0	0	0	0	0	0	0	0	0	0	0	0	0	0	0	0
hsa_piR_000597	0	0	0	0	0	0	0	0	0	0	18.747	0	0	0	0	0	0	0	0	0	0	0	0	0	0	0	0	0	0	0	0	0	0	0	0	0	0	0	0	0	0	0	0	0	0	0	0	0	0
hsa_piR_000596	0	0	0	0	0	0	0	0	0	0	0	0	0	0	0	0	0	0	0	0	0	0	0	0	0	0	0	0	0	0	0	0	0	0	0	0	0	0	0	0	0	0	0	0	3.80168	0	0	0	0
hsa_piR_012588	0	0	0	0	0	0	0	3.60874	0	0	0	0	0	0	0	0	0	0	0	0	0	0	0	0	0	0	3.89603	0	0	0	0	0	0	0	0	0	0	0	0	0	0	0	0	0	0	6.56671	0	0	0
hsa_piR_012542	0	0	0	0	0	0	0	0	0	0	18.747	0	0	0	0	0	0	0	0	0	0	0	0	0	0	0	0	0	0	0	0	0	0	0	0	0	0	0	0	0	0	0	0	0	0	0	0	0	0
hsa_piR_000568	0	0	0	0	0	0	0	9.53516	0	0	0	0	0	0	0	0	0	0	0	0	0	0	3.07382	0	0	0	0	0	0	0	0	0	0	0	0	0	0	0	0	0	0	0	0	0	0	0	0	0	0
hsa_piR_000577	0	0	0	0	0	0	0	0	0	0	12.1588	0	0	0	0	0	0	0	0	0	0	0	0	0	0	0	0	0	0	0	0	0	0	0	0	0	0	0	0	0	0	0	0	0	0	0	0	0	0
hsa_piR_000578	0	0	0	0	0	0	0	0	0	0	0	0	0	0	0	0	0	0	0	0	0	0	0	0	0	0	3.07408	0	0	0	0	0	0	0	0	0	0	0	0	0	0	0	0	0	0	0	0	0	0
hsa_piR_000580	0	0	0	0	0	0	0	0	0	0	0	0	0	0	0	0	0	0	0	0	0	0	0	0	0	0	0	0	0	0	0	0	0	0	0	0	0	0	0	0	0	0	0	0	0	0	0	0	0
hsa_piR_012567	0	0	0	0	0	0	0	0	0	0	18.747	0	0	0	0	0	0	0	0	0	0	0	0	0	0	0	0	0	0	0	0	0	0	0	0	0	0	0	0	0	0	0	0	0	0	0	0	0	0
hsa_piR_012569	0	0	0	0	0	0	0	0	0	0	12.1588	0	0	0	0	0	0	0	0	0	0	0	0	0	0	0	0	0	0	0	0	0	0	0	0	0	0	0	0	0	0	0	0	0	0	0	0	0	0
hsa_piR_000587	0	0	0	0	0	0	0	0	0	0	352.605	0	0	0	0	0	0	0	0	0	0	0	0	0	0	0	0	0	0	0	0	0	0	0	0	0	0	0	0	0	0	0	0	0	0	0	0	0	0
RNU6-487P	0	0	0	0	0	0	0	0	0	0	0	0	0	0	0	0	0	0	0	0	0	0	0	0	0	0	0	0	0	0	0	0	0	0	0	0	0	0	0	0	0	0	0	0	0	0	0	0	0
hsa_piR_000516	0	0	0	0	0	0	0	0	0	0	149.399	0	0	0	0	0	0	0	0	0	0	0	0	0	0	0	0	0	0	0	0	0	0	0	0	0	0	0	0	0	0	0	0	0	0	0	0	0	0
hsa_piR_000513	0	0	0	0	0	0	0	0	0	0	12.1588	0	0	0	0	0	0	0	0	0	0	0	0	0	0	0	0	0	0	0	0	0	0	0	0	0	0	0	0	0	0	0	0	0	0	0	0	0	0
hsa_piR_000512	0	0	0	0	0	0	0	0	0	0	24.3176	0	0	0	0	0	0	0	0	0	0	0	0	0	0	0	0	0	0	0	0	0	0	0	0	0	0	0	0	0	0	0	0	0	0	0	0	0	0
hsa_piR_012501	0	0	0	0	0	0	0	0	0	0	12.1588	0	0	0	0	0	0	0	0	0	0	0	0	0	0	0	0	0	0	0	0	0	0	0	0	0	0	0	0	0	0	0	0	0	0	0	0	0	0
hsa_piR_000524	0	0	0	0	0	0	0	0	0	0	18.747	0	0	0	0	0	0	0	0	0	0	0	0	0	0	0	0	0	0	0	0	0	0	0	0	0	0	0	0	0	0	0	0	0	0	0	0	0	0
hsa_piR_000525	0	0	0	0	0	0	0	0	0	0	74.9878	0	0	0	0	0	0	0	0	0	0	0	0	0	0	0	0	0	0	0	0	0	0	0	0	0	0	0	0	0	0	0	0	0	0	0	0	0	0
hsa_piR_012518	0	0	0	0	0	0	0	0	0	0	12.1588	0	0	0	0	0	0	0	0	0	0	0	0	0	0	0	0	0	0	0	0	0	0	0	0	0	0	0	0	0	0	0	0	0	0	0	0	0	0
hsa_piR_012513	0	0	0	0	0	0	0	0	0	0	12.1588	0	0	0	0	0	0	0	0	0	0	0	0	0	0	0	0	0	0	0	0	0	0	0	0	0	0	0	0	0	0	0	0	0	0	0	0	0	0
hsa_piR_012515	0	0	0	0	0	0	0	0	0	0	36.4764	0	0	0	0	0	0	0	0	0	0	0	0	0	0	0	0	0	0	0	0	0	0	0	0	0	0	0	0	0	0	0	0	0	0	0	0	0	0
hsa_piR_000538	0	0	0	4.65638	0	0	0	0	0	0	0	0	0	0	0	0	0	0	0	0	0	0	0	0	0	0	0	0	0	0	0	0	0	0	0	0	0	0	0	0	0	0	0	0	0	0	0	0	0
hsa_piR_000532	0	0	0	0	0	0	0	0	0	0	24.3176	0	0	0	0	0	0	0	0	0	0	0	0	0	0	0	0	0	0	0	0	0	0	0	0	0	0	0	0	0	0	0	0	0	0	0	0	0	0
hsa_piR_000544	0	0	0	0	0	0	0	0	0	0	18.747	0	0	0	0	0	0	0	0	0	0	0	0	0	0	0	0	0	0	0	0	0	0	0	0	0	0	0	0	0	0	0	0	0	0	0	0	0	0
RNA5SP187	0	0	0	0	0	0	0	0	0	0	36.4764	0	0	0	0	0	0	0	0	0	0	0	0	0	0	0	0	0	0	0	0	0	0	0	0	0	0	0	0	0	0	0	0	0	0	0	0	0	0
RNA5SP186	0	0	0	0	0	0	0	0	0	0	18.747	0	0	0	0	0	0	0	0	0	0	0	0	0	0	0	0	0	0	0	0	0	0	0	0	0	0	0	0	0	0	0	0	0	0	0	0	0	0
RNA5SP185	0	0	0	0	0	0	0	0	0	0	24.8998	0	0	0	0	0	0	0	0	0	0	0	0	0	0	0	0	0	0	0	0	0	0	29.3239	7.99948	0	0	0	0	0	0	0	0	0	0	0	0	0	0
RNA5SP184	0	0	0	0	0	0	0	0	0	0	0	0	0	0	0	0	0	0	0	0	0	0	0	0	0	0	0	0	0	0	0	0	0	0	3.76874	0	0	0	0	0	0	0	0	0	0	0	0	0	0
hsa_piR_000471	0	0	0	0	0	0	0	0	0	0	48.6352	0	0	0	0	0	0	0	0	0	0	0	0	0	0	0	0	0	0	0	0	0	0	0	0	0	0	0	0	0	0	0	0	0	0	0	0	0	0
hsa_piR_012456	0	0	0	0	0	0	0	0	0	0	12.1588	0	0	0	0	0	0	0	0	0	0	0	0	0	0	0	0	0	0	0	0	0	0	0	0	0	0	0	0	0	0	0	0	0	0	0	0	0	0
hsa_piR_012452	0	0	0	0	0	0	0	0	0	0	431.18	0	0	0	0	0	0	0	0	0	0	0	0	0	0	0	0	0	0	0	0	0	0	0	0	0	0	0	0	0	0	0	0	0	0	0	0	0	0
RNA5SP190	0	0	0	0	0	0	0	0	0	0	0	0	0	29.5643	0	0	0	0	0	0	0	0	0	0	0	0	0	0	0	0	0	0	0	0	0	0	0	0	0	0	0	0	0	0	0	0	0	0	0
RNA5SP194	0	14.0077	0	0	0	0	0	0	0	0	109.429	0	0	0	0	0	0	0	0	0	0	0	0	0	0	0	0	6.41088	0	0	0	0	0	0	0	0	0	0	0	0	0	0	0	0	138.659	0	0	3.57713	0
hsa_piR_000478	0	0	0	0	0	0	0	0	0	0	12.1588	0	0	0	0	0	0	0	0	0	0	0	0	0	0	0	0	0	0	0	0	0	0	0	0	0	0	0	0	0	0	0	0	0	0	0	0	0	0
hsa_piR_000479	0	0	0	0	0	0	0	0	0	0	49.7996	0	0	0	0	0	0	0	0	0	0	0	0	0	0	0	0	0	0	0	0	0	0	0	0	0	0	0	0	0	0	0	0	0	0	0	0	0	0
RNA5SP191	6.35346	0	0	0	0	0	0	0	11.689	0	24.8998	0	0	102.82	0	0	0	0	0	0	0	3.81558	0	7.69838	4.62884	0	0	0	0	0	0	0	4.11452	0	181.55	0	0	0	4.97847	0	0	0	0	0	0	0	0	6.00323	0
RNA5SP176	0	0	0	0	0	0	0	0	0	0	0	0	0	0	0	0	0	0	0	0	0	0	0	0	0	0	0	0	0	0	0	0	0	0	24.5844	0	0	0	0	0	0	0	0	0	0	0	0	0	0
hsa_piR_000480	0	0	0	0	0	0	0	0	0	0	12.1588	0	0	0	0	0	0	0	0	0	0	0	0	0	0	0	0	0	0	0	0	0	0	0	0	0	0	0	0	0	0	0	0	0	0	0	0	0	0
hsa_piR_000483	0	0	0	0	0	0	0	6.95126	0	0	56.2409	0	5.43329	0	0	0	0	0	4.04968	0	0	0	0	0	0	0	3.13823	0	0	0	0	0	0	0	0	0	0	6.07967	0	0	0	0	0	0	0	0	0	0	0
RNA5SP179	0	0	0	0	0	0	0	0	0	0	18.747	0	0	3.97324	0	0	0	0	0	0	0	0	0	0	0	0	0	0	0	0	0	0	0	0	8.41623	0	0	0	0	0	0	0	0	0	0	0	0	0	0
RNA5SP178	0	0	0	0	0	0	0	0	0	0	12.1588	0	0	0	0	0	0	0	0	0	0	0	0	0	0	0	0	0	0	0	0	0	0	0	0	0	0	0	0	0	0	0	0	0	0	0	0	0	0
RNA5SP177	0	0	0	7.45021	0	0	0	0	0	0	0	0	0	0	0	0	0	0	0	0	0	0	0	0	0	0	0	0	0	0	0	0	0	0	19.2371	0	0	0	0	0	0	0	0	0	0	0	0	0	0
hsa_piR_012464	0	0	0	0	0	0	0	0	0	0	0	0	0	0	0	0	0	0	0	0	0	0	0	0	0	0	0	0	0	0	0	0	0	0	0	0	0	0	0	0	0	0	0	0	0	0	0	0	0
hsa_piR_012469	0	0	0	0	0	0	0	0	0	0	24.3176	0	0	0	0	0	0	0	0	0	0	0	0	0	0	0	0	0	0	0	0	0	0	0	0	0	0	0	0	0	0	0	0	0	0	0	0	0	0
hsa_piR_000488	0	0	0	0	0	0	0	0	0	0	18.747	0	0	0	0	0	0	0	0	0	0	0	0	0	0	0	0	0	0	0	0	0	0	0	0	0	0	0	0	0	0	0	0	0	0	0	0	0	0
hsa_piR_000485	0	0	0	6.51894	0	0	0	0	0	0	0	0	0	0	0	0	0	0	0	0	0	0	0	0	0	0	0	0	0	0	0	0	0	0	0	0	0	0	0	0	0	0	0	0	0	0	0	0	0
RNA5SP183	0	0	0	0	0	0	0	0	0	0	24.8998	0	0	0	0	0	0	0	0	0	0	0	0	0	0	0	0	0	0	0	0	0	0	0	5.221	0	0	0	3.41306	0	0	0	0	0	9.44974	0	0	0	0
RNA5SP180	0	0	0	0	0	0	0	0	0	0	0	0	0	0	0	0	0	0	0	0	0	0	0	0	0	0	0	0	0	0	0	0	0	0	4.80928	0	0	0	0	0	0	0	0	0	0	0	0	0	0
hsa_piR_000495	0	0	0	0	0	0	0	0	0	0	0	0	0	0	0	0	0	0	0	0	0	0	0	0	0	0	0	0	0	0	0	15.9338	0	0	0	0	0	0	0	0	0	0	0	0	0	0	0	0	0
RNA5SP198	0	0	0	0	0	0	0	0	0	0	0	0	0	0	0	0	0	0	0	0	0	0	4.36172	0	0	0	0	0	0	0	0	0	0	0	0	0	0	0	0	0	0	0	0	0	0	0	0	0	0
RNA5SP195	0	0	0	0	0	0	0	0	0	0	1471.21	0	0	0	0	0	0	0	0	0	0	0	0	0	0	0	0	0	0	0	0	0	0	0	15.2294	0	0	0	0	0	3.76699	0	0	0	5.70035	0	0	0	0
RNA5SP199	0	0	0	0	0	0	0	0	0	0	0	0	0	6.58262	0	0	0	0	0	0	0	0	0	0	0	0	0	0	0	0	0	0	0	0	27.4289	0	0	0	4.85498	0	0	0	0	0	0	0	0	0	0
hsa_piR_012487	0	0	0	0	0	0	0	0	0	0	12.1588	0	0	0	0	0	0	0	0	0	0	0	0	0	0	0	0	0	0	0	0	0	0	0	0	0	0	0	0	0	0	0	0	0	0	0	0	0	0
hsa_piR_012418	0	0	0	0	0	0	0	0	0	0	24.8998	0	0	0	0	0	0	0	0	0	0	0	0	0	0	0	0	0	0	0	0	0	0	0	0	0	0	0	0	0	0	0	0	0	0	0	0	0	0
hsa_piR_012417	0	0	0	0	0	0	0	0	0	0	18.747	0	0	0	0	0	0	0	0	0	0	0	0	0	0	0	0	0	0	0	0	0	0	0	0	0	0	0	0	0	0	0	0	0	0	0	0	0	0
hsa_piR_012412	0	0	0	0	0	0	0	0	0	0	12.1588	0	0	0	0	0	0	0	0	0	0	0	0	0	0	0	0	0	0	0	0	0	0	0	0	0	0	0	0	0	0	0	0	0	0	0	0	0	0
hsa_piR_000433	0	0	0	0	0	0	0	0	0	0	0	0	0	0	0	0	0	0	0	0	0	0	0	0	0	0	0	0	0	0	0	0	0	0	0	0	0	0	0	0	0	0	0	0	0	0	0	0	0
hsa_piR_000430	0	0	0	0	0	0	0	0	0	0	18.747	0	0	0	0	0	0	0	0	0	0	0	0	0	0	0	0	0	0	0	0	0	0	0	0	0	0	0	0	0	0	0	0	0	0	0	0	0	0
hsa_piR_000448	0	0	0	0	0	0	0	0	0	0	12.1588	0	0	0	0	0	0	0	0	0	0	0	0	0	0	0	0	0	0	0	0	0	0	0	0	0	0	0	0	0	0	0	0	0	0	0	0	0	0
hsa_piR_012434	0	0	0	0	0	0	0	0	0	0	74.6993	0	0	0	0	0	0	0	0	0	0	0	0	0	0	0	0	0	0	0	0	0	0	0	0	0	0	0	0	0	0	0	0	0	0	0	0	0	0
hsa_piR_012433	0	0	0	0	0	0	0	0	0	0	24.3176	0	0	0	0	0	0	0	0	0	0	0	0	0	0	0	0	0	0	0	0	0	0	0	0	0	0	0	0	0	0	0	0	0	0	0	0	0	0
hsa_piR_012436	0	0	0	0	0	0	0	0	0	0	18.747	0	0	0	0	0	0	0	0	0	0	0	0	0	0	0	0	0	0	0	0	0	0	0	0	0	0	0	0	0	0	0	0	0	0	0	0	0	0
hsa_piR_012435	0	0	0	0	0	0	0	0	0	0	56.2409	0	0	0	0	0	0	0	0	0	0	0	0	0	0	0	0	0	0	0	0	0	0	0	0	0	0	0	0	0	0	0	0	0	0	0	0	0	0
hsa_piR_012443	65.2059	13.2062	13.0389	13.0379	30.5445	7.26812	16.6669	9.30449	18.9376	0	1398.26	141.779	3.00125	24.192	16.4715	16.6896	9.50815	29.4271	102.703	321.764	5.20056	31.5734	5.97478	15.5105	3.95343	0	4.26139	9.98154	73.8847	11.3009	0	171.288	0	53.2199	40966.8	79.9667	3.69766	0	10862.9	0	12.5276	61.3741	0	30.6949	255.515	14.3829	23.1408	64.0348	164.81
hsa_piR_012447	0	0	0	0	0	0	0	0	0	0	12.1588	0	0	0	0	0	0	0	0	0	0	0	0	0	0	0	0	0	0	0	0	0	0	0	0	0	0	0	0	0	0	0	0	0	0	0	0	0	0
hsa_piR_012449	0	0	0	0	0	0	0	0	0	0	12.1588	0	0	0	0	0	0	0	0	0	0	0	0	0	0	0	0	0	0	0	0	0	0	0	0	0	0	0	0	0	0	0	0	0	0	0	0	0	0
hsa_piR_000463	0	0	0	0	0	0	0	0	0	0	12.1588	0	0	0	0	0	0	0	0	0	0	0	0	0	0	0	0	0	0	0	0	0	0	0	0	0	0	0	0	0	0	0	0	0	0	0	0	0	0
RNU6-499P	0	0	0	0	0	0	0	0	0	0	18.747	0	0	0	0	0	0	0	0	0	0	0	0	0	0	0	0	0	0	0	0	0	0	0	0	0	0	0	0	0	0	0	0	0	0	4.04704	0	0	0
RNU6-233P	0	385.612	6.45563	25.1445	4.82418	5.06563	16.0353	44.1024	16.0949	5.77444	449.927	12.1844	5.21337	10.5955	14.401	11.0605	3.30718	0	75.761	22.3761	0	24.2072	25.6651	23.6873	152.258	3.30847	6.34189	0	28.4963	19.5129	30.5179	0	7.91968	151.897	16.7811	6.73431	0	11.2908	11.4158	8.22733	31.3231	10.3245	7.66019	22.8293	39.527	39.7841	16.2708	0	7.62936
hsa_piR_012493	0	0	0	0	0	0	0	0	0	0	12.1588	0	0	0	0	0	0	0	0	0	0	0	0	0	0	0	0	0	0	0	0	0	0	0	0	0	0	0	0	0	0	0	0	0	0	0	0	0	0
RNA5SP103	0	0	0	0	0	0	0	0	0	0	0	0	0	0	0	0	0	0	0	0	0	0	0	0	0	0	0	0	0	0	0	0	0	0	5.99961	0	0	0	0	0	0	0	0	0	0	0	0	0	0
RNA5SP101	0	0	0	5.34688	0	0	0	0	0	0	0	0	0	0	0	0	0	0	0	0	0	0	0	0	0	0	0	0	0	0	0	0	0	0	0	0	0	0	0	0	0	0	0	0	0	0	0	0	0
RNA5SP107	0	0	0	0	0	0	0	0	0	0	0	0	0	0	0	0	0	0	0	0	0	4.11056	0	0	0	0	0	0	0	0	0	0	0	0	8.15069	0	0	0	0	0	0	0	0	0	0	0	0	0	0
RNA5SP104	0	0	0	11.1753	0	0	0	0	0	0	0	0	0	0	0	0	0	0	0	0	0	0	0	0	0	0	0	0	0	0	0	0	0	0	0	0	0	0	0	0	0	0	0	0	0	0	0	0	0
RNA5SP108	0	0	0	0	0	0	0	0	0	0	0	0	0	0	0	0	0	0	0	0	0	0	0	0	0	0	0	0	0	0	0	0	0	0	0	0	0	0	0	0	0	0	0	0	14.2109	0	0	0	0
hsa_piR_000404	0	0	0	6.67513	0	0	0	0	0	0	24.8998	0	0	0	0	0	0	0	0	0	0	0	0	0	0	0	0	0	0	0	0	0	0	0	0	0	0	0	0	0	0	0	0	0	0	0	0	0	0
hsa_piR_000402	0	0	0	0	0	0	0	0	0	0	0	0	0	0	0	0	0	0	0	0	0	0	0	0	0	0	5.01329	0	0	0	0	0	0	0	0	0	0	4.34262	0	0	0	0	0	0	0	0	0	0	0
RNA5SP120	0	0	0	0	0	0	0	0	0	0	0	0	0	0	0	0	0	0	0	0	0	0	0	0	0	0	0	0	0	0	0	0	0	0	6.72785	0	0	0	0	0	0	0	0	0	0	0	0	0	0
RNA5SP124	0	0	0	0	0	0	0	0	0	0	0	0	0	0	0	0	0	0	0	0	0	0	0	0	0	0	0	0	0	0	0	0	0	0	3.19641	0	0	0	0	0	0	0	0	0	0	0	0	0	0
RNA5SP122	11.9901	0	0	0	0	0	0	0	0	0	12.1588	0	0	0	0	0	0	0	0	0	0	0	0	3.15954	0	0	0	0	37.5435	0	0	0	0	116.547	102.197	0	0	0	4.71044	0	0	0	0	0	0	0	0	11.0876	0
RNA5SP129	0	0	0	0	0	0	0	3.26042	0	0	12.1588	0	0	0	0	0	0	0	0	0	0	0	0	0	0	0	0	0	0	0	0	0	0	0	0	0	0	0	0	0	0	0	0	0	0	0	0	0	0
RNA5SP128	0	0	0	0	0	0	0	0	0	0	24.3176	0	0	0	0	0	0	0	0	0	0	0	0	0	0	0	0	0	0	0	0	0	0	0	3.99435	0	0	0	0	0	0	0	0	0	0	0	0	0	0
RNA5SP127	0	0	0	0	0	0	0	0	0	0	24.3176	0	0	0	0	0	0	0	0	0	0	0	0	0	0	0	0	0	0	0	0	0	0	0	0	0	0	0	0	0	0	0	0	0	0	0	0	0	0
hsa_piR_000410	0	0	0	0	0	0	0	0	0	0	56.2409	0	0	0	0	0	0	0	0	0	0	0	0	0	0	0	0	0	0	0	0	0	0	0	0	0	0	0	0	0	0	0	0	0	0	0	0	0	0
RNA5SP110	0	0	0	0	0	0	0	0	0	0	0	0	0	0	0	0	0	0	0	0	0	0	0	0	0	0	0	0	0	0	0	0	0	0	20.8893	0	0	0	0	0	0	0	0	0	0	0	0	0	0
hsa_piR_012408	0	0	0	0	0	0	0	0	0	0	0	0	0	0	0	0	0	0	0	0	0	0	0	0	0	0	0	0	0	0	0	0	0	0	0	0	0	0	0	0	0	0	0	0	0	0	0	0	0
RNA5SP114	0	0	0	0	0	0	0	0	0	0	0	0	0	0	0	0	0	0	0	0	0	0	0	0	0	0	0	0	0	0	0	0	0	0	8.70389	0	0	0	0	0	0	0	0	0	3.01211	0	0	0	0
RNA5SP113	0	0	0	0	0	0	0	0	0	0	0	0	0	0	0	0	0	0	0	0	0	0	0	3.15954	0	0	0	0	0	0	0	0	0	0	152.318	0	0	0	0	0	0	0	0	0	0	0	0	0	0
RNA5SP111	0	0	0	0	0	0	0	0	0	0	0	0	0	0	0	0	0	0	0	0	0	0	0	0	0	0	0	0	0	0	0	0	0	0	5.61082	0	0	0	0	0	0	0	0	0	0	0	0	0	0
RNA5SP118	10.4706	0	0	0	0	0	0	0	0	0	12.1588	0	0	0	0	0	0	0	0	0	0	0	0	0	0	0	0	0	0	0	0	0	0	0	0	0	0	0	0	0	0	0	0	0	21.5811	0	0	9.30008	0
RNA5SP117	0	0	0	0	0	0	0	0	0	0	0	0	0	0	0	0	0	0	0	0	0	0	0	0	0	0	0	0	0	0	0	0	0	0	3.99435	0	0	0	0	0	0	0	0	0	6.69191	0	0	0	0
RNA5SP115	36.7188	0	3.05905	13.0379	0	0	0	0	6.71461	0	348.597	0	0	0	0	8.00268	0	0	0	3.36585	0	11.3981	8.35494	9.47863	20.4484	0	0	0	0	0	0	0	0	8.22177	95.6925	0	0	0	5.16445	0	3.05504	0	0	0	54.473	0	0	33.7008	0
hsa_piR_012402	0	0	0	0	0	0	0	0	0	0	0	0	0	0	0	0	0	0	0	0	0	0	0	0	0	0	0	0	0	0	0	0	0	0	0	0	0	0	0	0	0	0	0	0	0	37.2034	4.82128	0	0
hsa_piR_012404	0	0	0	0	0	0	0	0	0	0	12.1588	0	0	0	0	0	0	0	0	0	0	0	0	0	0	0	0	0	0	0	0	0	0	0	0	0	0	0	0	0	0	0	0	0	0	0	0	0	0
RNA5SP119	0	0	0	0	0	0	0	0	0	0	0	0	0	0	0	0	0	0	0	0	0	0	0	0	0	0	0	0	0	0	0	0	0	0	5.27398	0	0	0	0	0	0	0	0	0	0	0	0	0	0
hsa_piR_000428	0	0	0	0	0	0	0	0	0	0	12.1588	0	0	0	0	0	0	0	0	0	0	0	0	0	0	0	0	0	0	0	0	0	0	0	0	0	0	0	0	0	0	0	0	0	0	0	0	0	0
RNA5SP143	0	0	0	0	0	0	0	0	0	0	0	0	0	0	0	0	0	0	0	0	0	0	0	0	0	0	0	0	0	0	0	0	0	0	3.13841	0	0	0	0	0	0	0	0	0	0	0	0	0	0
RNA5SP142	0	0	0	6.67513	0	0	0	0	0	0	18.747	0	0	0	0	0	0	0	0	0	0	0	0	0	0	0	0	0	0	0	0	0	0	0	0	0	0	0	0	0	0	0	0	0	0	0	0	0	0
RNA5SP140	0	0	0	0	0	0	0	0	0	0	0	0	0	0	0	0	0	0	0	0	0	0	0	0	0	0	0	0	0	0	0	0	0	0	0	0	0	0	0	0	0	0	0	0	16.6323	0	0	0	0
RNA5SP147	0	0	0	0	0	0	0	0	0	0	18.747	0	0	0	0	0	0	0	0	0	0	0	0	0	0	0	0	0	0	0	0	0	0	0	0	0	0	0	0	0	0	0	0	0	4.39536	0	0	0	0
RNA5SP146	0	0	0	0	0	0	0	0	0	0	0	0	0	0	0	0	0	0	0	0	0	0	0	0	0	0	0	0	0	0	0	0	0	0	6.02998	0	0	0	0	0	0	0	0	0	0	0	0	0	0
RNA5SP148	0	0	0	0	0	0	0	0	0	0	0	0	0	0	0	0	0	0	0	0	0	0	0	0	0	0	0	0	0	0	0	0	0	0	71.3376	0	0	0	0	0	0	0	0	0	0	0	0	0	0
RNA5SP150	43.8278	3.65081	0	5.34688	0	0	0	0	31.705	0	18.747	0	0	4.104	0	0	0	0	32.5369	0	0	10.2764	26.8838	5.31109	3.01722	0	0	0	0	0	0	16.8017	30.3547	0	62.3288	0	0	0	5.74418	0	0	5.14503	0	0	0	0	0	47.9212	0
RNA5SP132	5.67426	0	0	0	0	0	0	0	4.70683	0	112.482	0	0	26.9783	3.07747	0	0	0	5.07727	4.57605	0	0	7.07751	0	0	0	0	0	0	0	0	3.90554	5.3984	40.7034	273.982	0	0	0	33.0641	0	0	7.56989	0	0	0	0	0	4.57391	0
RNA5SP130	0	0	0	0	0	0	0	0	0	0	0	0	0	0	0	0	0	0	0	0	0	0	0	0	0	0	0	0	0	0	0	0	0	0	0	0	0	0	0	0	0	0	0	0	0	0	0	0	0
RNA5SP136	0	0	0	0	0	0	0	0	0	0	0	0	0	0	0	0	0	0	0	0	0	0	0	0	0	0	0	0	0	0	0	0	0	0	14.863	0	0	0	0	0	0	0	0	0	0	0	0	0	0
RNA5SP134	0	0	0	0	0	0	0	0	0	0	0	0	0	0	0	0	0	0	0	0	0	0	0	0	0	0	0	0	0	0	0	0	0	0	6.09273	0	0	0	0	0	0	0	0	0	0	0	0	0	0
RNA5SP139	3.61151	0	0	3.72511	0	0	0	0	0	0	248.998	0	0	0	0	0	0	0	0	0	0	0	0	0	0	0	0	0	0	0	0	0	0	627.684	781.906	0	0	0	67.3563	0	0	0	0	0	41.279	0	0	4.17191	0
RNA5SP138	0	0	0	0	0	0	0	0	0	0	49.7996	0	0	0	0	0	0	0	0	0	0	0	0	0	0	0	0	0	0	0	0	0	0	0	0	0	0	0	0	0	0	0	0	0	0	0	0	0	0
RNA5SP137	0	0	0	0	0	0	0	0	0	0	0	0	0	0	0	0	0	0	0	0	0	0	0	0	0	0	0	0	0	0	0	0	0	0	0	0	0	0	0	0	0	0	0	0	0	0	0	0	0
RNA5SP165	0	0	0	0	0	0	0	0	0	0	0	0	0	0	0	0	0	0	0	0	0	0	0	0	0	0	0	0	0	0	0	0	0	0	0	0	0	0	0	0	0	0	0	0	0	3.52259	0	0	0
RNA5SP164	0	0	0	0	0	0	0	0	0	0	24.3176	0	0	0	0	0	0	0	0	0	0	0	0	0	0	0	0	0	0	0	0	0	0	0	0	0	0	0	0	0	0	0	0	0	0	0	0	0	0
RNA5SP163	0	0	0	0	0	0	0	0	0	0	0	0	0	0	0	0	0	0	0	0	0	0	0	0	0	0	0	0	0	0	0	0	0	0	3.35617	0	0	0	0	0	0	0	0	0	0	0	0	0	0
RNA5SP168	0	0	0	0	0	0	0	0	0	0	0	0	0	0	0	0	0	0	0	0	0	0	0	0	0	0	0	0	0	0	0	0	0	0	0	0	0	0	0	0	0	0	0	0	8.81201	0	0	0	0
RNA5SP167	0	0	0	0	0	0	0	0	0	0	0	0	0	0	0	0	0	0	0	0	0	0	0	0	0	0	0	0	0	0	0	0	0	0	0	0	0	0	0	0	0	0	0	0	0	0	0	0	0
RNA5SP171	0	0	0	0	0	0	0	0	0	0	0	0	0	0	0	0	0	0	0	0	0	0	0	0	0	0	0	0	0	0	0	0	0	0	0	0	0	0	0	0	0	0	0	0	0	0	0	0	0
RNA5SP152	0	0	0	0	0	0	0	0	0	0	60.794	0	0	3.07189	0	0	0	0	0	0	0	0	0	0	0	0	0	0	0	0	0	0	0	0	35.1918	0	0	0	21.9155	0	0	0	0	0	0	0	0	0	0
RNA5SP151	0	0	0	0	0	0	0	0	0	0	0	0	0	0	0	0	0	0	0	0	0	0	0	0	0	0	0	0	0	0	0	0	0	0	3.99974	0	0	0	0	0	0	0	0	0	0	0	0	0	0
RNA5SP158	0	0	0	0	0	0	0	0	0	0	24.8998	0	0	0	0	0	0	0	0	0	0	0	0	0	0	0	0	0	0	0	0	0	0	0	0	0	0	0	0	0	0	0	0	0	0	0	0	0	0
RNA5SP156	0	0	0	0	0	0	0	0	0	0	24.3176	0	0	0	0	0	0	0	0	0	0	0	0	0	0	0	0	0	0	0	0	0	0	0	0	0	0	0	0	0	0	0	0	0	0	0	0	0	0
RNA5SP155	0	0	0	0	0	0	0	0	0	0	0	0	0	0	0	0	0	0	0	0	0	0	0	0	0	0	0	0	0	0	0	0	0	0	9.83301	0	0	0	0	0	0	0	0	0	0	0	0	0	0
RNA5SP159	0	0	0	0	0	0	0	0	0	0	36.4764	0	0	0	0	0	0	0	0	0	0	0	0	0	0	0	0	0	0	0	0	0	0	0	0	0	0	0	0	0	0	0	0	0	0	0	0	0	0
RNA5SP161	0	0	0	0	0	0	0	0	0	0	0	0	0	0	0	0	0	0	0	0	0	0	0	0	0	0	0	0	0	0	0	0	0	54.1042	36.5564	0	0	0	0	0	0	0	0	0	0	0	0	0	0
RNA5SP160	0	0	0	0	0	0	0	0	0	0	0	0	0	0	0	0	0	0	0	0	0	0	0	0	0	0	0	0	0	0	0	0	0	0	6.09273	0	0	0	0	0	0	0	0	0	0	0	0	0	0
hsa_piR_000352	0	0	0	0	0	0	0	0	0	0	0	0	0	0	0	0	0	0	0	0	0	0	0	0	0	0	0	0	0	0	0	0	0	0	0	0	0	0	0	0	0	0	0	0	12.2131	0	0	0	0
hsa_piR_012332	0	0	0	0	0	0	0	0	0	0	49.7996	0	0	0	0	0	0	0	0	0	0	0	0	0	0	0	0	0	0	0	0	0	0	0	0	0	0	0	0	0	0	0	0	0	0	0	0	0	0
hsa_piR_014995	0	0	0	0	0	0	0	0	0	0	12.1588	0	0	0	0	0	0	0	0	0	0	0	0	0	0	0	0	0	0	0	0	0	0	0	0	0	0	0	0	0	0	0	0	0	0	0	0	0	0
hsa_piR_014990	0	0	0	7.78765	0	0	0	0	0	0	0	0	0	0	0	0	0	0	0	0	0	0	0	0	0	0	0	0	0	0	0	0	0	0	0	0	0	0	0	0	0	0	0	0	0	0	0	0	0
hsa_piR_000359	0	0	0	0	0	0	0	0	0	0	12.1588	0	0	0	0	0	0	0	0	0	0	0	0	0	0	0	0	0	0	0	0	0	0	0	0	0	0	0	0	0	0	0	0	0	0	0	0	0	0
RNA5SP297	0	0	0	0	0	0	0	0	0	0	56.2409	0	0	0	0	0	0	0	0	0	0	0	0	0	0	0	0	0	0	0	0	0	0	0	8.82206	0	0	0	0	0	0	0	0	0	0	0	0	0	0
RNA5SP296	0	0	0	0	0	0	0	0	0	0	0	0	0	0	0	0	0	0	0	0	0	0	0	0	0	0	0	0	0	0	0	0	0	0	3.01499	0	0	0	0	0	0	0	0	0	0	0	0	0	0
RNA5SP294	0	0	0	0	0	0	0	0	0	0	0	0	0	0	0	0	0	0	0	0	0	0	0	0	0	0	0	0	0	0	0	0	0	0	0	0	0	0	0	0	0	0	0	0	11.2372	0	0	0	0
hsa_piR_000363	11.7424	0	0	0	0	0	0	0	0	0	0	0	0	0	0	0	0	0	0	0	0	0	0	0	0	0	0	9.8696	0	0	0	0	0	0	0	0	0	0	0	0	0	0	0	0	0	0	0	12.6251	0
RNA5SP299	0	0	0	0	0	0	0	0	0	0	672.294	0	0	5.96887	0	0	0	0	0	0	0	0	0	0	0	0	0	0	0	0	0	0	0	0	292.164	0	0	0	31.0381	0	3.22885	0	0	0	4.77142	0	0	0	0
RNA5SP298	3.1006	0	0	0	0	0	0	0	0	0	0	0	0	14.0856	0	0	0	0	0	0	0	19.458	0	0	0	0	0	0	0	0	0	0	0	0	71.3376	0	0	0	0	0	0	0	0	0	0	0	0	0	0
hsa_piR_012349	0	0	0	0	0	0	0	0	0	0	12.1588	0	0	0	0	0	0	0	0	0	0	0	0	0	0	0	0	0	0	0	0	0	0	0	0	0	0	0	0	0	0	0	0	0	0	0	0	0	0
hsa_piR_000371	0	0	0	16.763	0	0	0	0	0	0	0	0	0	0	0	0	0	0	0	0	0	0	0	0	0	0	0	0	0	0	0	0	0	0	0	0	0	0	0	0	0	0	0	0	0	0	0	0	0
hsa_piR_012352	0	0	0	0	0	0	0	0	0	0	0	0	0	0	0	0	0	0	0	0	0	0	0	0	0	0	0	0	0	0	0	0	0	0	0	0	0	0	0	0	0	0	0	0	0	0	0	0	0
hsa_piR_000379	0	0	0	0	0	0	0	0	0	0	0	0	0	0	0	0	0	0	0	0	0	0	0	0	0	0	0	0	0	0	0	0	0	0	0	0	0	0	0	0	0	0	0	0	5.00871	0	0	0	0
hsa_piR_012368	0	0	0	0	0	0	0	0	0	0	0	0	0	0	0	0	0	0	0	0	0	0	0	0	0	0	0	0	0	0	0	0	0	0	0	0	0	0	0	0	0	0	0	0	7.01376	0	0	0	0
hsa_piR_014959	3.13148	63.4245	4.7539	14.9004	0	0	6.98279	13.2265	8.88009	0	24.8998	5.5336	5.91194	8.83995	9.12605	0	0	0	37.9597	0	0	7.25713	12.3254	7.18078	15.3498	0	3.94534	0	39.9581	3.49954	0	0	0	5.34205	23.4932	0	0	10.4536	9.93589	0	4.30513	4.47625	0	0	17.3625	11.9655	6.03969	0	0
hsa_piR_014954	0	12.9085	0	8.02032	0	0	0	23.0755	0	0	0	0	0	6.13143	0	0	0	0	16.1565	3.33561	0	0	21.0349	3.15954	13.2178	0	0	0	9.11694	0	0	0	0	0	3.19641	0	0	0	0	0	0	0	0	0	0	6.0202	0	0	0
hsa_piR_002979	0	0	0	0	0	0	0	0	0	0	24.3176	0	0	0	0	0	0	0	0	0	0	0	0	0	0	0	0	0	0	0	0	0	0	0	0	0	0	0	0	0	0	0	0	0	0	0	0	0	0
hsa_piR_002973	0	0	0	0	0	0	0	0	0	0	0	0	0	0	0	0	0	0	0	0	0	0	0	0	0	0	0	0	0	0	0	0	0	9.12898	0	0	0	0	0	0	13.8333	0	0	0	0	6.59317	6.55236	0	0
hsa_piR_014964	0	0	0	0	0	0	0	0	0	0	56.2409	0	0	0	0	0	0	0	0	0	0	0	0	0	0	0	0	0	0	0	0	0	0	0	0	0	0	0	0	0	0	0	0	0	0	0	0	0	0
hsa_piR_002982	0	0	0	0	0	0	0	0	0	0	18.747	0	0	0	0	0	0	0	0	0	0	0	0	0	0	0	0	0	0	0	0	0	0	0	0	0	0	0	0	0	0	0	0	0	0	0	0	0	0
hsa_piR_002991	0	0	0	0	0	0	0	0	0	0	18.747	0	0	0	0	0	0	0	0	0	0	0	0	0	0	0	0	0	0	0	0	0	0	0	0	0	0	0	0	0	0	0	0	0	0	0	0	0	0
hsa_piR_014972	0	0	0	0	0	0	0	0	0	0	0	0	0	0	0	0	0	0	0	0	0	0	0	0	0	0	0	0	0	0	0	0	0	0	0	0	0	0	0	0	0	0	0	0	0	0	0	0	0
hsa_piR_012317	0	0	0	0	0	0	0	0	0	0	0	0	0	0	0	0	0	0	0	0	0	0	0	0	0	0	0	0	0	0	0	0	0	0	0	0	0	0	0	0	0	0	0	0	0	0	0	0	0
hsa_piR_002996	0	0	0	0	0	0	0	0	0	0	18.747	0	0	0	0	0	0	0	0	0	0	0	0	0	0	0	0	0	0	0	0	0	0	0	0	0	0	0	0	0	0	0	0	0	0	0	0	0	0
hsa_piR_000337	0	0	0	0	0	0	0	0	0	0	12.1588	0	0	0	0	0	0	0	0	0	0	0	0	0	0	0	0	0	0	0	0	0	0	0	0	0	0	0	0	0	0	0	0	0	0	0	0	0	0
hsa_piR_000335	0	0	0	0	0	0	0	0	0	0	24.3176	0	0	0	0	0	0	0	0	0	0	0	0	0	0	0	0	0	0	0	0	0	0	0	0	0	0	0	0	0	0	0	0	0	0	0	0	0	0
hsa_piR_002997	0	0	0	0	0	0	0	0	0	0	12.1588	0	0	0	0	0	0	0	0	0	0	0	0	0	0	0	0	0	0	0	0	0	0	0	0	0	0	0	0	0	0	0	0	0	0	0	0	0	0
hsa_piR_012321	0	0	0	0	0	0	0	0	0	0	12.1588	0	0	0	0	0	0	0	0	0	0	0	0	0	0	0	0	0	0	0	0	0	0	0	0	0	0	0	0	0	0	0	0	0	0	0	0	0	0
hsa_piR_014983	0	0	0	0	0	0	0	0	0	0	49.7996	0	0	0	0	0	0	0	0	0	0	0	0	0	0	0	0	0	0	0	0	0	0	0	0	0	0	0	0	0	0	0	0	0	0	0	0	0	0
hsa_piR_012326	6.7161	0	0	0	0	0	0	0	0	0	0	0	0	0	0	0	0	0	0	0	0	0	0	0	0	0	0	0	0	0	0	0	0	0	0	0	0	0	0	0	0	0	0	0	92.1409	0	0	8.67134	0
hsa_piR_014980	0	0	0	0	0	0	0	0	0	0	12.1588	0	0	0	0	0	0	0	0	0	0	0	0	0	0	0	0	0	0	0	0	0	0	0	0	0	0	0	0	0	0	0	0	0	0	0	0	0	0
RNU6-248P	0	0	0	0	0	0	0	0	0	0	12.1588	0	0	0	0	0	0	0	0	0	0	0	0	0	0	0	0	0	0	0	0	0	0	0	0	0	0	0	0	0	0	0	0	0	0	0	0	0	0
hsa_piR_012370	0	0	0	0	0	0	0	0	0	0	0	0	0	0	0	0	0	0	0	0	0	0	0	0	0	0	5.95217	0	0	0	0	0	0	0	0	0	0	0	0	0	0	0	0	0	0	0	0	0	0
hsa_piR_012372	0	0	0	0	0	0	0	0	0	0	12.1588	0	0	0	0	0	0	0	0	0	0	0	0	0	0	0	0	0	0	0	0	0	0	0	0	0	0	0	0	0	0	0	0	0	0	0	0	0	0
hsa_piR_012375	0	0	0	0	0	0	0	0	0	0	12.1588	0	0	0	0	0	0	0	0	0	0	0	0	0	0	0	0	0	0	0	0	0	0	0	0	0	0	0	0	0	0	0	0	0	0	0	0	0	0
hsa_piR_012388	0	0	0	0	0	0	0	0	0	0	93.7348	0	0	0	0	0	0	0	0	0	0	0	0	0	0	0	0	0	0	0	0	0	0	0	0	0	0	0	0	0	0	0	0	0	0	0	0	0	0
hsa_piR_012389	0	0	0	0	0	0	0	0	0	0	24.3176	0	0	0	0	0	0	0	0	0	0	0	0	0	0	0	0	0	0	0	0	0	0	0	0	0	0	0	0	0	0	0	0	0	0	0	0	0	0
hsa_piR_012381	0	0	0	0	0	0	0	0	0	0	56.2409	0	0	0	0	0	0	0	0	0	0	0	0	0	0	0	0	0	0	0	0	0	0	0	0	0	0	0	0	0	0	0	0	0	0	0	0	0	0
hsa_piR_012398	0	0	0	0	0	0	0	0	0	0	24.8998	0	0	0	0	0	0	0	0	0	0	0	0	0	0	0	0	0	0	0	0	0	0	0	0	0	0	0	0	0	0	0	0	0	0	0	0	0	0
RNU6-243P	0	0	0	0	0	0	0	0	0	0	0	0	0	0	0	0	0	0	0	0	0	0	0	0	0	0	0	0	0	0	0	0	0	0	0	0	0	0	0	0	0	0	0	0	0	0	0	0	0
RNA5SP202	0	0	0	0	0	3.31693	4.8434	0	10.1435	0	0	0	0	6.44715	0	0	0	0	3.72772	0	0	8.87965	0	6.44918	0	0	0	0	0	0	0	0	8.05698	0	2560.25	0	0	0	24.6439	0	0	5.15651	0	0	0	0	0	0	0
RNA5SP205	0	0	0	0	0	0	0	0	0	0	0	0	0	0	0	0	0	0	0	0	0	0	0	0	0	0	0	0	0	0	0	0	0	0	11.3151	0	0	0	0	0	0	0	0	0	0	0	0	0	0
RNA5SP204	43.5413	0	0	6.67513	0	0	0	0	16.7354	0	3343.67	0	0	4.52643	0	6.75153	4.96077	0	0	0	0	79.1202	11.5417	4.173	27.3054	0	0	3.34141	0	0	0	0	5.05406	0	100.216	0	0	0	9.1481	0	50.837	4.24395	0	0	529.222	25.3391	13.5869	64.4038	0
RNA5SP209	0	0	0	0	0	0	0	0	0	0	0	0	0	0	0	0	0	0	8.2801	0	0	0	0	3.41427	0	0	0	0	0	0	0	0	0	0	3.55532	0	0	0	0	0	0	0	0	0	0	0	0	0	0
RNA5SP208	5.5094	0	0	3.72511	0	0	0	0	0	0	12.1588	0	0	0	0	0	0	0	0	0	0	0	0	0	0	0	0	0	0	0	0	0	0	0	4.79452	0	0	0	0	0	0	0	0	0	0	0	0	4.73014	0
RNA5SP207	0	0	0	0	0	0	0	0	0	0	18.747	0	0	16.0074	0	0	0	0	0	0	0	0	5.57696	0	0	0	0	0	0	0	0	0	0	0	140.943	0	0	0	0	0	0	0	0	0	0	0	0	0	0
RNA5SP220	0	0	0	0	0	0	0	0	0	0	0	0	0	0	0	0	0	0	0	0	0	0	0	0	0	0	0	0	0	0	0	0	0	0	5.33298	0	0	0	0	0	0	0	0	0	0	0	0	0	0
RNA5SP223	0	0	0	0	0	0	0	0	0	0	0	0	0	0	0	0	0	0	0	0	0	0	0	0	0	0	0	0	0	0	0	0	0	0	0	0	0	0	0	0	0	0	0	0	3.28964	0	0	0	0
RNA5SP222	0	0	0	0	0	0	0	0	0	0	194.541	0	0	0	0	0	0	0	0	0	0	0	0	0	0	0	0	13.5631	0	0	0	0	0	0	6.71271	0	0	0	0	0	0	0	0	0	72.6887	0	0	4.3767	0
RNA5SP221	0	0	0	0	0	0	0	0	0	0	12.1588	0	0	0	0	0	0	0	0	0	0	0	0	0	0	0	0	0	0	0	0	0	0	0	46.0889	0	0	0	0	0	0	0	0	0	0	3.37645	0	0	0
RNA5SP228	0	0	0	0	0	0	0	0	0	0	36.4764	0	0	0	0	0	0	0	0	0	0	0	0	0	0	0	0	0	0	0	0	0	0	0	0	0	0	0	0	0	0	0	0	0	0	0	0	0	0
RNA5SP227	0	0	0	0	0	0	0	0	0	0	0	0	0	0	0	0	0	0	0	0	0	0	0	0	0	0	0	0	0	0	0	0	0	0	6.72785	0	0	0	0	0	0	0	0	0	0	0	0	0	0
RNA5SP226	4.09445	0	0	0	0	0	0	0	3.96354	0	0	0	0	0	0	0	0	0	0	0	0	0	0	0	0	0	0	0	0	0	0	0	0	0	91.777	0	0	0	0	0	0	0	0	0	0	0	0	3.93873	0
RNA5SP225	0	0	0	0	0	0	0	0	0	0	12.1588	0	0	0	0	0	0	0	0	0	0	0	0	0	0	0	0	0	0	0	0	0	0	67.3731	10.4201	0	0	0	0	0	0	0	0	0	0	0	0	0	0
RNA5SP229	0	0	0	0	0	0	0	0	0	0	0	0	0	0	0	0	0	0	0	0	0	0	3.3822	0	0	0	0	0	0	0	0	0	0	0	0	0	0	0	0	0	0	0	0	0	0	0	0	0	0
hsa_piR_002936	0	0	0	0	0	0	0	0	0	0	24.3176	0	0	0	0	0	0	0	0	0	0	0	0	0	0	0	0	0	0	0	0	0	0	0	0	0	0	0	0	0	0	0	0	0	0	0	0	0	0
hsa_piR_002935	0	0	0	0	0	0	0	0	0	0	18.747	0	0	0	0	0	0	0	0	0	0	0	0	0	0	0	0	0	0	0	0	0	0	0	0	0	0	0	0	0	0	0	0	0	0	0	0	0	0
hsa_piR_002934	0	0	0	0	0	0	0	0	0	0	12.1588	0	0	0	0	0	0	0	0	0	0	0	0	0	0	0	0	0	0	0	0	0	0	0	0	0	0	0	0	0	0	0	0	0	0	0	0	0	0
hsa_piR_014928	0	0	0	0	0	0	0	0	0	0	0	0	0	0	0	0	0	0	0	0	0	0	0	0	0	0	0	0	0	0	0	0	0	0	0	0	0	0	0	0	0	0	0	0	0	0	0	0	0
RNA5SP211	0	0	0	0	0	0	0	0	0	0	12.1588	0	0	0	0	0	0	0	0	0	0	0	0	0	0	0	0	0	0	0	0	0	0	0	0	0	0	0	0	0	0	0	0	0	0	0	0	0	0
RNA5SP215	3.21046	0	0	0	0	0	0	0	0	0	24.8998	0	0	0	0	0	0	0	0	0	0	0	0	0	0	0	0	0	0	0	0	0	0	0	14.3614	0	0	0	7.00969	0	0	0	0	0	0	0	0	0	0
RNA5SP214	0	0	0	0	0	0	0	0	0	0	0	0	0	0	0	0	0	0	0	0	0	0	3.18627	0	0	0	0	0	0	0	0	0	0	0	20.0387	0	0	0	0	0	0	0	0	0	0	0	0	0	0
hsa_piR_014923	73.7749	10.3726	4.69828	10.244	0	5.7506	0	15.1183	232.11	0	74.9878	0	5.40742	76.6459	11.8253	0	0	4.33094	24.7447	22.4941	0	14.3084	420.916	9.47493	13.4314	0	15.5359	6.63447	610.162	6.01675	0	3.24437	17.096	20.863	186.79	4.8548	0	13.8964	40.305	0	0	53.8969	0	3.376	20.5258	0	0	73.0842	0
RNA5SP219	0	0	0	0	0	0	0	0	0	0	12.1588	0	0	45.8722	0	0	0	0	0	0	0	0	0	0	0	0	0	0	0	0	0	0	0	6.12441	21.241	0	0	0	0	0	0	0	0	0	3.91007	0	0	0	0
RNA5SP242	42.6318	3.34786	45.6459	8.91146	0	0	0	0	15.5033	0	0	0	0	117.237	0	3.04769	0	0	4.65965	0	0	14.5935	14.8479	7.75524	8.2321	0	0	0	0	0	0	0	25.4771	134.674	241.995	0	0	0	140.795	0	0	7.12562	0	0	0	3.2369	0	43.6543	0
RNA5SP241	0	0	0	0	0	0	0	0	0	0	0	0	0	4.63516	0	0	0	0	0	0	0	0	0	0	0	0	0	0	0	0	0	0	0	0	5.70621	0	0	0	0	0	0	0	0	0	0	0	0	0	0
RNA5SP240	0	0	0	0	0	0	0	0	0	0	18.747	0	0	0	0	0	0	0	0	0	0	0	0	0	0	0	0	0	0	0	0	0	0	0	6.09273	0	0	0	0	0	0	0	0	0	0	0	0	0	0
RNA5SP246	31.7044	0	0	0	0	0	0	0	5.1063	0	224.963	0	0	3.40463	0	9.18619	0	0	0	0	0	0	8.76359	3.5531	28.1206	0	0	0	0	0	0	0	10.6934	41.7693	54.9448	0	0	0	11.1948	0	0	5.03375	0	0	16.0003	0	0	30.6721	0
RNA5SP244	0	0	0	0	0	0	0	0	0	0	18.747	0	0	0	0	0	0	0	0	0	0	0	0	0	0	0	0	0	0	0	0	0	0	0	3.39618	0	0	0	0	0	0	0	0	0	0	0	0	0	0
RNA5SP248	0	0	0	4.45573	0	0	0	0	0	0	12.1588	0	0	0	0	0	0	0	0	0	0	0	0	0	0	0	0	0	0	0	0	0	0	0	0	0	0	0	0	0	0	0	0	0	0	0	0	0	0
RNA5SP247	0	0	0	0	0	0	0	0	0	0	0	0	0	0	0	0	0	0	0	0	0	0	0	0	0	0	0	0	0	0	0	0	0	0	7.76291	0	0	0	0	0	0	0	0	0	0	0	0	0	0
RNA5SP231	0	0	0	3.72511	0	0	0	0	0	0	36.4764	0	0	0	0	0	0	0	0	0	0	0	0	0	0	0	0	0	0	0	0	0	0	0	4.14022	0	0	0	0	0	0	0	0	0	0	0	0	0	0
hsa_piR_014949	0	0	0	0	0	0	0	0	0	0	12.1588	0	0	0	0	0	0	0	0	0	0	0	0	0	0	0	0	0	0	0	0	0	0	0	0	0	0	0	0	0	0	0	0	0	0	0	0	0	0
RNA5SP230	0	0	0	0	0	0	0	0	0	0	0	0	0	0	0	0	0	0	0	0	0	0	0	0	0	0	0	0	0	0	0	0	0	0	0	0	0	0	0	0	0	0	0	0	0	0	0	0	0
RNA5SP235	0	0	0	0	0	0	0	0	0	0	0	0	0	0	0	0	0	0	0	0	0	0	0	0	0	0	0	0	0	0	0	0	0	0	0	0	0	0	0	0	0	0	0	0	0	0	0	0	0
RNA5SP233	0	0	0	0	0	0	0	0	0	0	0	0	0	0	0	0	0	0	0	0	0	0	0	0	0	0	0	0	0	0	0	0	0	0	491.348	0	0	0	0	0	0	0	0	0	0	0	0	0	0
RNA5SP239	4.1139	0	0	0	0	0	0	0	0	0	24.8998	0	0	0	0	0	0	0	0	0	0	0	3.57664	0	0	0	0	0	0	0	0	0	0	0	0	0	0	0	0	0	0	0	0	0	16.739	0	0	4.2897	0
RNA5SP238	0	0	0	0	0	0	0	0	0	0	12.1588	0	0	0	0	0	0	0	0	0	0	0	0	0	0	0	0	0	0	0	0	0	0	0	0	0	0	0	0	0	0	0	0	0	0	0	0	0	0
RNA5SP236	0	0	0	0	0	0	0	0	0	0	36.4764	0	0	0	0	0	0	0	0	0	0	0	0	0	0	0	0	0	0	0	0	0	0	0	0	0	0	0	0	0	0	0	0	0	4.25156	0	0	0	0
hsa_piR_014943	0	0	0	0	0	0	0	0	0	0	18.747	0	0	0	0	0	0	0	0	0	0	0	0	0	0	0	0	0	0	0	0	0	0	0	0	0	0	0	0	0	0	0	0	0	0	0	0	0	0
hsa_piR_002969	0	0	0	0	0	0	0	0	0	0	124.499	0	0	0	0	0	0	0	0	0	0	0	0	0	0	0	0	0	0	0	0	0	0	0	0	0	0	0	0	0	0	0	0	0	16.4776	0	0	0	0
hsa_piR_002962	0	0	0	0	0	0	0	0	0	0	99.5991	0	0	0	0	0	0	0	0	0	0	0	0	0	0	0	0	0	0	0	0	0	0	0	0	0	0	0	0	0	0	0	0	0	0	0	0	0	0
hsa_piR_002967	0	0	0	8.91146	0	0	0	0	0	0	12.1588	0	0	0	0	0	0	0	0	0	0	0	0	0	0	0	0	0	0	0	0	0	0	0	0	0	0	0	0	0	0	0	0	0	0	0	0	0	0
RNA5SP264	0	0	0	0	0	0	0	0	0	0	37.4939	0	0	0	0	0	0	0	0	0	0	18.6662	0	0	0	0	0	0	0	0	0	0	0	62.4505	133.457	0	0	0	3.7903	0	0	0	0	0	0	0	0	0	0
RNA5SP263	3.40089	0	0	0	0	0	0	0	0	0	0	0	0	21.0331	0	0	0	0	0	0	0	5.81624	0	0	0	0	0	0	0	0	0	0	0	0	1601.49	0	0	0	7.28374	0	0	0	0	0	20.7055	4.58438	0	3.13437	0
RNA5SP262	0	0	0	0	0	0	0	0	0	0	18.747	0	0	0	0	0	0	0	0	0	0	0	0	0	0	0	0	0	0	0	0	0	0	0	0	0	0	0	0	0	0	0	0	0	0	0	0	0	0
RNA5SP267	0	0	0	0	0	0	0	0	0	0	0	0	0	99.1611	0	0	0	0	0	0	0	0	0	0	0	0	0	0	0	0	0	0	0	0	108.209	0	0	0	0	0	0	0	0	0	0	0	0	0	0
RNA5SP265	0	0	0	0	0	0	0	0	0	0	24.8998	0	0	0	0	0	0	0	0	0	0	0	0	0	0	0	0	0	0	0	0	0	0	0	0	0	0	0	0	0	0	0	0	0	0	0	0	0	0
RNA5SP269	0	0	0	3.33756	0	0	0	0	0	0	18.747	0	0	0	0	0	0	0	0	0	0	0	0	0	0	0	0	0	0	0	0	0	0	0	0	0	0	0	0	0	0	0	0	0	0	0	0	0	0
RNA5SP270	0	0	0	0	0	0	0	0	0	0	0	0	0	0	0	0	0	0	0	0	0	0	0	0	0	0	0	0	0	0	0	0	0	0	0	0	0	0	0	0	0	0	0	0	0	0	0	0	0
RNA5SP252	3.26095	0	0	0	0	0	0	0	0	0	0	0	0	0	0	0	0	0	0	0	0	0	0	0	0	0	0	0	0	0	0	0	0	0	3.73449	0	0	0	0	0	0	0	0	0	0	0	0	0	0
RNA5SP251	0	0	0	0	0	0	0	0	0	0	18.747	0	0	3.22539	0	0	0	0	0	0	0	0	0	0	0	0	0	0	0	0	0	0	0	0	7.76291	0	0	0	0	0	0	0	0	0	0	0	0	0	0
RNA5SP250	12.1855	0	0	0	0	0	0	0	12.9169	0	12.1588	0	0	0	0	0	0	0	0	0	0	0	0	0	0	0	0	0	0	0	0	0	0	0	10.4201	0	0	0	0	0	0	3.73386	0	0	0	0	0	9.52777	0
RNA5SP257	0	0	0	0	0	0	0	0	0	0	18.747	0	0	0	0	0	0	0	0	0	0	0	0	0	0	0	0	0	0	0	0	0	0	0	23.0653	0	0	0	0	0	0	0	0	0	0	0	0	0	0
RNA5SP256	0	0	0	0	0	0	0	0	0	0	36.4764	0	0	0	0	0	0	0	0	0	0	0	0	0	0	0	0	0	0	0	0	0	0	0	0	0	0	0	0	0	0	0	0	0	12.0131	0	0	0	0
RNA5SP259	0	0	0	0	0	0	0	0	0	0	18.747	0	0	0	0	0	0	0	0	0	0	5.72337	5.07812	24.8717	0	0	6.45815	0	0	0	0	0	0	0	11.3151	0	0	0	0	0	0	0	0	0	0	0	0	0	0
RNA5SP258	0	0	0	0	0	0	0	0	0	0	0	0	0	0	0	0	0	0	0	0	0	0	0	0	0	0	0	0	0	0	0	0	0	0	3.66151	0	0	0	0	0	0	0	0	0	0	0	0	0	0
RNA5SP286	0	0	0	0	0	0	0	0	0	0	56.2409	0	0	0	0	0	0	0	0	0	0	0	0	0	0	0	0	0	0	0	0	0	0	0	0	0	0	0	0	0	0	0	0	0	12.7036	4.583	0	0	0
RNA5SP285	0	0	0	0	0	0	0	0	0	0	12.1588	0	0	0	0	0	0	0	0	0	0	0	0	0	0	0	0	0	0	0	0	0	0	0	0	0	0	0	0	0	0	0	0	0	0	0	0	0	0
RNA5SP284	0	0	0	0	0	3.69306	0	0	0	0	0	0	0	0	0	0	0	0	0	0	0	0	0	5.31109	0	0	0	0	0	0	0	0	0	0	12.1855	0	0	0	0	0	0	0	0	0	0	0	0	0	0
RNA5SP283	18.3249	0	0	0	0	41.2646	0	3.00487	9.93374	0	0	0	0	4.94455	0	0	0	0	0	0	0	0	4.79006	83.2017	5.73038	0	0	0	0	0	0	0	11.2857	0	70.0663	0	0	4.02062	3.64957	0	0	0	0	0	0	3.54399	0	19.3783	0
RNA5SP288	20.8275	0	0	0	0	0	0	0	0	0	24.3176	0	0	0	0	0	0	0	0	0	0	0	0	6.82855	3.45995	0	0	0	0	0	0	0	8.48655	0	27.4289	0	0	0	4.20172	0	0	0	0	0	0	0	0	28.9426	0
hsa_piR_002919	0	0	0	0	0	0	0	0	0	0	18.747	0	0	0	0	0	0	0	0	0	0	0	0	0	0	0	0	0	0	0	0	0	0	0	0	0	0	0	0	0	0	0	0	0	0	0	0	0	0
RNA5SP291	0	0	0	0	0	0	0	0	0	0	0	0	0	0	0	0	0	0	0	0	0	0	0	0	0	0	0	0	0	0	0	0	0	0	4.79452	0	0	0	0	0	0	0	0	0	0	0	0	0	0
RNA5SP290	0	0	0	0	0	0	0	0	0	0	12.1588	0	0	0	0	0	0	0	0	0	0	0	0	0	0	0	0	0	0	0	0	0	0	0	13.491	0	0	0	0	0	0	0	0	0	0	0	0	0	0
RNA5SP275	0	0	0	0	0	0	0	0	0	0	0	0	0	0	0	0	0	0	0	0	0	0	0	0	0	0	0	0	0	0	0	0	0	0	12.4658	0	0	0	0	0	0	0	0	0	0	0	0	0	0
hsa_piR_014905	0	0	0	0	0	0	0	0	0	0	36.4764	0	0	0	0	0	0	0	0	0	0	0	0	0	0	0	0	0	0	0	0	0	0	0	0	0	0	0	0	0	0	0	0	0	0	0	0	0	0
RNA5SP274	0	0	0	0	0	0	0	0	0	0	18.747	0	0	0	0	0	0	0	0	0	0	0	0	0	0	0	0	0	0	0	0	0	0	0	151.215	0	0	0	54.0653	0	0	0	0	0	0	0	0	0	0
RNA5SP273	45.1348	0	6.69051	10.0127	0	0	0	0	8.64266	0	18.747	0	0	21.3449	0	6.26272	0	0	0	3.8777	0	0	10.9054	9.47493	29.4236	0	0	0	0	0	0	0	9.82042	8.04001	100.561	0	0	0	15.9547	0	0	0	0	0	0	0	0	48.4032	0
RNA5SP278	0	0	0	0	0	0	0	0	0	0	18.747	0	0	0	0	0	0	0	0	0	0	0	0	0	0	0	0	0	0	0	0	0	0	0	0	0	0	0	0	0	0	0	0	0	0	0	0	0	0
RNA5SP276	0	0	0	0	0	0	0	0	0	0	0	0	0	0	0	0	0	0	0	0	0	0	0	0	0	0	0	0	0	0	0	0	0	0	0	0	0	0	0	0	0	0	0	0	0	0	0	0	0
hsa_piR_002926	0	0	0	0	0	0	0	0	0	0	0	0	0	0	0	0	0	0	0	0	0	0	0	0	0	0	0	0	0	0	0	0	0	0	0	0	0	0	0	0	0	0	0	0	0	0	0	0	0
hsa_piR_002929	0	0	0	0	0	0	0	0	0	0	74.6993	0	0	0	0	0	0	0	0	0	0	0	0	0	0	0	0	0	0	0	0	0	0	0	0	0	0	0	0	0	0	0	0	0	0	0	0	0	0
RNA5SP282	0	0	0	0	0	0	0	0	0	0	0	0	0	0	0	0	0	0	0	0	0	0	0	0	0	0	0	0	0	0	0	0	0	0	11.1271	0	0	0	0	0	0	0	0	0	0	0	0	0	0
RNA5SP281	0	0	0	0	0	0	0	0	0	0	0	0	0	0	0	0	0	0	0	0	0	0	0	0	0	0	0	0	0	0	0	0	0	0	0	0	0	0	0	0	0	0	0	0	4.25156	0	0	0	0
RNA5SP280	0	0	0	0	0	0	0	0	0	0	0	0	0	0	0	0	0	0	0	0	0	0	0	0	0	0	0	0	0	0	0	0	0	0	10.2712	0	0	0	0	0	0	0	0	0	0	0	0	0	0
hsa_piR_002921	0	0	0	0	0	0	0	0	0	0	24.8998	0	0	0	0	0	0	0	0	0	0	0	0	0	0	0	0	0	0	0	0	0	0	0	0	0	0	0	0	0	0	0	0	0	0	0	0	0	0
hsa_piR_000230	0	0	0	0	0	0	0	0	0	0	0	0	0	0	0	0	0	0	0	0	0	0	0	0	0	0	0	0	0	0	0	0	0	0	0	0	0	0	0	0	0	0	0	0	4.10067	0	0	0	0
hsa_piR_012212	0	0	0	0	0	0	0	0	0	0	12.1588	0	0	0	0	0	0	0	0	0	0	0	0	0	0	0	0	0	0	0	0	0	0	0	0	0	0	0	0	0	0	0	0	0	0	0	0	0	0
hsa_piR_014876	0	0	0	0	0	0	0	0	0	0	12.1588	0	0	0	0	0	0	0	0	0	0	0	0	0	0	0	0	0	0	0	0	0	0	0	0	0	0	0	0	0	0	0	0	0	0	0	0	0	0
hsa_piR_014879	0	0	0	0	0	0	0	8.39767	0	0	18.747	0	0	0	0	0	0	0	11.9732	0	0	0	3.09159	0	0	0	0	0	10.4617	0	0	0	0	0	4.35195	0	0	0	0	0	0	0	0	0	3.18679	4.583	0	0	0
hsa_piR_014885	0	0	0	0	0	0	0	0	0	0	12.1588	0	0	0	0	0	0	0	0	0	0	0	0	0	0	0	0	0	0	0	0	0	0	0	0	0	0	0	0	0	0	0	0	0	0	0	0	0	0
hsa_piR_014880	0	12.4018	0	0	0	0	0	9.15773	0	0	12.1588	0	0	0	3.16798	0	0	0	12.4709	0	0	3.08406	4.58337	4.5957	7.82268	0	0	0	18.2285	0	0	0	0	0	6.81314	0	0	0	0	0	0	0	0	0	0	7.88589	0	0	0
hsa_piR_000252	0	0	0	0	0	0	0	0	0	0	12.1588	0	0	0	0	0	0	0	0	0	0	0	0	0	0	0	0	0	0	0	0	0	0	0	0	0	0	0	0	0	0	0	0	0	0	0	0	0	0
hsa_piR_012238	0	0	0	0	0	0	0	0	0	0	24.3176	0	0	0	0	0	0	0	0	0	0	0	0	0	0	0	0	0	0	0	0	0	0	0	0	0	0	0	0	0	0	0	0	0	0	0	0	0	0
hsa_piR_012230	0	0	0	0	0	0	0	0	0	0	49.7996	0	0	0	0	0	0	0	0	0	0	0	0	0	0	0	0	0	0	0	0	0	0	0	0	0	0	0	0	0	0	0	0	0	0	0	0	0	0
hsa_piR_014891	0	0	0	10.0127	0	0	0	0	0	0	0	0	0	0	0	0	0	0	0	0	0	0	0	0	0	0	0	0	0	0	0	0	0	0	0	0	0	0	0	0	0	0	0	0	0	0	0	0	0
hsa_piR_000257	0	0	0	0	0	0	0	0	0	0	12.1588	0	0	0	0	0	0	0	0	0	0	0	0	0	0	0	0	0	0	0	0	0	0	0	0	0	0	0	0	0	0	0	0	0	0	0	0	0	0
hsa_piR_000255	0	0	0	0	0	0	0	0	0	0	48.6352	0	0	0	0	0	0	0	0	0	0	0	0	0	0	0	0	0	0	0	0	0	0	0	0	0	0	0	0	0	0	0	0	0	0	0	0	0	0
hsa_piR_012247	0	0	0	0	0	0	0	0	0	0	18.747	0	0	0	0	0	0	0	0	0	0	0	0	0	0	0	0	0	0	0	0	0	0	0	0	0	0	0	0	0	0	0	0	0	0	0	0	0	0
hsa_piR_012246	15.8698	0	0	0	0	0	0	11.931	13.866	0	0	0	0	14.2259	0	0	0	0	0	0	0	0	15.8827	0	0	0	0	0	0	3.77607	0	0	0	0	5.17527	0	0	0	3.04744	0	0	10.7785	0	0	0	0	0	13.7217	0
hsa_piR_012241	0	0	0	0	0	0	0	0	0	0	0	0	0	0	0	0	0	0	0	0	0	0	0	0	0	0	0	0	0	0	0	0	0	0	0	0	0	0	0	0	0	0	0	0	0	0	0	0	0
hsa_piR_000266	0	0	0	0	0	0	0	0	0	0	24.3176	0	0	0	0	0	0	0	0	0	0	0	0	0	0	0	0	0	0	0	0	0	0	0	0	0	0	0	0	0	0	0	0	0	0	0	0	0	0
hsa_piR_002852	0	47.8835	0	3.33756	4.29811	3.0119	5.87347	17.5697	19.6616	0	24.3176	10.0391	4.29489	11.8785	4.10922	0	0	0	22.0892	10.4608	0	7.26484	18.5602	15.9889	28.3151	0	0	0	30.2084	9.76535	0	0	0	0	13.9041	8.31248	0	3.4741	9.52014	0	0	4.24395	0	4.65822	16.0179	0	0	0	6.31977
hsa_piR_014849	0	0	0	3.33756	0	0	0	0	0	0	0	0	0	0	0	0	0	0	0	0	0	0	0	0	0	0	0	0	0	0	0	0	0	0	0	0	0	0	0	0	0	0	0	0	0	0	0	0	0
hsa_piR_014840	0	0	0	0	0	0	0	0	0	0	0	0	0	0	0	0	0	0	0	0	0	0	0	0	0	0	0	0	0	0	0	0	0	0	0	0	0	0	0	0	0	0	0	0	0	0	8.82797	0	0
hsa_piR_014841	0	0	0	0	0	0	0	0	0	0	121.588	0	0	0	0	0	0	0	0	0	0	0	0	0	0	0	0	0	0	0	0	0	0	0	0	0	0	0	0	0	0	0	0	0	0	0	0	0	0
hsa_piR_002869	0	0	0	0	0	0	0	0	0	0	18.747	0	0	0	0	0	0	0	0	0	0	0	0	0	0	0	0	0	0	0	0	0	0	0	0	0	0	0	0	0	0	0	0	0	0	0	0	0	0
hsa_piR_000201	0	0	0	0	0	0	0	0	0	0	12.1588	0	0	0	0	0	0	0	0	0	0	0	0	0	0	0	0	0	0	0	0	0	0	0	0	0	0	0	0	0	0	0	0	0	0	0	0	0	0
hsa_piR_000200	0	0	0	0	0	0	0	0	0	0	24.3176	0	0	0	0	0	0	0	0	0	0	0	0	0	0	0	0	0	0	0	0	0	0	0	0	0	0	0	0	0	0	0	0	0	0	0	0	0	0
hsa_piR_000205	0	0	0	0	0	0	0	0	0	0	0	0	0	0	0	0	0	0	0	0	0	0	0	0	0	0	0	0	0	0	0	0	0	0	0	0	0	0	0	0	0	0	0	0	0	3.38086	0	0	0
hsa_piR_000203	0	9.58104	0	0	0	0	0	7.74932	0	0	37.4939	0	0	0	0	0	0	0	7.62246	0	0	0	0	0	5.04162	0	0	0	0	0	0	0	0	16.2198	0	0	0	0	0	0	3.8188	0	0	0	0	21.0942	4.59457	0	0
hsa_piR_000214	0	0	0	0	0	0	0	0	0	0	121.588	0	0	0	0	0	0	0	0	0	0	0	0	0	0	0	0	0	0	0	0	0	0	0	0	0	0	0	0	0	0	0	0	0	0	0	0	0	0
hsa_piR_002881	0	0	0	0	0	0	0	0	0	0	18.747	0	0	0	0	0	0	0	0	0	0	0	13.0277	0	0	0	0	0	0	0	0	0	0	0	0	0	0	0	0	0	0	0	0	0	0	0	0	0	0
hsa_piR_014864	0	0	0	4.45573	0	0	0	0	0	0	0	0	0	0	0	0	0	0	0	0	0	0	0	0	0	0	0	0	0	0	0	0	0	0	0	0	0	0	0	0	0	0	0	0	0	3.44262	0	0	0
hsa_piR_012200	0	0	0	0	0	0	0	0	0	0	37.4939	0	0	0	0	0	0	0	0	0	0	0	0	0	0	0	0	0	0	0	0	0	0	0	0	0	0	0	0	0	0	0	0	0	0	0	0	0	0
hsa_piR_014862	0	0	0	0	0	0	0	0	0	0	821.693	0	0	0	0	0	0	0	0	0	0	0	0	0	0	0	0	0	0	0	0	0	0	0	0	0	0	0	0	0	0	0	0	0	0	0	0	0	0
hsa_piR_000229	0	0	0	0	0	0	0	0	0	0	93.7348	0	0	0	0	0	0	0	0	0	0	0	0	0	0	0	0	0	0	0	0	0	0	0	0	0	0	0	0	0	0	0	0	0	0	0	0	0	0
hsa_piR_002885	0	0	0	0	0	0	0	0	0	0	37.4939	0	0	0	0	0	0	0	0	0	0	0	0	0	0	0	0	0	0	0	0	0	0	0	0	0	0	0	0	0	0	0	0	0	0	0	0	0	0
hsa_piR_000222	0	0	0	0	0	0	0	0	0	0	48.6352	0	0	0	0	0	0	0	0	0	0	0	0	0	0	0	0	0	0	0	0	0	0	0	0	0	0	0	0	0	0	0	0	0	0	0	0	0	0
hsa_piR_002888	0	0	0	0	0	0	0	0	0	0	18.747	0	0	0	0	0	0	0	0	0	0	0	0	0	0	0	0	0	0	0	0	0	0	0	0	0	0	0	0	0	0	0	0	0	0	0	0	0	0
hsa_piR_000226	5.6339	0	0	0	0	0	0	0	0	0	12.1588	0	0	0	0	0	0	0	0	0	0	0	0	0	0	0	0	0	0	0	0	0	0	0	0	0	0	0	0	0	0	0	0	0	0	0	0	5.21488	0
hsa_piR_012294	0	0	0	0	0	0	0	0	0	0	18.747	0	0	0	0	0	0	0	0	0	0	0	0	0	0	0	0	0	0	0	0	0	0	0	0	0	0	0	0	0	0	0	0	0	0	0	0	0	0
hsa_piR_012295	0	0	0	0	0	0	0	0	0	0	0	0	0	0	0	0	0	0	0	0	0	0	0	0	0	0	0	0	0	0	0	0	0	0	3.33808	0	0	0	0	0	0	0	0	0	0	0	0	0	0
RNU6-694P	0	0	0	0	0	0	0	0	0	0	18.747	0	0	0	0	0	0	0	0	0	0	0	0	0	0	0	0	0	0	0	0	0	0	0	0	0	0	0	0	0	0	0	0	0	0	0	0	0	0
hsa_piR_000273	0	0	0	0	0	0	0	0	0	0	18.747	0	0	0	0	0	0	0	0	0	0	0	0	0	0	0	0	0	0	0	0	0	0	0	0	0	0	0	0	0	0	0	0	0	0	0	0	0	0
hsa_piR_012259	0	0	0	0	0	0	0	0	0	0	37.4939	0	0	0	0	0	0	0	0	0	0	0	0	0	0	0	0	0	0	0	0	0	0	0	0	0	0	0	0	0	0	0	0	0	0	0	0	0	0
hsa_piR_012252	0	0	0	0	0	0	0	0	0	0	0	0	0	0	0	0	0	0	0	0	0	0	0	0	0	0	0	0	0	0	0	0	0	0	0	0	0	0	0	0	0	0	0	0	0	0	0	0	0
hsa_piR_000285	0	0	0	0	0	0	0	0	0	0	0	0	0	0	0	0	0	0	0	0	0	0	0	0	0	0	0	0	0	0	0	0	0	0	0	0	0	0	0	0	0	0	0	0	0	0	0	0	0
hsa_piR_012260	0	0	0	0	0	0	0	0	0	0	12.1588	0	0	0	0	0	0	0	0	0	0	0	0	0	0	0	0	0	0	0	0	0	0	0	0	0	0	0	0	0	0	0	0	0	0	0	0	0	0
hsa_piR_012265	0	0	0	0	0	0	0	0	0	0	12.1588	0	0	0	0	0	0	0	0	0	0	0	0	0	0	0	0	0	0	0	0	0	0	0	0	0	0	0	0	0	0	0	0	0	0	0	0	0	0
hsa_piR_000291	0	0	0	0	0	0	0	0	0	0	0	0	0	0	0	0	0	0	3.34401	0	0	0	0	0	0	0	0	0	0	0	0	0	0	0	8.22168	0	0	0	5.50172	0	0	0	0	0	0	0	0	0	0
hsa_piR_000295	0	0	0	0	0	0	0	0	0	0	0	0	0	0	0	0	0	0	0	0	0	0	0	0	0	0	0	0	0	0	0	0	0	0	0	0	0	0	0	0	0	0	0	0	0	0	0	0	0
hsa_piR_012277	0	0	0	0	0	0	0	0	0	0	36.4764	0	0	0	0	0	0	0	0	0	0	0	0	0	0	0	0	0	0	0	0	0	0	0	0	0	0	0	0	0	0	0	0	0	0	0	0	0	0
hsa_piR_012276	0	0	0	0	0	0	0	0	0	0	0	0	0	0	0	0	0	0	0	0	0	0	0	0	0	0	0	0	23.348	0	0	0	0	0	0	0	0	0	0	0	0	0	0	0	0	0	0	0	0
hsa_piR_012284	0	0	0	0	0	0	0	0	0	0	12.1588	0	0	0	0	0	0	0	0	0	0	0	0	0	0	0	0	0	0	0	0	0	0	0	0	0	0	0	0	0	0	0	0	0	0	0	0	0	0
hsa_piR_002811	0	0	0	0	0	0	0	4.58581	0	0	18.747	0	0	0	0	0	0	0	0	0	0	0	3.66671	0	0	0	0	0	0	0	0	0	0	0	0	0	0	0	0	0	0	0	0	0	16.0387	0	0	0	0
hsa_piR_014805	0	0	0	0	0	0	0	0	0	0	37.4939	0	0	0	0	0	0	0	0	0	0	0	0	0	0	0	0	0	0	0	0	0	0	0	0	0	0	0	0	0	0	0	0	0	0	0	0	0	0
hsa_piR_014802	0	0	0	0	0	0	0	0	0	0	0	0	0	0	0	0	0	0	0	0	0	0	0	0	0	0	0	0	0	0	0	0	0	0	0	0	0	0	0	0	0	0	0	0	0	0	0	0	0
hsa_piR_002828	0	0	0	0	0	0	0	0	0	0	18.747	0	0	0	0	0	0	0	0	0	0	0	0	0	0	0	0	0	0	0	0	0	0	0	0	0	0	0	0	0	0	0	0	0	0	0	0	0	0
hsa_piR_002823	0	0	0	0	0	0	0	0	0	0	72.9528	0	0	0	0	0	0	0	0	0	0	0	0	0	0	0	0	0	0	0	0	0	0	0	0	0	0	0	0	0	0	0	0	0	0	0	0	0	0
hsa_piR_002821	0	0	0	0	0	0	0	0	0	0	49.7996	0	0	0	0	0	0	0	0	0	0	0	0	0	0	0	0	0	0	0	0	0	0	0	0	0	0	0	0	0	0	0	0	0	0	0	0	0	0
hsa_piR_014817	0	0	0	0	0	0	0	6.52087	0	0	0	0	0	0	0	0	0	0	7.72805	0	0	0	0	0	0	0	0	0	0	0	0	0	0	0	0	0	0	0	0	0	0	0	0	0	0	0	0	0	0
hsa_piR_014810	0	0	0	0	0	0	0	0	0	0	12.1588	0	0	0	0	0	0	0	0	0	0	0	0	0	0	0	0	0	0	0	0	0	0	0	0	0	0	0	0	0	0	0	0	0	0	0	0	0	0
hsa_piR_002833	0	0	0	0	0	0	0	0	0	0	37.4939	0	0	0	0	0	0	0	0	0	0	0	0	0	0	0	0	0	0	0	0	0	0	0	0	0	0	0	0	0	0	0	0	0	0	0	0	0	0
hsa_piR_014826	0	0	0	9.31276	0	0	0	0	0	0	0	0	0	0	0	0	0	0	0	0	0	0	0	0	0	0	0	0	0	0	0	0	0	0	0	0	0	0	0	0	0	0	0	0	0	0	0	0	0
hsa_piR_002842	0	0	0	0	0	0	0	0	0	0	49.7996	0	0	0	0	0	0	0	0	0	0	0	0	0	0	0	0	0	0	0	0	0	0	0	0	0	0	0	0	0	0	0	0	0	29.5849	0	0	0	0
hsa_piR_002801	0	0	0	0	0	0	0	0	0	0	109.429	0	0	0	0	0	0	0	0	0	0	0	0	0	0	0	0	0	0	0	0	0	0	0	0	0	0	0	0	0	0	0	0	0	0	0	0	0	0
hsa_piR_014754	0	0	0	0	0	0	0	0	0	0	0	0	0	0	0	0	0	0	0	0	0	0	0	0	0	0	0	0	0	0	0	0	0	0	0	0	0	0	0	0	0	0	0	0	0	0	0	0	0
hsa_piR_000111	0	0	0	0	0	0	0	0	0	0	12.1588	0	0	0	0	0	0	0	0	0	0	0	0	0	0	0	0	0	0	0	0	0	0	0	0	0	0	0	0	0	0	0	0	0	0	0	0	0	0
hsa_piR_002778	0	0	0	0	0	0	0	0	0	0	18.747	0	0	0	0	0	0	0	0	0	0	0	0	0	0	0	0	0	0	0	0	0	0	0	0	0	0	0	0	0	0	0	0	0	0	0	0	0	0
hsa_piR_002777	0	0	0	0	0	0	0	0	0	0	12.1588	0	0	0	0	0	0	0	0	0	0	0	0	0	0	0	0	0	0	0	0	0	0	0	0	0	0	0	0	0	0	0	0	0	0	0	0	0	0
hsa_piR_002783	0	0	0	0	0	0	0	0	0	0	12.1588	0	0	0	0	0	0	0	0	0	0	0	0	0	0	0	0	0	0	0	0	0	0	0	0	0	0	0	0	0	0	0	0	0	0	0	0	0	0
hsa_piR_002780	0	0	0	0	0	0	0	0	0	0	24.8998	0	0	0	0	0	0	0	0	0	0	0	0	0	0	0	0	0	0	0	0	0	0	0	0	0	0	0	0	0	0	0	0	0	0	0	0	0	0
hsa_piR_012102	0	0	0	0	0	0	0	0	0	0	49.7996	0	0	0	0	0	0	0	0	0	0	0	0	0	0	0	0	0	0	0	0	0	0	0	0	0	0	0	0	0	0	0	0	0	0	0	0	0	0
hsa_piR_014761	0	0	0	0	0	0	0	0	0	0	48.6352	0	0	0	0	0	0	0	0	0	0	0	0	0	0	0	0	0	0	0	0	0	0	0	0	0	0	0	0	0	0	0	0	0	0	0	0	0	0
hsa_piR_012100	0	0	0	0	0	0	0	0	0	0	12.1588	0	0	0	0	0	0	0	0	0	0	0	0	0	0	0	0	0	0	0	0	0	0	0	0	0	0	0	0	0	0	0	0	0	0	0	0	0	0
hsa_piR_002785	0	0	0	3.33756	0	0	0	0	0	0	0	0	0	0	0	0	0	0	0	0	0	0	0	0	0	0	0	0	0	0	0	0	0	0	0	0	0	0	0	0	0	0	0	0	0	47.7633	0	0	0
hsa_piR_002784	0	0	0	0	0	0	0	0	0	0	18.747	0	0	0	0	0	0	0	0	0	0	0	0	0	0	0	0	0	0	0	0	0	0	0	0	0	0	0	0	0	0	0	0	0	0	0	0	0	0
hsa_piR_000128	0	0	0	0	0	0	0	0	0	0	37.4939	0	0	0	0	0	0	0	0	0	0	0	0	0	0	0	0	0	0	0	0	0	0	0	0	0	0	0	0	0	0	0	0	0	0	0	0	0	0
hsa_piR_000127	0	0	0	0	0	0	0	0	0	0	24.8998	0	0	0	0	0	0	0	0	0	0	0	0	0	0	0	0	0	0	0	0	0	0	0	0	0	0	0	0	0	0	0	0	0	0	0	0	0	0
hsa_piR_012114	0	0	0	0	0	0	0	0	0	0	12.1588	0	0	0	0	0	0	0	0	0	0	0	0	0	0	0	0	0	0	0	0	0	0	0	0	0	0	0	0	0	0	0	0	0	0	0	0	0	0
hsa_piR_012110	0	0	0	0	0	0	0	0	0	0	12.1588	0	0	0	0	0	0	0	0	0	0	0	0	0	0	0	0	0	0	0	0	0	0	0	0	0	0	0	0	0	0	0	0	0	0	0	0	0	0
hsa_piR_000135	0	0	0	0	0	0	0	0	0	0	24.3176	0	0	0	0	0	0	0	0	0	0	0	0	0	0	0	0	0	0	0	0	0	0	0	0	0	0	0	0	0	0	0	0	0	0	0	0	0	0
hsa_piR_012127	0	0	0	0	0	0	0	0	0	0	72.9528	0	0	0	0	0	0	0	0	0	0	0	0	0	0	0	0	0	0	0	0	0	0	0	0	0	0	0	0	0	0	0	0	0	0	0	0	0	0
hsa_piR_014716	0	0	0	0	0	0	0	0	0	0	18.747	0	0	0	0	0	0	0	0	0	0	0	0	0	0	0	0	0	0	0	0	0	0	0	0	0	0	0	0	0	0	0	0	0	0	0	0	0	0
hsa_piR_002737	0	0	0	0	0	0	0	0	0	0	0	0	0	0	0	0	0	0	0	0	0	0	0	0	0	0	0	0	0	0	0	0	0	0	0	0	0	0	0	0	0	0	0	0	0	0	0	0	0
RNU6-444P	0	0	0	0	0	0	0	0	0	0	0	0	0	0	0	0	0	0	0	0	0	0	0	0	0	0	0	0	0	0	0	0	0	0	0	0	0	0	0	0	0	0	0	0	5.97826	0	0	0	0
hsa_piR_014728	0	0	0	0	0	0	0	0	0	0	12.1588	0	0	0	0	0	0	0	0	0	0	0	0	0	0	0	0	0	0	0	0	0	0	0	0	0	0	0	0	0	0	0	0	0	0	0	0	0	0
hsa_piR_002744	0	0	0	6.23803	0	0	0	0	0	0	0	0	0	0	0	0	0	0	0	0	0	0	0	0	0	0	0	0	0	0	0	0	0	0	0	0	0	0	0	0	0	0	0	0	0	0	0	0	0
hsa_piR_014733	0	0	0	0	0	0	0	0	0	0	0	0	0	0	0	0	0	0	0	0	0	0	0	0	0	0	0	0	0	0	0	0	0	0	0	0	0	0	0	0	0	0	0	0	0	0	0	0	0
hsa_piR_014736	0	0	0	0	0	0	0	0	0	0	0	0	0	0	0	0	0	0	3.06106	0	0	0	0	0	0	0	0	0	0	0	0	0	0	0	0	0	0	0	0	0	0	0	0	0	0	0	0	0	0
hsa_piR_000109	0	0	0	0	0	0	0	0	0	0	12.1588	0	0	0	0	0	0	0	0	0	0	0	0	0	0	0	0	0	0	0	0	0	0	0	0	0	0	0	0	0	0	0	0	0	0	0	0	0	0
hsa_piR_002769	0	0	0	0	0	0	0	0	0	0	37.4939	0	0	0	0	0	0	0	0	0	0	0	0	0	0	0	0	0	0	0	0	0	0	0	0	0	0	0	0	0	0	0	0	0	0	0	0	0	0
hsa_piR_012170	0	0	0	0	0	0	0	0	0	0	24.3176	0	0	0	0	0	0	0	0	0	0	0	0	0	0	0	0	0	0	0	0	0	0	0	0	0	0	0	0	0	0	0	0	0	0	0	0	0	0
hsa_piR_012172	0	0	0	0	0	0	0	0	0	0	12.1588	0	0	0	0	0	0	0	0	0	0	0	0	0	0	0	0	0	0	0	0	0	0	0	0	0	0	0	0	0	0	0	0	0	0	0	0	0	0
hsa_piR_012174	0	0	0	0	0	0	0	4.60932	0	0	18.747	0	0	0	0	0	0	0	0	0	0	0	0	0	0	0	0	0	0	0	0	0	0	0	0	0	0	0	0	0	0	0	0	0	0	0	0	0	0
hsa_piR_012177	0	0	0	0	0	0	0	0	0	0	24.8998	0	0	0	0	0	0	0	0	0	0	0	0	0	0	0	0	0	0	0	0	0	0	0	0	0	0	0	0	0	0	0	0	0	0	0	0	0	0
hsa_piR_012192	0	0	0	0	0	0	0	0	0	0	36.4764	0	0	0	0	0	0	0	0	0	0	0	0	0	0	0	0	0	0	0	0	0	0	0	0	0	0	0	0	0	0	0	0	0	0	0	0	0	0
hsa_piR_012195	0	0	0	0	0	0	0	0	0	0	12.1588	0	0	0	0	0	0	0	0	0	0	0	0	0	0	0	0	0	0	0	0	0	0	0	0	0	0	0	0	0	0	0	0	0	0	0	0	0	0
hsa_piR_012199	0	0	0	0	0	0	0	0	0	0	24.3176	0	0	0	0	0	0	0	0	0	0	0	0	0	0	0	0	0	0	0	0	0	0	0	0	0	0	0	0	0	0	0	0	0	0	0	0	0	0
hsa_piR_000150	0	0	0	5.58766	0	0	0	0	0	0	0	0	0	0	0	0	0	0	0	0	0	0	0	0	0	0	0	0	0	0	0	0	0	0	0	0	0	0	0	0	0	0	0	0	0	0	0	0	0
hsa_piR_012139	0	0	0	0	0	0	0	0	0	0	36.4764	0	0	0	0	0	0	0	0	0	0	0	0	0	0	0	0	0	0	0	0	0	0	0	0	0	0	0	0	0	0	0	0	0	0	0	0	0	0
hsa_piR_012131	0	0	0	0	0	0	0	0	0	0	18.747	0	0	0	0	0	0	0	0	0	0	0	0	0	0	0	0	0	0	0	0	0	0	0	0	0	0	0	0	0	0	0	0	0	0	0	0	0	0
hsa_piR_000161	0	6.70258	0	0	0	0	0	0	0	0	124.499	0	0	0	0	0	0	0	0	0	0	0	0	0	0	0	0	0	0	0	0	0	0	0	0	0	0	0	0	0	0	0	0	0	0	0	0	0	0
hsa_piR_000163	0	0	0	0	0	0	0	0	0	0	12.1588	0	0	0	0	0	0	0	0	0	0	0	0	0	0	0	0	0	0	0	0	0	0	0	0	0	0	0	0	0	0	0	0	0	0	0	0	0	0
hsa_piR_012140	0	0	0	0	0	0	0	0	0	0	24.3176	0	0	0	0	0	0	0	0	0	0	0	0	0	0	0	0	0	0	0	0	0	0	0	0	0	0	0	0	0	0	0	0	0	0	0	0	0	0
hsa_piR_000169	0	0	0	0	0	0	0	0	0	0	24.3176	0	0	0	0	0	0	0	0	0	0	0	0	0	0	0	0	0	0	0	0	0	0	0	0	0	0	0	0	0	0	0	0	0	0	0	0	0	0
hsa_piR_000172	0	5.63112	0	46.5638	0	0	0	0	4.999	0	24.8998	3.79519	0	7.63274	13.335	0	0	0	3.06106	6.82591	0	0	0	0	13.283	0	0	0	0	0	25.4534	0	0	23.2009	10.3505	0	0	0	0	0	0	4.71267	0	0	0	0	0	0	4.1626
hsa_piR_012155	0	0	0	0	0	0	0	0	0	0	49.7996	0	0	0	0	0	0	0	0	0	0	0	0	0	0	0	0	0	0	0	0	0	0	0	0	0	0	0	0	0	0	0	0	0	0	0	0	0	0
hsa_piR_012154	0	0	0	0	0	0	0	0	0	0	24.8998	0	0	0	0	0	0	0	0	0	0	0	0	0	0	0	0	0	0	0	0	0	0	0	0	0	0	0	0	0	0	0	0	0	0	0	0	0	0
hsa_piR_012161	0	0	0	0	0	0	0	0	0	0	49.7996	0	0	0	0	0	0	0	0	0	0	0	0	0	0	0	0	0	0	0	0	0	0	0	0	0	0	0	0	0	0	0	0	0	0	0	0	0	0
hsa_piR_000188	0	0	0	0	0	0	0	0	0	0	0	0	0	0	0	0	0	0	0	0	0	0	0	0	0	0	0	0	0	0	0	0	0	0	0	0	0	0	0	0	0	0	0	0	7.23053	0	0	0	0
hsa_piR_000189	0	0	0	0	0	0	0	0	0	0	18.747	0	0	0	0	0	0	0	0	0	0	0	0	0	0	0	0	0	0	0	0	0	0	0	0	0	0	0	0	0	0	0	0	0	0	0	0	0	0
RNU11-2P	0	0	0	0	0	0	0	0	0	0	12.1588	0	0	0	0	0	0	0	0	0	0	0	0	0	0	0	0	0	0	0	0	0	0	0	0	0	0	0	0	0	0	0	0	0	0	0	0	0	0
hsa_piR_002705	0	0	0	0	0	0	0	0	0	0	0	0	0	0	0	0	0	0	0	0	0	0	0	0	0	0	0	0	0	0	0	0	0	0	0	0	0	0	0	0	0	0	0	0	20.5104	0	0	0	0
hsa_piR_002703	0	0	0	0	0	0	0	0	0	0	18.747	0	0	0	0	0	0	0	0	0	0	0	0	0	0	0	0	0	0	0	0	0	0	0	0	0	0	0	0	0	0	0	0	0	0	0	0	0	0
RNU11-3P	0	0	0	0	0	0	0	0	0	0	0	0	0	0	0	0	0	0	0	0	0	0	0	0	0	0	0	0	0	0	0	0	0	0	0	0	0	0	0	0	0	0	0	0	0	0	0	0	0
hsa_piR_002719	0	0	0	0	0	0	0	0	0	0	0	0	0	0	0	0	0	0	0	0	0	0	0	0	0	0	0	0	0	0	0	0	0	0	0	0	0	0	0	0	0	0	0	0	0	0	0	0	0
hsa_piR_014700	0	0	0	0	0	0	0	0	0	0	0	0	0	0	0	0	0	0	0	0	0	0	0	0	0	0	0	0	0	0	0	0	0	0	0	0	0	0	0	0	0	0	0	0	15.4679	0	0	0	0
hsa_piR_002727	0	0	0	0	0	0	0	0	0	0	36.4764	0	0	0	0	0	0	0	0	0	0	0	0	0	0	0	0	0	0	0	0	0	0	0	0	0	0	0	0	0	0	0	0	0	0	0	0	0	0
hsa_piR_002721	0	0	0	4.65638	0	0	0	0	0	0	0	0	0	0	0	0	0	0	0	0	0	0	0	0	0	0	0	0	0	0	0	0	0	0	0	0	0	0	0	0	0	0	0	0	0	0	0	0	0
RNU11-5P	0	0	0	3.72511	0	0	0	0	0	0	0	0	0	0	0	0	0	0	0	0	0	0	0	0	0	0	0	0	0	0	0	0	0	0	0	0	0	0	0	0	0	0	0	0	0	0	0	0	0
RNU11-6P	36.1682	7.75255	18.9939	44.5573	16.8863	3.38051	29.0256	51.5939	115.635	0	109.429	193.965	8.80969	52.3632	76.7133	312.048	0	16.8155	52.4591	256.002	13.2296	18.2816	19.332	276.177	9.84832	7.38043	22.9052	21.3262	47.8542	38.4681	0	18.503	7.19554	55.8701	81.9864	298.461	0	22.4975	76.9872	0	57.0666	214.901	0	110.721	362.613	120.739	25.1837	37.4955	848.305
hsa_piR_014631	0	0	0	0	0	0	0	0	0	0	24.8998	0	0	0	0	0	0	0	0	0	0	0	0	0	0	0	0	0	0	0	0	0	0	0	0	0	0	0	0	0	0	0	0	0	0	0	0	0	0
hsa_piR_014632	0	0	0	0	0	0	0	0	0	0	24.3176	0	0	0	0	0	0	0	3.56312	0	0	0	0	0	0	0	0	0	13.4542	0	0	0	0	0	0	0	0	0	0	0	0	0	0	0	4.73696	0	0	0	0
hsa_piR_002653	0	0	0	0	0	0	0	0	0	0	12.1588	0	0	0	0	0	0	0	0	0	0	0	0	0	0	0	0	0	0	0	0	0	0	0	0	0	0	0	0	0	0	0	0	0	0	0	0	0	0
hsa_piR_014644	0	0	0	0	0	0	0	0	0	0	12.1588	0	0	0	0	0	0	0	0	0	0	0	0	0	0	0	0	0	0	0	0	0	0	0	0	0	0	0	0	0	0	0	0	0	0	0	0	0	0
hsa_piR_014643	0	0	0	0	0	0	0	0	0	0	12.1588	0	0	0	0	0	0	0	0	0	0	0	0	0	0	0	0	0	0	0	0	0	0	0	0	0	0	0	0	0	0	0	0	0	0	0	0	0	0
hsa_piR_014648	0	0	0	0	0	0	0	0	0	0	18.747	0	0	0	0	0	0	0	0	0	0	0	0	0	0	0	0	0	0	0	0	0	0	0	0	0	0	0	0	0	0	0	0	0	0	0	0	0	0
hsa_piR_014641	0	0	0	0	0	0	0	0	0	0	36.4764	0	0	0	0	0	0	0	0	0	0	0	0	0	0	0	0	0	0	0	0	0	0	0	0	0	0	0	0	0	0	0	0	0	0	0	0	0	0
hsa_piR_002664	0	0	0	0	0	0	0	0	0	0	56.2409	0	0	0	0	0	0	0	0	0	0	0	0	0	0	0	0	0	0	0	0	0	0	0	0	0	0	0	0	0	0	0	0	0	0	0	0	0	0
hsa_piR_000011	0	0	0	0	0	0	0	0	0	0	0	0	0	0	0	0	0	0	0	0	0	0	0	0	0	0	0	0	0	0	0	0	0	0	0	0	0	0	0	0	0	0	0	0	0	0	0	0	0
hsa_piR_000015	0	0	0	0	0	0	0	0	0	0	37.4939	0	0	0	0	0	0	0	0	0	0	0	0	0	0	0	0	0	0	0	0	0	0	0	0	0	0	0	0	0	0	0	0	0	0	0	0	0	0
hsa_piR_000019	0	0	0	12.1066	0	0	0	0	0	0	0	0	0	0	0	0	0	0	0	0	0	0	0	0	0	0	0	0	0	0	0	0	0	0	0	0	0	0	0	0	0	0	0	0	0	0	0	0	0
hsa_piR_002681	0	0	0	0	0	0	0	0	0	0	18.747	0	0	0	0	0	0	0	0	0	0	0	0	0	0	0	0	0	0	0	0	0	0	0	0	0	0	0	0	0	0	0	0	0	0	0	0	0	0
hsa_piR_014666	0	0	0	0	0	0	0	0	0	0	24.8998	0	0	0	0	0	0	0	0	0	0	0	0	0	0	0	0	0	0	0	0	0	0	0	0	0	0	0	0	0	0	0	0	0	0	0	0	0	0
hsa_piR_012004	0	0	0	0	0	0	0	0	0	0	18.747	0	0	0	0	0	0	0	0	0	0	0	0	0	0	0	0	0	0	0	0	0	0	0	0	0	0	0	0	0	0	0	0	0	0	0	0	0	0
hsa_piR_014660	0	0	0	0	0	0	0	0	0	0	12.1588	0	0	0	0	0	0	0	0	0	0	0	0	0	0	0	0	0	0	0	0	0	0	0	0	0	0	0	0	0	0	0	0	0	0	0	0	0	0
hsa_piR_002685	0	0	0	0	0	0	0	0	0	0	12.1588	0	0	0	0	0	0	0	0	0	0	0	0	0	0	0	0	0	0	0	0	0	0	0	0	0	0	0	0	0	0	0	0	0	0	0	0	0	0
SNORD13P1	0	41.3067	27.4773	3.72511	153.503	21.2606	0	7.64746	120.558	0	0	63.9177	331.107	32.3488	252.087	7.92464	0	84.9494	4693.11	6.3157	11.3244	27.0827	8.00824	579.451	14.293	4.45371	161.503	0	629.691	43.49	5.38634	72.242	201.932	93.0241	221.354	65.1673	18.5397	70.3505	265.632	0	10.0396	96.1727	0	19.6952	0	37.0091	7.10687	0	66.7646
hsa_piR_014605	0	0	0	0	0	0	0	0	0	0	12.1588	0	0	0	0	0	0	0	0	0	0	0	0	0	0	0	0	0	0	0	0	0	0	0	0	0	0	0	0	0	0	0	0	0	0	0	0	0	0
hsa_piR_014603	0	0	0	0	0	0	0	0	0	0	12.1588	0	0	0	0	0	0	0	0	0	0	0	0	0	0	0	0	0	0	0	0	0	0	0	0	0	0	0	0	0	0	0	0	0	0	0	0	0	0
hsa_piR_002629	0	0	0	0	0	0	0	0	0	0	18.747	0	0	0	0	0	0	0	0	0	0	0	0	0	0	0	0	0	0	0	0	0	0	0	0	0	0	0	0	0	0	0	0	0	0	0	0	0	0
hsa_piR_002628	0	0	0	0	0	0	0	0	0	0	12.1588	0	0	0	0	0	0	0	0	0	0	0	0	0	0	0	0	0	0	0	0	0	0	0	0	0	0	0	0	0	0	0	0	0	0	0	0	0	0
hsa_piR_002622	0	7.67323	0	6.51894	0	0	0	11.0926	0	0	24.8998	0	0	0	0	0	0	0	13.5547	0	0	0	3.68865	3.84919	0	0	0	0	7.28132	0	0	0	0	0	3.10516	0	0	0	0	0	0	0	0	0	0	11.2795	5.17507	0	0
hsa_piR_002625	0	0	0	0	0	0	0	0	0	0	24.3176	0	0	0	0	0	0	0	0	0	0	0	0	0	0	0	0	0	0	0	0	0	0	0	0	0	0	0	0	0	0	0	0	0	0	0	0	0	0
hsa_piR_014615	0	0	0	14.9004	0	0	0	0	0	0	0	0	0	0	0	0	0	0	0	0	0	0	0	0	0	0	0	0	0	0	0	0	0	0	0	0	0	0	0	0	0	0	0	0	0	0	0	0	0
hsa_piR_002638	0	0	0	0	0	0	0	0	0	0	74.6993	0	0	0	0	0	0	0	0	0	0	0	0	0	0	0	0	0	0	0	0	0	0	0	0	0	0	0	0	0	0	0	0	0	0	0	0	0	0
hsa_piR_002633	0	0	0	0	0	0	0	0	0	0	0	0	0	0	0	0	0	0	0	7.41036	0	0	0	0	0	0	0	0	0	0	0	0	0	0	0	0	0	0	0	0	0	0	0	0	0	0	0	0	0
hsa_piR_014628	0	0	0	0	0	0	0	0	0	0	0	0	0	0	0	0	0	0	0	0	0	0	0	0	0	0	0	0	7.39584	0	0	0	0	0	0	0	0	0	0	0	0	0	0	0	0	0	0	0	0
hsa_piR_014629	3.79446	47.0953	8.72638	8.38149	4.61894	4.01861	7.71312	86.7018	12.6359	0	49.7996	11.4123	5.30392	24.6166	15.4505	5.00305	0	8.40774	100.556	21.8201	0	12.7135	49.4889	13.7871	21.2856	0	3.9289	0	72.755	5.86538	0	4.2985	4.14671	40.4918	21.1097	12.4758	0	5.2268	15.6329	0	4.32281	19.8077	0	3.27156	8.98014	15.5415	7.7595	0	10.3466
hsa_piR_014620	14.1423	147.983	408.317	124.602	3648.7	593.028	394.421	478.865	2050.17	9.00198	6930.51	7276.64	377.277	1158.1	5061.23	245.563	3212.93	5274.74	2464.95	10997.9	115.638	448.423	1463.79	1980.28	122.39	134.929	783.973	0	1393.89	353.443	8.77514	1364.28	612.389	746.563	4341.17	6968.4	239.839	234.804	3703.7	7.41513	510.793	2599.08	0	2664.24	642.914	1291.72	1758.05	8.8653	6400.65
hsa_piR_014626	0	46.7668	0	5.56261	0	3.49985	3.93186	6.0205	5.32925	0	0	4.06198	0	6.19128	4.09096	0	0	0	24.7457	3.76203	0	9.11328	9.99008	7.99447	18.2492	0	0	0	48.3822	0	0	0	0	0	9.98587	0	0	0	5.19426	0	0	0	0	0	8.08852	0	0	0	0
hsa_piR_002642	0	0	0	0	0	0	0	0	0	0	18.747	0	0	0	0	0	0	0	0	0	0	0	0	0	0	0	0	0	0	0	0	0	0	0	0	0	0	0	0	0	0	0	0	0	0	0	0	0	0
hsa_piR_000073	0	0	0	0	0	0	0	0	0	0	48.6352	0	0	0	0	0	0	0	0	0	0	0	0	0	0	0	0	0	0	0	0	0	0	0	0	0	0	0	0	0	0	0	0	0	0	0	0	0	0
hsa_piR_000093	0	0	0	0	0	0	0	0	0	0	18.747	0	0	0	0	0	0	0	0	0	0	0	0	0	0	0	0	0	0	0	0	0	0	0	0	0	0	0	0	0	0	0	0	0	0	0	0	0	0
hsa_piR_012082	0	0	0	0	0	0	0	0	0	0	24.3176	0	0	0	0	0	0	0	0	0	0	0	0	0	0	0	0	0	0	0	0	0	0	0	0	0	0	0	0	0	0	0	0	0	0	0	0	0	0
hsa_piR_014677	0	0	0	0	0	0	0	0	0	0	0	0	0	0	0	0	0	0	0	0	0	4.43983	0	0	0	0	0	0	0	0	0	0	0	0	0	0	0	0	0	0	0	0	0	0	0	0	0	0	0
hsa_piR_012013	0	0	0	0	0	0	0	0	0	0	12.1588	0	0	0	0	0	0	0	0	0	0	0	0	0	0	0	0	0	0	0	0	0	0	0	0	0	0	0	0	0	0	0	0	0	0	0	0	0	0
hsa_piR_012018	0	0	0	0	0	0	0	0	0	0	0	0	0	0	0	0	0	0	0	0	0	0	0	0	0	0	0	0	0	0	0	0	0	0	0	0	0	0	0	0	0	0	0	0	0	0	0	0	0
hsa_piR_014679	0	0	0	0	0	0	0	0	0	0	0	0	0	0	0	0	0	0	0	0	0	0	0	0	0	0	0	0	0	0	0	0	0	0	0	0	0	0	0	0	0	0	0	0	0	6.96448	0	0	0
hsa_piR_012019	0	0	0	0	0	0	0	0	0	0	12.1588	0	0	0	0	0	0	0	0	0	0	0	0	0	0	0	0	0	0	0	0	0	0	0	0	0	0	0	0	0	0	0	0	0	0	0	0	0	0
hsa_piR_014671	0	0	0	0	0	0	0	0	0	0	0	0	0	0	0	0	0	0	0	0	0	0	0	0	0	0	0	0	0	0	0	0	0	0	0	0	0	0	0	0	0	0	0	0	0	0	0	0	0
hsa_piR_012022	0	0	0	0	0	0	0	0	0	0	24.8998	0	0	0	0	0	0	0	0	0	0	0	0	0	0	0	0	0	0	0	0	0	0	0	0	0	0	0	0	0	0	0	0	0	0	0	0	0	0
hsa_piR_000045	10.8719	7.29544	8.53412	0	132.299	32.4913	0	164.43	875.34	0	0	122.802	155.302	323.43	49.7551	0	0	227.009	64.9991	568.381	0	197.8	140.252	79.9447	0	206.087	63.2241	0	135.521	150.188	0	146.007	295.55	0	225.797	318.779	294.422	688.674	97.0052	0	32.277	136.385	0	538.919	0	719.6	186.92	9.61008	163.817
RNU6-450P	0	0	0	0	0	0	0	0	0	0	12.1588	0	0	0	0	0	0	0	0	0	0	0	0	0	0	0	0	0	0	0	0	0	0	0	0	0	0	0	0	0	0	0	0	0	0	0	0	0	0
hsa_piR_000054	0	0	0	0	0	0	0	0	0	0	18.747	0	0	0	0	0	0	0	0	0	0	0	0	0	0	0	0	0	0	0	0	0	0	0	0	0	0	0	0	0	0	0	0	0	0	0	0	0	0
hsa_piR_014699	0	0	0	0	0	0	0	0	0	0	18.747	0	0	0	0	0	0	0	0	0	0	0	0	0	0	0	0	0	0	0	0	0	0	0	0	0	0	0	0	0	0	0	0	0	0	0	0	0	0
hsa_piR_012030	0	0	0	0	0	0	0	0	0	0	12.1588	0	0	0	0	0	0	0	0	0	0	0	0	0	0	0	0	0	0	0	0	0	0	0	0	0	0	0	0	0	0	0	0	0	0	0	0	0	0
hsa_piR_000061	0	0	0	0	0	0	0	0	0	0	12.1588	0	0	0	0	0	0	0	0	0	0	0	0	0	0	0	0	0	0	0	0	0	0	0	0	0	0	0	0	0	0	0	0	0	0	0	0	0	0
hsa_piR_000060	0	0	0	0	0	0	0	0	0	0	12.1588	0	0	0	0	0	0	0	0	0	0	0	0	0	0	0	0	0	0	0	0	0	0	0	0	0	0	0	0	0	0	0	0	0	0	0	0	0	0
hsa_piR_012049	0	0	0	0	0	0	0	0	0	0	48.6352	0	0	0	0	0	0	0	0	0	0	0	0	0	0	0	0	0	0	0	0	0	0	0	0	0	0	0	0	0	0	0	0	0	0	0	0	0	0
RNVU1-6	0	0	0	0	0	0	0	0	0	0	0	0	0	0	3.03034	0	0	0	0	0	0	0	0	0	0	0	0	0	0	0	0	0	0	0	0	0	0	3.4741	0	0	0	0	0	0	0	4.07073	0	0	0
RNVU1-1	0	0	0	0	0	0	0	4.15691	0	0	0	0	0	0	0	0	0	0	0	0	0	4.11016	0	0	0	0	0	0	0	0	0	0	0	0	0	0	0	0	0	0	0	0	0	0	0	15.8917	3.30689	0	0
RNVU1-2	0	0	0	0	0	0	0	0	0	0	0	0	0	0	0	0	0	0	0	0	0	0	0	0	0	0	0	0	0	0	0	0	0	0	0	0	0	0	0	0	0	0	0	0	0	0	0	0	0
hsa_piR_014519	0	0	0	0	0	0	0	0	0	0	18.747	0	0	0	0	0	0	0	0	0	0	0	0	0	0	0	0	0	0	0	0	0	0	0	0	0	0	0	0	0	0	0	0	0	0	0	0	0	0
hsa_piR_014513	0	0	0	0	0	0	0	0	0	0	0	0	0	0	0	0	0	0	0	0	0	0	0	0	0	0	0	0	0	0	0	0	0	0	0	0	0	0	0	0	0	0	0	0	0	0	0	0	0
hsa_piR_014511	0	0	0	0	0	0	0	0	0	0	18.747	0	0	0	0	0	0	0	0	0	0	0	0	0	0	0	0	0	0	0	0	0	0	0	0	0	0	0	0	0	0	0	0	0	0	0	0	0	0
hsa_piR_002536	0	0	0	0	3.15369	0	0	0	0	0	24.8998	0	0	0	0	0	0	0	0	0	0	14.3084	0	0	0	0	0	0	0	0	0	0	0	0	0	0	0	0	0	0	0	0	0	0	0	0	0	0	0
hsa_piR_014522	0	0	0	0	0	0	0	0	0	0	12.1588	0	0	0	0	0	0	0	0	0	0	0	0	0	0	0	0	0	0	0	0	0	0	0	0	0	0	0	0	0	0	0	0	0	0	0	0	0	0
hsa_piR_014539	0	0	0	0	0	0	0	0	0	0	37.4939	0	0	0	0	0	0	0	5.98658	0	0	0	0	0	0	0	0	0	0	0	0	0	0	0	0	0	0	0	0	0	0	0	0	0	0	0	0	0	0
hsa_piR_014549	0	0	0	0	0	0	0	0	0	0	74.9878	0	0	0	0	0	0	0	0	0	0	0	0	0	0	0	0	0	0	0	0	0	0	0	0	0	0	0	0	0	0	0	0	0	0	0	0	0	0
hsa_piR_002500	0	0	0	0	0	0	0	0	0	0	18.747	0	0	0	0	0	0	0	0	0	0	0	0	0	0	0	0	0	0	0	0	0	0	0	0	0	0	0	0	0	0	0	0	0	0	0	0	0	0
hsa_piR_002502	0	0	0	0	0	0	0	0	0	0	18.747	0	0	0	0	0	0	0	0	0	0	0	0	0	0	0	0	0	0	0	0	0	0	0	0	0	0	0	0	0	0	0	0	0	0	0	0	0	0
hsa_piR_002516	0	0	0	0	0	0	0	0	0	0	24.8998	0	0	0	0	0	0	0	0	0	0	0	0	0	0	0	0	0	0	0	0	0	0	0	0	0	0	0	0	0	0	0	0	0	0	0	0	0	0
hsa_piR_014500	0	15.2076	0	0	0	0	0	0	0	0	0	0	0	0	0	0	0	0	0	0	0	0	0	0	0	0	0	0	0	0	0	0	0	0	0	0	0	0	0	0	0	0	0	0	0	0	0	0	0
hsa_piR_014503	0	0	0	0	0	0	0	0	0	0	18.747	0	0	0	0	0	0	0	0	0	0	0	0	0	0	0	0	0	0	0	0	0	0	0	0	0	0	0	0	0	0	0	0	0	0	0	0	0	0
hsa_piR_002528	0	0	0	0	0	0	0	11.6617	4.19772	0	37.4939	0	0	11.3427	0	0	0	0	7.50851	7.73622	0	0	5.32793	4.5957	0	0	3.45438	0	0	0	0	0	0	0	0	0	0	0	4.07107	0	0	5.88743	0	3.28976	6.37289	0	0	0	0
hsa_piR_002523	0	0	0	0	0	0	0	0	0	0	12.1588	0	0	0	0	0	0	0	0	0	0	0	0	0	0	0	0	0	0	0	0	0	0	0	0	0	0	0	0	0	0	0	0	0	0	0	0	0	0
hsa_piR_002525	0	0	0	0	0	0	0	0	0	0	0	0	0	0	0	0	0	0	0	0	0	0	0	0	0	0	0	0	0	0	0	0	0	0	0	0	0	0	0	0	0	0	0	0	11.7302	0	0	0	0
snoZ6	0	0	0	0	0	0	0	0	0	0	12.1588	0	0	0	0	0	0	0	0	0	0	0	0	0	0	0	0	0	0	0	0	0	0	0	0	0	0	0	0	0	0	0	0	0	4.39547	0	0	0	0
RNU6-464P	0	0	0	0	0	0	0	0	0	0	48.6352	0	0	0	0	0	0	0	0	0	0	0	0	0	0	0	0	0	0	0	0	0	0	0	0	0	0	0	0	0	0	0	0	0	0	0	0	0	0
hsa_piR_014552	0	0	0	0	0	0	0	0	0	0	0	0	0	0	0	0	0	0	0	0	0	0	0	0	0	0	0	0	0	0	0	0	0	0	0	0	0	0	0	0	0	0	0	0	0	0	0	0	0
hsa_piR_014553	0	0	0	0	0	0	0	0	0	0	12.1588	0	0	0	0	0	0	0	0	0	0	0	0	0	0	0	0	0	0	0	0	0	0	0	0	0	0	0	0	0	0	0	0	0	0	0	0	0	0
hsa_piR_002580	0	0	0	0	0	0	0	0	0	0	36.4764	0	0	0	0	0	0	0	0	0	0	0	0	0	0	0	0	0	0	0	0	0	0	0	0	0	0	0	0	0	0	0	0	0	0	0	0	0	0
hsa_piR_002583	0	0	0	0	0	0	0	0	0	0	18.747	0	0	0	0	0	0	0	0	0	0	0	0	0	0	0	0	0	0	0	0	0	0	0	0	0	0	0	0	0	0	0	0	0	0	0	0	0	0
hsa_piR_014563	0	0	0	0	0	0	0	0	0	0	24.3176	0	0	0	0	0	0	0	0	0	0	0	0	0	0	0	0	0	0	0	0	0	0	0	0	0	0	0	0	0	0	0	0	0	0	0	0	0	0
hsa_piR_002588	0	0	0	0	0	0	0	0	0	0	48.6352	0	0	0	0	0	0	0	0	0	0	0	0	0	0	0	0	0	0	0	0	0	0	0	0	0	0	0	0	0	0	0	0	0	0	0	0	0	0
hsa_piR_002587	0	0	0	0	20.5493	0	0	66.5282	0	0	149.399	0	0	0	0	0	0	0	5.15414	0	0	0	0	3.734	0	0	0	0	0	0	0	0	0	0	0	0	0	0	0	0	6.09603	0	0	0	0	26.0393	9.29975	0	0
hsa_piR_014587	0	0	0	0	0	0	0	0	0	0	0	0	0	0	0	0	0	0	0	0	0	0	0	0	0	0	0	0	0	0	0	0	0	0	0	0	0	0	0	0	0	0	0	0	0	0	0	0	0
hsa_piR_014586	0	0	0	0	0	0	0	0	0	0	24.3176	0	0	0	0	0	0	0	0	0	0	0	0	0	0	0	0	0	0	0	0	0	0	0	0	0	0	0	0	0	0	0	0	0	0	0	0	0	0
RNU6ATAC3P	0	0	0	0	0	0	0	0	0	0	12.1588	0	0	0	0	0	0	0	0	0	0	0	0	0	0	0	0	0	0	0	0	0	0	0	0	0	0	0	0	0	0	0	0	0	0	0	0	0	0
RNU6ATAC4P	0	0	0	0	0	0	0	0	0	0	24.3176	0	0	0	0	0	0	0	0	0	0	0	0	0	0	0	0	0	0	0	0	0	0	0	0	0	0	0	0	0	0	0	0	0	0	0	0	0	0
RNU6ATAC7P	0	0	0	0	0	0	0	0	0	0	12.1588	0	0	0	0	0	0	0	0	0	0	0	0	0	0	0	0	0	0	0	0	0	0	0	0	0	0	0	0	0	0	0	0	0	0	0	0	0	0
RNU6ATAC8P	0	0	0	0	0	0	0	0	0	0	24.3176	0	0	0	0	0	0	0	0	0	0	0	0	0	0	0	0	0	0	0	0	0	0	0	0	0	0	0	0	0	0	0	0	0	4.39547	0	0	0	0
hsa_piR_002416	0	0	0	0	0	0	0	0	0	0	12.1588	0	0	0	0	0	0	0	0	0	0	0	0	0	0	0	0	0	0	0	0	0	0	0	0	0	0	0	0	0	0	0	0	0	0	0	0	0	0
hsa_piR_014400	0	0	0	0	0	0	0	0	0	0	18.747	0	0	0	0	0	0	0	0	0	0	0	0	0	0	0	0	0	0	0	0	0	0	0	0	0	0	0	0	0	0	0	0	0	0	0	0	0	0
hsa_piR_014406	0	0	0	0	0	0	0	0	0	0	24.3176	0	0	0	0	0	0	0	0	0	0	0	0	0	0	0	0	0	0	0	0	0	0	0	0	0	0	0	0	0	0	0	0	0	0	0	0	0	0
RNU6-1170P	0	0	0	0	0	0	0	0	0	0	18.747	0	0	0	0	0	0	0	0	0	0	0	0	0	0	0	0	0	0	0	0	0	0	0	0	0	0	0	0	0	0	0	0	0	0	0	0	0	0
hsa_piR_014405	0	0	0	0	0	0	0	0	0	0	18.747	0	0	0	0	0	0	0	0	0	0	0	0	0	0	0	0	0	0	0	0	0	0	0	0	0	0	0	0	0	0	0	0	0	0	0	0	0	0
hsa_piR_002424	0	0	0	0	0	0	0	0	0	0	12.1588	0	0	0	0	0	0	0	0	0	0	0	0	0	0	0	0	0	0	0	0	0	0	0	0	0	0	0	0	0	0	0	0	0	0	0	0	0	0
hsa_piR_002421	0	0	0	0	0	0	0	0	0	0	18.747	0	0	0	0	0	0	0	0	0	0	0	0	0	0	0	0	0	0	0	0	0	0	0	0	0	0	0	0	0	0	0	0	0	0	0	0	0	0
hsa_piR_002426	0	0	0	0	0	0	0	0	0	0	24.3176	0	0	0	0	0	0	0	0	0	0	0	0	0	0	0	0	0	0	0	0	0	0	0	0	0	0	0	0	0	0	0	0	0	0	0	0	0	0
RNU7-95P	0	0	0	0	0	0	0	0	0	0	24.8998	0	0	0	0	0	0	0	0	0	0	0	0	0	0	0	0	0	0	0	0	0	0	0	0	0	0	0	0	0	0	0	0	0	0	0	0	0	0
hsa_piR_014418	0	0	0	0	0	0	0	0	0	0	0	0	0	0	0	0	0	0	0	0	0	81.248	0	0	0	0	0	0	0	0	0	0	0	0	0	0	0	0	0	0	0	0	0	0	0	0	0	0	0
hsa_piR_002437	0	0	0	0	0	0	0	4.53646	0	0	12.1588	0	0	0	0	0	0	0	0	0	0	0	0	0	0	0	0	0	0	0	0	0	0	0	0	0	0	0	0	0	0	0	0	0	0	0	0	0	0
hsa_piR_002441	0	61.7812	4.7539	8.91146	0	5.0729	5.36653	46.3595	4.75826	0	431.18	6.14061	5.51091	21.2495	10.3673	0	0	0	40.0454	8.06089	0	3.87749	58.7312	13.4999	34.45	6.74418	5.68787	0	45.3681	11.8551	0	0	3.0509	58.9597	16.4317	0	0	6.9482	6.54907	0	12.2871	3.47448	0	4.70036	12.8485	36.9465	35.5461	0	3.17402
hsa_piR_002443	0	0	0	0	0	0	0	0	0	0	24.8998	0	0	0	0	0	0	0	0	0	0	0	0	0	0	0	0	0	0	0	0	0	0	0	0	0	0	0	0	0	0	0	0	0	0	0	0	0	0
hsa_piR_002496	0	0	0	0	0	0	0	0	0	0	12.1588	0	0	0	0	0	0	0	0	0	0	0	0	0	0	0	0	0	0	0	0	0	0	0	0	0	0	0	0	0	0	0	0	0	0	0	0	0	0
hsa_piR_002494	0	0	0	0	0	0	0	0	0	0	18.747	0	0	0	0	0	0	0	0	0	0	0	0	0	0	0	0	0	0	0	0	0	0	0	0	0	0	0	0	0	0	0	0	0	0	0	0	0	0
hsa_piR_014482	0	0	0	0	0	0	0	0	0	0	0	0	0	0	0	0	0	0	0	0	0	0	0	0	0	0	0	0	0	0	0	0	0	0	0	0	0	0	0	0	0	0	0	0	0	0	0	0	0
hsa_piR_014481	0	0	0	0	0	0	0	0	0	0	12.1588	0	0	0	0	0	0	0	0	0	0	0	0	0	0	0	0	0	0	0	0	0	0	0	0	0	0	0	0	0	0	0	0	0	0	0	0	0	0
hsa_piR_014484	0	0	0	0	0	0	0	0	0	0	24.3176	0	0	0	0	0	0	0	0	0	0	0	0	0	0	0	0	0	0	0	0	0	0	0	0	0	0	0	0	0	0	0	0	0	0	0	0	0	0
hsa_piR_014496	0	0	0	0	0	0	0	0	0	0	24.3176	0	0	0	0	0	0	0	0	0	0	0	0	0	0	0	0	0	0	0	0	0	0	0	0	0	0	0	0	0	0	0	0	0	0	0	0	0	0
RNU5F-4P	3.12593	0	0	0	0	0	0	3.27867	0	0	93.7348	0	0	0	0	0	0	0	3.13501	4.92054	0	0	0	0	0	0	0	0	4.90632	0	0	0	0	0	0	0	0	0	0	0	0	0	0	3.13469	0	0	0	0	0
RNU5F-3P	0	0	0	0	0	0	0	0	0	0	12.1588	0	0	0	0	0	0	0	0	0	0	0	0	0	0	0	0	0	0	0	0	0	0	0	0	0	0	0	0	0	0	0	0	0	0	0	0	0	0
hsa_piR_014438	0	0	0	0	0	0	0	0	0	0	24.3176	0	0	0	0	0	0	0	0	0	0	0	0	0	0	0	0	0	0	0	0	0	0	0	0	0	0	0	0	0	0	0	0	0	0	0	0	0	0
hsa_piR_002458	0	0	0	0	0	0	0	0	0	0	49.7996	0	0	0	0	0	0	0	0	0	0	0	0	0	0	0	0	0	0	0	0	0	0	0	0	0	0	0	0	0	0	0	0	0	0	0	0	0	0
hsa_piR_002462	0	0	0	0	0	0	0	0	0	0	0	0	0	0	0	0	0	0	14.6319	0	0	0	0	0	0	0	0	0	0	0	0	0	0	0	0	0	0	3.21649	0	0	0	0	0	0	0	0	0	0	0
hsa_piR_014447	0	0	0	0	0	0	0	0	0	0	18.747	0	0	0	0	0	0	0	0	0	0	0	0	0	0	0	0	0	0	0	0	0	0	0	0	0	0	0	0	0	0	0	0	0	0	0	0	0	0
hsa_piR_014449	0	0	0	0	0	0	0	0	0	0	48.6352	0	0	0	0	0	0	0	0	0	0	0	0	0	0	0	0	0	0	0	0	0	0	0	0	0	0	0	0	0	0	0	0	0	0	0	0	0	0
hsa_piR_014440	0	0	0	0	0	0	0	0	0	0	0	0	0	0	0	0	0	0	0	0	0	0	0	0	0	0	0	0	0	0	0	0	0	0	0	0	0	0	0	0	0	0	0	0	0	0	0	0	0
hsa_piR_002468	322.869	95.8268	35.7469	13.3503	86.5111	9.77788	36.5318	15.0093	13.5781	0	318.698	270.576	0	217.4	52.4784	57.6796	70.2776	38.9784	53.3572	1286.77	34.6529	19.1807	9.19406	30.2013	9.17079	10.1988	5.56623	38.13	100.716	36.3434	0	43.9348	6.24438	190.08	401.601	144.312	4.63854	4.34262	280.119	0	14.9683	44.6668	0	86.1445	1411.85	7.35956	20.8051	243.243	428.675
hsa_piR_002465	0	0	0	0	0	0	0	0	0	0	12.1588	0	0	0	0	0	0	0	0	0	0	0	0	0	0	0	0	0	0	0	0	0	0	0	0	0	0	0	0	0	0	0	0	0	0	0	0	0	0
hsa_piR_002471	0	0	0	0	0	0	0	0	0	0	24.3176	0	0	0	0	0	0	0	0	0	0	0	0	0	0	0	0	0	0	0	0	0	0	0	0	0	0	0	0	0	0	0	0	0	0	0	0	0	0
RNU5F-7P	0	0	0	0	0	0	0	0	0	0	18.747	0	0	0	0	0	0	0	0	0	0	0	0	0	0	0	0	0	0	0	0	0	0	0	0	0	0	0	0	0	0	0	0	0	0	0	0	0	0
hsa_piR_002474	0	0	0	0	0	0	0	0	0	0	18.747	0	0	0	0	0	0	0	0	0	0	0	0	0	0	0	0	0	0	0	0	0	0	0	0	0	0	0	0	0	0	0	0	0	0	0	0	0	0
hsa_piR_014455	0	0	0	0	0	0	0	0	0	0	24.8998	0	0	0	0	0	0	0	0	0	0	0	0	0	0	0	0	0	0	0	0	0	0	0	0	0	0	0	0	0	0	0	0	0	0	0	0	0	0
hsa_piR_002485	24.7877	3.6212	0	6.23803	0	5.79063	0	10.5071	29.7659	0	112.482	0	0	97.4874	10.4247	0	0	4.5119	112.668	0	5.85484	0	35.4354	11.2515	27.3841	0	3.28779	9.9011	405.435	10.3672	0	3.93996	6.60969	162.527	202.876	0	0	0	54.2687	0	0	35.1055	0	6.09519	0	0	0	23.966	0
hsa_piR_014468	0	0	0	0	0	0	0	0	0	0	12.1588	0	0	0	0	0	0	0	0	0	0	0	0	0	0	0	0	0	0	0	0	0	0	0	0	0	0	0	0	0	0	0	0	0	0	0	0	0	0
hsa_piR_014465	0	0	0	0	0	0	0	0	0	0	12.1588	0	0	0	0	0	0	0	0	0	0	0	0	0	0	0	0	0	0	0	0	0	0	0	0	0	0	0	0	0	0	0	0	0	0	0	0	0	0
hsa_piR_014462	0	0	0	0	0	0	0	0	0	0	12.1588	0	0	0	0	0	0	0	0	0	0	0	0	0	0	0	0	0	0	0	0	0	0	0	0	0	0	0	0	0	0	0	0	0	0	0	0	0	0
hsa_piR_002489	0	0	0	0	0	0	0	0	0	0	12.1588	0	0	0	0	0	0	0	0	0	0	0	0	0	0	0	0	0	0	0	0	0	0	0	0	0	0	0	0	0	0	0	0	0	0	0	0	0	0
hsa_piR_002488	0	0	0	0	0	0	0	0	0	0	37.4939	0	0	0	0	0	0	0	0	0	0	0	0	0	0	0	0	0	0	0	0	0	0	0	0	0	0	0	0	0	0	0	0	0	0	0	0	0	0
RNU6-298P	0	0	0	0	0	0	0	0	0	0	99.5991	0	0	0	0	0	0	0	0	0	0	0	0	0	0	0	0	0	0	0	0	0	0	0	0	0	0	0	0	0	0	0	0	0	0	0	0	0	0
RNU6-293P	0	0	0	0	0	0	0	0	0	0	18.747	0	0	0	0	0	0	0	0	0	0	0	0	0	0	0	0	0	0	0	0	0	0	0	0	0	0	0	0	0	0	0	0	0	0	0	0	0	0
hsa_piR_016935	0	0	0	0	0	0	0	0	0	0	12.1588	0	0	0	0	0	0	0	0	0	0	0	0	0	0	0	0	0	0	0	0	0	0	0	0	0	0	0	0	0	0	0	0	0	0	0	0	0	0
hsa_piR_004956	0	0	0	0	0	0	0	0	0	0	12.1588	0	0	0	0	0	0	0	0	0	0	0	0	0	0	0	0	0	0	0	0	0	0	0	0	0	0	0	0	0	0	0	0	0	0	0	0	0	0
hsa_piR_016949	0	0	0	0	0	0	0	0	0	0	74.6993	0	0	0	0	0	0	0	0	0	0	0	0	0	0	0	0	0	0	0	0	0	0	0	0	0	0	0	0	0	0	0	0	0	3.41999	0	0	0	0
hsa_piR_016942	0	0	0	0	0	0	0	0	0	0	0	0	0	0	0	0	0	0	0	0	0	0	0	0	0	0	0	0	0	0	0	0	0	0	0	0	0	0	0	0	0	0	0	0	0	0	0	0	0
hsa_piR_016948	0	0	0	3.33756	0	0	0	0	0	0	0	0	0	0	0	0	0	0	0	0	0	0	0	0	0	0	0	0	0	0	0	0	0	0	0	0	0	0	0	0	0	0	0	0	0	0	0	0	0
hsa_piR_016946	22.1844	15.3811	0	5.56261	3.67508	27.1835	0	94.3181	26.1785	0	74.9878	0	9.21402	147.606	7.14432	3.65517	39.6862	4.33094	0	6.52177	6.93996	13.8783	13.3061	23.3912	30.5505	16.4119	13.0361	4.55991	12.9017	8.03885	0	0	0	13.1489	24.3203	0	4.66269	6.24931	15.3856	0	14.0328	0	0	38.1744	72.2848	0	181.72	23.6794	3.21372
hsa_piR_016945	35.3885	6.88432	13.15	35.6007	479.755	75.6302	10.0317	10.8133	46.638	0	36.4764	387.742	20.7629	16.0126	73.7282	27.7923	5.74301	75.6697	85.5335	133.836	0	77.1015	11.9933	30.1593	9.30129	3.16515	46.1825	4.08038	16.5928	11.7483	0	74.4836	0	182.404	112.821	153.402	7.67173	12.0619	50.0537	0	19.2773	145.179	0	45.8862	56.8853	154.467	17.1535	33.3627	585.712
hsa_piR_002307	0	0	0	0	0	0	0	0	0	0	24.3176	0	0	0	0	0	0	0	0	0	0	0	0	0	0	0	0	0	0	0	0	0	0	0	0	0	0	0	0	0	0	0	0	0	0	0	0	0	0
hsa_piR_004962	0	26.8388	8.33139	53.0828	3.38193	8.08822	5.20233	14.4882	7.97424	0	37.4939	8.91332	6.84336	8.93979	14.1366	0	0	4.04521	71.4781	7.53144	0	19.9783	11.6317	25.038	14.9233	0	4.85385	0	425.061	4.54648	0	0	0	18.2588	22.2537	0	0	9.24742	11.2327	0	0	7.62274	0	0	20.7131	9.54455	4.82052	0	3.89217
hsa_piR_016959	0	0	0	0	0	0	0	0	0	0	0	0	0	4.04751	0	0	0	0	0	0	0	0	0	0	0	0	0	0	0	0	0	0	0	0	0	0	0	0	0	0	0	0	0	0	0	0	0	0	0
hsa_piR_016951	0	0	0	0	0	0	0	0	0	0	18.747	0	0	0	0	0	0	0	0	0	0	0	0	0	0	0	0	0	0	0	0	0	0	0	0	0	0	0	0	0	0	0	0	0	0	0	0	0	0
hsa_piR_002314	0	0	0	0	0	0	0	0	0	0	12.1588	0	0	0	0	0	0	0	0	0	0	0	0	0	0	0	0	0	0	0	0	0	0	0	0	0	0	0	0	0	0	0	0	0	0	0	0	0	0
hsa_piR_004973	0	0	0	0	0	0	0	0	0	0	12.1588	0	0	0	0	0	0	0	0	0	0	0	0	0	0	0	0	0	0	0	0	0	0	0	0	0	0	0	0	0	0	0	0	0	0	0	0	0	0
hsa_piR_004982	0	0	0	0	0	0	0	0	0	0	0	0	0	0	0	0	0	0	0	0	0	0	0	0	0	0	0	0	0	0	0	0	0	0	0	0	0	0	0	0	0	0	0	0	0	0	0	0	0
hsa_piR_002321	0	0	0	3.56459	0	0	0	0	0	0	0	0	0	0	0	0	0	0	0	0	0	0	0	0	0	0	0	0	0	0	0	0	0	0	0	0	0	0	0	0	0	0	0	0	0	0	0	0	0
hsa_piR_016964	0	0	0	0	0	0	0	0	0	0	12.1588	0	0	0	0	0	0	0	0	0	0	0	0	0	0	0	0	0	0	0	0	0	0	0	0	0	0	0	0	0	0	0	0	0	0	0	0	0	0
hsa_piR_002324	0	0	0	0	0	0	0	0	0	0	37.4939	0	0	0	0	0	0	0	0	0	0	0	0	0	0	0	0	0	0	0	0	0	0	0	0	0	0	0	0	0	0	0	0	0	0	0	0	0	0
hsa_piR_004987	0	0	0	0	0	0	0	0	0	0	0	0	0	0	0	0	0	0	0	0	0	0	0	4.44137	0	0	0	0	0	0	0	0	0	0	16.5814	0	0	0	0	0	0	0	0	0	0	6.03967	0	0	3.32135
hsa_piR_004918	0	15.2329	0	11.5849	0	0	0	9.89242	3.05997	0	0	4.13709	0	0	5.47961	0	0	4.04521	40.3911	0	0	5.44863	3.7582	9.76586	5.50461	0	0	0	54.654	0	0	0	0	0	9.57428	0	0	0	0	0	0	0	0	0	4.73823	4.98902	0	0	0
hsa_piR_016905	0	0	0	0	0	0	0	0	0	0	24.8998	0	0	0	0	0	0	0	0	0	0	0	0	0	0	0	0	0	0	0	0	0	0	0	0	0	0	0	0	0	0	0	0	0	0	0	0	0	0
hsa_piR_016909	0	0	0	0	0	0	0	0	0	0	0	0	0	0	0	0	0	0	3.70776	0	0	0	0	0	0	0	0	0	0	0	0	0	0	0	0	0	0	0	0	0	0	0	0	0	0	0	0	0	0
hsa_piR_016900	0	0	0	0	0	0	0	0	0	0	0	0	0	0	0	0	0	0	0	0	0	0	0	0	0	0	0	0	0	0	0	0	0	0	0	0	0	0	0	0	0	0	0	0	0	0	0	0	0
hsa_piR_016903	0	0	0	0	0	0	0	0	0	0	12.1588	0	0	0	0	0	0	0	0	0	0	0	0	0	0	0	0	0	0	0	0	0	0	0	0	0	0	0	0	0	0	0	0	0	0	0	0	0	0
hsa_piR_004923	0	5.69484	0	0	0	0	0	4.95982	0	0	56.2409	3.72233	0	3.93344	5.60613	0	0	0	28.2738	0	0	3.45986	0	5.32965	0	0	0	0	37.8079	0	0	0	0	0	5.55519	0	0	0	0	0	0	0	0	0	3.47595	5.64356	0	0	0
hsa_piR_016919	0	0	0	0	0	0	0	0	0	0	0	0	0	0	0	0	0	0	0	0	0	0	0	0	0	0	0	0	0	0	0	0	0	0	0	0	0	0	0	0	0	0	0	0	0	0	0	0	0
hsa_piR_004935	0	0	0	0	0	0	0	0	0	0	36.4764	0	0	0	0	0	0	0	0	0	0	0	0	0	0	0	0	0	0	0	0	0	0	0	0	0	0	0	0	0	0	0	0	0	0	0	0	0	0
hsa_piR_016922	0	0	0	0	0	0	0	0	0	0	12.1588	0	0	0	0	0	0	0	0	0	0	0	0	0	0	0	0	0	0	0	0	0	0	0	0	0	0	0	0	0	0	0	0	0	0	0	0	0	0
RNU6-1184P	0	0	0	0	0	0	0	0	0	0	18.747	0	0	0	0	0	0	0	0	0	0	0	0	0	0	0	0	0	0	0	0	0	0	0	0	0	0	0	0	0	0	0	0	0	0	0	0	0	0
hsa_piR_016926	4.35762	3.79271	5.12844	44.7013	3.39463	3.75198	0	37.84	3.32328	0	984.862	10.1038	0	17.5083	3.62328	4.82075	0	0	15.3286	73.2322	0	45.5924	3.51938	0	4.17698	0	0	0	12.0909	4.32325	0	0	0	378.834	23.9726	15.8835	0	0	14.8083	4.4715	36.47	79.9891	0	3.61685	3.3381	59.4923	50.3913	4.00729	7.56747
hsa_piR_016924	0	0	0	0	0	0	0	4.62285	0	0	74.9878	0	0	0	0	0	0	0	0	0	0	0	0	0	0	0	0	0	0	0	0	0	0	0	0	0	0	0	0	0	0	0	0	0	0	0	0	0	0
hsa_piR_004944	0	0	0	0	0	0	0	0	0	0	74.9878	0	0	0	0	0	0	0	0	0	0	0	0	0	0	0	0	0	0	0	0	0	0	0	0	0	0	0	0	0	0	0	0	0	0	0	0	0	0
hsa_piR_002372	0	0	0	0	0	0	0	0	0	0	0	0	0	0	0	0	0	0	7.09137	0	0	0	0	0	0	0	0	0	0	0	0	0	0	0	0	0	0	0	0	0	0	0	0	0	3.51242	0	0	0	0
hsa_piR_002370	0	0	0	0	0	0	0	0	0	0	2711.41	0	0	0	0	0	0	0	0	0	0	0	0	0	0	0	0	0	0	0	0	0	0	0	0	0	0	0	0	0	0	0	0	0	0	7.32128	3.68712	0	0
hsa_piR_014358	0	0	0	0	0	0	0	0	0	0	18.747	0	0	0	0	0	0	0	0	0	0	0	0	0	0	0	0	0	0	0	0	0	0	0	0	0	0	0	0	0	0	0	0	0	0	0	0	0	0
hsa_piR_002381	0	0	0	0	0	0	0	0	0	0	0	0	0	0	0	0	0	0	0	0	0	0	0	0	0	0	0	0	0	0	0	0	0	0	0	0	0	0	0	0	0	0	0	0	0	0	0	0	0
hsa_piR_014363	0	0	0	0	0	0	0	0	0	0	12.1588	0	0	0	0	0	0	0	0	0	0	0	0	0	0	0	0	0	0	0	0	0	0	0	0	0	0	0	0	0	0	0	0	0	0	0	0	0	0
hsa_piR_002397	0	0	0	0	0	0	0	0	0	0	12.1588	0	0	0	0	0	0	0	0	0	0	0	0	0	0	0	0	0	0	0	0	0	0	0	0	0	0	0	0	0	0	0	0	0	0	0	0	0	0
RNU6-1187P	0	0	0	0	0	0	0	0	0	0	0	0	0	0	0	0	0	0	5.62818	0	0	0	0	0	0	0	0	0	0	0	0	0	0	24.8308	0	0	0	0	0	0	0	0	0	0	0	0	0	0	0
hsa_piR_014388	0	0	0	0	0	0	0	0	0	0	12.1588	0	0	0	0	0	0	0	0	0	0	0	0	0	0	0	0	0	0	0	0	0	0	0	0	0	0	0	0	0	0	0	0	0	0	0	0	0	0
hsa_piR_014385	0	0	0	0	0	0	0	0	0	0	0	0	0	0	0	0	0	0	0	0	0	0	0	0	0	0	0	0	0	0	0	0	0	0	0	0	0	0	0	0	0	0	0	0	0	0	0	0	0
RNU6-1189P	0	0	0	0	0	0	0	0	0	0	18.747	0	0	0	0	0	0	0	0	0	0	0	0	0	0	0	0	0	0	0	0	0	0	0	0	0	0	0	0	0	0	0	0	0	0	0	0	0	0
hsa_piR_004993	101.558	109.966	175.257	39.2104	46.8664	30.0162	12.1191	18.7468	33.2227	0	131.229	125.746	13.8419	116.366	54.6232	27.0895	34.312	4.33094	263.309	3880.92	21.8607	145.243	37.7812	107.777	174.27	100.43	36.7739	9.31749	115.915	14.0134	3.83451	25.0819	19.1611	1777.54	2041.4	54.1146	4.59118	66.7423	469.107	4.56185	86.5168	53.6639	0	60.4461	67.5542	1075.62	44.7399	97.3715	260.991
hsa_piR_016970	0	0	0	0	112.82	0	0	0	0	0	0	7.8173	0	0	37.5299	0	0	4.9113	11.4896	0	0	0	0	0	0	0	63.0104	0	0	0	0	0	0	0	4.65774	6.32211	0	0	0	0	0	0	0	0	0	0	0	0	8.37617
hsa_piR_002334	0	0	0	0	0	0	0	0	0	0	0	0	0	0	0	0	0	0	0	0	0	0	0	0	0	0	0	0	0	0	0	0	0	0	0	0	0	0	0	0	0	0	0	0	0	0	0	0	0
hsa_piR_002341	0	0	0	0	0	0	0	0	0	0	0	0	0	0	0	0	0	0	0	0	0	0	0	0	0	0	0	0	0	0	0	0	0	0	0	0	0	0	0	0	0	0	0	0	0	0	0	0	0
hsa_piR_016980	121.243	0	77.1512	3.33756	744.256	34.8982	5.66501	8.04542	19.2198	0	622.494	1296.29	26.3903	458.997	110.323	10.1576	77.9881	33.631	440.712	17283.1	7.73702	142.485	7.42656	84.3861	4.77133	4.19921	42.6469	5.3299	169.588	13.6666	0	134.742	19.3633	862.826	3429.82	370.584	27.1259	79.9043	1926.68	4.39419	5.14716	34.5131	0	585.678	53.9952	13.2371	6.48781	69.8475	4198.87
hsa_piR_016984	3.70881	18.6896	33.1444	42.2758	34.92	52.8458	18.1385	34.92	23.5346	0	99.5991	99.7975	12.4578	134.282	20.9226	55.3181	32.497	90.238	24.7184	326.435	51.3181	146.253	33.1912	28.1287	36.2662	0	24.3626	13.3912	39.6	45.9076	7.793	15.2349	147.589	722.385	146.392	165.643	10.6174	5.21115	108.31	3.71596	8.89181	103.089	0	48.5408	37.6381	13.2323	12.8001	3.74955	115.107
hsa_piR_002353	0	0	0	0	0	0	0	0	0	0	0	0	0	0	0	0	0	0	0	0	0	0	0	0	0	0	0	0	0	0	0	0	0	0	0	0	0	0	0	0	0	0	0	0	0	0	0	0	0
RNU11	36.1682	7.75255	18.9939	44.5573	16.8863	3.38051	29.0256	51.5939	115.635	0	109.429	193.965	8.80969	52.3632	76.7133	312.048	0	16.8155	52.4591	256.002	13.2296	18.2816	19.332	276.177	9.84832	7.38043	22.9052	21.3262	47.8542	38.4681	0	18.503	7.19554	55.8701	81.9864	298.461	0	22.4975	76.9872	0	57.0666	214.901	0	110.721	362.613	120.739	25.1837	37.4955	848.305
RNU12	171.662	0	12.6314	32.0813	0	0	7.71312	24.9636	60.2473	0	510.669	3.7716	0	41.4815	5.47961	3.61239	0	0	11.17	23.2035	14.3968	8.61092	33.3973	83.8394	4.90775	0	9.68253	27.5742	56.9399	42.1105	0	0	0	121.287	24.4472	3.17948	0	5.21115	13.8535	0	11.8321	16.9032	0	22.7348	9.06444	14.9311	39.9371	168.504	3.66954
hsa_piR_002361	0	0	0	0	0	0	0	0	0	0	18.747	0	0	0	0	0	0	0	0	0	0	0	0	0	0	0	0	0	0	0	0	0	0	0	0	0	0	0	0	0	0	0	0	0	0	0	0	0	0
hsa_piR_002365	0	0	0	0	0	0	0	0	0	0	12.1588	0	0	0	0	0	0	0	0	0	0	0	0	0	0	0	0	0	0	0	0	0	0	0	0	0	0	0	0	0	0	0	0	0	0	0	0	0	0
hsa_piR_002298	0	0	0	6.51894	0	0	0	0	0	0	0	0	0	0	0	0	0	0	0	0	0	0	0	0	0	0	0	0	0	0	0	0	0	0	0	0	0	0	0	0	0	0	0	0	0	0	0	0	0
hsa_piR_014275	0	0	0	3.56459	0	0	5.84213	4.9056	0	0	36.4764	3.44591	0	0	0	0	0	0	8.93737	0	0	0	3.29983	4.44137	0	0	0	0	0	0	0	0	0	0	3.83562	0	0	3.4741	0	0	0	0	0	0	11.1247	0	0	0	0
hsa_piR_014286	0	0	0	0	0	0	0	0	0	0	24.3176	0	0	0	0	0	0	0	0	0	0	0	0	0	0	0	0	0	0	0	0	0	0	0	0	0	0	0	0	0	0	0	0	0	0	0	0	0	0
hsa_piR_014287	0	0	0	0	0	0	0	0	0	0	24.3176	0	0	0	0	0	0	0	0	0	0	0	0	0	0	0	0	0	0	0	0	0	0	0	0	0	0	0	0	0	0	0	0	0	0	0	0	0	0
hsa_piR_014299	0	0	0	0	0	0	0	0	0	0	74.9878	0	0	0	0	0	0	0	0	0	0	0	0	0	0	0	0	0	0	0	0	0	0	0	0	0	0	0	0	0	0	0	0	0	0	0	0	0	0
hsa_piR_014298	0	0	0	0	0	0	0	0	0	0	0	0	0	0	0	0	0	0	0	0	0	0	0	0	0	0	0	0	0	0	0	0	0	0	0	0	0	0	0	0	0	0	0	0	9.34607	0	0	0	0
hsa_piR_014292	0	0	0	0	0	0	0	0	0	0	0	0	0	0	0	0	0	0	0	0	0	0	0	0	0	0	0	0	0	0	0	0	0	0	0	0	0	0	0	0	0	0	0	0	0	0	0	0	0
hsa_piR_004909	0	0	0	0	0	0	0	0	0	0	24.3176	0	0	0	0	0	0	0	0	0	0	0	0	0	0	0	0	0	0	0	0	0	0	0	0	0	0	0	0	0	0	0	0	0	0	0	0	0	0
hsa_piR_004907	0	0	0	0	0	0	0	0	0	0	0	0	0	0	0	0	0	0	0	0	0	0	0	0	0	0	0	0	0	0	0	0	0	0	0	0	0	0	0	0	0	0	0	0	0	0	0	0	0
hsa_piR_004834	0	0	0	0	0	0	0	0	0	0	12.1588	0	0	0	0	0	0	0	0	0	0	0	0	0	0	0	0	0	0	0	0	0	0	0	0	0	0	0	0	0	0	0	0	0	0	0	0	0	0
hsa_piR_016829	0	0	0	0	0	0	0	0	0	0	0	0	0	0	0	0	0	0	0	0	0	0	0	0	0	0	0	0	0	0	0	0	0	0	0	0	0	0	0	0	0	0	0	0	0	0	0	0	0
hsa_piR_016828	113.186	0	0	4.45009	0	0	0	7.35822	0	0	37.4939	0	0	5.7685	0	0	0	0	10.4494	7.32969	0	0	22.9148	0	0	0	0	45.8785	12.4155	0	0	0	0	0	18.6654	5.87278	0	0	7.34891	0	0	6.87535	0	0	0	0	0	112.195	0
hsa_piR_016824	0	0	0	0	0	0	0	0	0	0	24.3176	0	0	0	0	0	0	0	0	0	0	0	0	0	0	0	0	0	0	0	0	0	0	0	0	0	0	0	0	0	0	0	0	0	0	0	0	0	0
RNU6-1191P	0	0	0	0	0	0	0	0	0	0	12.1588	0	0	0	0	0	0	0	0	0	0	0	0	0	0	0	0	0	0	0	0	0	0	0	0	0	0	0	0	0	0	0	0	0	0	0	0	0	0
hsa_piR_004858	0	0	0	0	0	0	0	0	0	0	60.794	0	0	0	0	0	0	0	0	0	0	0	0	0	0	0	0	0	0	0	0	0	0	0	0	0	0	0	0	0	0	0	0	0	0	0	0	0	0
hsa_piR_002208	0	0	0	0	0	0	0	0	0	0	24.8998	0	0	0	0	0	0	0	0	0	0	0	0	0	0	0	0	0	0	0	0	0	0	0	0	0	0	0	0	0	0	0	0	0	0	0	0	0	0
RNU2-4P	0	0	0	0	0	0	0	0	0	0	0	0	0	0	0	0	0	0	0	0	0	0	0	0	0	0	0	0	0	0	0	0	0	0	0	0	0	0	0	0	0	0	0	0	0	0	0	0	0
hsa_piR_004806	0	0	0	0	0	0	0	0	0	0	18.747	0	0	0	0	0	0	0	0	0	0	0	0	0	0	0	0	0	0	0	0	0	0	0	0	0	0	0	0	0	0	0	0	0	360.975	0	0	0	0
hsa_piR_004808	0	0	0	0	0	0	0	0	0	0	60.794	0	0	0	0	0	0	0	0	0	0	0	0	0	0	0	0	0	0	0	0	0	0	0	0	0	0	0	0	0	0	0	0	0	0	0	0	0	0
hsa_piR_004801	31.9531	0	0	0	13.2094	0	0	0	0	0	0	31.138	0	27.9493	0	0	0	0	13.0623	291.294	0	15.2623	0	19.246	0	0	0	0	15.4605	6.4272	0	0	0	0	5.71823	21.6552	0	0	10.6275	0	0	0	0	17.8307	6.26199	0	0	23.3731	62.7567
hsa_piR_004800	18.5008	0	13.2778	0	3.10205	0	5.56552	3.79985	0	0	18.747	9.14061	0	14.0255	0	0	0	0	0	84.4125	0	0	0	8.72536	0	0	0	0	6.75884	3.37377	0	0	0	0	1005.32	6.32935	0	0	122.935	0	3.94942	0	0	4.63574	56.4235	18.006	0	20.105	13.4064
hsa_piR_004812	0	0	0	0	0	0	0	0	0	0	24.3176	0	0	0	0	0	0	0	0	0	0	0	0	0	0	0	0	0	0	0	0	0	0	0	0	0	0	0	0	0	0	0	0	0	0	0	0	0	0
hsa_piR_004814	0	0	0	0	0	0	0	0	0	0	131.229	0	0	0	0	0	0	0	0	0	0	0	0	0	0	0	0	0	0	0	0	0	0	0	0	0	0	0	0	0	0	0	0	0	0	0	0	0	0
hsa_piR_004829	0	0	0	0	0	0	0	0	0	0	0	0	0	0	0	0	0	0	0	0	0	0	0	0	0	0	0	0	0	0	0	0	0	0	0	0	0	0	0	0	0	0	0	0	4.39547	0	0	0	0
hsa_piR_004820	0	0	0	0	0	0	0	0	0	0	48.6352	0	0	0	0	0	0	0	0	0	0	0	0	0	0	0	0	0	0	0	0	0	0	0	0	0	0	0	0	0	0	0	0	0	0	0	0	0	0
hsa_piR_002253	0	0	0	0	0	0	0	0	0	0	0	0	0	0	0	0	0	0	0	0	0	0	0	0	0	0	0	0	0	0	0	0	0	0	0	0	0	0	0	0	0	0	0	0	4.39663	0	0	0	0
hsa_piR_002261	0	0	0	0	0	0	0	0	0	0	24.8998	0	0	0	0	0	0	0	0	0	0	0	0	0	0	0	0	0	0	0	0	0	0	0	0	0	0	0	0	0	0	0	0	0	0	0	0	0	0
hsa_piR_002265	0	0	0	0	0	0	0	0	0	0	12.1588	0	0	0	0	0	0	0	0	0	0	0	0	0	0	0	0	0	0	0	0	0	0	0	0	0	0	0	0	0	0	0	0	0	0	0	0	0	0
hsa_piR_014247	0	0	0	0	0	0	0	0	0	0	49.7996	0	0	0	0	0	0	0	0	0	0	0	0	0	0	0	0	0	0	0	0	0	0	0	0	0	0	0	0	0	0	0	0	0	0	0	0	0	0
hsa_piR_002272	0	0	0	0	0	0	0	0	0	0	24.3176	0	0	0	0	0	0	0	0	0	0	0	0	0	0	0	0	0	0	0	0	0	0	0	0	0	0	0	0	0	0	0	0	0	0	0	0	0	0
hsa_piR_002270	0	0	0	0	0	0	0	0	0	0	0	0	0	0	0	0	0	0	0	0	0	0	0	0	0	0	0	0	0	0	0	0	0	0	0	0	0	0	0	0	0	0	0	0	0	0	0	0	0
hsa_piR_002275	0	0	0	0	0	0	0	0	0	0	0	0	0	0	0	0	0	0	0	0	0	0	0	0	0	0	0	0	0	0	0	0	0	0	0	0	0	0	0	0	0	0	0	0	6.36248	0	0	0	0
hsa_piR_014256	0	0	0	3.72511	0	0	0	0	0	0	0	0	0	0	0	0	0	0	0	0	0	0	0	0	0	0	0	0	0	0	0	0	0	0	0	0	0	0	0	0	0	0	0	0	0	0	0	0	0
hsa_piR_002278	0	0	0	0	0	0	0	0	0	0	0	0	0	0	0	0	0	0	0	0	0	0	0	0	0	0	0	0	0	0	0	0	0	0	0	0	0	0	0	0	0	0	0	0	7.85208	0	0	0	0
hsa_piR_002286	0	3.49255	0	0	0	3.32313	0	4.00268	0	0	112.482	3.51033	3.01418	0	3.0158	0	0	0	21.3529	0	0	0	3.49748	15.6929	5.31887	0	0	0	4.85441	0	0	0	0	16.9235	5.75343	0	0	4.82474	4.2506	0	0	0	0	0	7.83079	3.23001	0	0	0
hsa_piR_014268	0	0	0	0	0	0	0	0	0	0	36.4764	0	0	0	0	0	0	0	0	0	0	0	0	0	0	0	0	0	0	0	0	0	0	0	0	0	0	0	0	0	0	0	0	0	0	0	0	0	0
RNU2-2P	0	0	0	0	0	0	0	0	0	0	0	0	0	0	0	0	0	0	0	12.1006	0	0	0	0	0	0	0	0	0	0	0	0	0	0	0	0	0	6.9482	0	0	0	0	0	0	0	0	0	0	0
hsa_piR_016855	0	0	0	0	0	0	0	0	0	0	97.2704	0	0	0	0	0	0	0	0	0	0	0	0	0	0	0	0	0	0	0	0	0	0	0	0	0	0	0	0	0	0	0	0	0	0	0	0	0	0
hsa_piR_016854	0	0	0	0	0	0	0	0	0	0	0	0	0	0	0	0	0	0	0	0	0	0	0	0	0	0	0	0	0	0	0	0	0	0	0	0	0	0	0	0	0	0	0	0	0	0	0	0	0
hsa_piR_016853	0	0	0	0	0	0	3.95284	0	0	0	0	0	0	0	0	0	0	0	0	0	0	0	0	0	0	0	0	0	0	0	0	0	0	0	0	0	0	0	0	0	0	0	0	0	7.55135	0	0	0	0
hsa_piR_016858	0	0	0	0	0	0	0	0	0	0	24.3176	0	0	0	0	0	0	0	0	0	0	0	0	0	0	0	0	0	0	0	0	0	0	0	0	0	0	0	0	0	0	0	0	0	0	0	0	0	0
hsa_piR_002220	0	0	0	0	0	0	0	0	0	0	0	0	0	0	0	0	0	0	0	0	0	0	0	0	0	0	0	0	0	0	0	0	0	0	0	0	0	0	0	0	0	0	0	0	0	0	0	0	0
hsa_piR_004880	0	0	0	0	0	0	0	0	0	0	24.3176	0	0	0	0	0	0	0	0	0	0	0	0	0	0	0	0	0	0	0	0	0	0	0	0	0	0	0	0	0	0	0	0	0	0	0	0	0	0
hsa_piR_014204	0	0	0	0	0	0	0	0	0	0	12.1588	0	0	0	0	0	0	0	0	0	0	0	0	0	0	0	0	0	0	0	0	0	0	0	0	0	0	0	0	0	0	0	0	0	0	0	0	0	0
hsa_piR_016866	0	0	0	0	0	0	0	0	0	0	0	0	0	0	0	0	0	0	0	0	0	0	0	0	0	0	0	0	0	0	0	0	0	0	0	0	0	0	0	0	0	0	0	0	0	0	0	0	0
hsa_piR_016862	0	0	0	0	0	0	0	0	0	0	36.4764	0	0	0	0	0	0	0	0	0	0	0	0	0	0	0	0	0	0	0	0	0	0	0	0	0	0	0	0	0	0	0	0	0	0	0	0	0	0
hsa_piR_004894	0	0	0	0	0	0	0	0	0	0	18.747	0	0	0	0	0	0	0	0	0	0	0	0	0	0	0	0	0	0	0	0	0	0	0	0	0	0	0	0	0	0	0	0	0	0	0	0	0	0
hsa_piR_004895	0	0	0	0	0	0	0	0	0	0	12.1588	0	0	0	0	0	0	0	0	0	0	0	0	0	0	0	0	0	0	0	0	0	0	0	0	0	0	0	0	0	0	0	0	0	0	0	0	0	0
hsa_piR_002233	0	0	0	0	0	0	0	0	0	0	0	0	0	0	0	0	0	0	0	0	0	0	0	0	0	0	0	0	0	0	0	0	0	0	4.85028	0	0	0	0	0	0	0	0	0	0	0	0	0	0
hsa_piR_002231	0	0	0	0	0	0	0	0	0	0	48.6352	0	0	0	0	0	0	0	0	0	0	0	0	0	0	0	0	0	0	0	0	0	0	0	0	0	0	0	0	0	0	0	0	0	0	0	0	0	0
hsa_piR_014215	0	4.58253	0	0	0	0	0	0	0	0	18.747	0	0	0	0	0	0	0	0	0	0	0	0	0	0	0	0	0	0	0	0	0	0	0	0	0	0	0	0	0	0	0	0	0	0	0	0	0	0
hsa_piR_016879	0	0	0	0	0	0	0	0	0	0	24.8998	0	0	0	0	0	0	0	0	0	0	0	0	0	0	0	0	0	0	0	0	0	0	0	0	0	0	0	0	0	0	0	0	0	0	0	0	0	0
hsa_piR_002236	0	0	0	0	0	0	0	0	0	0	12.1588	0	0	0	0	0	0	0	0	0	0	0	0	0	0	0	0	0	0	0	0	0	0	0	0	0	0	0	0	0	0	0	0	0	0	0	0	0	0
hsa_piR_004896	0	0	0	0	0	0	0	0	0	0	18.747	0	0	0	0	0	0	0	0	0	0	0	0	0	0	0	0	0	0	0	0	0	0	0	0	0	0	0	0	0	0	0	0	0	0	0	0	0	0
hsa_piR_004897	0	0	0	0	0	0	0	0	0	0	12.1588	0	0	0	0	0	0	0	0	0	0	0	0	0	0	0	0	0	0	0	0	0	0	0	0	0	0	0	0	0	0	0	0	0	0	0	0	0	0
hsa_piR_014226	0	0	0	0	0	0	0	0	0	0	24.8998	0	0	0	0	0	0	0	0	0	0	0	0	0	0	0	0	0	0	0	0	0	0	0	0	0	0	0	0	0	0	0	0	0	0	0	0	0	0
hsa_piR_014220	0	0	0	0	0	0	0	0	0	0	18.747	0	0	0	0	0	0	0	0	0	0	0	0	0	0	0	0	0	0	0	0	0	0	0	0	0	0	0	0	0	0	0	0	0	0	0	0	0	0
hsa_piR_002246	0	0	0	7.45021	0	0	0	0	0	0	12.1588	0	0	0	0	0	0	0	0	0	0	0	0	0	0	0	0	0	0	0	0	0	0	0	0	0	0	0	0	0	0	0	0	0	0	0	0	0	0
hsa_piR_002177	0	0	0	0	0	0	0	0	0	0	48.6352	0	0	0	0	0	0	0	0	0	0	0	0	0	0	0	0	0	0	0	0	0	0	0	0	0	0	0	0	0	0	0	0	0	0	0	0	0	0
hsa_piR_014152	0	0	0	6.51894	0	0	0	0	0	0	0	0	0	0	0	0	0	0	0	0	0	0	0	0	0	0	0	0	0	0	0	0	0	0	0	0	0	0	0	0	0	0	0	0	0	0	0	0	0
hsa_piR_014157	0	0	0	0	0	0	0	0	0	0	12.1588	0	0	0	0	0	0	0	0	0	0	0	0	0	0	0	0	0	0	0	0	0	0	0	0	0	0	0	0	0	0	0	0	0	0	0	0	0	0
hsa_piR_002183	0	0	0	0	0	0	0	0	0	0	18.747	0	0	0	0	0	0	0	0	0	0	0	0	0	0	0	0	0	0	0	0	0	0	0	0	0	0	0	0	0	0	0	0	0	0	0	0	0	0
hsa_piR_002182	0	0	0	0	0	0	0	0	0	0	12.1588	0	0	0	0	0	0	0	0	0	0	0	0	0	0	0	0	0	0	0	0	0	0	0	0	0	0	0	0	0	0	0	0	0	0	0	0	0	0
hsa_piR_002189	0	0	0	0	0	0	0	0	0	0	0	0	0	5.16952	0	0	0	0	0	0	0	0	0	0	0	0	0	0	0	0	0	0	0	0	0	0	0	0	0	0	0	0	0	0	0	0	0	0	0
hsa_piR_002199	0	0	0	0	0	0	0	0	0	0	12.1588	0	0	0	0	0	0	0	0	0	0	0	0	0	0	0	0	0	0	0	0	0	0	0	0	0	0	0	0	0	0	0	0	0	0	10.2368	4.92117	0	0
hsa_piR_014172	0	5.05278	0	3.56459	0	0	0	5.6544	0	0	0	0	0	0	0	0	0	0	15.3053	0	0	0	4.39807	6.21792	6.55468	0	0	0	4.6094	0	0	0	0	0	8.70166	0	0	4.02062	4.42606	0	0	0	0	0	0	3.78459	3.88754	0	0
hsa_piR_014173	0	0	0	0	0	0	0	0	0	0	12.1588	0	0	0	0	0	0	0	0	0	0	0	0	0	0	0	0	0	0	0	0	0	0	0	0	0	0	0	0	0	0	0	0	0	0	0	0	0	0
hsa_piR_014185	0	0	0	0	0	0	0	0	0	0	12.1588	0	0	0	0	0	0	0	0	0	0	0	0	0	0	0	0	0	0	0	0	0	0	0	0	0	0	0	0	0	0	0	0	0	0	0	0	0	0
hsa_piR_004710	0	0	0	0	0	0	0	0	0	0	112.482	0	0	0	0	0	0	0	0	0	0	0	0	0	0	0	0	0	0	0	0	0	0	0	0	0	0	0	0	0	0	0	0	0	0	0	0	0	0
hsa_piR_016706	0	0	0	0	0	0	0	0	0	0	0	0	0	0	0	0	0	0	0	0	0	0	0	0	0	0	0	0	0	0	0	0	0	0	0	0	0	0	0	0	0	0	0	0	9.2244	0	0	0	0
hsa_piR_004728	0	0	0	0	0	0	0	0	0	0	24.8998	0	0	0	0	0	0	0	0	0	0	0	0	0	0	0	0	0	0	0	0	0	0	0	0	0	0	0	0	0	0	0	0	0	0	0	0	0	0
hsa_piR_004721	0	0	7.63193	0	0	0	0	0	0	0	0	0	0	0	0	0	0	0	0	0	0	0	0	0	0	0	0	0	0	0	0	0	0	19.6778	15.7366	0	0	0	4.35017	0	0	0	0	0	0	0	0	0	0
hsa_piR_004735	0	7.74079	0	0	0	0	0	14.9941	0	0	12.1588	3.53585	3.48908	3.98816	3.0335	0	0	0	15.9392	0	0	0	12.8231	3.25701	7.38312	0	4.24124	0	6.40304	0	0	0	0	0	8.21588	0	0	4.82474	4.44974	0	0	0	0	0	5.55526	12.5469	4.48672	0	0
hsa_piR_004736	0	0	0	0	0	0	0	0	0	0	0	0	0	0	0	0	0	0	0	0	0	0	0	0	0	0	0	0	0	0	0	0	0	0	9.94475	0	0	0	0	0	0	0	0	0	0	0	0	0	0
hsa_piR_004731	0	0	0	0	0	0	0	0	0	0	36.4764	0	0	0	0	0	0	0	0	0	0	0	0	0	0	0	0	0	0	0	0	0	0	0	0	0	0	0	0	0	0	0	0	0	0	0	0	0	0
hsa_piR_004740	0	0	0	0	0	0	0	0	0	0	18.747	0	0	0	0	0	0	0	0	0	0	0	0	0	0	0	0	0	0	0	0	0	0	0	0	0	0	0	0	0	0	0	0	0	0	0	0	0	0
hsa_piR_004705	0	0	0	0	0	0	0	0	0	0	12.1588	0	0	0	0	0	0	0	0	0	0	0	0	0	0	0	0	0	0	0	0	0	0	0	0	0	0	0	0	0	0	0	0	0	0	0	0	0	0
hsa_piR_004794	0	0	0	0	0	0	0	0	0	0	18.747	0	0	0	0	0	0	0	0	0	0	0	0	0	0	0	0	0	0	0	0	0	0	0	0	0	0	0	0	0	0	0	0	0	0	0	0	0	0
hsa_piR_004795	0	0	0	0	0	0	0	0	0	0	18.747	0	0	0	0	0	0	0	0	0	0	0	0	0	0	0	0	0	0	0	0	0	0	0	0	0	0	0	0	0	0	0	0	0	0	0	0	0	0
hsa_piR_004791	0	0	0	0	0	0	0	0	0	0	12.1588	0	0	0	0	0	0	0	0	0	0	0	0	0	0	0	0	0	0	0	0	0	0	0	0	0	0	0	0	0	0	0	0	0	0	0	0	0	0
hsa_piR_016778	0	0	0	0	0	0	0	0	0	0	49.7996	0	0	0	0	0	0	0	0	0	0	0	0	0	0	0	0	0	0	0	0	0	0	0	0	0	0	0	0	0	0	0	0	0	0	0	0	0	0
hsa_piR_014112	0	24.7014	0	0	0	0	0	0	0	0	49.7996	0	0	0	0	0	0	0	0	0	0	0	0	0	0	0	0	0	0	0	0	0	0	0	0	0	0	0	0	0	0	0	0	0	0	0	0	0	0
hsa_piR_002136	0	0	0	0	0	0	0	0	0	0	12.1588	0	0	0	0	0	0	0	0	0	0	0	0	0	0	0	0	0	0	0	0	0	0	0	0	0	0	0	0	0	0	0	0	0	0	0	0	0	0
hsa_piR_002145	0	0	0	0	0	0	0	0	0	0	48.6352	0	0	0	0	0	0	0	0	0	0	0	0	0	0	0	0	0	0	0	0	0	0	0	0	0	0	0	0	0	0	0	0	0	0	0	0	0	0
hsa_piR_016789	0	0	0	0	0	0	0	0	0	0	24.3176	0	0	0	0	0	0	0	0	0	0	0	0	0	0	0	0	0	0	0	0	0	0	0	0	0	0	0	0	0	0	0	0	0	0	0	0	0	0
RNU6-909P	0	0	0	0	0	0	0	0	0	0	0	0	0	0	0	0	0	0	0	0	0	0	0	0	0	0	0	0	0	0	0	0	0	0	0	0	0	0	0	0	0	0	0	0	0	0	0	0	0
hsa_piR_016781	0	0	0	0	0	0	0	0	0	0	12.1588	0	0	0	0	0	0	0	0	0	0	0	0	0	0	0	0	0	0	0	0	0	0	0	0	0	0	0	0	0	0	0	0	0	0	0	0	0	0
hsa_piR_016786	0	0	0	0	0	0	0	0	0	0	12.1588	0	0	0	0	0	0	0	0	0	0	0	0	0	0	0	0	0	0	0	0	0	0	0	0	0	0	0	0	0	0	0	0	0	0	0	0	0	0
hsa_piR_016783	0	0	0	0	0	0	0	0	0	0	36.4764	0	0	0	0	0	0	0	0	0	0	0	0	0	0	0	0	0	0	0	0	0	0	0	0	0	0	0	0	0	0	0	0	0	0	0	0	0	0
hsa_piR_002147	16.3661	0	0	0	0	0	0	0	0	0	0	0	0	0	0	0	0	0	0	0	0	0	0	0	0	0	0	5.35392	0	0	0	0	0	0	0	0	0	0	0	0	0	0	0	0	0	0	0	15.6751	0
hsa_piR_002153	0	0	0	0	0	0	0	0	0	0	36.4764	0	0	0	0	0	0	0	0	0	0	0	0	0	0	0	0	0	0	0	0	0	0	0	0	0	0	0	0	0	0	0	0	0	0	0	0	0	0
hsa_piR_016792	0	0	0	0	0	0	0	0	0	0	0	0	0	0	0	0	0	0	3.33073	0	0	0	3.19693	0	0	0	0	0	0	0	0	0	0	0	0	0	0	0	0	0	0	0	0	0	0	0	0	0	0
hsa_piR_016796	0	16.0306	0	8.02032	0	0	0	3.11922	3.38338	0	18.747	3.79339	0	4.29987	5.85624	0	0	0	34.2943	3.07325	0	15.9903	7.80535	9.1914	10.6516	0	0	0	248.477	0	0	0	0	0	8.28043	0	0	0	3.36862	0	0	0	0	0	0	0	0	0	0
hsa_piR_002162	0	0	0	0	0	0	0	0	0	0	0	0	0	0	0	0	0	0	0	0	0	0	0	0	0	0	0	0	0	0	0	0	0	0	0	0	0	0	0	0	0	0	0	0	0	0	0	0	0
hsa_piR_002161	0	0	0	0	0	0	0	0	0	0	0	0	0	0	0	0	0	0	0	0	0	0	0	0	0	0	0	0	0	0	0	0	0	0	0	0	0	0	0	0	0	0	0	0	0	0	0	0	0
hsa_piR_014142	0	0	0	0	0	0	0	0	0	0	36.4764	0	0	0	0	0	0	0	0	0	0	0	0	0	0	0	0	0	0	0	0	0	0	0	0	0	0	0	0	0	0	0	0	0	0	0	0	0	0
hsa_piR_016735	5428.32	461.964	2377.16	2063.9	238.641	694.365	100.593	68.9779	2395.8	40.4787	224.963	239.001	185.082	6498.99	817.324	515.853	240.598	667.937	1687.07	676.81	335.88	107.156	2270.05	2311.29	1836.45	1072.45	256.12	249.655	655.611	193.475	12.8602	764.806	540.951	2282.01	18866	351.119	52.8275	341.212	8415.19	16.5659	30.5504	1386.02	41.1368	189.149	232.703	11.7523	10.3248	5259.67	609.361
hsa_piR_016738	0	0	0	0	0	0	0	0	0	0	37.4939	0	0	0	0	0	0	0	0	0	0	0	0	0	0	0	0	0	0	0	0	0	0	0	0	0	0	0	0	0	0	0	0	0	0	0	0	0	0
hsa_piR_004753	0	0	0	0	0	0	0	0	0	0	0	0	0	0	0	0	0	0	0	0	0	0	0	0	0	0	0	0	0	0	0	0	0	0	0	0	0	0	0	0	0	0	0	0	0	0	0	0	0
hsa_piR_016745	0	0	0	0	50.2294	0	0	0	0	0	0	42.2144	0	0	19.32	0	0	0	4.30172	5.46706	0	0	0	0	0	0	4.14526	0	0	0	0	13.0785	0	0	0	57.9528	0	0	0	0	0	6.56812	0	3.00874	0	0	0	0	43.2712
hsa_piR_016744	0	4.90127	0	0	0	0	0	0	0	0	0	0	0	0	0	0	0	0	0	0	0	0	0	0	0	0	0	0	0	0	0	0	0	0	0	0	0	0	0	0	0	0	0	0	0	0	0	0	0
hsa_piR_016743	0	0	0	0	0	0	0	0	0	0	99.5991	0	0	0	0	0	0	0	0	0	0	0	0	0	0	0	0	0	0	0	0	0	0	0	0	0	0	0	0	0	0	0	0	0	0	0	0	0	0
hsa_piR_016749	0	0	0	0	0	0	0	0	0	0	18.747	0	0	0	0	0	0	0	0	0	0	0	0	0	0	0	0	0	0	0	0	0	0	0	0	0	0	0	0	0	0	0	0	0	0	0	0	0	0
hsa_piR_016747	0	0	0	0	0	0	0	0	0	0	0	0	0	0	0	0	0	0	0	0	0	0	0	0	0	0	0	0	0	0	0	0	0	0	0	0	0	0	0	0	0	0	0	0	0	0	0	0	0
hsa_piR_002104	0	0	0	0	0	0	0	0	0	0	99.5991	0	0	0	0	0	0	0	0	0	0	0	0	0	0	0	0	0	0	0	0	0	0	0	0	0	0	0	0	0	0	0	0	0	0	0	0	0	0
hsa_piR_004769	0	0	0	0	0	0	0	0	0	0	12.1588	0	0	0	0	0	0	0	0	0	0	0	0	0	0	0	0	0	0	0	0	0	0	0	0	0	0	0	0	0	0	0	0	0	0	0	0	0	0
hsa_piR_002108	0	0	0	0	0	0	0	0	0	0	48.6352	0	0	0	0	0	0	0	0	0	0	0	0	0	0	0	0	0	0	0	0	0	0	0	0	0	0	0	0	0	0	0	0	0	0	0	0	0	0
hsa_piR_004767	0	0	0	0	0	0	0	0	0	0	24.3176	0	0	0	0	0	0	0	0	0	0	0	0	0	0	0	0	0	0	0	0	0	0	0	0	0	0	0	0	0	0	0	0	0	0	0	0	0	0
hsa_piR_016751	0	0	0	0	0	0	0	0	0	0	0	0	0	0	0	0	0	0	0	0	0	0	0	0	0	0	0	0	0	0	0	0	0	0	0	0	0	0	0	0	0	0	0	0	0	0	0	0	0
hsa_piR_002117	0	0	0	0	0	0	0	0	0	0	12.1588	0	0	0	0	0	0	0	0	0	0	0	0	0	0	0	0	0	0	0	0	0	0	0	0	0	0	0	0	0	0	0	0	0	0	0	0	0	0
hsa_piR_004782	0	0	0	0	0	0	0	0	0	0	12.1588	0	0	0	0	0	0	0	0	0	0	0	0	0	0	0	0	0	0	0	0	0	0	0	0	0	0	0	0	0	0	0	0	0	0	0	0	0	0
hsa_piR_004784	0	0	0	0	0	0	0	0	0	0	298.797	0	0	0	0	0	0	0	0	0	0	0	0	0	0	0	0	0	0	0	0	0	0	0	0	0	0	0	0	0	0	0	0	0	0	0	0	0	0
hsa_piR_016767	0	0	0	0	0	0	0	0	0	0	0	0	0	0	0	0	0	0	0	0	0	0	0	0	0	0	0	0	0	0	0	0	5.15268	0	0	0	0	0	0	0	0	0	0	0	0	0	0	0	0
hsa_piR_016762	0	0	0	0	0	0	0	0	0	0	24.8998	0	0	0	0	0	0	0	0	0	0	0	0	0	0	0	0	0	0	0	0	0	0	0	0	0	0	0	0	0	0	0	0	0	0	0	0	0	0
hsa_piR_004786	0	0	0	0	0	0	0	0	0	0	12.1588	0	0	0	0	0	0	0	0	0	0	0	0	0	0	0	0	0	0	0	0	0	0	0	0	0	0	0	0	0	0	0	0	0	0	0	0	0	0
hsa_piR_004788	0	0	0	0	0	0	0	0	0	0	0	0	0	0	0	0	0	0	0	0	0	0	0	0	0	0	0	0	9.1057	0	0	0	0	0	0	0	0	0	0	0	0	0	0	0	0	0	0	0	0
hsa_piR_004789	0	0	0	0	0	0	0	0	0	0	18.747	0	0	0	0	0	0	0	0	0	0	0	0	0	0	0	0	0	0	0	0	0	0	0	0	0	0	0	0	0	0	0	0	0	0	0	0	0	0
hsa_piR_002094	0	0	0	0	0	0	0	0	0	0	18.747	0	0	0	0	0	0	0	0	0	0	0	0	0	0	0	0	0	0	0	0	0	0	0	0	0	0	0	0	0	0	0	0	0	0	0	0	0	0
hsa_piR_014071	0	0	0	0	0	0	0	0	0	0	36.4764	0	0	0	0	0	0	0	0	0	0	0	0	0	0	0	0	0	0	0	0	0	0	0	0	0	0	0	0	0	0	0	0	0	0	0	0	0	0
hsa_piR_014089	0	0	0	0	0	0	0	0	0	0	99.5991	0	0	0	0	0	0	0	0	0	0	0	0	0	0	0	0	0	0	0	0	0	0	0	0	0	0	0	0	0	0	0	0	0	0	0	0	0	0
hsa_piR_014095	0	0	0	0	0	0	0	0	0	0	12.1588	0	0	0	0	0	0	0	0	0	0	0	0	0	0	0	0	0	0	0	0	0	0	0	0	0	0	0	0	0	0	0	0	0	0	0	0	0	0
hsa_piR_014093	0	0	0	0	0	0	0	0	0	0	48.6352	0	0	0	0	0	0	0	0	0	0	0	0	0	0	0	0	0	0	0	0	0	0	0	0	0	0	0	0	0	0	0	0	0	3.36904	0	0	0	0
hsa_piR_014092	0	0	0	3.33756	0	0	0	0	0	0	0	0	0	0	0	0	0	0	0	0	0	0	0	0	0	0	0	0	0	0	0	0	0	0	0	0	0	0	0	0	0	0	0	0	0	0	0	0	0
hsa_piR_002050	0	0	0	0	0	0	0	0	0	0	24.3176	0	0	0	0	0	0	0	0	0	0	0	0	0	0	0	0	0	0	0	0	0	0	0	0	0	0	0	0	0	0	0	0	0	0	0	0	0	0
hsa_piR_014039	0	0	0	4.65638	0	0	0	0	0	0	731.131	0	0	0	0	0	0	0	0	0	0	0	0	0	0	0	0	0	0	0	0	0	0	0	0	0	0	0	0	0	0	0	0	0	66.4074	0	0	0	0
hsa_piR_014031	0	0	0	0	0	0	0	0	0	0	12.1588	0	0	0	0	0	0	0	0	0	0	0	0	0	0	0	0	0	0	0	0	0	0	0	0	0	0	0	0	0	0	0	0	0	0	0	0	0	0
hsa_piR_014036	0	0	0	0	0	0	0	0	0	0	12.1588	0	0	0	0	0	0	0	0	0	0	0	0	0	0	0	0	0	0	0	0	0	0	0	0	0	0	0	0	0	0	0	0	0	0	0	0	0	0
hsa_piR_014034	0	0	0	0	0	0	0	0	0	0	12.1588	0	0	0	0	0	0	0	0	0	0	0	0	0	0	0	0	0	0	0	0	0	0	0	0	0	0	0	0	0	0	0	0	0	0	0	0	0	0
hsa_piR_002064	0	0	0	0	0	0	0	0	0	0	18.747	0	0	0	0	0	0	0	0	0	0	0	0	0	0	0	0	0	0	0	0	0	0	0	0	0	0	0	0	0	0	0	0	0	0	0	0	0	0
hsa_piR_014049	0	0	0	0	0	0	0	0	0	0	12.1588	0	0	0	0	0	0	0	0	0	0	0	0	0	0	0	0	0	0	0	0	0	0	0	0	0	0	0	0	0	0	0	0	0	0	0	0	0	0
hsa_piR_014043	0	0	0	0	0	0	0	0	0	0	12.1588	0	0	0	0	0	0	0	0	0	0	0	0	0	0	0	0	0	0	0	0	0	0	0	0	0	0	0	0	0	0	0	0	0	0	0	0	0	0
hsa_piR_002074	0	0	0	0	0	0	0	0	0	0	149.976	0	0	0	0	0	0	0	0	0	0	0	0	0	0	0	0	0	0	0	0	0	0	0	0	0	0	0	0	0	0	0	0	0	0	0	0	0	0
hsa_piR_014065	0	0	0	0	0	0	0	0	0	0	24.3176	0	0	0	0	0	0	0	0	0	0	0	0	0	0	0	0	0	0	0	0	0	0	0	0	0	0	0	0	0	0	0	0	0	0	0	0	0	0
hsa_piR_014063	0	0	0	0	0	0	0	0	0	0	56.2409	0	0	0	0	0	0	0	0	0	0	0	0	0	0	0	0	0	0	0	0	0	0	0	0	0	0	0	0	0	0	0	0	0	0	0	0	0	0
hsa_piR_004609	0	0	0	0	0	0	0	0	0	0	37.4939	0	0	0	0	0	0	0	0	0	0	0	0	0	0	0	0	0	6.6335	0	0	0	0	0	0	0	0	0	0	0	0	0	0	0	0	0	0	0	0
hsa_piR_004601	0	0	0	0	0	0	0	0	0	0	24.3176	0	0	0	0	0	0	0	0	0	0	0	0	0	0	0	0	0	0	0	0	0	0	0	0	0	0	0	0	0	0	0	0	0	0	0	0	0	0
hsa_piR_016608	0	0	0	0	0	0	0	0	0	0	12.1588	0	0	0	0	0	0	0	0	0	0	0	0	0	0	0	0	0	0	0	0	0	0	0	0	0	0	0	0	0	0	0	0	0	15.6403	0	0	0	0
hsa_piR_016606	0	0	0	0	0	0	0	0	0	0	12.1588	0	0	0	0	0	0	0	0	0	0	0	0	0	0	0	0	0	0	0	0	0	0	0	0	0	0	0	0	0	0	0	0	0	0	0	0	0	0
hsa_piR_016605	0	0	0	0	0	0	0	0	0	0	74.6993	0	0	0	0	0	0	0	0	0	0	0	0	0	0	0	0	0	0	0	0	0	0	0	0	0	0	0	0	0	0	0	0	0	0	0	0	0	0
hsa_piR_004625	0	0	0	0	0	0	0	0	0	0	18.747	0	0	0	0	0	0	0	0	0	0	0	0	0	0	0	0	0	0	0	0	0	0	0	0	0	0	0	0	0	0	0	0	0	0	0	0	0	0
hsa_piR_004622	0	0	0	0	0	0	0	0	0	0	37.4939	0	0	0	0	0	0	0	0	0	0	0	0	0	0	0	0	0	0	0	0	0	0	0	0	0	0	0	0	0	0	0	0	0	0	0	0	0	0
hsa_piR_004623	0	0	0	0	0	0	0	0	0	0	12.1588	0	0	0	0	0	0	0	0	0	0	0	0	0	0	0	0	0	0	0	0	0	0	0	0	0	0	0	0	0	0	0	0	0	0	0	0	0	0
RNU7-53P	0	0	0	0	0	0	0	0	0	0	49.7996	0	0	0	0	0	0	0	0	0	0	0	0	0	0	0	0	0	0	0	0	0	0	0	0	0	0	0	0	0	0	0	0	0	0	0	0	0	0
hsa_piR_002013	0	0	0	0	0	0	0	0	0	0	18.747	0	0	0	0	0	0	0	0	0	0	0	0	0	0	0	0	0	0	0	0	0	0	0	0	0	0	0	0	0	0	0	0	0	0	0	0	0	0
hsa_piR_016658	368.157	190.442	307.313	1047.99	1770.67	1484.37	9136.55	1305.54	958.71	6794.53	124.499	7013.73	2590.26	515.093	4937.97	254.924	58553.1	1980.02	7641.5	2157.48	170.088	375.772	197.09	2298.19	201.408	10948.9	1365	71.0686	561.094	1246.8	142.328	1680.56	352.922	193.49	2549.81	6476.38	1056.87	4903.21	1047.47	27116.8	1410.38	1663.89	5197.04	258.901	6576.51	9599.84	29279.5	292.707	7999.51
hsa_piR_016659	0	0	12.4869	19.6052	8.40527	0	96.0207	7.99168	32.5452	41.6838	0	31.3338	4.92112	0	50.5984	5.12658	477.927	9.0238	22.5633	24.0799	6.31381	18.4917	0	3.84919	0	92.0393	0	0	4.42622	7.58208	0	7.64401	0	12.5666	41.0106	51.219	9.49472	19.9978	21.6	94.4831	25.7358	22.9951	19.0184	0	58.1386	356.905	231.352	0	34.9672
hsa_piR_002014	0	0	0	4.45009	0	0	0	0	0	0	0	0	0	0	0	0	0	0	0	0	0	0	0	0	0	0	0	0	0	0	0	0	0	0	0	0	0	0	0	0	0	0	0	0	0	0	0	0	0
hsa_piR_004684	0	0	0	0	0	0	0	0	0	0	37.4939	0	0	0	0	0	0	0	0	0	0	0	0	0	0	0	0	0	0	0	0	0	0	0	0	0	0	0	0	0	0	0	0	0	0	0	0	0	0
hsa_piR_014003	0	0	0	0	6.30055	0	0	0	3.78852	0	0	6.23009	0	0	10.8759	0	0	4.20387	12.2442	0	0	0	0	5.74462	0	0	3.18778	0	18.8752	0	0	0	0	0	3.99551	3.50535	0	0	0	0	0	4.20303	0	3.49567	0	4.19082	0	0	5.47788
hsa_piR_002026	0	0	0	0	0	0	0	0	0	0	18.747	0	0	0	0	0	0	0	0	0	0	0	0	0	0	0	0	0	0	0	0	0	0	0	0	0	0	0	0	0	0	0	0	0	0	0	0	0	0
RNU6-257P	0	0	0	0	0	0	0	0	0	0	0	0	0	0	0	0	0	0	0	0	0	0	0	0	0	0	0	0	0	0	0	0	0	0	0	14.689	0	0	0	0	0	0	0	0	0	0	0	0	0
hsa_piR_002035	0	0	0	0	0	0	0	0	0	0	12.1588	0	0	0	0	0	0	0	0	0	0	0	0	0	0	0	0	0	0	0	0	0	0	0	0	0	0	0	0	0	0	0	0	0	0	0	0	0	0
hsa_piR_002033	0	0	0	0	0	0	0	0	0	0	0	0	0	0	0	0	0	0	0	0	0	0	0	0	0	0	0	0	0	0	0	0	0	0	0	0	0	0	0	0	0	0	0	0	0	0	0	0	0
hsa_piR_016677	30.9075	0	0	0	0	0	0	0	0	0	0	0	0	0	3.82731	0	0	0	0	0	0	0	0	5.03356	0	0	0	0	0	0	0	0	0	0	6.22181	0	0	0	0	0	0	0	0	3.13515	0	0	0	31.3103	0
hsa_piR_016676	0	0	0	0	0	0	0	0	0	0	12.1588	0	0	0	0	0	0	0	0	0	0	0	0	0	0	0	0	0	0	0	0	0	0	0	0	0	0	0	0	0	0	0	0	0	0	0	0	0	0
hsa_piR_014013	0	0	0	0	0	0	0	0	0	0	12.1588	0	0	0	0	0	0	0	0	0	0	0	0	0	0	0	0	0	0	0	0	0	0	0	0	0	0	0	0	0	0	0	0	0	0	0	0	0	0
hsa_piR_004699	0	0	0	11.1753	0	0	0	0	0	0	0	0	0	0	0	0	0	0	0	0	0	0	0	0	0	0	0	0	0	0	0	0	0	0	0	0	0	0	0	0	0	0	0	0	0	0	0	0	0
hsa_piR_002044	0	0	0	0	0	0	0	0	0	0	18.747	0	0	0	0	0	0	0	0	0	0	0	0	0	0	0	0	0	0	0	0	0	0	0	0	0	0	0	0	0	0	0	0	0	0	0	0	0	0
hsa_piR_014029	0	0	0	0	0	0	0	0	0	0	12.1588	0	0	0	0	0	0	0	0	0	0	0	0	0	0	0	0	0	0	0	0	0	0	0	0	0	0	0	0	0	0	0	0	0	0	0	0	0	0
hsa_piR_016615	0	0	0	0	0	0	0	0	0	0	49.7996	0	0	0	0	0	0	0	0	0	0	0	0	0	0	0	0	0	0	0	0	0	0	0	0	0	0	0	0	0	0	0	0	0	0	0	0	0	0
hsa_piR_004640	0	0	0	0	0	0	0	0	0	0	12.1588	0	0	0	0	0	0	0	0	0	0	0	0	0	0	0	0	0	0	0	0	0	0	0	0	0	0	0	0	0	0	0	0	0	0	0	0	0	0
hsa_piR_004642	0	0	0	0	0	0	0	0	0	0	48.6352	0	0	0	0	0	0	0	0	0	0	0	0	0	0	0	0	0	0	0	0	0	0	0	0	0	0	0	0	0	0	0	0	0	0	0	0	0	0
hsa_piR_016629	0	0	0	0	0	0	0	0	0	0	56.2409	0	0	0	0	0	0	0	0	0	0	0	0	0	0	0	0	0	0	0	0	0	0	0	0	0	0	0	0	0	0	0	0	0	0	0	0	0	0
hsa_piR_016628	0	0	0	0	0	0	0	0	0	0	12.1588	0	0	0	0	0	0	0	0	0	0	0	0	0	0	0	0	0	0	0	0	0	0	0	0	0	0	0	0	0	0	0	0	0	0	0	0	0	0
hsa_piR_004649	0	0	0	0	0	0	0	0	0	0	18.747	0	0	0	0	0	0	0	0	0	0	0	0	0	0	0	0	0	0	0	0	0	0	0	0	0	0	0	0	0	0	0	0	0	0	0	0	0	0
hsa_piR_004643	0	0	0	0	0	0	0	4.34477	0	0	48.6352	0	0	0	0	0	0	0	0	0	0	0	0	0	0	0	0	0	0	0	0	0	0	0	0	0	0	0	0	0	0	0	0	0	0	0	0	0	0
hsa_piR_004644	0	0	0	0	0	0	0	0	0	0	12.1588	0	0	0	0	0	0	0	0	0	0	0	0	0	0	0	0	0	0	0	0	0	0	0	0	0	0	0	0	0	0	0	0	0	0	0	0	0	0
hsa_piR_016636	0	0	0	0	0	0	0	0	0	0	12.1588	0	0	0	0	0	0	0	0	0	0	0	0	0	0	0	0	0	0	0	0	0	0	0	0	0	0	0	0	0	0	0	0	0	0	0	0	0	0
hsa_piR_004662	0	0	0	0	0	0	0	0	0	0	12.1588	0	0	0	0	0	0	0	0	0	0	0	0	0	0	0	0	0	0	0	0	0	0	0	0	0	0	0	0	0	0	0	0	0	0	0	0	0	0
hsa_piR_016645	0	0	0	0	0	0	0	0	0	0	12.1588	0	0	0	0	0	0	0	0	0	0	0	0	0	0	0	0	0	0	0	0	0	0	0	0	0	0	0	0	0	0	0	0	0	0	0	0	0	0
hsa_piR_016641	0	0	0	0	0	0	0	0	0	0	18.747	0	0	0	0	0	0	0	0	0	0	0	0	0	0	0	0	0	0	0	0	0	0	0	0	0	0	0	0	0	0	0	0	0	0	0	0	0	0
hsa_piR_002004	0	0	0	0	0	0	0	0	0	0	174.298	0	0	0	0	0	0	0	0	0	0	0	0	0	0	0	0	0	0	0	0	0	0	0	0	0	0	0	0	0	0	0	0	0	0	0	0	0	0
hsa_piR_004665	0	0	0	0	0	0	0	0	0	0	24.3176	0	0	0	0	0	0	0	0	0	0	0	0	0	0	0	0	0	0	0	0	0	0	0	0	0	0	0	0	0	0	0	0	0	7.79067	0	0	0	0
hsa_piR_004595	0	0	0	0	0	0	0	0	0	0	49.7996	0	0	0	0	0	0	0	0	0	0	0	0	0	0	0	0	0	0	0	0	0	0	0	0	0	0	0	0	0	0	0	0	0	0	0	0	0	0
hsa_piR_016572	0	0	0	0	0	0	0	0	0	0	24.3176	0	0	0	0	0	0	0	0	0	0	0	0	0	0	0	0	0	0	0	0	0	0	0	0	0	0	0	0	0	0	0	0	0	0	0	0	0	0
hsa_piR_016577	0	0	0	0	0	0	0	0	0	0	0	0	0	0	0	0	0	0	0	0	0	0	0	0	0	0	0	0	0	0	0	0	0	0	0	0	0	0	0	0	0	0	0	0	0	0	0	0	0
hsa_piR_016588	0	0	0	0	0	0	0	0	0	0	24.3176	0	0	0	0	0	0	0	0	0	0	0	0	0	0	0	0	0	0	0	0	0	0	0	0	0	0	0	0	0	0	0	0	0	0	0	0	0	0
hsa_piR_016585	0	0	0	0	0	0	0	0	0	0	48.6352	0	0	0	0	0	0	0	0	0	0	0	0	0	0	0	0	0	0	0	0	0	0	0	0	0	0	0	0	0	0	0	0	0	8.50334	0	0	0	0
hsa_piR_004504	0	0	0	0	0	0	0	0	0	0	18.747	0	0	0	0	0	0	0	0	0	0	0	0	0	0	0	0	0	0	0	0	0	0	0	0	0	0	0	0	0	0	0	0	0	0	0	0	0	0
hsa_piR_004506	245.245	297.136	167.602	175.08	850.594	44.5566	76.5808	11.7373	91.2725	0	5544.41	556.355	23.2985	1558.85	1661.64	50.96	23.2522	79.8735	1565.61	1063.27	52.8891	1057.14	29.1134	4090.46	135.329	124.053	162.825	19.0158	1851.05	200.062	0	162.393	72.8275	663.602	2357.01	136.708	52.0638	223.211	501.444	4.19437	26.8864	56.4823	0	1208.25	315.198	38.0545	62.7912	224.137	507.314
hsa_piR_004503	0	0	0	0	0	0	0	0	0	0	487.421	0	0	0	0	0	0	0	0	0	0	0	0	0	0	0	0	0	0	0	0	0	0	0	0	0	0	0	0	0	0	0	0	0	0	0	0	0	0
hsa_piR_004554	0	0	0	0	0	0	0	0	0	0	24.8998	0	0	0	0	0	0	0	0	0	0	0	0	0	0	0	0	0	0	0	0	0	0	0	0	0	0	0	0	0	0	0	0	0	0	0	0	0	0
hsa_piR_004555	0	0	0	0	0	0	0	0	0	0	0	0	0	0	0	0	0	0	0	0	0	0	0	0	0	0	0	0	0	0	0	0	0	0	0	0	0	0	0	0	0	0	0	0	0	0	0	0	0
hsa_piR_004556	0	0	0	0	0	0	0	0	0	0	12.1588	0	0	0	0	0	0	0	0	0	0	0	0	0	0	0	0	0	0	0	0	0	0	0	0	0	0	0	0	0	0	0	0	0	0	0	0	0	0
hsa_piR_004561	0	0	0	0	0	0	0	0	0	0	12.1588	0	0	0	0	0	0	0	0	0	0	0	0	0	0	0	0	0	0	0	0	0	0	0	0	0	0	0	0	0	0	0	0	0	0	0	0	0	0
hsa_piR_004571	0	0	0	0	0	0	0	0	0	0	12.1588	0	0	0	0	0	0	0	0	0	0	0	0	0	0	0	0	0	0	0	0	0	0	0	0	0	0	0	0	0	0	0	0	0	0	0	0	0	0
hsa_piR_004572	0	0	0	0	0	0	0	0	0	0	0	0	0	0	0	0	0	0	3.61064	0	0	0	0	0	0	0	0	0	0	0	0	0	0	0	0	0	0	0	0	0	0	0	0	0	0	0	0	0	0
hsa_piR_016559	0	0	0	0	0	0	0	0	0	0	18.747	0	0	0	0	0	0	0	0	0	0	0	0	0	0	0	0	0	0	0	0	0	0	0	0	0	0	0	0	0	0	0	0	0	0	0	0	0	0
hsa_piR_016553	0	0	0	0	0	0	0	0	0	0	262.457	0	0	0	0	0	0	0	0	0	0	0	0	0	0	0	0	0	0	0	0	0	0	0	0	0	0	0	0	0	0	0	0	0	0	0	0	0	0
hsa_piR_016552	0	0	0	0	0	0	0	0	0	0	36.4764	0	0	0	0	0	0	0	0	0	0	0	0	0	0	0	0	0	0	0	0	0	0	0	0	0	0	0	0	0	0	0	0	0	0	0	0	0	0
hsa_piR_004586	0	0	0	0	0	0	0	0	0	0	0	0	0	0	0	0	0	0	0	0	0	0	0	0	0	0	0	0	0	0	0	0	0	0	0	0	0	0	0	0	0	0	0	0	0	0	0	0	0
hsa_piR_016509	0	0	0	0	0	0	0	0	0	0	48.6352	0	0	0	0	0	0	0	0	0	0	0	0	0	0	0	0	0	0	0	0	0	0	0	0	0	0	0	0	0	0	0	0	0	0	0	0	0	0
hsa_piR_016503	0	0	0	0	0	0	0	0	0	0	0	0	0	0	0	0	0	0	0	0	0	0	0	0	0	0	0	0	0	0	0	0	0	0	0	0	0	0	0	0	0	0	0	0	5.53626	0	0	0	0
hsa_piR_004530	0	4.45256	0	0	0	0	0	28.4394	3.45182	0	56.2409	0	0	4.6436	3.29853	0	0	0	6.23546	7.12723	0	0	17.6543	3.15954	4.47783	0	0	0	5.11624	0	0	0	0	0	8.39057	0	0	0	3.75323	0	0	6.71166	0	0	0	0	0	0	0
hsa_piR_004532	0	0	0	0	0	0	0	0	0	0	0	0	0	0	0	0	0	0	0	0	0	0	0	0	0	0	0	0	0	0	0	0	0	0	0	0	0	0	0	0	0	0	0	0	0	14.9511	0	0	0
hsa_piR_004537	0	0	0	0	0	0	0	0	0	0	0	0	0	0	0	0	0	0	0	0	0	0	0	0	0	0	0	0	0	0	0	0	0	0	0	0	0	0	0	0	0	0	0	0	4.03277	0	0	0	0
hsa_piR_004541	0	0	0	0	0	0	0	0	0	0	131.229	0	0	0	0	0	0	0	0	0	0	0	0	0	0	0	0	0	0	0	0	0	0	0	0	0	0	0	0	0	0	0	0	0	0	0	0	0	0
hsa_piR_016525	0	0	0	0	0	0	0	0	0	0	56.2409	0	0	0	0	0	0	0	0	0	0	0	0	0	0	0	0	0	0	0	0	0	0	0	0	0	0	0	0	0	0	0	0	0	0	0	0	0	0
hsa_piR_016523	0	0	0	0	0	0	0	0	0	0	199.198	0	0	0	0	0	0	0	0	0	0	0	0	0	0	0	0	0	0	0	0	0	0	0	0	0	0	0	0	0	0	0	0	0	0	0	0	0	0
hsa_piR_016527	0	0	0	0	0	0	0	0	0	0	24.8998	0	0	0	0	0	0	0	0	0	0	0	0	0	0	0	0	0	0	0	0	0	0	0	0	0	0	0	0	0	0	0	0	0	0	0	0	0	0
hsa_piR_004548	0	0	0	0	0	0	0	0	0	0	24.8998	0	0	0	0	0	0	0	0	0	0	0	0	0	0	0	0	0	0	0	0	0	0	0	0	0	0	0	0	0	0	0	0	0	0	0	0	0	0
RNU6-262P	0	0	0	0	0	0	0	0	0	0	0	0	0	0	0	0	0	0	0	0	0	0	0	0	0	0	0	0	0	0	0	0	0	0	8.84462	0	0	0	0	0	0	0	0	0	0	0	0	0	0
hsa_piR_016496	0	0	0	0	0	0	0	0	0	0	24.8998	0	0	0	0	0	0	0	0	0	0	0	0	0	0	0	0	0	0	0	0	0	0	0	0	0	0	0	0	0	0	0	0	0	0	0	0	0	0
hsa_piR_004474	0	0	0	0	0	0	0	0	0	0	12.1588	0	0	0	0	0	0	0	0	0	0	0	0	0	0	0	0	0	0	0	0	0	0	0	0	0	0	0	0	0	0	0	0	0	0	0	0	0	0
hsa_piR_016458	0	0	0	0	0	0	0	0	0	0	60.794	0	0	0	0	0	0	0	0	0	0	0	0	0	0	0	0	0	0	0	0	0	0	0	0	0	0	0	0	0	0	0	0	0	0	0	0	0	0
hsa_piR_004487	0	0	0	0	0	0	0	0	0	0	24.8998	0	0	0	0	0	0	0	0	0	0	0	0	0	0	0	0	0	0	0	0	0	0	0	0	0	0	0	0	0	0	0	0	0	0	0	0	0	0
hsa_piR_004482	0	0	0	0	0	0	0	0	0	0	12.1588	0	0	0	0	0	0	0	0	0	0	0	0	0	0	0	0	0	0	0	0	0	0	0	0	0	0	0	0	0	0	0	0	0	0	0	0	0	0
hsa_piR_004483	0	0	0	0	0	0	0	0	0	0	0	0	0	0	0	0	0	0	0	0	0	0	0	0	0	0	0	0	0	0	0	0	0	0	0	0	0	0	0	0	0	0	0	0	0	0	0	0	0
hsa_piR_004497	0	0	0	3.72511	0	0	0	0	0	0	0	0	0	0	0	0	0	0	0	0	0	0	0	0	0	0	0	0	0	0	0	0	0	0	0	0	0	0	0	0	0	0	0	0	0	0	0	0	0
hsa_piR_004490	0	0	0	0	0	0	0	0	0	0	12.1588	0	0	0	0	0	0	0	0	0	0	0	0	0	0	0	0	0	0	0	0	0	0	0	0	0	0	0	0	0	0	0	0	0	0	0	0	0	0
hsa_piR_016475	0	0	0	0	0	0	0	0	0	0	0	0	0	0	0	0	0	0	0	0	0	0	0	0	0	0	0	0	5.13702	0	0	0	0	0	0	0	0	0	0	0	0	0	0	0	0	0	0	0	0
hsa_piR_004430	0	0	0	0	0	0	0	0	0	0	0	0	0	0	0	0	0	0	0	0	0	0	0	0	0	0	0	0	0	0	0	0	0	0	0	0	0	0	0	0	0	0	0	0	148.426	0	0	0	0
hsa_piR_004431	0	0	0	0	0	0	0	0	0	0	85.1116	0	0	0	0	0	0	0	0	0	0	0	0	0	0	0	0	0	0	0	0	0	0	0	0	0	0	0	0	0	0	0	0	0	0	0	0	0	0
hsa_piR_016416	0	0	0	0	0	0	0	0	0	0	0	0	0	0	0	0	0	0	0	0	0	0	0	0	0	0	0	0	0	0	0	0	0	0	0	0	0	0	0	0	0	0	0	0	0	0	0	0	0
hsa_piR_004438	0	0	0	0	0	0	0	3.30378	0	0	0	0	0	0	0	0	0	0	0	0	0	0	0	0	0	0	0	0	0	0	0	0	0	0	0	0	0	0	0	0	0	0	0	0	0	3.94295	0	0	0
hsa_piR_004443	0	0	0	0	0	0	0	0	0	0	0	0	0	0	0	0	0	0	0	0	0	0	0	0	0	0	0	0	0	0	0	0	0	0	0	0	0	6.03093	0	0	0	0	0	0	0	0	0	0	0
hsa_piR_004440	0	0	0	0	0	0	0	0	0	0	18.747	0	0	0	0	0	0	0	0	0	0	0	0	0	0	0	0	0	0	0	0	0	0	0	0	0	0	0	0	0	0	0	0	0	0	0	0	0	0
hsa_piR_016440	0	0	0	0	0	0	0	0	0	0	37.4939	0	0	0	0	0	0	0	0	0	0	0	0	0	0	0	0	0	0	0	0	0	0	0	0	0	0	0	0	0	0	0	0	0	0	0	0	0	0
RNU6-278P	0	0	0	0	0	0	0	0	0	0	0	0	0	0	0	0	0	0	0	0	0	0	0	0	0	0	0	0	0	0	0	0	0	0	0	0	0	0	0	0	0	0	0	0	5.8837	0	0	0	0
hsa_piR_004409	0	0	0	0	0	0	0	0	0	0	18.747	0	0	0	0	0	0	0	0	0	0	0	0	0	0	0	0	0	0	0	0	0	0	0	0	0	0	0	0	0	0	0	0	0	0	0	0	0	0
RNU6-277P	0	0	0	0	0	0	0	0	0	0	12.1588	0	0	0	0	0	0	0	0	0	0	0	0	0	0	0	0	0	0	0	0	0	0	0	0	0	0	0	0	0	0	0	0	0	0	0	0	0	0
hsa_piR_004411	0	0	0	0	0	0	0	0	0	0	18.747	0	0	0	0	0	0	0	0	0	0	0	0	0	0	0	0	0	0	0	0	0	0	0	0	0	0	0	0	0	0	0	0	0	0	0	0	0	0
hsa_piR_004417	0	0	0	0	0	0	0	0	0	0	18.747	0	0	0	0	0	0	0	0	0	0	0	0	0	0	0	0	0	0	0	0	0	0	0	0	0	0	0	0	0	0	0	0	0	0	0	0	0	0
hsa_piR_004412	0	0	0	0	0	0	0	0	0	0	12.1588	0	0	0	0	0	0	0	0	0	0	0	0	0	0	0	0	0	0	0	0	0	0	0	0	0	0	0	0	0	0	0	0	0	0	0	0	0	0
hsa_piR_004420	0	0	0	0	0	0	0	0	0	0	0	0	0	0	0	0	0	0	0	0	0	0	0	0	0	0	0	0	0	0	0	0	0	0	0	0	0	0	0	0	0	0	0	0	4.73696	0	0	0	0
hsa_piR_004429	0	0	0	0	0	0	0	0	0	0	0	0	0	0	0	0	0	0	0	0	0	0	0	0	0	0	0	0	0	0	0	0	0	0	0	0	0	0	0	0	0	0	0	0	0	4.44859	0	0	0
RNU6-279P	0	0	0	0	0	0	0	0	0	0	24.3176	0	0	0	0	0	0	0	0	0	0	0	0	0	0	0	0	0	0	0	0	0	0	0	0	0	0	0	0	0	0	0	0	0	0	0	0	0	0
RNU6-274P	3.42612	0	0	0	0	0	0	0	0	0	0	0	0	0	0	0	0	0	0	0	0	0	0	0	0	0	0	0	0	0	0	0	0	0	0	0	0	0	0	0	0	0	0	0	72.336	0	0	3.74305	0
hsa_piR_004399	0	0	0	0	0	0	0	0	0	0	0	0	0	0	0	0	0	0	0	0	0	0	0	0	0	0	0	0	0	0	0	0	0	0	0	0	0	0	0	0	0	0	0	0	0	0	0	0	0
hsa_piR_004391	0	0	0	0	0	0	0	0	0	0	12.1588	0	0	0	0	0	0	0	0	0	0	0	0	0	0	0	0	0	0	0	0	0	0	0	0	0	0	0	0	0	0	0	0	0	0	0	0	0	0
hsa_piR_016375	0	0	0	0	0	0	0	0	0	0	0	0	0	0	0	0	0	0	0	0	0	0	0	0	0	0	0	0	0	0	0	0	0	0	0	0	0	0	0	0	0	0	0	0	0	0	0	0	0
hsa_piR_016374	0	0	0	0	0	0	0	0	0	0	0	0	0	0	0	0	0	0	0	0	0	0	0	0	0	0	0	0	0	0	0	0	0	0	0	0	0	0	0	0	0	0	0	0	0	0	0	0	0
hsa_piR_016389	0	0	0	0	0	0	0	0	0	0	12.1588	0	0	0	0	0	0	0	0	0	0	0	0	0	0	0	0	0	0	0	0	0	0	0	0	0	0	0	0	0	0	0	0	0	0	0	0	0	0
hsa_piR_016387	0	0	0	0	0	0	0	0	0	0	12.1588	0	0	0	0	0	0	0	0	0	0	0	0	0	0	0	0	0	0	0	0	0	0	0	0	0	0	0	0	0	0	0	0	0	0	0	0	0	0
hsa_piR_016382	0	0	0	6.51894	0	0	0	0	0	0	12.1588	0	0	0	0	0	0	0	0	0	0	0	0	0	0	0	0	0	0	0	0	0	0	0	0	0	0	0	0	0	0	0	0	0	0	0	0	0	0
hsa_piR_004356	0	0	0	0	0	0	0	0	0	0	24.3176	0	0	0	0	0	0	0	0	0	0	0	0	0	0	0	0	0	0	0	0	0	0	0	0	0	0	0	0	0	0	0	0	0	0	0	0	0	0
hsa_piR_004352	0	0	0	0	0	0	0	0	0	0	74.6993	0	0	0	0	0	0	0	0	0	0	0	0	0	0	0	0	0	0	0	0	0	0	0	0	0	0	0	0	0	0	0	0	0	0	0	0	0	0
hsa_piR_016338	0	0	0	0	0	0	0	0	0	0	36.4764	0	0	0	0	0	0	0	0	0	0	0	0	0	0	0	0	0	0	0	0	0	0	0	0	0	0	0	0	0	0	0	0	0	0	0	0	0	0
hsa_piR_016335	0	0	0	0	0	0	0	0	0	0	74.6993	0	0	0	0	0	0	0	0	0	0	0	0	0	0	0	0	0	0	0	0	0	0	0	0	0	0	0	0	0	0	0	0	0	0	0	0	0	0
hsa_piR_016342	0	0	0	0	0	0	0	0	0	0	24.8998	0	0	0	0	0	0	0	0	0	0	0	0	0	0	0	0	0	0	0	0	0	0	0	0	0	0	0	0	0	0	0	0	0	0	0	0	0	0
hsa_piR_016340	0	0	0	0	0	0	0	0	0	0	12.1588	0	0	0	0	0	0	0	0	0	0	0	0	0	0	0	0	0	0	0	0	0	0	0	0	0	0	0	0	0	0	0	0	0	0	0	0	0	0
hsa_piR_016351	0	0	0	5.58766	0	0	0	0	0	0	0	0	0	0	0	0	0	0	0	0	0	0	0	0	0	0	0	0	0	0	0	0	0	0	0	0	0	0	0	0	0	0	0	0	0	0	0	0	0
hsa_piR_016356	0	0	0	0	0	0	0	0	0	0	12.1588	0	0	0	0	0	0	0	0	0	0	0	0	0	0	0	0	0	0	0	0	0	0	0	0	0	0	0	0	0	0	0	0	0	0	0	0	0	0
hsa_piR_004381	0	0	0	0	0	0	0	0	0	0	18.747	0	0	0	0	0	0	0	0	0	0	0	0	0	0	0	0	0	0	0	0	0	0	0	0	0	0	0	0	0	0	0	0	0	0	0	0	0	0
RNU5E-10P	9.69533	6.09134	51.1259	4.65638	19.1267	21.6458	0	49.459	630.527	0	74.6993	28.4318	6.47149	33.4399	132.693	5.60047	0	14.7339	214.497	24.0198	5.08518	10.2732	33.1799	132.988	5.85752	3.28238	7.84765	43.6831	156.668	19.6424	0	165.011	7.10625	107.308	175.753	74.6948	0	8.04124	160.757	0	5.51481	278.627	0	21.0297	5.4937	29.1798	3.02473	8.34066	46.7061
hsa_piR_006918	0	0	0	0	0	0	0	0	0	0	49.7996	0	0	0	0	0	0	0	0	0	0	0	0	0	0	0	0	0	0	0	0	0	0	0	0	0	0	0	0	0	0	0	0	0	0	0	0	0	0
hsa_piR_006912	0	0	0	0	0	0	0	0	0	0	24.8998	0	0	0	0	0	0	0	0	0	0	0	0	0	0	0	0	0	0	0	0	0	0	0	0	0	0	0	0	0	0	0	0	0	0	0	0	0	0
hsa_piR_018907	0	0	0	0	0	0	0	0	0	0	0	0	0	6.81062	0	0	0	0	0	0	0	12.1659	0	0	0	0	0	0	0	0	0	0	0	120.744	0	0	0	0	0	0	5.13794	0	0	0	0	0	8.11211	0	0
hsa_piR_006922	0	0	0	0	0	0	0	0	0	0	37.4939	0	0	0	0	0	0	0	0	0	0	0	0	0	0	0	0	0	0	0	0	0	0	0	0	0	0	0	0	0	0	0	0	0	0	0	0	0	0
hsa_piR_006974	0	0	0	0	0	0	0	0	0	0	18.747	0	0	0	0	0	0	0	0	0	0	0	0	0	0	0	0	0	0	0	0	0	0	0	0	0	0	0	0	0	0	0	0	0	0	0	0	0	0
hsa_piR_018958	0	0	0	0	0	0	0	0	0	0	0	0	0	0	0	0	0	0	0	0	0	0	0	0	0	0	0	0	0	0	0	0	0	0	0	0	0	0	0	0	0	0	0	0	3.28964	0	0	0	0
hsa_piR_018955	0	0	0	0	0	0	0	0	0	0	18.747	0	0	0	0	0	0	0	0	0	0	0	0	0	0	0	0	0	0	0	0	0	0	0	0	0	0	0	0	0	0	0	0	0	0	0	0	0	0
hsa_piR_004318	0	0	0	0	0	0	0	0	0	0	0	0	0	0	0	0	0	0	0	0	0	0	0	0	0	0	0	0	0	0	0	0	0	0	0	0	0	0	0	0	0	0	0	0	0	0	0	0	0
hsa_piR_018969	0	0	0	0	0	0	0	0	0	0	0	0	0	0	0	0	0	0	0	0	0	0	0	0	0	0	0	0	0	0	0	0	0	0	13.5547	0	0	0	0	0	0	0	0	0	0	0	0	0	0
hsa_piR_018965	0	0	0	0	0	0	0	0	0	0	24.3176	0	0	0	0	0	0	0	0	0	0	0	0	0	0	0	0	0	0	0	0	0	0	0	0	0	0	0	0	0	0	0	0	0	0	0	0	0	0
hsa_piR_018962	0	0	0	0	0	0	0	0	0	0	12.1588	0	0	0	0	0	0	0	0	0	0	0	0	0	0	0	0	0	0	0	0	0	0	0	0	0	0	0	0	0	0	0	0	0	0	0	0	0	0
hsa_piR_004325	0	0	0	0	0	0	0	0	0	0	56.2409	0	0	0	0	0	0	0	0	0	0	0	0	0	0	0	0	0	0	0	0	0	0	0	0	0	0	0	0	0	0	0	0	0	0	0	0	0	0
hsa_piR_006992	0	0	0	0	0	0	0	0	0	0	24.3176	0	0	0	0	0	0	0	0	0	0	0	0	0	0	0	0	0	0	0	0	0	0	0	0	0	0	0	0	0	0	0	0	0	0	0	0	0	0
hsa_piR_016316	0	0	0	0	0	0	0	0	0	0	18.747	0	0	0	0	0	0	0	0	0	0	0	0	0	0	0	0	0	0	0	0	0	0	0	0	0	0	0	0	0	0	0	0	0	0	0	0	0	0
hsa_piR_016318	0	0	0	0	0	0	0	0	0	0	48.6352	0	0	0	0	0	0	0	0	0	0	0	0	0	0	0	0	0	0	0	0	0	0	0	0	0	0	0	0	0	0	0	0	0	0	0	0	0	0
hsa_piR_004337	0	24.0945	0	0	0	0	0	0	0	0	0	0	0	0	0	0	0	0	0	0	0	0	0	0	10.2838	0	0	0	0	0	0	0	0	0	0	0	0	0	0	0	0	0	0	0	0	0	0	0	0
hsa_piR_004342	0	0	0	0	0	0	0	0	0	0	0	0	0	0	0	0	0	0	0	0	0	0	0	0	0	0	0	0	0	0	0	0	0	0	0	0	0	0	0	0	0	0	0	0	0	0	0	0	0
hsa_piR_016327	0	0	0	0	0	0	0	0	0	0	0	0	0	0	0	0	0	0	0	0	0	0	0	0	0	0	0	0	0	0	0	0	0	0	0	0	0	0	0	0	0	0	0	0	0	0	0	0	0
hsa_piR_018987	0	0	0	0	0	0	0	0	0	0	37.4939	0	0	0	0	0	0	0	0	0	0	0	0	0	0	0	0	0	0	0	0	0	0	0	0	0	0	0	0	0	0	0	0	0	0	0	0	0	0
hsa_piR_018989	0	0	0	0	0	0	0	0	0	0	0	0	0	0	0	0	0	0	0	0	0	0	0	0	0	0	0	0	0	0	0	0	0	0	0	0	0	0	0	0	0	0	0	0	0	0	0	0	0
hsa_piR_016329	0	0	0	7.12917	0	0	0	0	0	0	93.7348	0	0	0	0	0	0	0	0	0	0	0	0	0	0	0	0	0	0	0	0	0	0	0	0	0	0	0	0	0	0	0	0	0	0	0	0	0	0
hsa_piR_016323	0	0	0	0	0	0	0	0	0	0	24.8998	0	0	0	0	0	0	0	0	0	0	0	0	0	0	0	0	0	0	0	0	0	0	0	0	0	0	0	0	0	0	0	0	0	0	0	0	0	0
hsa_piR_018981	0	0	0	0	0	0	0	0	0	0	18.747	0	0	0	0	0	0	0	0	0	0	0	0	0	0	0	0	0	0	0	0	0	0	0	0	0	0	0	0	0	0	0	0	0	0	0	0	0	0
hsa_piR_016321	0	0	0	0	0	0	0	0	0	0	49.7996	0	0	0	0	0	0	0	0	0	0	0	0	0	0	0	0	0	0	0	0	0	0	0	0	0	0	0	0	0	0	0	0	0	0	0	0	0	0
hsa_piR_004346	0	0	0	0	0	0	0	4.66113	0	0	0	0	0	0	0	0	0	0	0	0	0	0	0	0	0	0	0	0	0	0	0	0	0	0	0	0	0	0	0	0	0	0	0	0	0	0	0	0	0
hsa_piR_004349	0	0	0	0	0	0	0	0	0	0	12.1588	0	0	0	0	0	0	0	0	0	0	0	0	0	0	0	0	0	0	0	0	0	0	0	0	0	0	0	0	0	0	0	0	0	0	0	0	0	0
hsa_piR_006930	0	0	0	0	0	0	0	0	0	0	18.747	0	0	0	0	0	0	0	0	0	0	0	0	0	0	0	0	0	0	0	0	0	0	0	0	0	0	0	0	0	0	0	0	0	0	0	4.06976	0	0
hsa_piR_018919	0	0	0	0	0	0	0	0	0	0	0	0	0	0	0	0	0	0	0	0	0	0	0	0	0	0	0	0	0	0	0	0	0	12.7592	8.33053	0	0	0	18.0069	0	0	0	0	0	0	0	0	0	0
hsa_piR_018912	0	0	0	0	0	0	0	0	0	0	12.1588	0	0	0	0	0	0	0	0	0	0	0	0	0	0	0	0	0	0	0	0	0	0	0	0	0	0	0	0	0	0	0	0	0	0	0	0	0	0
hsa_piR_018913	0	0	0	0	0	0	0	0	0	0	24.8998	0	0	0	0	0	0	0	0	0	0	0	0	0	0	0	0	0	0	0	0	0	0	0	0	0	0	0	0	0	0	0	0	0	0	0	0	0	0
hsa_piR_006953	0	0	0	0	0	0	0	0	0	0	12.1588	0	0	0	0	0	0	0	0	0	0	0	0	0	0	0	0	0	0	0	0	0	0	0	0	0	0	0	0	0	0	0	0	0	0	0	0	0	0
hsa_piR_004301	0	0	0	0	0	0	0	0	0	0	12.1588	0	0	0	0	0	0	0	0	0	0	0	0	0	0	0	0	0	0	0	0	0	0	0	0	0	0	0	0	0	0	0	0	0	0	0	0	0	0
hsa_piR_018943	0	0	0	0	0	0	0	0	0	0	24.8998	0	0	0	0	0	0	0	0	0	0	0	0	0	0	0	0	0	0	0	0	0	0	0	0	0	0	0	0	0	0	0	0	0	0	0	0	0	0
hsa_piR_018946	0	0	0	0	0	0	0	0	0	0	12.1588	0	0	0	0	0	0	0	0	0	0	0	0	0	0	0	0	0	0	0	0	0	0	0	0	0	0	0	0	0	0	0	0	0	0	0	0	0	0
hsa_piR_004308	0	0	0	0	90.3761	6.15557	0	0	0	0	0	196.162	30.4782	0	191.21	0	0	9.0238	0	7.16486	0	27.0827	0	26.1761	0	0	446.108	0	4.09497	184.911	0	79.9036	0	0	0	3.34825	9.7574	3.74959	0	0	0	8.44697	0	6.95035	50.006	0	0	0	216.743
hsa_piR_004309	13.2576	0	4.36319	8.02032	577.249	22.8774	121.659	4.69863	0	0	0	508.148	56.3251	76.3616	1892.76	3.07684	0	152.25	30.7537	54.475	0	41.9714	15.4054	207.381	0	0	1616.17	3.60077	5.18199	46.6853	0	93.6916	0	41.2565	98.6891	65.0827	34.7981	24.9973	56.4421	0	0	14.7856	0	81.5791	231.753	0	4.87468	10.091	662.445
hsa_piR_004276	0	0	0	0	0	0	0	0	0	0	60.794	0	0	0	0	0	0	0	0	0	0	0	0	0	0	0	0	0	0	0	0	0	0	0	0	0	0	0	0	0	0	0	0	0	0	0	0	0	0
hsa_piR_004271	3.27609	138.227	9.70835	55.8766	9.80347	12.2091	42.7632	141.399	20.3287	0	199.198	21.6046	26.2429	35.8323	24.0912	3.01846	3.30718	8.40774	143.685	18.0278	0	11.4467	163.297	33.3188	69.6212	3.98575	48.946	0	47.8177	16.5169	0	4.43096	4.36592	71.8177	70.3837	7.15509	14.757	53.8485	30.5952	0	12.603	8.12739	0	8.12528	102.126	35.2933	25.5755	0	9.76091
RNU4ATAC5P	0	0	0	0	0	0	0	0	0	0	12.1588	0	0	0	0	0	0	0	0	0	0	0	0	0	0	0	0	0	0	0	0	0	0	0	0	0	0	0	0	0	0	0	0	0	0	0	0	0	0
hsa_piR_004286	0	0	0	0	0	0	0	0	0	0	12.1588	0	0	0	0	0	0	0	0	0	0	0	0	0	0	0	0	0	0	0	0	0	0	0	0	0	0	0	0	0	0	0	0	0	0	0	0	0	0
hsa_piR_016264	0	0	0	0	0	0	0	0	0	0	36.4764	0	0	0	0	0	0	0	0	0	0	0	0	0	0	0	0	0	0	0	0	0	0	0	0	0	0	0	0	0	0	0	0	0	0	0	0	0	0
hsa_piR_016262	0	0	0	0	0	0	0	0	0	0	12.1588	0	0	0	0	0	0	0	0	0	0	0	0	0	0	0	0	0	0	0	0	0	0	0	0	0	0	0	0	0	0	0	0	0	0	0	0	0	0
hsa_piR_016267	0	0	0	0	0	0	0	0	0	0	18.747	0	0	0	0	0	0	0	0	0	0	0	0	0	0	0	0	0	0	0	0	0	0	0	0	0	0	0	0	0	0	0	0	0	0	0	0	0	0
hsa_piR_016266	0	0	0	0	0	0	0	0	0	0	24.3176	0	0	0	0	0	0	0	0	0	0	0	0	0	0	0	0	0	0	0	0	0	0	0	0	0	0	0	0	0	0	0	0	0	0	0	0	0	0
hsa_piR_004297	0	0	0	0	0	0	0	0	0	0	56.2409	0	0	0	0	0	0	0	0	0	0	0	0	0	0	0	0	0	0	0	0	0	0	0	0	0	0	0	0	0	0	0	0	0	0	0	0	0	0
hsa_piR_016273	0	0	0	0	0	0	0	0	0	0	0	0	0	0	0	0	0	0	0	0	0	0	0	0	0	0	0	0	0	0	0	0	0	0	0	0	0	0	0	0	0	0	0	0	0	0	0	0	0
RNU4ATAC7P	0	0	0	0	0	0	0	0	0	0	0	0	0	0	0	0	0	0	0	0	0	0	0	0	0	0	0	0	0	0	0	0	0	0	0	0	0	0	0	0	0	0	0	0	8.32658	0	0	0	0
hsa_piR_016271	0	14.9099	0	0	0	0	0	4.86399	0	0	0	0	0	3.09907	0	0	0	0	6.82006	5.38404	0	0	0	0	5.70617	0	0	0	8.22487	0	0	0	0	0	3.04636	0	0	0	0	0	0	0	0	0	0	0	0	0	0
RNU6-288P	0	0	0	0	0	0	0	0	0	0	0	0	0	0	0	0	0	0	0	0	0	0	0	0	0	0	0	0	0	0	0	0	0	0	0	0	0	0	0	0	0	0	0	0	0	0	0	0	0
hsa_piR_016287	0	0	0	0	0	0	0	0	0	0	12.1588	0	0	0	0	0	0	0	0	0	0	0	0	0	0	0	0	0	0	0	0	0	0	0	0	0	0	0	0	0	0	0	0	0	0	0	0	0	0
hsa_piR_016285	0	0	0	0	0	0	0	0	0	0	12.1588	0	0	0	0	0	0	0	0	0	0	0	0	0	0	0	0	0	0	0	0	0	0	0	0	0	0	0	0	0	0	0	0	0	0	0	0	0	0
RNU4ATAC8P	0	0	0	0	0	0	0	0	0	0	0	0	0	0	0	0	0	0	0	0	0	0	0	0	0	0	0	0	0	0	0	0	0	0	0	0	0	0	0	0	0	0	0	0	0	0	0	0	0
hsa_piR_016280	0	0	0	0	0	0	0	0	0	0	121.588	0	0	0	0	0	0	0	0	0	0	0	0	0	0	0	0	0	0	0	0	0	0	0	0	0	0	0	0	0	0	0	0	0	0	0	0	0	0
hsa_piR_004234	0	0	0	3.72511	0	0	0	0	0	0	0	0	0	0	0	0	0	0	0	0	0	0	0	0	0	0	0	0	0	0	0	0	0	0	0	0	0	0	0	0	0	0	0	0	0	0	0	0	0
hsa_piR_016217	0	0	0	0	0	0	0	0	0	0	12.1588	0	0	0	0	0	0	0	0	0	0	0	0	0	0	0	0	0	0	0	0	0	0	0	0	0	0	0	0	0	0	0	0	0	0	0	0	0	0
hsa_piR_016216	0	0	0	0	0	0	0	0	0	0	0	0	0	0	0	0	0	0	0	0	0	0	0	0	0	0	0	0	0	0	0	0	0	0	0	0	0	0	0	0	0	0	0	0	28.9656	0	0	0	0
hsa_piR_016210	0	0	0	0	0	0	0	0	0	0	0	0	0	0	0	0	0	0	0	0	0	0	0	0	0	0	0	0	0	0	0	0	0	0	3.91675	0	0	0	0	0	0	0	0	0	0	0	0	0	0
hsa_piR_016212	0	0	0	0	0	0	0	0	0	0	12.1588	0	0	0	0	0	0	0	0	0	0	0	0	0	0	0	0	0	0	0	0	0	0	0	0	0	0	0	0	0	0	0	0	0	0	0	0	0	0
hsa_piR_004237	0	0	0	0	0	0	0	0	0	0	18.747	0	0	0	0	0	0	0	0	0	0	0	0	0	0	0	0	0	0	0	0	0	0	0	0	0	0	0	0	0	0	0	0	0	0	0	0	0	0
hsa_piR_016228	0	0	0	0	0	0	0	0	0	0	74.6993	0	0	0	0	0	0	0	0	0	0	0	0	0	0	0	0	0	0	0	0	0	0	0	0	0	0	0	0	0	0	0	0	0	0	0	0	0	0
hsa_piR_018888	0	0	0	0	0	0	0	0	0	0	74.6993	0	0	0	0	0	0	0	0	0	0	0	0	0	0	0	0	0	0	0	0	0	0	0	0	0	0	0	0	0	0	0	0	0	0	0	0	0	0
hsa_piR_018889	0	0	0	0	0	0	0	0	0	0	12.1588	0	0	0	0	0	0	0	0	0	0	0	0	0	0	0	0	0	0	0	0	0	0	0	0	0	0	0	0	0	0	0	0	0	0	0	0	0	0
hsa_piR_018884	0	0	0	0	0	0	0	0	0	0	18.747	0	0	0	0	0	0	0	0	0	0	0	0	0	0	0	0	0	0	0	0	0	0	0	0	0	0	0	0	0	0	0	0	0	0	0	0	0	0
hsa_piR_016220	0	0	0	0	0	0	0	0	0	0	24.3176	0	0	0	0	0	0	0	0	0	0	0	0	0	0	0	0	0	0	0	0	0	0	0	0	0	0	0	0	0	0	0	0	0	0	0	0	0	0
hsa_piR_018880	0	0	0	0	0	0	0	0	0	0	12.1588	0	0	0	0	0	0	0	0	0	0	0	0	0	0	0	0	0	0	0	0	0	0	0	0	0	0	0	0	0	0	0	0	0	0	0	0	0	0
hsa_piR_016222	0	0	0	0	0	0	0	0	0	0	18.747	0	0	0	0	0	0	0	0	0	0	0	0	0	0	0	0	0	0	0	0	0	0	0	0	0	0	0	0	0	0	0	0	0	0	0	0	0	0
hsa_piR_018883	0	0	0	0	0	0	0	20.4431	0	0	356.192	0	0	0	0	0	0	0	5.21537	0	0	0	7.35145	0	7.11373	0	0	0	4.24444	0	0	0	0	42.7467	0	0	0	0	0	0	0	4.47625	0	0	0	0	0	0	0
hsa_piR_004254	0	0	0	0	0	0	0	0	0	0	12.1588	0	0	0	0	0	0	0	0	0	0	0	0	0	0	0	0	0	0	0	0	0	0	0	0	0	0	0	0	0	0	0	0	0	0	0	0	0	0
hsa_piR_004257	0	0	0	0	0	0	0	0	0	0	18.747	0	0	0	0	0	0	0	0	0	0	0	0	0	0	0	0	0	0	0	0	0	0	0	0	0	0	0	0	0	0	0	0	0	0	0	0	0	0
hsa_piR_016239	0	0	0	0	0	0	0	0	0	0	0	0	0	7.45892	0	0	0	0	0	54.7711	0	0	0	0	0	0	0	0	0	0	0	0	0	0	0	0	0	0	0	0	0	0	0	0	0	0	0	0	0
hsa_piR_016237	0	0	0	0	0	0	0	0	0	0	0	0	0	0	0	0	0	0	0	0	0	0	0	0	0	0	0	0	0	0	0	0	0	0	0	0	0	0	0	0	0	0	0	0	0	0	0	0	0
hsa_piR_018895	0	0	0	3.72511	0	0	0	0	0	0	0	0	0	0	0	0	0	0	0	0	0	0	0	0	0	0	0	0	0	0	0	0	0	0	0	0	0	0	0	0	0	0	0	0	0	0	0	0	0
hsa_piR_016231	0	0	0	0	0	0	0	0	0	0	60.794	0	0	0	0	0	0	0	0	0	0	0	0	0	0	0	0	0	0	0	0	0	0	0	0	0	0	0	0	0	0	0	0	0	0	0	0	0	0
hsa_piR_018893	0	0	0	0	0	0	0	0	0	0	0	0	0	0	0	0	0	0	0	0	0	0	0	0	0	0	0	0	0	0	0	0	0	9.34964	0	0	0	0	0	0	0	0	0	0	0	0	0	0	0
hsa_piR_004258	0	0	0	0	0	0	0	0	0	0	49.7996	0	0	0	0	0	0	0	0	0	0	0	0	0	0	0	0	0	0	0	0	0	0	0	0	0	0	0	0	0	0	0	0	0	0	0	0	0	0
hsa_piR_004262	0	18.1036	0	13.0379	0	0	0	29.2371	4.58506	0	37.4939	0	0	8.51327	3.70568	0	0	0	26.4963	6.11671	0	0	39.5793	4.73747	17.9176	0	0	0	9.99086	5.19295	0	0	0	0	9.13909	0	0	4.34262	3.33755	0	0	0	0	3.01248	4.25167	9.81465	4.54204	0	0
hsa_piR_004264	0	0	0	0	0	0	0	0	0	0	24.3176	0	0	0	0	0	0	0	0	0	0	0	0	0	0	0	0	0	0	0	0	0	0	0	0	0	0	0	0	0	0	0	0	0	16.1245	0	0	0	0
hsa_piR_016241	0	0	0	0	0	0	0	0	0	0	0	0	0	0	0	0	0	0	0	0	0	0	0	0	0	0	0	0	0	0	0	0	0	0	0	0	0	0	0	0	0	0	0	0	0	0	0	0	0
hsa_piR_016246	0	0	0	0	0	0	0	0	0	0	48.6352	0	0	0	0	0	0	0	0	0	0	0	0	0	0	0	0	0	0	0	0	0	0	0	0	0	0	0	0	0	0	0	0	0	0	0	0	0	0
hsa_piR_016245	0	0	0	0	0	0	0	0	0	0	0	0	0	6.77427	0	0	0	0	5.07727	0	0	0	0	0	0	0	0	0	0	0	0	0	0	0	0	0	0	0	0	0	0	0	0	0	0	3.81009	0	0	0
RNU4ATAC9P	0	0	0	0	0	0	0	0	0	0	18.747	0	0	0	0	0	0	0	0	0	0	0	0	0	0	0	0	0	0	0	0	0	0	0	0	0	0	0	0	0	0	0	0	0	0	0	0	0	0
RNU4-4P	0	0	0	0	0	0	0	0	0	0	12.1588	0	0	0	0	0	0	0	0	0	0	0	0	0	0	0	0	0	0	0	0	0	0	0	0	0	0	0	0	0	0	0	0	0	0	0	0	0	0
hsa_piR_006807	0	0	0	0	0	0	0	0	0	0	49.7996	0	0	0	0	0	0	0	0	0	0	0	0	0	0	0	0	0	0	0	0	0	0	0	0	0	0	0	0	0	0	0	0	0	0	0	0	0	0
hsa_piR_006806	0	0	0	0	0	0	0	0	0	0	12.1588	0	0	0	0	0	0	0	0	0	0	0	0	0	0	0	0	0	0	0	0	0	0	0	0	0	0	0	0	0	0	0	0	0	0	0	0	0	0
hsa_piR_018838	0	0	0	0	0	0	0	0	0	0	348.597	0	0	0	0	0	0	0	0	0	0	0	0	0	0	0	0	0	0	0	0	0	0	0	0	0	0	0	0	0	0	0	0	0	0	0	0	0	0
hsa_piR_006859	0	0	0	0	0	0	0	0	0	0	18.747	0	0	0	0	0	0	0	0	0	0	0	0	0	0	0	0	0	0	0	0	0	0	0	0	0	0	0	0	0	0	0	0	0	0	0	0	0	0
hsa_piR_006854	0	0	0	0	0	0	0	0	0	0	187.47	0	0	0	0	0	0	0	0	0	0	0	0	0	0	0	0	0	0	0	0	0	0	0	0	0	0	0	0	0	0	0	0	0	0	0	0	0	0
RNU6-78P	0	0	0	0	0	0	0	0	0	0	12.1588	0	0	0	0	0	0	0	0	0	0	0	0	0	0	0	0	0	0	0	0	0	0	0	0	0	0	0	0	0	0	0	0	0	0	0	0	0	0
hsa_piR_018847	0	0	0	0	0	0	0	0	0	0	0	0	0	0	0	0	0	0	0	0	0	0	0	0	0	0	0	0	0	0	0	0	0	0	0	0	0	0	0	0	0	0	0	0	0	0	0	0	0
hsa_piR_004203	0	0	0	0	0	0	0	0	0	0	0	0	0	0	0	0	0	0	0	0	0	0	0	0	0	0	0	0	0	0	0	0	0	0	0	0	0	0	0	0	0	0	0	0	0	0	0	0	0
hsa_piR_006875	0	0	0	0	0	0	0	0	0	0	12.1588	0	0	0	0	0	0	0	0	0	0	0	0	0	0	0	0	0	0	0	0	0	0	0	0	0	0	0	0	0	0	0	0	0	0	0	0	0	0
hsa_piR_018853	0	0	0	0	0	0	0	0	0	0	12.1588	0	0	0	0	0	0	0	0	0	0	0	0	0	0	0	0	0	0	0	0	0	0	0	0	0	0	0	0	0	0	0	0	0	0	0	0	0	0
hsa_piR_004221	0	0	0	0	0	0	0	0	0	0	12.1588	0	0	0	0	0	0	0	0	0	0	0	0	0	0	0	0	0	0	0	0	0	0	0	0	0	0	0	0	0	0	0	0	0	0	0	0	0	0
hsa_piR_006884	0	0	0	0	0	0	0	0	0	0	149.399	0	0	0	0	0	0	0	0	0	0	0	0	0	0	0	0	0	0	0	0	0	0	0	0	0	0	0	0	0	0	0	0	0	0	0	0	0	0
hsa_piR_004222	0	0	0	0	0	0	0	0	0	0	12.1588	0	0	0	0	0	0	0	0	0	0	0	0	0	0	0	0	0	0	0	0	0	0	0	0	0	0	0	0	0	0	0	0	0	0	0	0	0	0
hsa_piR_006819	0	0	0	0	0	0	0	0	0	0	12.1588	0	0	0	0	0	0	0	0	0	0	0	0	0	0	0	0	0	0	0	0	0	0	0	0	0	0	0	0	0	0	0	0	0	0	0	0	0	0
hsa_piR_006816	0	0	0	0	0	0	0	0	0	0	18.747	0	0	0	0	0	0	0	0	0	0	0	0	0	0	0	0	0	0	0	0	0	0	0	0	0	0	0	0	0	0	0	0	0	0	0	0	0	0
hsa_piR_006813	0	0	0	0	0	0	0	0	0	0	85.1116	0	0	0	0	0	0	0	0	0	0	0	0	0	0	0	0	0	0	0	0	0	0	0	0	0	0	0	0	0	0	0	0	0	0	0	0	0	0
hsa_piR_018808	0	0	0	0	0	0	0	0	0	0	24.3176	0	0	0	0	0	0	0	0	0	0	0	0	0	0	0	0	0	0	0	0	0	0	0	0	0	0	0	0	0	0	0	0	0	0	0	0	0	0
hsa_piR_018809	0	0	0	0	0	0	0	0	0	0	18.747	0	0	0	0	0	0	0	0	0	0	0	0	0	0	0	0	0	0	0	0	0	0	0	0	0	0	0	0	0	0	0	0	0	0	0	0	0	0
hsa_piR_018805	0	0	0	0	0	0	0	0	0	0	37.4939	0	0	0	0	0	0	0	0	0	0	0	0	0	0	0	0	0	0	0	0	0	0	0	0	0	0	0	0	0	0	0	0	0	0	0	0	0	0
hsa_piR_018806	0	0	0	0	0	0	0	0	0	0	37.4939	0	0	0	0	0	0	0	0	0	0	0	0	0	0	0	0	0	0	0	0	0	0	0	0	0	0	0	0	0	0	0	0	0	0	0	0	0	0
hsa_piR_018800	0	0	0	0	0	0	0	3.40409	0	0	18.747	0	0	0	0	0	0	0	15.963	0	0	0	0	0	0	0	0	0	0	0	0	0	0	0	0	0	0	0	0	0	0	0	0	0	0	0	0	0	0
hsa_piR_018801	0	0	0	0	0	0	0	0	0	0	12.1588	0	0	0	0	0	0	0	0	0	0	0	0	0	0	0	0	0	0	0	0	0	0	0	0	0	0	0	0	0	0	0	0	0	0	0	0	0	0
hsa_piR_006821	0	0	0	0	0	0	0	0	0	0	0	0	0	0	0	0	0	0	0	0	0	0	0	0	0	0	0	0	0	0	0	0	0	0	0	0	0	0	0	0	0	0	0	0	0	0	0	0	0
hsa_piR_018818	0	0	0	27.813	0	0	0	0	0	0	0	0	0	0	0	0	0	0	0	0	0	0	0	0	0	0	0	0	0	0	0	0	0	0	0	0	0	0	0	0	0	0	0	0	0	0	0	0	0
hsa_piR_006837	0	0	0	0	0	0	0	0	0	0	0	0	0	0	0	0	0	0	0	0	0	0	0	0	0	0	0	0	0	0	0	0	0	0	0	0	0	0	0	0	0	0	0	0	0	0	0	0	0
hsa_piR_006842	0	0	0	0	0	0	0	0	0	0	74.9878	0	0	0	0	0	0	0	0	0	0	0	0	0	0	0	0	0	0	0	0	0	0	0	0	0	0	0	0	0	0	0	0	0	0	0	0	0	0
hsa_piR_004152	6.07772	0	0	0	0	0	0	0	0	0	0	0	0	0	0	0	0	0	0	0	0	8.06907	0	0	0	0	0	0	0	0	0	0	0	0	0	0	0	0	0	0	0	4.71267	0	0	8.36949	0	0	7.42567	0
hsa_piR_004153	294.687	0	0	0	37.6059	0	0	0	29.2301	0	0	37.1237	0	27.1164	20.1744	0	0	4.33094	23.1603	143.737	0	816.531	0	4.73747	0	0	3.04694	8.44941	0	7.87481	0	0	0	10.3525	3.86775	11.6917	0	0	0	0	0	66.2924	0	105.823	9.27862	3.14631	4.79391	250.689	19.9553
hsa_piR_004150	103.167	9.42921	0	23.2819	29.6989	0	4.80103	0	3.44136	0	1199.81	24.7288	0	6.9138	49.555	0	0	0	31.404	72.8018	0	19.7548	0	82.9057	5.04379	0	3.86315	5.20513	4.76055	3.71615	0	0	0	24.6972	7.21391	12.4609	0	7.81672	4.82806	0	4.67759	6.60256	0	18.0339	74.2088	0	0	99.378	35.7543
hsa_piR_016130	0	0	0	0	0	0	0	0	0	0	24.3176	0	0	0	0	0	0	0	0	0	0	0	0	0	0	0	0	0	0	0	0	0	0	0	0	0	0	0	0	0	0	0	0	0	0	0	0	0	0
hsa_piR_016137	0	0	0	0	0	0	0	0	0	0	0	0	0	0	0	0	0	0	0	0	0	0	0	0	0	0	0	0	0	0	0	0	0	0	4.05338	0	0	0	0	0	0	0	0	0	0	0	0	0	0
hsa_piR_004159	0	0	0	0	0	0	0	0	0	0	18.747	0	0	0	0	0	0	0	0	0	0	0	0	0	0	0	0	0	0	0	0	0	0	0	0	0	0	0	0	0	0	0	0	0	0	0	0	0	0
hsa_piR_004162	0	0	0	0	0	0	0	0	0	0	36.4764	0	0	0	0	0	0	0	0	0	0	0	0	0	0	0	0	0	0	0	0	0	0	0	0	0	0	0	0	0	0	0	0	0	0	0	0	0	0
hsa_piR_004163	5.0749	3.64772	0	0	0	0	0	0	5.27768	0	0	0	0	0	0	0	0	0	0	0	0	0	0	0	0	0	0	0	0	0	0	0	0	0	0	0	0	0	0	0	0	3.47448	0	0	0	0	0	5.53411	0
hsa_piR_004164	0	0	0	0	0	0	0	0	0	0	0	0	0	0	0	0	0	0	0	0	0	0	5.81996	0	0	0	0	0	0	0	0	0	0	0	0	0	0	0	0	0	0	0	0	0	0	0	0	0	0
hsa_piR_004161	0	0	0	0	0	0	0	0	0	0	12.1588	0	0	0	0	0	0	0	0	0	0	0	0	0	0	0	0	0	0	0	0	0	0	0	0	0	0	0	0	0	0	0	0	0	0	0	0	0	0
hsa_piR_016149	0	0	0	0	0	0	0	0	0	0	12.1588	0	0	0	0	0	0	0	0	0	0	0	0	0	0	0	0	0	0	0	0	0	0	0	0	0	0	0	0	0	0	0	0	0	0	0	0	0	0
hsa_piR_016148	0	0	58.783	0	0	0	0	0	0	0	0	0	0	0	0	0	0	0	0	0	0	0	0	0	0	0	0	0	0	0	0	0	0	0	0	0	0	0	0	0	0	0	0	0	0	0	0	0	0
hsa_piR_016140	0	0	0	0	0	0	0	0	0	0	18.747	0	0	0	0	0	0	0	0	0	0	0	0	0	0	0	0	0	0	0	0	0	0	0	0	0	0	0	0	0	0	0	0	0	0	0	0	0	0
hsa_piR_004172	0	0	0	0	0	0	0	0	0	0	74.9878	0	0	0	0	0	0	0	0	0	0	0	0	0	0	0	0	0	0	0	0	0	0	0	0	0	0	0	0	0	0	0	0	0	0	0	0	0	0
hsa_piR_004112	0	0	0	0	0	0	0	0	0	0	0	0	0	0	0	0	0	0	0	0	0	0	0	0	0	0	0	0	0	0	0	0	0	0	0	0	0	0	0	0	0	0	0	0	0	0	0	0	0
hsa_piR_018750	0	0	0	0	0	0	0	0	0	0	24.8998	0	0	0	0	0	0	0	0	0	0	0	0	0	0	0	0	0	0	0	0	0	0	0	0	0	0	0	0	0	0	0	0	0	0	0	0	0	0
hsa_piR_006778	0	0	0	0	0	0	0	0	0	0	796.793	0	0	0	0	0	0	0	0	0	0	0	0	0	0	0	0	0	0	0	0	0	0	0	0	0	0	0	0	0	0	0	0	0	0	0	0	0	0
hsa_piR_006785	0	0	0	0	0	0	0	0	0	0	18.747	0	0	0	0	0	0	0	0	0	0	0	0	0	0	0	0	0	0	0	0	0	0	0	0	0	0	0	0	0	0	0	0	0	0	0	0	0	0
hsa_piR_006781	0	0	0	0	0	0	0	0	0	0	18.747	0	0	0	0	0	0	0	0	0	0	0	0	0	0	0	0	0	0	0	0	0	0	0	0	0	0	0	0	0	0	0	0	0	0	0	0	0	0
hsa_piR_018763	0	0	0	0	0	0	0	0	0	0	24.8998	0	0	0	0	0	0	0	0	0	0	0	0	0	0	0	0	0	0	0	0	0	0	0	0	0	0	0	0	0	0	0	0	0	0	0	0	0	0
hsa_piR_018766	0	0	0	0	0	0	0	0	0	0	12.1588	0	0	0	0	0	0	0	0	0	0	0	0	0	0	0	0	0	0	0	0	0	0	0	0	0	0	0	0	0	0	0	0	0	0	0	0	0	0
hsa_piR_006797	0	0	0	0	0	0	0	0	0	0	131.229	0	0	0	0	0	0	0	0	0	0	0	0	0	0	0	0	0	0	0	0	0	0	0	0	0	0	0	0	0	0	0	0	0	0	0	0	0	0
hsa_piR_006793	0	0	0	0	0	0	0	0	0	0	12.1588	0	0	0	0	0	0	0	0	0	0	0	0	0	0	0	0	0	0	0	0	0	0	0	0	0	0	0	0	0	0	0	0	0	0	0	0	0	0
hsa_piR_018775	0	0	0	0	0	0	0	0	0	0	24.3176	0	0	0	0	0	0	0	0	0	0	0	0	0	0	0	0	0	0	0	0	0	0	0	0	0	0	0	0	0	0	0	0	0	0	0	0	0	0
hsa_piR_018771	0	0	0	0	0	0	0	0	0	0	37.4939	0	0	0	0	0	0	0	0	0	0	0	0	0	0	0	0	0	0	0	0	0	0	0	0	0	0	0	0	0	0	0	0	0	0	0	0	0	0
hsa_piR_018772	0	0	0	0	0	0	0	0	0	0	60.794	0	0	0	0	0	0	0	0	0	0	0	0	0	0	0	0	0	0	0	0	0	0	0	0	0	0	0	0	0	0	0	0	0	0	0	0	0	0
hsa_piR_018789	0	0	0	0	0	0	0	0	0	0	0	0	0	0	0	0	0	0	0	0	0	0	0	0	0	0	0	0	0	0	0	0	0	0	0	0	0	0	0	0	0	0	0	0	0	0	0	0	0
hsa_piR_018785	0	0	0	0	0	0	0	0	0	0	24.3176	0	0	0	0	0	0	0	0	0	0	0	0	0	0	0	0	0	0	0	0	0	0	0	0	0	0	0	0	0	0	0	0	0	0	0	0	0	0
hsa_piR_018783	0	0	0	0	0	0	0	0	0	0	12.1588	0	0	0	0	0	0	0	0	0	0	0	0	0	0	0	0	0	0	0	0	0	0	0	0	0	0	0	0	0	0	0	0	0	0	0	0	0	0
RNU6-952P	0	0	0	0	0	0	0	0	0	0	24.8998	0	0	0	0	0	0	0	0	0	0	0	0	0	0	0	0	0	0	0	0	0	0	0	0	0	0	0	0	0	0	0	0	0	0	0	0	0	0
hsa_piR_016179	0	0	0	0	0	0	0	0	0	0	12.1588	0	0	0	0	0	0	0	0	0	0	0	0	0	0	0	0	0	0	0	0	0	0	0	0	0	0	0	0	0	0	0	0	0	0	0	0	0	0
hsa_piR_016186	0	0	0	0	0	0	0	0	0	0	0	0	0	0	0	0	0	0	0	0	0	0	0	0	0	0	0	0	0	0	0	0	0	0	0	0	0	0	0	0	0	0	0	0	0	0	0	0	0
RNU6-80P	0	0	0	0	0	0	0	0	0	0	18.747	0	0	0	0	0	0	0	0	0	0	0	0	0	0	0	0	0	0	0	0	0	0	0	0	0	0	0	0	0	0	0	0	0	0	0	0	0	0
RNU6-85P	0	0	0	0	0	0	0	0	0	0	12.1588	0	0	0	0	0	0	0	0	0	0	0	0	0	0	0	0	0	0	0	0	0	0	0	0	0	0	0	0	0	0	0	0	0	0	0	0	0	0
ACA64	0	0	0	0	0	0	0	0	0	0	0	0	0	0	0	0	0	0	0	0	0	0	0	0	0	0	0	0	0	0	0	0	0	0	0	0	0	0	0	0	0	0	0	0	0	0	0	0	0
ACA59	30.6393	0	0	0	0	0	0	0	0	0	0	0	0	0	0	0	0	0	0	0	0	0	0	0	0	0	0	27.2258	0	0	0	0	0	0	0	0	0	0	0	0	0	0	0	0	0	0	0	32.6221	0
hsa_piR_018716	0	0	0	0	0	0	0	0	0	0	0	0	0	0	0	0	0	0	0	0	0	0	0	0	0	0	0	0	0	0	0	0	0	0	0	0	0	0	0	0	0	0	0	0	0	0	0	0	0
hsa_piR_006742	0	0	0	0	0	0	0	0	0	0	18.747	0	0	0	0	0	0	0	0	0	0	0	0	0	0	0	0	0	0	0	0	0	0	0	0	0	0	0	0	0	0	0	0	0	0	0	0	0	0
hsa_piR_018727	0	0	0	0	0	0	0	0	0	0	49.7996	0	0	0	0	0	0	0	0	0	0	0	0	0	0	0	0	0	0	0	0	0	0	0	0	0	0	0	0	0	0	0	0	0	0	0	0	0	0
hsa_piR_018734	12.4535	0	0	0	0	0	0	0	0	0	323.697	0	0	0	0	0	0	0	0	0	0	0	0	0	0	0	0	15.344	0	0	0	0	0	0	0	0	0	0	0	0	4.00882	0	0	0	193.774	0	0	13.1148	0
hsa_piR_018735	0	3.25588	0	0	0	0	5.66501	18.791	0	0	24.8998	3.12842	0	4.05264	0	0	0	0	19.437	0	0	0	9.98758	6.21792	5.19188	0	3.43667	0	6.14061	0	0	0	0	0	8.28043	0	0	4.82474	0	0	0	0	0	0	0	10.3292	8.74081	0	0
hsa_piR_018732	0	0	0	0	0	0	0	0	0	0	12.1588	0	0	0	0	0	0	0	0	0	0	0	0	0	0	0	0	0	0	0	0	0	0	0	0	0	0	0	0	0	0	0	0	0	0	0	0	0	0
hsa_piR_006758	0	0	0	0	0	0	0	0	0	0	12.1588	0	0	0	0	0	0	0	0	0	0	0	0	0	0	0	0	0	0	0	0	0	0	0	0	0	0	0	0	0	0	0	0	0	0	0	0	0	0
hsa_piR_018749	8.55018	0	0	0	0	0	0	0	0	0	0	0	0	0	0	0	10.7483	0	0	0	0	0	0	0	0	0	0	6.70423	0	0	0	0	0	0	0	0	0	0	0	0	0	0	0	0	192.096	0	0	8.33782	0
hsa_piR_018747	0	0	0	0	0	0	0	0	0	0	0	0	0	0	0	0	0	0	0	0	0	0	0	0	0	0	0	0	0	0	0	0	0	0	11.6977	0	0	0	0	0	0	0	0	0	0	0	0	0	0
hsa_piR_018740	0	0	0	0	0	0	0	0	0	0	18.747	0	0	0	0	0	0	0	0	0	0	0	0	0	0	0	0	0	0	0	0	0	0	0	0	0	0	0	0	0	0	0	0	0	0	0	0	0	0
hsa_piR_006769	0	0	0	0	0	0	0	0	0	0	49.7996	0	0	0	0	0	0	0	0	0	0	0	0	0	0	0	0	0	0	0	0	0	0	0	0	0	0	0	0	0	0	0	0	0	0	0	0	0	0
hsa_piR_006768	0	0	0	0	0	0	0	0	0	0	0	0	0	0	0	0	0	0	0	0	0	0	0	0	0	0	0	0	0	0	0	0	0	0	0	0	0	0	0	0	0	0	0	0	0	0	0	0	0
hsa_piR_006701	0	0	0	0	0	0	0	11.1748	0	0	0	0	0	0	0	0	0	0	14.0762	0	0	0	4.15872	4.55236	0	0	0	0	4.99543	0	0	0	0	0	0	0	0	0	0	0	0	3.7109	0	0	0	4.05496	0	0	0
hsa_piR_006710	0	0	0	0	0	0	0	0	0	0	0	0	0	0	0	0	0	0	0	0	0	0	0	0	0	0	0	0	0	0	0	0	0	0	0	0	0	0	0	0	0	0	0	0	0	0	0	0	0
hsa_piR_006729	0	0	0	0	0	0	0	0	0	0	0	0	0	0	0	0	0	0	0	0	0	0	0	0	0	0	0	0	0	0	0	0	0	0	0	0	0	0	0	0	0	0	0	0	0	0	0	0	0
hsa_piR_004030	0	0	0	0	0	0	0	0	0	0	0	0	0	0	0	0	0	0	0	0	0	0	0	0	0	0	0	0	0	0	0	0	0	0	0	0	0	0	0	0	0	0	0	0	0	0	0	0	0
hsa_piR_004032	0	0	0	0	0	0	0	0	0	0	56.2409	0	0	0	0	0	0	0	0	0	0	0	0	0	0	0	0	0	0	0	0	0	0	0	0	0	0	0	0	0	0	0	0	0	4.23912	0	0	0	0
hsa_piR_006695	0	0	0	0	5.46276	0	0	0	0	0	0	11.7907	0	0	0	0	0	0	3.43469	38.8286	0	0	0	0	0	0	0	0	0	0	0	0	0	0	14.5508	8.0021	0	0	0	0	0	0	0	0	0	0	0	0	51.2671
hsa_piR_016011	0	0	0	0	0	0	0	0	0	0	18.747	0	0	0	0	0	0	0	0	0	0	0	0	0	0	0	0	0	0	0	0	0	0	0	0	0	0	0	0	0	0	0	0	0	0	0	0	0	0
hsa_piR_004041	0	0	0	0	0	0	0	0	0	0	18.747	0	0	0	0	0	0	0	0	0	0	0	0	0	0	0	0	0	0	0	0	0	0	0	0	0	0	0	0	0	0	0	0	0	0	0	0	0	0
hsa_piR_004043	0	0	0	4.65638	0	0	0	0	0	0	0	0	0	0	0	0	0	0	0	0	0	0	0	0	0	0	0	0	0	0	0	0	0	0	0	0	0	0	0	0	0	0	0	0	0	0	0	0	0
hsa_piR_016028	0	0	0	0	0	0	0	0	0	0	149.976	0	0	0	0	0	0	0	0	0	0	0	0	0	0	0	0	0	0	0	0	0	0	0	0	0	0	0	0	0	0	0	0	0	0	0	0	0	0
hsa_piR_018685	0	0	0	0	0	0	0	0	0	0	24.8998	0	0	0	0	0	0	0	0	0	0	0	0	0	0	0	0	0	0	0	0	0	0	0	0	0	0	0	0	0	0	0	0	0	0	0	0	0	0
hsa_piR_018681	0	0	0	0	0	0	0	0	0	0	60.794	0	0	0	0	0	0	0	0	0	0	0	0	0	0	0	0	0	0	0	0	0	0	0	0	0	0	0	0	0	0	0	0	0	0	0	0	0	0
hsa_piR_016034	0	0	0	0	0	0	0	0	0	0	0	0	0	0	0	0	0	0	0	0	0	0	0	0	0	0	0	0	0	0	0	0	0	0	0	0	0	0	0	0	0	0	0	0	0	6.68186	53.7614	0	0
hsa_piR_018694	0	0	0	0	0	0	0	0	0	0	12.1588	0	0	0	0	0	0	0	0	0	0	0	0	0	0	0	0	0	0	0	0	0	0	0	0	0	0	0	0	0	0	0	0	0	0	0	0	0	0
hsa_piR_018690	0	0	0	0	0	0	0	0	0	0	24.3176	0	0	0	0	0	0	0	0	0	0	0	0	0	0	0	0	0	0	0	0	0	0	0	0	0	0	0	0	0	0	0	0	0	0	0	0	0	0
hsa_piR_004066	0	0	0	0	0	0	0	0	0	0	12.1588	0	0	0	0	0	0	0	0	0	0	0	0	0	0	0	0	0	0	0	0	0	0	0	0	0	0	0	0	0	0	0	0	0	0	0	0	0	0
hsa_piR_016048	0	0	0	0	0	0	0	0	0	0	36.4764	0	0	0	0	0	0	0	0	0	0	0	0	0	0	0	0	0	0	0	0	0	0	0	0	0	0	0	0	0	0	0	0	0	0	0	0	0	0
hsa_piR_016041	0	0	0	0	0	0	0	0	0	0	56.2409	0	0	0	0	0	0	0	0	0	0	0	0	0	0	0	0	0	0	0	0	0	0	0	0	0	0	0	0	0	0	0	0	0	0	0	0	0	0
hsa_piR_006653	0	0	0	0	0	0	0	0	0	0	74.6993	0	0	0	0	0	0	0	0	0	0	0	0	0	0	0	0	0	0	0	0	0	0	0	0	0	0	0	0	0	0	0	0	0	0	0	0	0	0
hsa_piR_006651	0	0	0	0	0	0	0	0	0	0	12.1588	0	0	0	0	0	0	0	0	0	0	0	0	0	0	0	0	0	0	0	0	0	0	0	0	0	0	0	0	0	0	0	0	0	0	0	0	0	0
hsa_piR_006650	0	0	0	0	0	0	0	0	0	0	18.747	0	0	0	0	0	0	0	0	0	0	0	0	0	0	0	0	0	0	0	0	0	0	0	0	0	0	0	0	0	0	0	0	0	0	0	0	0	0
hsa_piR_018635	0	0	0	0	0	0	0	0	0	0	18.747	0	0	0	0	0	0	0	0	0	0	0	0	0	0	0	0	0	0	0	0	0	0	0	0	0	0	0	0	0	0	0	0	0	0	0	0	0	0
RNU6-703P	0	0	0	0	0	0	0	0	3.13487	0	72.9528	0	0	0	3.45578	0	0	0	0	0	0	0	0	0	0	0	0	0	11.0156	0	0	0	0	11.4417	0	0	0	0	0	0	7.97681	0	0	0	0	43.5733	28.9208	0	0
hsa_piR_006658	0	0	0	0	0	0	0	0	3.75867	0	112.482	0	0	0	0	0	0	0	0	0	0	0	0	0	0	0	0	0	0	0	0	0	0	0	0	0	0	0	0	0	0	0	0	0	0	0	0	0	0
hsa_piR_004014	0	0	0	0	0	0	0	0	0	0	12.1588	0	0	0	0	0	0	0	4.81418	0	0	0	0	0	0	0	0	0	0	0	0	0	0	0	0	0	0	0	0	0	0	0	0	0	0	0	0	0	0
hsa_piR_004019	0	0	0	0	0	0	0	16.3391	0	0	112.482	0	0	0	0	0	0	0	0	0	0	0	0	0	0	0	0	0	0	0	0	0	0	0	0	0	0	0	0	0	0	0	0	0	0	0	0	0	0
hsa_piR_006681	0	0	0	0	0	0	0	0	0	0	0	0	0	0	0	0	0	0	0	0	0	0	0	0	0	0	0	0	0	0	0	0	0	0	0	0	0	0	0	0	0	0	0	0	3.28964	0	0	0	0
hsa_piR_018664	0	0	0	0	0	0	0	0	0	0	0	0	0	0	0	0	0	0	0	0	0	0	0	0	0	0	0	0	0	0	0	0	0	0	0	0	0	0	0	0	0	0	0	0	0	8.35381	0	0	0
hsa_piR_016000	0	0	0	0	0	0	0	0	0	0	36.4764	0	0	0	0	0	0	0	0	0	0	0	0	0	0	0	0	0	0	0	0	0	0	0	0	0	0	0	0	0	0	0	0	0	0	0	0	0	0
hsa_piR_016002	0	0	0	0	0	0	0	0	9.28193	0	24.8998	0	4.6183	0	0	0	0	0	3.38867	0	0	0	0	5.92183	0	0	0	0	0	0	0	0	0	0	0	0	0	0	0	0	0	0	0	5.87796	0	0	0	0	0
hsa_piR_004028	0	0	0	0	0	0	0	0	0	0	18.747	0	0	0	0	0	0	0	0	0	0	0	0	0	0	0	0	0	0	0	0	0	0	0	0	0	0	0	0	0	0	0	0	0	0	0	0	0	0
RNU4-9P	0	0	0	3.56459	0	0	0	0	0	0	0	0	0	0	0	0	0	0	0	0	0	0	0	0	0	0	0	0	0	0	0	0	0	0	0	0	0	0	0	0	0	0	0	0	0	0	0	0	0
RNU6-967P	0	0	0	0	0	0	0	0	0	0	18.747	0	0	0	0	0	0	0	0	0	0	0	0	0	0	0	0	0	0	0	0	0	0	0	0	0	0	0	0	0	0	0	0	0	0	0	0	0	0
RNU6-700P	0	0	0	0	0	0	0	0	0	0	12.1588	0	0	0	0	0	0	0	0	0	0	0	0	0	0	0	0	0	0	0	0	0	0	0	0	0	0	0	0	0	0	0	0	0	0	0	0	0	0
hsa_piR_004078	0	0	0	0	0	0	0	0	0	0	12.1588	0	0	0	0	0	0	0	0	0	0	0	0	0	0	0	0	0	0	0	0	0	0	0	0	0	0	0	0	0	0	0	0	0	0	0	0	0	0
hsa_piR_004079	0	0	0	0	0	0	0	0	0	0	12.1588	0	0	0	0	0	0	0	0	0	0	0	0	0	0	0	0	0	0	0	0	0	0	0	0	0	0	0	0	0	0	0	0	0	0	0	0	0	0
hsa_piR_016053	0	0	0	0	0	0	0	0	0	0	18.747	0	0	0	0	0	0	0	0	0	0	0	0	0	0	0	0	0	0	0	0	0	0	0	0	0	0	0	0	0	0	0	0	0	0	0	0	0	0
hsa_piR_004081	0	0	0	0	0	0	0	0	0	0	18.747	0	0	0	0	0	0	0	0	0	0	0	0	0	0	0	0	0	0	0	0	0	0	0	0	0	0	0	0	0	0	0	0	0	0	0	0	0	0
hsa_piR_004083	0	0	0	0	0	0	0	0	0	0	36.4764	0	0	0	0	0	0	0	0	0	0	0	0	0	0	0	0	0	0	0	0	0	0	0	0	0	0	0	0	0	0	0	0	0	0	0	0	0	0
hsa_piR_004080	0	0	0	0	0	0	0	0	0	0	0	0	0	0	0	0	0	0	0	0	0	0	0	0	0	0	0	0	0	0	0	0	0	0	0	3.56355	0	0	0	0	0	0	0	0	0	0	0	0	0
hsa_piR_016066	0	0	0	0	0	0	0	0	0	0	0	0	0	0	0	0	0	0	0	0	0	0	0	0	0	0	0	0	0	0	0	0	0	0	23.9726	0	0	0	0	0	0	0	0	0	0	0	0	0	0
RNU4-6P	0	0	0	0	0	0	0	0	0	0	0	0	0	0	0	0	0	0	0	0	0	0	0	0	0	0	0	0	0	0	0	0	0	0	0	0	0	0	0	0	0	0	0	0	0	0	0	0	0
hsa_piR_004097	0	0	0	0	0	0	0	0	0	0	18.747	0	0	0	0	0	0	0	0	0	0	0	0	0	0	0	0	0	0	0	0	0	0	0	0	0	0	0	0	0	0	0	0	0	0	0	0	0	0
hsa_piR_004093	0	0	0	0	0	0	0	0	0	0	93.7348	0	0	0	0	0	0	0	0	0	0	0	0	0	0	0	0	0	0	0	0	0	0	0	0	0	0	0	0	0	0	0	0	0	0	0	0	0	0
hsa_piR_004095	0	0	0	0	0	0	0	0	0	0	12.1588	0	0	0	0	0	0	0	0	0	0	0	0	0	0	0	0	0	0	0	0	0	0	0	0	0	0	0	0	0	0	0	0	0	0	0	0	0	0
hsa_piR_016078	0	0	0	0	0	0	0	0	0	0	24.8998	0	0	0	0	0	0	0	0	0	0	0	0	0	0	0	0	0	0	0	0	0	0	0	0	0	0	0	0	0	0	0	0	0	0	0	0	0	0
RNU4-7P	9.10409	0	0	5.58766	0	0	0	0	0	0	0	0	0	0	0	0	0	0	0	0	0	0	0	0	0	0	0	0	0	0	0	0	0	0	0	0	0	0	0	0	0	0	0	0	0	0	0	7.06504	0
hsa_piR_016086	0	0	0	0	0	0	0	0	0	0	0	0	0	0	0	0	0	0	0	0	0	0	0	0	0	0	0	0	0	0	0	0	0	0	0	0	0	0	0	0	0	0	0	0	0	0	0	0	0
hsa_piR_016084	0	0	0	0	0	0	0	0	0	0	18.747	0	0	0	0	0	0	0	0	0	0	0	0	0	0	0	0	0	0	0	0	0	0	0	0	0	0	0	0	0	0	0	0	0	3.64007	0	0	0	0
RNU4-1	0	0	0	0	0	0	0	15.2193	4.85262	0	37.4939	0	0	10.9803	6.3579	0	0	0	3.79977	0	0	0	5.69053	9.47493	0	0	8.8574	0	14.8668	4.7402	0	0	0	0	10.8418	0	0	0	16.0747	0	4.42061	0	0	3.13082	0	18.0307	0	0	0
RNU4-2	7.81749	0	0	0	0	0	0	14.6286	8.18125	0	74.9878	23.4926	0	26.2752	16.529	13.5167	0	0	16.755	29.1779	0	6.67727	6.67555	10.0531	10.2286	0	4.49956	3.63224	55.2083	5.74546	0	4.06675	0	34.1352	42.9547	25.375	0	6.24931	11.1674	0	0	16.7203	0	0	0	4.60025	0	8.20569	29.7641
hsa_piR_006613	0	0	0	0	0	0	0	8.25079	0	0	24.3176	0	0	0	3.92796	0	0	0	0	0	0	0	5.20662	0	0	0	0	0	0	0	0	0	0	0	0	0	0	0	0	0	0	0	0	0	0	0	0	0	0
hsa_piR_018609	0	0	0	0	0	0	0	0	0	0	12.1588	0	0	0	0	0	0	0	0	0	0	0	0	0	0	0	0	0	0	0	0	0	0	0	0	0	0	0	0	0	0	0	0	0	0	0	0	0	0
hsa_piR_018600	0	0	0	0	0	0	0	0	0	0	18.747	0	0	0	0	0	0	0	0	0	0	0	0	0	0	0	0	0	0	0	0	0	0	0	0	0	0	0	0	0	0	0	0	0	0	0	0	0	0
hsa_piR_018601	0	0	0	0	0	0	0	0	0	0	74.6993	0	0	0	0	0	0	0	0	0	0	0	0	0	0	0	0	0	0	0	0	0	0	0	0	0	0	0	0	0	0	0	0	0	0	0	0	0	0
hsa_piR_006624	0	0	0	0	0	0	0	0	0	0	36.4764	0	0	0	0	0	0	0	0	0	0	0	0	0	0	0	0	0	0	0	0	0	0	0	0	0	0	0	0	0	0	0	0	0	0	0	0	0	0
hsa_piR_006623	0	0	0	0	0	0	0	0	0	0	97.2704	0	0	0	0	0	0	0	0	0	0	0	0	0	0	0	0	0	0	0	0	0	0	0	0	0	0	0	0	0	0	0	0	0	0	0	0	0	0
hsa_piR_006631	0	18.909	0	0	0	0	0	0	0	0	24.8998	0	0	0	0	0	0	0	0	0	0	0	0	0	0	0	0	0	0	0	0	0	0	0	0	0	0	0	0	0	0	0	0	0	0	0	0	0	0
hsa_piR_018610	0	0	0	0	0	0	0	0	0	0	121.588	0	0	0	0	0	0	0	0	0	0	0	0	0	0	0	0	0	0	0	0	0	0	0	0	0	0	0	0	0	0	0	0	0	0	0	0	0	0
hsa_piR_018612	0	0	0	0	0	0	0	0	0	0	74.6993	0	0	0	0	0	0	0	0	0	0	0	0	0	0	0	0	0	0	0	0	0	0	0	0	0	0	0	0	0	0	0	0	0	0	0	0	0	0
hsa_piR_006643	0	0	0	0	0	0	0	0	0	0	12.1588	0	0	0	0	0	0	0	0	0	0	0	0	0	0	0	0	0	0	0	0	0	0	0	0	0	0	0	0	0	0	0	0	0	0	0	0	0	0
hsa_piR_018624	163.802	65.3904	0	6195.78	0	0	202.427	13.2304	7.24546	0	3535.77	0	0	5.4951	4.80035	0	378.259	4.9113	0	5.93409	0	0	23.4862	40.5646	5.35693	6.56476	29.7786	448.037	76.3065	0	4.15008	0	0	10.8975	40.2288	0	0	72.492	3.3734	0	28.1574	0	0	0	5122.19	7.54028	0	175.096	0
hsa_piR_018622	0	0	0	0	0	0	0	0	0	0	18.747	0	0	0	0	0	0	0	0	0	0	0	0	0	0	0	0	0	0	0	0	0	0	0	0	0	0	0	0	0	0	0	0	0	0	0	0	0	0
hsa_piR_006645	0	0	0	0	0	0	0	0	0	0	12.1588	0	0	0	0	0	0	0	0	0	0	0	0	0	0	0	0	0	0	0	0	0	0	0	0	0	0	0	0	0	0	0	0	0	0	0	0	0	0
hsa_piR_006648	0	0	0	0	0	0	0	0	0	0	24.8998	0	0	0	0	0	0	0	0	0	0	0	0	0	0	0	0	0	0	0	0	0	0	0	0	0	0	0	0	0	0	0	0	0	0	0	0	0	0
RNU6-58P	0	0	0	0	0	0	0	0	0	0	12.1588	0	0	0	0	0	0	0	0	0	0	0	0	0	0	0	0	0	0	0	0	0	0	0	0	0	0	0	0	0	0	0	0	0	0	0	0	0	0
RNU6-56P	0	0	0	3.72511	0	0	0	0	0	0	0	0	0	0	0	0	0	0	0	0	0	0	0	0	0	0	0	0	0	0	0	0	0	0	0	0	0	0	0	0	0	0	0	0	0	0	0	0	0
hsa_piR_006570	0	0	0	0	0	0	0	0	0	0	74.6993	0	0	0	0	0	0	0	0	0	0	0	0	0	0	0	0	0	0	0	0	0	0	0	0	0	0	0	0	0	0	0	0	0	0	0	0	0	0
hsa_piR_006582	0	0	0	0	0	0	0	0	0	0	12.1588	0	0	0	0	0	0	0	0	0	0	0	0	0	0	0	0	0	0	0	0	0	0	0	0	0	0	0	0	0	0	0	0	0	0	0	0	0	0
hsa_piR_006585	0	0	0	0	0	0	0	0	0	0	0	0	0	0	0	0	0	0	0	0	0	0	0	0	0	0	0	0	0	0	0	0	0	0	0	0	0	0	0	0	0	0	0	0	0	0	0	0	0
RNU6-718P	0	0	0	0	0	0	0	0	0	0	18.747	0	0	0	0	0	0	0	0	0	0	0	0	0	0	0	0	0	0	0	0	0	0	0	0	0	0	0	0	0	0	0	0	0	0	0	0	0	0
hsa_piR_018566	0	0	0	3.72511	0	0	0	0	0	0	0	0	0	0	0	0	0	0	0	0	0	0	0	0	0	0	0	0	0	0	0	0	0	0	0	0	0	0	0	0	0	0	0	0	0	0	0	0	0
hsa_piR_018568	0	0	0	3.72511	0	0	0	0	0	0	0	0	0	0	0	0	0	0	0	0	0	0	0	0	0	0	0	0	0	0	0	0	0	0	0	0	0	0	0	0	0	0	0	0	0	0	0	0	0
hsa_piR_018563	0	0	0	0	0	0	0	0	0	0	199.198	0	0	0	0	0	0	0	0	0	0	0	0	0	0	0	0	0	0	0	0	0	0	0	0	0	0	0	0	0	0	0	0	0	0	0	0	0	0
hsa_piR_018577	0	0	0	0	0	0	0	0	0	0	12.1588	0	0	0	0	0	0	0	0	0	0	0	0	0	0	0	0	0	0	0	0	0	0	0	0	0	0	0	0	0	0	0	0	0	0	0	0	0	0
hsa_piR_018570	1591.95	195.323	125.7	129.447	12337.5	384.802	188.339	130.775	3432.31	55.421	262.457	9909.72	5190.14	3691.66	7731.89	47.5528	577.912	2885.5	1675.7	9094.09	81.4911	731.263	978.132	1163.05	369.071	624.919	5535.94	85.0273	48.3608	1583.72	3.59575	846.047	52.8375	485.227	875.332	1340.3	516.421	2930.4	504.276	113.149	54.4425	1028.81	36.2875	10847.2	187.914	127.366	57.5924	1592.15	6442.07
hsa_piR_018587	0	29.2087	0	0	0	0	0	0	0	0	0	0	0	0	0	0	0	0	0	0	0	0	0	0	0	0	0	0	0	0	0	0	0	0	0	0	0	0	0	0	0	0	0	0	0	0	0	0	0
hsa_piR_018584	0	0	0	0	0	0	0	0	0	0	74.9878	0	0	0	0	0	0	0	0	0	0	0	0	0	0	0	0	0	0	0	0	0	0	0	0	0	0	0	0	0	0	0	0	0	0	0	0	0	0
hsa_piR_018582	0	0	0	0	0	0	0	0	0	0	12.1588	0	0	0	0	0	0	0	0	0	0	0	0	0	0	0	0	0	0	0	0	0	0	0	0	0	0	0	0	0	0	0	0	0	0	0	0	0	0
hsa_piR_006533	0	0	0	0	0	0	0	0	0	0	37.4939	0	0	0	0	0	5.18272	0	0	0	0	0	0	0	0	0	0	4.60664	0	0	0	0	0	0	0	0	0	0	0	0	0	0	0	0	13.68	0	0	0	0
hsa_piR_006530	0	0	0	0	0	0	0	0	0	0	18.747	0	0	0	0	0	0	0	0	0	0	0	0	0	0	0	0	0	0	0	0	0	0	0	0	0	0	0	0	0	0	0	0	0	0	0	0	0	0
hsa_piR_006537	0	0	0	0	0	0	0	0	0	0	0	0	0	0	0	0	0	0	0	0	0	0	0	0	0	0	0	0	0	0	0	0	0	0	0	0	0	0	0	0	0	0	0	0	0	0	0	0	0
hsa_piR_006541	0	0	0	0	0	0	0	0	0	0	74.6993	0	0	0	0	0	0	0	0	0	0	0	0	0	0	0	0	0	0	0	0	0	0	0	0	0	0	0	0	0	0	0	0	0	0	0	0	0	0
hsa_piR_018524	0	0	0	0	0	0	0	0	0	0	18.747	0	0	0	0	0	0	0	0	0	0	0	0	0	0	0	0	0	0	0	0	0	0	0	0	0	0	0	0	0	0	0	0	0	0	0	0	0	0
hsa_piR_006547	0	0	0	0	0	0	0	0	0	0	24.3176	0	0	0	0	0	0	0	0	0	0	0	0	0	0	0	0	0	0	0	0	0	0	0	0	0	0	0	0	0	0	0	0	0	0	0	0	0	0
hsa_piR_006546	0	0	0	0	0	0	0	0	0	0	24.8998	0	0	0	0	0	0	0	0	0	0	0	0	0	0	0	0	0	0	0	0	0	0	0	0	0	0	0	0	0	0	0	0	0	0	0	0	0	0
hsa_piR_018538	0	0	0	0	0	0	0	0	0	0	149.976	0	0	0	0	0	0	0	0	0	0	0	0	0	0	0	0	0	0	0	0	0	0	0	0	0	0	0	0	0	0	0	0	0	0	0	0	0	0
hsa_piR_006559	0	0	0	0	0	0	0	0	0	0	12.1588	0	0	0	0	0	0	0	0	0	0	0	0	0	0	0	0	0	0	0	0	0	0	0	0	0	0	0	0	0	0	0	0	0	0	0	0	0	0
hsa_piR_006563	0	0	0	0	0	0	0	0	0	0	18.747	0	0	0	0	0	0	0	0	0	0	0	0	0	0	0	0	0	0	0	0	0	0	0	0	0	0	0	0	0	0	0	0	0	0	0	0	0	0
hsa_piR_018548	0	0	0	0	0	0	0	0	0	0	112.482	0	0	0	0	0	0	0	0	0	0	0	0	0	0	0	0	0	0	0	0	0	0	0	0	0	0	0	0	0	0	0	0	0	0	0	0	0	0
hsa_piR_018549	0	0	0	0	0	0	0	0	0	0	0	0	0	0	0	0	0	0	0	0	0	0	0	0	0	0	0	0	0	0	0	0	0	0	0	0	0	0	0	0	0	0	0	0	0	0	0	0	0
hsa_piR_006568	0	0	0	0	0	0	0	0	0	0	0	0	0	0	0	0	0	0	0	0	0	0	0	0	0	0	0	0	0	0	0	0	0	0	0	0	0	0	0	0	0	0	0	0	0	0	0	0	0
RNU6-976P	0	0	0	0	0	0	0	0	0	0	99.5991	0	0	0	0	0	0	0	0	0	0	0	0	0	0	0	0	0	0	0	0	0	0	0	0	0	0	0	0	0	0	0	0	0	0	0	0	0	0
RNU6-712P	0	0	0	0	0	0	0	0	0	0	0	0	0	0	0	0	0	0	0	0	0	115.436	0	0	0	0	0	0	0	0	0	0	0	0	0	0	0	0	0	0	0	0	0	0	0	0	0	0	0
hsa_piR_018592	0	0	0	0	0	0	0	0	0	0	93.7348	0	0	0	0	0	0	0	0	0	0	0	0	0	0	0	0	0	0	0	0	0	0	0	0	0	0	0	0	0	0	0	0	0	0	0	0	0	0
RNU6-993P	0	0	0	0	0	0	0	0	0	0	0	0	0	0	0	0	0	0	0	0	0	0	0	0	0	0	0	0	0	0	0	0	0	0	0	0	0	0	0	0	0	0	0	0	0	0	0	0	0
RNU6-994P	0	0	0	0	0	0	0	0	0	0	24.3176	0	0	7.79674	0	0	0	0	0	0	0	0	0	0	0	0	0	0	0	0	0	0	0	0	0	0	0	0	0	0	0	0	0	0	0	0	0	0	0
RNU6-61P	0	0	0	0	0	0	0	0	0	0	24.8998	0	0	0	0	0	0	0	0	7.00479	0	0	0	0	0	0	0	0	0	0	0	0	0	0	0	0	0	0	0	0	0	0	0	0	0	0	0	0	0
RNU6-65P	0	0	0	0	0	0	0	0	0	0	24.8998	0	0	0	0	0	0	0	0	0	0	0	0	0	0	0	0	0	0	0	0	0	0	0	0	0	0	0	0	0	0	0	0	0	0	0	0	0	0
RNU6-64P	0	0	0	0	0	0	0	0	0	0	0	0	0	0	0	0	0	0	0	0	0	0	0	0	0	0	0	0	0	0	0	0	0	0	0	0	0	0	0	0	0	0	0	0	0	0	0	0	0
hsa_piR_006515	0	0	0	0	0	0	0	0	0	0	37.4939	0	0	0	0	0	0	0	0	0	0	0	0	0	0	0	0	0	0	0	0	0	0	0	0	0	0	0	0	0	0	0	0	0	0	0	0	0	0
hsa_piR_006520	0	0	0	0	0	0	0	0	0	0	36.4764	0	0	0	0	0	0	0	0	0	0	0	0	0	0	0	0	0	0	0	0	0	0	0	0	0	0	0	0	0	0	0	0	0	0	0	0	0	0
hsa_piR_006524	0	0	0	0	0	0	0	0	0	0	24.3176	0	0	0	0	0	0	0	0	0	0	0	0	0	0	0	0	0	0	0	0	0	0	0	0	0	0	0	0	0	0	0	0	0	0	0	0	0	0
RNU6-1122P	11.3423	0	0	0	0	0	0	0	0	0	12.1588	0	0	0	0	0	0	0	0	114.901	0	20.682	0	0	0	0	0	0	0	0	0	0	0	0	0	0	0	0	0	0	0	3.35583	0	0	19.5503	0	0	10.4062	0
RNU6-1114P	0	0	0	0	0	0	0	0	0	0	18.747	0	0	0	0	0	0	0	0	0	0	0	0	0	0	0	0	0	0	0	0	0	0	0	0	0	0	0	0	0	0	0	0	0	0	0	0	0	0
hsa_piR_006465	0	28.6458	0	5.34688	0	0	0	11.666	0	0	37.4939	3.27743	0	7.59387	5.90322	0	0	0	22.4662	0	0	0	9.8572	5.17016	12.0479	0	0	0	14.0625	3.24627	0	0	0	50.8129	4.48139	0	0	0	0	0	0	0	0	0	0	10.2192	3.68905	0	0
hsa_piR_006464	0	0	0	0	0	0	0	0	0	0	0	0	0	0	0	0	0	0	0	0	0	0	0	0	0	0	0	0	0	0	0	0	0	0	0	0	0	0	0	0	0	0	0	0	0	0	0	0	0
hsa_piR_006460	0	0	0	0	0	0	0	0	0	0	99.5991	0	0	0	0	0	0	0	0	0	0	0	0	0	0	0	0	0	0	0	0	0	0	0	0	0	0	0	0	0	0	0	0	0	0	0	0	0	0
hsa_piR_018445	0	0	0	0	0	0	0	0	0	0	56.2409	0	0	0	0	0	0	0	0	0	0	0	0	0	0	0	0	0	0	0	0	0	0	0	0	0	0	0	0	0	0	0	0	0	0	0	0	0	0
hsa_piR_006469	0	0	0	0	0	0	0	0	0	0	36.4764	0	0	0	0	0	0	0	0	0	0	0	0	0	0	0	0	0	0	0	0	0	0	0	0	0	0	0	0	0	0	0	0	0	0	0	0	0	0
hsa_piR_006478	0	0	0	0	0	0	0	0	0	0	24.3176	0	0	0	0	0	0	0	0	0	0	0	0	0	0	0	0	0	0	0	0	0	0	0	0	0	0	0	0	0	0	0	0	0	0	0	0	0	0
hsa_piR_018455	0	0	0	0	0	0	0	0	0	0	18.747	0	0	0	0	0	0	0	0	0	0	0	0	0	0	0	0	0	0	0	0	0	0	0	0	0	0	0	0	0	0	0	0	0	0	0	0	0	0
hsa_piR_018454	0	0	0	0	0	0	0	0	0	0	56.2409	0	0	0	0	0	0	0	0	0	0	0	0	0	0	0	0	0	0	0	0	0	0	0	0	0	0	0	0	0	0	0	0	0	0	0	0	0	0
hsa_piR_018450	0	0	0	0	0	0	0	0	0	0	0	0	0	0	0	0	0	0	0	0	0	0	0	0	0	0	0	0	0	0	0	0	0	0	0	0	0	0	0	0	0	0	0	0	0	14.4255	0	0	0
hsa_piR_018467	0	0	0	0	0	0	0	0	0	0	0	0	0	4.62796	0	0	0	0	0	6.03696	0	0	0	0	0	0	0	0	0	0	0	0	0	0	0	0	0	0	0	0	0	0	0	0	0	0	0	0	0
hsa_piR_018469	0	0	0	0	0	0	0	0	0	0	12.1588	0	0	0	0	0	0	0	0	0	0	0	0	0	0	0	0	0	0	0	0	0	0	0	0	0	0	0	0	0	0	0	0	0	0	0	0	0	0
hsa_piR_006416	0	0	0	0	0	0	0	0	29.1076	0	0	0	0	0	0	0	0	0	0	0	0	0	0	0	0	0	0	0	0	0	0	0	0	0	3.70904	0	0	0	6.44309	0	0	4.4624	0	0	0	0	0	0	0
hsa_piR_018405	0	0	0	0	0	0	0	0	0	0	85.1116	0	0	0	0	0	0	0	0	0	0	0	0	0	0	0	0	0	0	0	0	0	0	0	0	0	0	0	0	0	0	0	0	0	0	0	0	0	0
hsa_piR_006426	1169.83	29.0367	21.214	53.401	9.61381	8.84637	0	10.6808	296.198	0	1220.09	9.29575	0	161.589	81.3684	0	0	20.3911	71.0601	9.7462	5.52324	6.67727	157.834	20.4303	24.7154	0	0	11.7077	433.806	16.1306	0	62.4661	217.107	26.7114	397.974	33.1761	0	11.2488	187.429	0	5.47556	1179.77	0	12.9265	5.85788	13.3008	4.89105	995.265	12.1774
hsa_piR_006433	0	0	0	0	0	0	0	0	0	0	24.8998	0	0	0	0	0	0	0	0	0	0	0	0	0	0	0	0	0	0	0	0	0	0	0	0	0	0	0	0	0	0	0	0	0	0	0	0	0	0
hsa_piR_018419	0	0	0	0	0	0	0	0	0	0	24.3176	0	0	0	0	0	0	0	0	0	0	0	0	0	0	0	0	0	0	0	0	0	0	0	0	0	0	0	0	0	0	0	0	0	0	0	0	0	0
hsa_piR_018416	0	0	0	0	0	0	0	0	0	0	36.4764	0	0	0	0	0	0	0	0	0	0	0	0	0	0	0	0	0	0	0	0	0	0	0	0	0	0	0	0	0	0	0	0	0	0	0	0	0	0
hsa_piR_006438	0	0	0	6.51894	0	0	0	0	0	0	0	0	0	0	0	0	0	0	0	0	0	0	0	0	0	0	0	0	0	0	0	0	0	0	0	0	0	0	0	0	0	0	0	0	0	0	0	0	0
hsa_piR_006443	0	0	0	0	0	0	0	0	0	0	18.747	0	0	0	0	0	0	0	0	0	0	0	0	0	0	0	0	0	0	0	0	0	0	0	0	0	0	0	0	0	0	0	0	0	0	0	0	0	0
hsa_piR_018429	0	0	0	0	0	0	0	0	0	0	24.3176	0	0	0	0	0	0	0	0	0	0	0	0	0	0	0	0	0	0	0	0	0	0	0	0	0	0	0	0	0	0	0	0	0	0	0	0	0	0
hsa_piR_018422	0	0	0	0	0	0	0	0	0	0	0	0	0	0	0	0	0	0	0	0	0	0	0	0	0	0	0	0	0	0	0	0	0	0	0	0	0	0	0	0	0	0	0	0	0	3.01345	0	0	0
hsa_piR_018420	0	0	0	0	0	0	0	0	0	0	0	0	0	0	0	0	0	0	0	0	0	0	0	0	0	0	0	0	0	0	0	0	0	0	0	0	0	0	0	0	0	0	0	0	285.559	0	0	0	0
RNU6-722P	0	0	0	0	0	0	0	0	0	0	12.1588	0	0	0	0	0	0	0	0	0	0	0	0	0	0	0	0	0	0	0	0	0	0	0	0	0	0	0	0	0	0	0	0	0	0	0	0	0	0
RNU6-725P	0	0	0	0	0	0	0	0	0	0	18.747	0	0	0	0	0	0	0	0	0	0	0	0	0	0	0	0	0	0	0	0	0	0	0	0	0	0	0	0	0	0	0	0	0	0	0	0	0	0
hsa_piR_018476	0	0	0	0	0	0	0	0	0	0	0	0	0	0	0	0	0	0	0	0	0	0	4.19689	0	0	0	0	0	0	0	0	0	0	0	0	0	0	0	0	0	0	0	0	0	0	0	0	0	0
hsa_piR_018489	0	0	0	0	0	0	0	0	0	0	0	0	0	0	0	0	0	0	4.93669	0	0	0	0	0	0	0	0	0	0	0	0	0	0	0	0	0	0	0	0	0	0	0	0	0	0	0	0	0	0
hsa_piR_018484	0	0	0	0	0	0	0	0	0	0	18.747	0	0	0	0	0	0	0	0	0	0	0	0	0	0	0	0	0	0	0	0	0	0	0	0	0	0	0	0	0	0	0	0	0	0	0	0	0	0
hsa_piR_018481	0	0	0	0	0	0	0	0	0	0	18.747	0	0	0	0	0	0	0	0	0	0	0	0	0	0	0	0	0	0	0	0	0	0	0	0	0	0	0	0	0	0	0	0	0	0	0	0	0	0
hsa_piR_018491	0	0	0	0	0	0	0	0	0	0	24.8998	0	0	0	0	0	0	0	0	0	0	0	0	0	0	0	0	0	0	0	0	0	0	0	0	0	0	0	0	0	0	0	0	0	0	0	0	0	0
RNU6-720P	0	0	0	0	0	0	0	0	0	0	0	0	0	0	0	0	0	0	0	0	0	0	0	0	0	0	0	0	0	0	0	0	0	0	0	0	0	0	0	0	0	0	0	0	0	0	0	0	0
hsa_piR_006409	0	0	0	0	0	0	0	0	0	0	49.7996	0	0	0	0	0	0	0	0	0	0	0	0	0	0	0	0	0	0	0	0	0	0	0	0	0	0	0	0	0	0	0	0	0	0	0	0	0	0
RNU6-1134P	0	0	0	0	0	0	0	0	0	0	0	0	0	0	0	0	0	0	0	0	0	0	0	0	0	0	0	0	0	0	0	0	0	0	0	0	0	0	0	0	0	0	0	0	0	0	0	0	0
RNU6-31P	0	0	0	0	0	0	0	0	0	0	0	0	0	0	0	0	0	0	0	19.4728	0	0	0	0	0	0	0	0	0	0	0	0	0	0	0	0	0	0	0	0	0	0	0	0	0	0	0	0	0
hsa_piR_008997	0	0	0	0	0	0	0	0	0	0	0	0	0	0	0	0	0	0	4.65965	0	0	0	0	0	0	0	0	0	0	0	0	0	0	0	0	0	0	0	0	0	0	0	0	0	0	0	0	0	0
hsa_piR_006334	0	0	0	0	0	0	0	0	0	0	24.3176	0	0	0	0	0	0	0	0	0	0	0	0	0	0	0	0	0	0	0	0	0	0	0	0	0	0	0	0	0	0	0	0	0	0	0	0	0	0
hsa_piR_006335	0	0	0	0	0	0	0	0	0	0	18.747	0	0	0	0	0	0	0	0	0	0	0	0	0	0	0	0	0	0	0	0	0	0	0	0	0	0	0	0	0	0	0	0	0	0	0	0	0	0
hsa_piR_006330	0	0	0	0	0	0	0	0	0	0	18.747	0	0	0	0	0	0	0	0	0	0	0	0	0	0	0	0	0	0	0	0	0	0	0	0	0	0	0	0	0	0	0	0	0	0	0	0	0	0
hsa_piR_008991	0	0	0	0	0	0	0	0	0	0	18.747	0	0	0	0	0	0	0	0	0	0	0	0	0	0	0	0	0	0	0	0	0	0	0	0	0	0	0	0	0	0	0	0	0	0	0	0	0	0
hsa_piR_018316	0	0	0	0	0	0	0	0	0	0	24.8998	0	0	0	0	0	0	0	0	0	0	0	0	0	0	0	0	0	0	0	0	0	0	0	0	0	0	0	0	0	0	0	0	0	0	0	0	0	0
hsa_piR_018314	0	0	0	0	0	0	0	0	0	0	74.9878	0	0	0	0	0	0	0	0	0	0	0	0	0	0	0	0	0	0	0	0	0	0	0	3.04636	0	0	0	0	0	0	0	0	0	0	0	0	0	0
hsa_piR_021972	0	0	0	0	0	0	0	0	0	0	18.747	0	0	0	0	0	0	0	0	0	0	0	0	0	0	0	0	0	0	0	0	0	0	0	0	0	0	0	0	0	0	0	0	0	0	0	0	0	0
RNU6-1126P	0	0	0	0	0	0	0	0	0	0	12.1588	0	0	0	0	0	0	0	0	0	0	0	0	0	0	0	0	0	0	0	0	0	0	0	0	0	0	0	0	0	0	0	0	0	7.49145	0	0	0	0
hsa_piR_006347	0	0	0	0	0	0	0	0	0	0	112.482	0	0	0	0	0	0	0	0	0	0	0	0	0	0	0	0	0	0	0	0	0	0	0	0	0	0	0	0	0	0	0	0	0	15.1453	0	0	0	0
hsa_piR_006341	0	0	0	0	0	0	0	0	0	0	36.4764	0	0	0	0	0	0	0	0	0	0	0	0	0	0	0	0	0	0	0	0	0	0	0	0	0	0	0	0	0	0	0	0	0	0	0	0	0	0
hsa_piR_021962	0	0	0	0	0	0	0	0	0	0	24.3176	0	0	0	0	0	0	0	0	0	0	0	0	0	0	0	0	0	0	0	0	0	0	0	0	0	0	0	0	0	0	0	0	0	0	0	0	0	0
hsa_piR_018326	0	0	0	3.72511	0	0	0	0	0	0	0	0	0	0	0	0	0	0	0	0	0	0	0	0	0	0	0	0	0	0	0	0	0	0	0	0	0	0	0	0	0	0	0	0	0	0	0	0	0
hsa_piR_018320	0	0	0	0	0	0	0	0	0	0	18.747	0	0	0	0	0	0	0	0	0	0	0	0	0	0	0	0	0	0	0	0	0	0	0	0	0	0	0	0	0	0	0	0	0	0	0	0	0	0
hsa_piR_018331	0	0	0	0	0	0	0	0	0	0	56.2409	0	0	0	0	0	0	0	0	0	0	0	0	0	0	0	0	0	0	0	0	0	0	0	0	0	0	0	0	0	0	0	0	0	0	0	0	0	0
hsa_piR_018332	0	0	0	0	0	0	0	0	0	0	18.747	0	0	0	0	0	0	0	0	0	0	0	0	0	0	0	0	0	0	0	0	0	0	0	0	0	0	0	0	0	0	0	0	0	0	0	0	0	0
hsa_piR_021990	0	0	0	0	0	0	0	0	0	0	37.4939	0	0	0	0	0	0	0	0	0	0	0	0	0	0	0	0	0	0	0	0	0	0	0	0	0	0	0	0	0	0	0	0	0	0	0	0	0	0
hsa_piR_006360	0	0	0	0	0	0	0	0	0	0	36.4764	0	0	0	0	0	0	0	0	0	0	0	0	0	0	0	0	0	0	0	0	0	0	0	0	0	0	0	0	0	0	0	0	0	0	0	0	0	0
hsa_piR_021983	0	0	0	0	0	0	0	0	0	0	0	0	0	0	0	0	0	0	0	0	0	0	0	0	0	0	0	0	0	0	0	0	0	0	0	0	0	0	0	0	0	0	0	0	0	0	0	0	0
hsa_piR_018340	0	0	0	0	0	0	0	0	0	0	24.3176	0	0	0	0	0	0	0	0	0	0	0	0	0	0	0	0	0	0	0	0	0	0	0	0	0	0	0	0	0	0	0	0	0	0	0	0	0	0
hsa_piR_008954	0	0	0	0	0	0	0	0	0	0	12.1588	0	0	0	0	0	0	0	0	0	0	0	0	0	0	0	0	0	0	0	0	0	0	0	0	0	0	0	0	0	0	0	0	0	0	0	0	0	0
hsa_piR_006305	0	0	0	0	0	0	0	0	0	0	93.7348	0	0	0	0	0	0	0	0	0	0	0	0	0	0	0	0	0	0	0	0	0	0	0	0	0	0	0	0	0	0	0	0	0	0	0	0	0	0
hsa_piR_008966	0	0	0	0	0	0	0	0	0	0	112.482	0	0	0	0	0	0	0	0	0	0	0	0	0	0	0	0	0	0	0	0	0	0	0	0	0	0	0	0	0	0	0	0	0	0	0	0	0	0
hsa_piR_008967	3.60687	0	0	31.6634	0	0	0	0	0	0	24.8998	0	0	0	0	0	0	0	0	0	0	0	0	0	0	0	0	0	0	0	0	0	0	0	5.97518	0	0	0	0	0	0	0	0	0	7.27446	0	0	3.1266	0
hsa_piR_008976	0	0	0	0	0	0	0	0	0	0	0	0	0	0	0	0	0	0	0	0	0	0	0	0	0	0	0	0	0	0	0	0	0	0	0	0	0	0	0	0	0	0	0	0	0	0	0	0	0
hsa_piR_008973	0	0	0	0	0	0	0	0	0	0	24.8998	0	0	0	0	0	0	0	0	0	0	0	0	0	0	0	0	0	0	0	0	0	0	0	0	0	0	0	0	0	0	0	0	0	0	0	0	0	0
hsa_piR_021952	0	0	0	0	0	0	0	8.15836	0	0	97.2704	0	0	0	0	0	0	0	0	0	0	0	4.24991	0	0	0	0	0	0	0	0	0	0	0	0	0	0	0	0	0	0	0	0	0	16.4776	0	0	0	0
RNU6-1128P	0	0	0	0	0	0	0	0	0	0	24.3176	0	0	0	0	0	0	0	0	0	0	0	0	0	0	0	0	0	0	0	0	0	0	0	0	0	0	0	0	0	0	0	0	0	0	0	0	0	0
RNU6-911P	0	0	0	0	0	0	0	0	0	0	18.747	0	0	0	0	0	0	0	0	0	0	0	0	0	0	0	0	0	0	0	0	0	0	0	0	0	0	0	0	0	0	0	0	0	0	0	0	0	0
hsa_piR_008984	0	0	0	0	0	0	0	0	0	0	48.6352	0	0	0	0	0	0	0	0	0	0	0	0	0	0	0	0	0	0	0	0	0	0	0	0	0	0	0	0	0	0	0	0	0	7.6197	0	0	0	0
hsa_piR_006325	0	0	0	0	0	0	0	0	0	0	60.794	0	0	0	0	0	0	0	0	0	0	0	0	0	0	0	0	0	0	0	0	0	0	0	0	0	0	0	0	0	0	0	0	0	0	0	0	0	0
hsa_piR_008985	0	0	0	0	0	0	0	0	0	0	12.1588	0	0	0	0	0	0	0	0	0	0	0	0	0	0	0	0	0	0	0	0	0	0	0	0	0	0	0	0	0	0	0	0	0	0	0	0	0	0
hsa_piR_008982	0	0	0	0	0	0	0	0	0	0	48.6352	0	0	4.01321	0	0	0	0	15.048	0	0	0	0	4.88293	4.39014	0	0	0	3.79893	0	0	0	0	24.6972	4.00773	0	0	0	3.33966	0	0	0	0	0	0	0	0	0	0
hsa_piR_008981	0	0	0	7.45021	0	0	0	0	0	0	0	0	0	0	0	0	0	0	4.59891	0	0	80.1559	0	0	0	0	0	0	0	0	0	0	0	0	3.48156	0	0	0	0	0	0	0	0	0	0	0	0	0	0
hsa_piR_018305	0	0	0	0	0	0	0	0	0	0	24.3176	0	0	0	0	0	0	0	0	0	0	0	0	0	0	0	0	0	0	0	0	0	0	0	0	0	0	0	0	0	0	0	0	0	0	0	0	0	0
hsa_piR_021941	0	0	0	0	0	0	0	0	0	0	12.1588	0	0	0	0	0	0	0	0	0	0	0	0	0	0	0	0	0	0	0	0	0	0	0	0	0	0	0	0	0	0	0	0	0	0	0	0	0	0
RNU6-910P	0	0	0	0	0	0	0	0	0	0	0	0	0	0	0	0	0	0	0	0	0	0	0	0	0	0	0	0	0	0	0	0	0	0	0	0	0	0	0	0	0	0	0	0	0	0	0	0	0
SNORD1C	0	9.12692	0	0	34.923	9.56819	0	5.22813	240.846	0	37.4939	6.77984	61.9398	125.707	126.63	0	0	24.2713	185.727	64.43	0	9.69374	6.77311	29.5848	17.3282	0	37.3821	0	42.4075	15.5124	0	23.6178	5.95777	93.0559	86.2805	11.814	16.4185	178.73	43.6972	0	7.50281	12.0319	0	167.367	0	30.0308	16.4022	0	7.07675
SNORD1A	0	0	6.32887	0	17.6127	17.3018	0	3.38159	75.205	0	0	15.9331	17.3302	71.7327	51.8153	0	0	16.8155	78.0605	18.6028	3.44151	8.22032	0	25.038	3.74701	0	8.91054	0	17.8231	16.1606	0	14.7015	3.57652	62.7312	79.7725	13.0811	11.3203	22.4975	52.8536	0	0	7.62274	0	75.6428	0	0	5.66586	0	15.7564
SNORD1B	0	0	0	0	99.2876	5.36193	12.0615	0	89.2456	0	0	40.1726	114.759	120.372	290.788	0	0	103.774	914.486	20.4147	0	25.666	0	26.1761	0	0	116.461	0	17.3682	12.8772	0	30.5499	0	26.9689	38.2873	11.3976	85.1371	398.041	46.6905	0	0	15.2455	0	105.345	0	0	0	0	24.3821
SNORD17	0	0	0	0	32.6772	0	0	3.52199	52.6422	0	0	7.66066	5.9233	111.053	28.8604	0	0	4.33094	23.2793	30.5936	0	91.1328	0	0	0	0	3.76588	0	56.7582	26.7705	0	13.1563	0	26.4797	5.99326	5.30808	5.98693	26.2471	10.2478	0	0	0	0	142.569	0	0	0	0	5.20325
SNORD18	0	0	0	0	4.02369	0	0	0	6.76735	0	0	0	0	3.40793	0	0	0	0	9.7282	0	0	0	0	0	0	0	0	0	5.24222	0	0	0	0	55.6267	4.56497	0	0	0	3.03998	0	0	0	0	6.0132	0	4.70297	0	0	0
SNORD16	0	0	4.1914	0	6.5119	0	0	4.02842	67.4591	0	0	11.11	0	12.5953	12.7386	4.18742	0	0	79.1504	36.9625	0	13.1699	0	5.92183	3.48422	0	0	0	104.211	9.19023	0	81.1918	0	0	56.1369	18.7058	0	0	39.8614	0	0	32.5444	0	42.6657	0	3.49064	0	0	13.048
SNORD13	0	41.3067	27.4773	3.72511	153.503	21.2606	0	7.64746	120.558	0	0	63.9177	331.107	32.3488	252.087	7.92464	0	84.9494	4693.11	6.3157	11.3244	27.0827	8.00824	579.451	14.293	4.45371	161.503	0	629.691	43.49	5.38634	72.242	201.932	93.0241	221.354	65.1673	18.5397	70.3505	265.632	0	10.0396	96.1727	0	19.6952	0	37.0091	7.10687	0	66.7646
hsa_piR_018399	0	0	0	0	0	0	0	0	0	0	12.1588	0	0	0	0	0	0	0	0	0	0	0	0	0	0	0	0	0	0	0	0	0	0	0	0	0	0	0	0	0	0	0	0	0	0	0	0	0	0
SNORD11	0	23.7311	6.70805	0	14.1899	0	0	0	111.276	0	24.3176	19.4439	4.88241	51.6761	215.462	0	0	8.09042	84.7639	1293.92	0	19.7548	0	15.5539	5.42088	0	0	0	125.851	14.6556	0	27.7481	8.39285	43.3723	35.4261	61.0896	0	11.2488	37.8787	0	0	135.608	0	48.7011	0	0	0	0	30.3034
[truncated: 2,301 more rows]
[truncated: 15 more columns]

## Sheet: TSI-sRNAs-Healthy-disease
TSI values for sRNAs (except miRNAs) in healthy and disease samples
sRNA_id	shannon entropy score
hsa_piR_019287	1
hsa_piR_019280	1
hsa_piR_019299	1
hsa_piR_019295	1
hsa_piR_009909	1
hsa_piR_010903	1
hsa_piR_009842	1
hsa_piR_010839	1
hsa_piR_022828	1
hsa_piR_009855	1
hsa_piR_009856	1
hsa_piR_009854	1
hsa_piR_010840	1
hsa_piR_010841	1
hsa_piR_007203	1
hsa_piR_010852	1
hsa_piR_010853	1
hsa_piR_022847	1
hsa_piR_007213	1
hsa_piR_009801	1
hsa_piR_009811	1
hsa_piR_010800	1
hsa_piR_009810	1
hsa_piR_010814	1
hsa_piR_022805	1
hsa_piR_009826	1
hsa_piR_010827	1
hsa_piR_007268	1
hsa_piR_020249	1
hsa_piR_022891	1
hsa_piR_007272	1
hsa_piR_007271	1
hsa_piR_007274	1
hsa_piR_007270	1
hsa_piR_019258	1
hsa_piR_020235	1
hsa_piR_007288	1
hsa_piR_019267	1
hsa_piR_007291	1
hsa_piR_007220	1
hsa_piR_019207	1
hsa_piR_019202	1
hsa_piR_007229	1
hsa_piR_020207	1
hsa_piR_007228	1
hsa_piR_020205	1
hsa_piR_009893	1
hsa_piR_009894	1
hsa_piR_007233	1
hsa_piR_022855	1
hsa_piR_019212	1
RNU6-645P	1
hsa_piR_007247	1
hsa_piR_007243	1
hsa_piR_010898	1
hsa_piR_022888	1
hsa_piR_022876	1
hsa_piR_019232	1
hsa_piR_019235	1
hsa_piR_019230	1
hsa_piR_022879	1
RNU6-667P	1
hsa_piR_007183	1
hsa_piR_020158	1
RNU6-661P	1
hsa_piR_019181	1
hsa_piR_019183	1
hsa_piR_020170	1
hsa_piR_020177	1
hsa_piR_019195	1
hsa_piR_019198	1
hsa_piR_019194	1
hsa_piR_010716	1
hsa_piR_010719	1
hsa_piR_009735	1
hsa_piR_010726	1
hsa_piR_009731	1
hsa_piR_009745	1
hsa_piR_022720	1
hsa_piR_022728	1
hsa_piR_009756	1
hsa_piR_009754	1
hsa_piR_009755	1
hsa_piR_022713	1
RNA5-8SP7	1
hsa_piR_009701	1
hsa_piR_010708	1
hsa_piR_022780	1
hsa_piR_010794	1
hsa_piR_010795	1
hsa_piR_019126	1
hsa_piR_022787	1
hsa_piR_010790	1
hsa_piR_022782	1
hsa_piR_019121	1
hsa_piR_019138	1
hsa_piR_020113	1
hsa_piR_019133	1
hsa_piR_020111	1
hsa_piR_019132	1
hsa_piR_007166	1
hsa_piR_007163	1
hsa_piR_019144	1
hsa_piR_020144	1
hsa_piR_019146	1
hsa_piR_020143	1
hsa_piR_022798	1
hsa_piR_022797	1
hsa_piR_019156	1
hsa_piR_022793	1
hsa_piR_022743	1
hsa_piR_009778	1
hsa_piR_007117	1
hsa_piR_009775	1
hsa_piR_022733	1
hsa_piR_022739	1
hsa_piR_007119	1
hsa_piR_007128	1
hsa_piR_009785	1
hsa_piR_009783	1
hsa_piR_022765	1
hsa_piR_019107	1
hsa_piR_020103	1
SNORA18	1
hsa_piR_019100	1
SNORA19	1
hsa_piR_022762	1
hsa_piR_022761	1
SNORA12	1
hsa_piR_009796	1
hsa_piR_009794	1
hsa_piR_009790	1
hsa_piR_010784	1
hsa_piR_019112	1
hsa_piR_019113	1
hsa_piR_020087	1
RNU6-678P	1
SNORA35	1
SNORA33	1
hsa_piR_019084	1
hsa_piR_019098	1
SNORA24	1
SNORA5B	1
SNORA5A	1
hsa_piR_020096	1
hsa_piR_020092	1
SNORA81	1
hsa_piR_019045	1
hsa_piR_019042	1
SNORA76	1
SNORA75	1
SNORA71	1
hsa_piR_007077	1
hsa_piR_007073	1
hsa_piR_007089	1
hsa_piR_020063	1
hsa_piR_007096	1
hsa_piR_020057	1
hsa_piR_020055	1
hsa_piR_019071	1
hsa_piR_019072	1
SNORA80A	1
hsa_piR_009605	1
hsa_piR_009613	1
hsa_piR_009614	1
hsa_piR_010614	1
hsa_piR_010611	1
hsa_piR_022602	1
hsa_piR_009628	1
hsa_piR_022604	1
hsa_piR_022603	1
hsa_piR_009634	1
U2	1
U3	1
hsa_piR_009684	1
hsa_piR_009680	1
hsa_piR_019006	1
hsa_piR_020002	1
hsa_piR_020000	1
hsa_piR_022661	1
hsa_piR_009698	1
hsa_piR_010682	1
hsa_piR_007032	1
hsa_piR_009692	1
hsa_piR_007031	1
hsa_piR_009690	1
hsa_piR_022657	1
hsa_piR_019015	1
hsa_piR_007040	1
hsa_piR_010698	1
hsa_piR_022689	1
hsa_piR_020023	1
hsa_piR_019026	1
hsa_piR_022670	1
hsa_piR_007051	1
hsa_piR_022678	1
hsa_piR_020015	1
hsa_piR_019035	1
hsa_piR_009647	1
hsa_piR_010634	1
hsa_piR_022623	1
hsa_piR_009651	1
hsa_piR_009668	1
hsa_piR_022644	1
hsa_piR_022641	1
hsa_piR_007018	1
hsa_piR_009672	1
hsa_piR_010663	1
hsa_piR_010665	1
hsa_piR_022631	1
hsa_piR_022637	1
hsa_piR_010596	1
hsa_piR_022578	1
hsa_piR_022576	1
hsa_piR_022574	1
SNORA70B	1
SNORA71E	1
RNU6-422P	1
SNORA71C	1
hsa_piR_022594	1
RNU6-687P	1
SNORD114-11	1
SNORD114-13	1
hsa_piR_009500	1
hsa_piR_009512	1
hsa_piR_009519	1
hsa_piR_010559	1
hsa_piR_009566	1
hsa_piR_010551	1
hsa_piR_022546	1
hsa_piR_022543	1
hsa_piR_022541	1
hsa_piR_009578	1
hsa_piR_022535	1
hsa_piR_022532	1
hsa_piR_009599	1
hsa_piR_010586	1
hsa_piR_009593	1
hsa_piR_010587	1
hsa_piR_009523	1
hsa_piR_010518	1
hsa_piR_010510	1
hsa_piR_010511	1
hsa_piR_009529	1
RNU6-415P	1
hsa_piR_009539	1
hsa_piR_010534	1
hsa_piR_022524	1
hsa_piR_022529	1
hsa_piR_009551	1
hsa_piR_022514	1
hsa_piR_022513	1
hsa_piR_022499	1
hsa_piR_022462	1
hsa_piR_009483	1
hsa_piR_022453	1
hsa_piR_022484	1
hsa_piR_022482	1
hsa_piR_010490	1
hsa_piR_010492	1
hsa_piR_022477	1
RNU6ATAC19P	1
RNA5SP300	1
RNA5SP304	1
RNA5SP303	1
RNA5SP307	1
RNA5SP306	1
RNA5SP320	1
RNA5SP329	1
RNA5SP328	1
RNA5SP319	1
RNU6-607P	1
RNA5SP341	1
hsa_piR_009446	1
hsa_piR_010439	1
RNA5SP345	1
hsa_piR_022423	1
RNU6ATAC14P	1
hsa_piR_009454	1
hsa_piR_009451	1
RNA5SP335	1
RNA5SP366	1
hsa_piR_009465	1
RNA5SP369	1
hsa_piR_022441	1
RNA5SP350	1
hsa_piR_009479	1
hsa_piR_010462	1
RNA5SP387	1
RNU6-864P	1
RNA5SP373	1
hsa_piR_010406	1
hsa_piR_010407	1
RNA5SP375	1
RNA5SP379	1
RNU6ATAC18P	1
hsa_piR_009418	1
hsa_piR_022404	1
RNA5SP396	1
hsa_piR_009431	1
hsa_piR_022387	1
hsa_piR_022386	1
hsa_piR_022373	1
hsa_piR_022397	1
RNU6-880P	1
hsa_piR_010352	1
hsa_piR_022346	1
hsa_piR_010351	1
hsa_piR_009375	1
hsa_piR_022368	1
hsa_piR_022364	1
RNU6-882P	1
hsa_piR_009397	1
hsa_piR_010387	1
hsa_piR_009391	1
hsa_piR_010380	1
hsa_piR_000912	1
hsa_piR_000917	1
hsa_piR_012903	1
hsa_piR_012908	1
hsa_piR_000926	1
hsa_piR_012913	1
RNA5SP400	1
hsa_piR_012919	1
RNA5SP403	1
hsa_piR_000933	1
hsa_piR_000930	1
hsa_piR_012926	1
RNA5SP422	1
RNA5SP421	1
RNA5SP424	1
RNA5SP415	1
RNA5SP418	1
RNA5SP417	1
RNA5SP441	1
RNA5SP445	1
RNA5SP433	1
RNA5SP437	1
hsa_piR_000902	1
hsa_piR_000903	1
hsa_piR_000905	1
hsa_piR_010316	1
RNA5SP462	1
RNA5SP465	1
RNA5SP464	1
hsa_piR_012971	1
hsa_piR_010313	1
hsa_piR_012976	1
hsa_piR_012989	1
hsa_piR_009334	1
RNA5SP456	1
hsa_piR_010324	1
RNA5SP484	1
RNA5SP487	1
hsa_piR_009343	1
hsa_piR_010331	1
RNA5SP489	1
hsa_piR_010336	1
hsa_piR_009359	1
RNA5SP476	1
hsa_piR_012934	1
hsa_piR_012939	1
hsa_piR_012931	1
hsa_piR_000957	1
hsa_piR_000950	1
hsa_piR_000951	1
hsa_piR_000952	1
RNA5SP494	1
RNA5SP493	1
RNA5SP492	1
RNA5SP496	1
hsa_piR_000970	1
hsa_piR_000976	1
hsa_piR_012968	1
hsa_piR_009311	1
hsa_piR_012964	1
hsa_piR_000983	1
hsa_piR_000986	1
SNORA8	1
hsa_piR_010273	1
hsa_piR_022250	1
hsa_piR_010289	1
hsa_piR_022258	1
hsa_piR_010284	1
hsa_piR_022285	1
hsa_piR_010299	1
hsa_piR_010290	1
hsa_piR_012895	1
hsa_piR_012891	1
RNU6ATAC34P	1
hsa_piR_010240	1
hsa_piR_022219	1
hsa_piR_022218	1
hsa_piR_009266	1
hsa_piR_009267	1
hsa_piR_010256	1
hsa_piR_022246	1
hsa_piR_022245	1
hsa_piR_009275	1
hsa_piR_009276	1
hsa_piR_010267	1
hsa_piR_009271	1
hsa_piR_022238	1
RNU6ATAC31P	1
RNA5SP502	1
RNA5SP507	1
RNA5SP505	1
RNA5SP504	1
hsa_piR_012809	1
RNA5SP511	1
RNA5SP518	1
RNA5SP515	1
RNA5SP519	1
hsa_piR_000827	1
hsa_piR_009206	1
RNU6ATAC37P	1
hsa_piR_009205	1
hsa_piR_009201	1
hsa_piR_009213	1
hsa_piR_000880	1
hsa_piR_009210	1
hsa_piR_010202	1
hsa_piR_012864	1
hsa_piR_012867	1
hsa_piR_000889	1
hsa_piR_009229	1
hsa_piR_010210	1
hsa_piR_009221	1
hsa_piR_010213	1
hsa_piR_010215	1
hsa_piR_022205	1
hsa_piR_000897	1
hsa_piR_010223	1
hsa_piR_000836	1
hsa_piR_000830	1
hsa_piR_012826	1
hsa_piR_012828	1
hsa_piR_000847	1
hsa_piR_000843	1
hsa_piR_000841	1
hsa_piR_012839	1
hsa_piR_000855	1
hsa_piR_012843	1
hsa_piR_000866	1
hsa_piR_000863	1
hsa_piR_022143	1
hsa_piR_022142	1
hsa_piR_022147	1
hsa_piR_009176	1
hsa_piR_010168	1
hsa_piR_009170	1
hsa_piR_022162	1
hsa_piR_010180	1
hsa_piR_022157	1
hsa_piR_009124	1
hsa_piR_009122	1
hsa_piR_010113	1
hsa_piR_000798	1
hsa_piR_010129	1
hsa_piR_009139	1
hsa_piR_009135	1
hsa_piR_009132	1
hsa_piR_012783	1
hsa_piR_012788	1
hsa_piR_010126	1
hsa_piR_009147	1
hsa_piR_012795	1
hsa_piR_010135	1
hsa_piR_012796	1
hsa_piR_012799	1
hsa_piR_022127	1
hsa_piR_022125	1
hsa_piR_009159	1
hsa_piR_009157	1
hsa_piR_010149	1
hsa_piR_022111	1
hsa_piR_022177	1
hsa_piR_022199	1
hsa_piR_012733	1
RNU6-638P	1
hsa_piR_000754	1
hsa_piR_000762	1
hsa_piR_000761	1
RNU6ATAC23P	1
hsa_piR_000779	1
hsa_piR_000774	1
hsa_piR_009117	1
hsa_piR_012764	1
hsa_piR_012763	1
RNU6-1206P	1
hsa_piR_000783	1
hsa_piR_000713	1
hsa_piR_000718	1
hsa_piR_000722	1
hsa_piR_012715	1
hsa_piR_012718	1
hsa_piR_012721	1
hsa_piR_012695	1
hsa_piR_012692	1
hsa_piR_022016	1
hsa_piR_022043	1
hsa_piR_010056	1
hsa_piR_010053	1
hsa_piR_009079	1
hsa_piR_010069	1
hsa_piR_012659	1
hsa_piR_009000	1
hsa_piR_009001	1
hsa_piR_012657	1
hsa_piR_000674	1
hsa_piR_000681	1
hsa_piR_000682	1
hsa_piR_012662	1
hsa_piR_010004	1
hsa_piR_012669	1
hsa_piR_000686	1
RNU6-479P	1
hsa_piR_000688	1
hsa_piR_000693	1
hsa_piR_000691	1
hsa_piR_012673	1
hsa_piR_012678	1
hsa_piR_010016	1
hsa_piR_010018	1
hsa_piR_022002	1
hsa_piR_010010	1
hsa_piR_012680	1
hsa_piR_010021	1
RNU6-211P	1
RNU6-472P	1
hsa_piR_009089	1
hsa_piR_022064	1
hsa_piR_009092	1
hsa_piR_010071	1
hsa_piR_022069	1
hsa_piR_010082	1
hsa_piR_010083	1
hsa_piR_022059	1
hsa_piR_022058	1
hsa_piR_022057	1
hsa_piR_022085	1
hsa_piR_022084	1
hsa_piR_010091	1
hsa_piR_010097	1
hsa_piR_010090	1
hsa_piR_000636	1
hsa_piR_000632	1
hsa_piR_000633	1
hsa_piR_000648	1
hsa_piR_000645	1
hsa_piR_000616	1
hsa_piR_012606	1
hsa_piR_000620	1
hsa_piR_000622	1
hsa_piR_000593	1
hsa_piR_000594	1
hsa_piR_012578	1
hsa_piR_012570	1
hsa_piR_000597	1
hsa_piR_000596	1
hsa_piR_012542	1
hsa_piR_000580	1
hsa_piR_012567	1
hsa_piR_012569	1
hsa_piR_000587	1
RNU6-487P	1
hsa_piR_000516	1
hsa_piR_000513	1
hsa_piR_000512	1
hsa_piR_012501	1
hsa_piR_000524	1
hsa_piR_000525	1
hsa_piR_012518	1
hsa_piR_012513	1
hsa_piR_012515	1
hsa_piR_000532	1
hsa_piR_000544	1
RNA5SP187	1
RNA5SP186	1
RNA5SP184	1
hsa_piR_000471	1
hsa_piR_012456	1
hsa_piR_012452	1
RNA5SP190	1
hsa_piR_000478	1
hsa_piR_000479	1
RNA5SP176	1
hsa_piR_000480	1
RNA5SP178	1
hsa_piR_012464	1
hsa_piR_012469	1
hsa_piR_000488	1
hsa_piR_000495	1
RNA5SP198	1
hsa_piR_012487	1
hsa_piR_012417	1
hsa_piR_012412	1
hsa_piR_000430	1
hsa_piR_000448	1
hsa_piR_012434	1
hsa_piR_012436	1
hsa_piR_012435	1
hsa_piR_012447	1
hsa_piR_012449	1
hsa_piR_000463	1
hsa_piR_012493	1
RNA5SP101	1
RNA5SP108	1
RNA5SP124	1
RNA5SP127	1
hsa_piR_000410	1
hsa_piR_012408	1
RNA5SP111	1
hsa_piR_012404	1
RNA5SP119	1
hsa_piR_000428	1
RNA5SP143	1
RNA5SP140	1
RNA5SP148	1
RNA5SP130	1
RNA5SP136	1
RNA5SP134	1
RNA5SP138	1
RNA5SP137	1
RNA5SP165	1
RNA5SP164	1
RNA5SP163	1
RNA5SP167	1
RNA5SP171	1
RNA5SP156	1
RNA5SP155	1
RNA5SP159	1
RNA5SP160	1
hsa_piR_012332	1
hsa_piR_014995	1
hsa_piR_000359	1
RNA5SP296	1
RNA5SP294	1
hsa_piR_012352	1
hsa_piR_000379	1
hsa_piR_012368	1
hsa_piR_002979	1
hsa_piR_014964	1
hsa_piR_002982	1
hsa_piR_002991	1
hsa_piR_014972	1
hsa_piR_012317	1
hsa_piR_002996	1
hsa_piR_000337	1
hsa_piR_000335	1
hsa_piR_002997	1
hsa_piR_012321	1
hsa_piR_014983	1
hsa_piR_014980	1
RNU6-248P	1
hsa_piR_012370	1
hsa_piR_012372	1
hsa_piR_012375	1
hsa_piR_012388	1
hsa_piR_012389	1
hsa_piR_012381	1
hsa_piR_012398	1
RNU6-243P	1
RNA5SP205	1
RNA5SP220	1
RNA5SP223	1
RNA5SP228	1
hsa_piR_002936	1
hsa_piR_002935	1
hsa_piR_002934	1
hsa_piR_014928	1
RNA5SP211	1
RNA5SP247	1
hsa_piR_014949	1
RNA5SP230	1
RNA5SP233	1
RNA5SP238	1
hsa_piR_014943	1
RNA5SP262	1
RNA5SP270	1
RNA5SP258	1
RNA5SP285	1
hsa_piR_002919	1
RNA5SP291	1
RNA5SP275	1
hsa_piR_014905	1
RNA5SP278	1
RNA5SP276	1
hsa_piR_002926	1
hsa_piR_002929	1
RNA5SP282	1
RNA5SP280	1
hsa_piR_002921	1
hsa_piR_012212	1
hsa_piR_014876	1
hsa_piR_014885	1
hsa_piR_000252	1
hsa_piR_012238	1
hsa_piR_012230	1
hsa_piR_014891	1
hsa_piR_000257	1
hsa_piR_000255	1
hsa_piR_012247	1
hsa_piR_012241	1
hsa_piR_000266	1
hsa_piR_014849	1
hsa_piR_014840	1
hsa_piR_014841	1
hsa_piR_002869	1
hsa_piR_000201	1
hsa_piR_000200	1
hsa_piR_000205	1
hsa_piR_000214	1
hsa_piR_012200	1
hsa_piR_014862	1
hsa_piR_000229	1
hsa_piR_002885	1
hsa_piR_000222	1
hsa_piR_002888	1
hsa_piR_012294	1
hsa_piR_012295	1
RNU6-694P	1
hsa_piR_000273	1
hsa_piR_012259	1
hsa_piR_012252	1
hsa_piR_000285	1
hsa_piR_012260	1
hsa_piR_012265	1
hsa_piR_000295	1
hsa_piR_012277	1
hsa_piR_012276	1
hsa_piR_012284	1
hsa_piR_014805	1
hsa_piR_014802	1
hsa_piR_002828	1
hsa_piR_002823	1
hsa_piR_002821	1
hsa_piR_014810	1
hsa_piR_002833	1
hsa_piR_002801	1
hsa_piR_014754	1
hsa_piR_000111	1
hsa_piR_002778	1
hsa_piR_002777	1
hsa_piR_002783	1
hsa_piR_002780	1
hsa_piR_012102	1
hsa_piR_014761	1
hsa_piR_012100	1
hsa_piR_002784	1
hsa_piR_000128	1
hsa_piR_000127	1
hsa_piR_012114	1
hsa_piR_012110	1
hsa_piR_000135	1
hsa_piR_012127	1
hsa_piR_014716	1
hsa_piR_002737	1
RNU6-444P	1
hsa_piR_014728	1
hsa_piR_002744	1
hsa_piR_014733	1
hsa_piR_014736	1
hsa_piR_000109	1
hsa_piR_002769	1
hsa_piR_012170	1
hsa_piR_012172	1
hsa_piR_012177	1
hsa_piR_012192	1
hsa_piR_012195	1
hsa_piR_012199	1
hsa_piR_012139	1
hsa_piR_012131	1
hsa_piR_012140	1
hsa_piR_000169	1
hsa_piR_012155	1
hsa_piR_012154	1
hsa_piR_012161	1
hsa_piR_000188	1
hsa_piR_000189	1
RNU11-2P	1
hsa_piR_002705	1
hsa_piR_002703	1
RNU11-3P	1
hsa_piR_002719	1
hsa_piR_014700	1
hsa_piR_002727	1
hsa_piR_002721	1
RNU11-5P	1
hsa_piR_014631	1
hsa_piR_002653	1
hsa_piR_014648	1
hsa_piR_014641	1
hsa_piR_002664	1
hsa_piR_000011	1
hsa_piR_000015	1
hsa_piR_002681	1
hsa_piR_014666	1
hsa_piR_012004	1
hsa_piR_014660	1
hsa_piR_002685	1
hsa_piR_014605	1
hsa_piR_014603	1
hsa_piR_002629	1
hsa_piR_002628	1
hsa_piR_002625	1
hsa_piR_002638	1
hsa_piR_002633	1
hsa_piR_014628	1
hsa_piR_002642	1
hsa_piR_000073	1
hsa_piR_000093	1
hsa_piR_012082	1
hsa_piR_012013	1
hsa_piR_012018	1
hsa_piR_014679	1
hsa_piR_012019	1
hsa_piR_014671	1
hsa_piR_012022	1
hsa_piR_000054	1
hsa_piR_014699	1
hsa_piR_012030	1
hsa_piR_000061	1
hsa_piR_000060	1
hsa_piR_012049	1
RNVU1-2	1
hsa_piR_014519	1
hsa_piR_014513	1
hsa_piR_014511	1
hsa_piR_014522	1
hsa_piR_014549	1
hsa_piR_002500	1
hsa_piR_002502	1
hsa_piR_002516	1
hsa_piR_014500	1
hsa_piR_014503	1
hsa_piR_002523	1
hsa_piR_002525	1
RNU6-464P	1
hsa_piR_014552	1
hsa_piR_014553	1
hsa_piR_002580	1
hsa_piR_002583	1
hsa_piR_014563	1
hsa_piR_002588	1
hsa_piR_014587	1
hsa_piR_014586	1
RNU6ATAC3P	1
RNU6ATAC4P	1
RNU6ATAC7P	1
hsa_piR_002416	1
hsa_piR_014400	1
hsa_piR_014406	1
RNU6-1170P	1
hsa_piR_014405	1
hsa_piR_002424	1
hsa_piR_002421	1
hsa_piR_002426	1
RNU7-95P	1
hsa_piR_014418	1
hsa_piR_002443	1
hsa_piR_002496	1
hsa_piR_002494	1
hsa_piR_014482	1
hsa_piR_014481	1
hsa_piR_014484	1
hsa_piR_014496	1
RNU5F-3P	1
hsa_piR_014438	1
hsa_piR_002458	1
hsa_piR_014447	1
hsa_piR_014449	1
hsa_piR_014440	1
hsa_piR_002465	1
hsa_piR_002471	1
RNU5F-7P	1
hsa_piR_002474	1
hsa_piR_014455	1
hsa_piR_014468	1
hsa_piR_014465	1
hsa_piR_014462	1
hsa_piR_002489	1
hsa_piR_002488	1
RNU6-298P	1
RNU6-293P	1
hsa_piR_016935	1
hsa_piR_004956	1
hsa_piR_016942	1
hsa_piR_016948	1
hsa_piR_002307	1
hsa_piR_016959	1
hsa_piR_016951	1
hsa_piR_004973	1
hsa_piR_004982	1
hsa_piR_002321	1
hsa_piR_016964	1
hsa_piR_002324	1
hsa_piR_016905	1
hsa_piR_016900	1
hsa_piR_016903	1
hsa_piR_016919	1
hsa_piR_004935	1
hsa_piR_016922	1
RNU6-1184P	1
hsa_piR_004944	1
hsa_piR_014358	1
hsa_piR_002381	1
hsa_piR_014363	1
hsa_piR_002397	1
hsa_piR_014388	1
hsa_piR_014385	1
RNU6-1189P	1
hsa_piR_002334	1
hsa_piR_002341	1
hsa_piR_002353	1
hsa_piR_002361	1
hsa_piR_002365	1
hsa_piR_014286	1
hsa_piR_014287	1
hsa_piR_014299	1
hsa_piR_014298	1
hsa_piR_014292	1
hsa_piR_004909	1
hsa_piR_004907	1
hsa_piR_004834	1
hsa_piR_016829	1
hsa_piR_016824	1
RNU6-1191P	1
hsa_piR_004858	1
hsa_piR_002208	1
RNU2-4P	1
hsa_piR_004808	1
hsa_piR_004812	1
hsa_piR_004814	1
hsa_piR_004829	1
hsa_piR_004820	1
hsa_piR_002253	1
hsa_piR_002261	1
hsa_piR_002265	1
hsa_piR_014247	1
hsa_piR_002272	1
hsa_piR_002270	1
hsa_piR_002275	1
hsa_piR_002278	1
hsa_piR_014268	1
hsa_piR_016855	1
hsa_piR_016854	1
hsa_piR_016858	1
hsa_piR_002220	1
hsa_piR_004880	1
hsa_piR_016866	1
hsa_piR_016862	1
hsa_piR_004894	1
hsa_piR_004895	1
hsa_piR_002233	1
hsa_piR_002231	1
hsa_piR_016879	1
hsa_piR_002236	1
hsa_piR_004896	1
hsa_piR_004897	1
hsa_piR_014226	1
hsa_piR_014220	1
hsa_piR_002177	1
hsa_piR_014152	1
hsa_piR_014157	1
hsa_piR_002182	1
hsa_piR_002189	1
hsa_piR_014173	1
hsa_piR_014185	1
hsa_piR_004710	1
hsa_piR_016706	1
hsa_piR_004728	1
hsa_piR_004736	1
hsa_piR_004731	1
hsa_piR_004740	1
hsa_piR_004705	1
hsa_piR_004794	1
hsa_piR_004795	1
hsa_piR_004791	1
hsa_piR_016778	1
hsa_piR_002136	1
hsa_piR_002145	1
hsa_piR_016789	1
RNU6-909P	1
hsa_piR_016781	1
hsa_piR_016786	1
hsa_piR_016783	1
hsa_piR_002153	1
hsa_piR_002162	1
hsa_piR_002161	1
hsa_piR_014142	1
hsa_piR_016738	1
hsa_piR_004753	1
hsa_piR_016744	1
hsa_piR_016743	1
hsa_piR_016749	1
hsa_piR_016747	1
hsa_piR_002104	1
hsa_piR_004769	1
hsa_piR_002108	1
hsa_piR_004767	1
hsa_piR_016751	1
hsa_piR_002117	1
hsa_piR_004782	1
hsa_piR_004784	1
hsa_piR_016767	1
hsa_piR_016762	1
hsa_piR_004786	1
hsa_piR_004789	1
hsa_piR_002094	1
hsa_piR_014071	1
hsa_piR_014089	1
hsa_piR_014095	1
hsa_piR_002050	1
hsa_piR_014031	1
hsa_piR_014036	1
hsa_piR_014034	1
hsa_piR_002064	1
hsa_piR_014049	1
hsa_piR_014043	1
hsa_piR_014065	1
hsa_piR_014063	1
hsa_piR_004601	1
hsa_piR_016606	1
hsa_piR_016605	1
hsa_piR_004625	1
hsa_piR_004622	1
hsa_piR_004623	1
RNU7-53P	1
hsa_piR_002013	1
hsa_piR_002014	1
hsa_piR_004684	1
hsa_piR_002026	1
hsa_piR_002035	1
hsa_piR_002033	1
hsa_piR_016676	1
hsa_piR_014013	1
hsa_piR_002044	1
hsa_piR_014029	1
hsa_piR_016615	1
hsa_piR_004640	1
hsa_piR_004642	1
hsa_piR_016629	1
hsa_piR_016628	1
hsa_piR_004649	1
hsa_piR_004644	1
hsa_piR_016636	1
hsa_piR_004662	1
hsa_piR_016645	1
hsa_piR_016641	1
hsa_piR_002004	1
hsa_piR_004595	1
hsa_piR_016577	1
hsa_piR_016588	1
hsa_piR_004504	1
hsa_piR_004503	1
hsa_piR_004554	1
hsa_piR_004555	1
hsa_piR_004556	1
hsa_piR_004561	1
hsa_piR_004571	1
hsa_piR_004572	1
hsa_piR_016559	1
hsa_piR_016553	1
hsa_piR_016552	1
hsa_piR_004586	1
hsa_piR_016509	1
hsa_piR_016503	1
hsa_piR_004532	1
hsa_piR_004537	1
hsa_piR_004541	1
hsa_piR_016525	1
hsa_piR_016523	1
hsa_piR_016527	1
hsa_piR_004548	1
RNU6-262P	1
hsa_piR_016496	1
hsa_piR_004474	1
hsa_piR_016458	1
hsa_piR_004487	1
hsa_piR_004482	1
hsa_piR_004483	1
hsa_piR_004490	1
hsa_piR_016475	1
hsa_piR_004430	1
hsa_piR_004431	1
hsa_piR_016416	1
hsa_piR_004443	1
hsa_piR_004440	1
hsa_piR_016440	1
RNU6-278P	1
hsa_piR_004409	1
hsa_piR_004411	1
hsa_piR_004417	1
hsa_piR_004412	1
hsa_piR_004420	1
hsa_piR_004429	1
RNU6-279P	1
hsa_piR_004399	1
hsa_piR_004391	1
hsa_piR_016375	1
hsa_piR_016374	1
hsa_piR_016389	1
hsa_piR_016387	1
hsa_piR_004356	1
hsa_piR_004352	1
hsa_piR_016338	1
hsa_piR_016335	1
hsa_piR_016342	1
hsa_piR_016340	1
hsa_piR_016356	1
hsa_piR_004381	1
hsa_piR_006918	1
hsa_piR_006912	1
hsa_piR_006922	1
hsa_piR_006974	1
hsa_piR_018958	1
hsa_piR_018955	1
hsa_piR_004318	1
hsa_piR_018969	1
hsa_piR_018965	1
hsa_piR_018962	1
hsa_piR_004325	1
hsa_piR_006992	1
hsa_piR_016316	1
hsa_piR_016318	1
hsa_piR_004342	1
hsa_piR_016327	1
hsa_piR_018987	1
hsa_piR_018989	1
hsa_piR_016323	1
hsa_piR_018981	1
hsa_piR_016321	1
hsa_piR_004346	1
hsa_piR_004349	1
hsa_piR_018912	1
hsa_piR_018913	1
hsa_piR_006953	1
hsa_piR_004301	1
hsa_piR_018943	1
hsa_piR_018946	1
hsa_piR_004276	1
RNU4ATAC5P	1
hsa_piR_004286	1
hsa_piR_016262	1
hsa_piR_016267	1
hsa_piR_016266	1
hsa_piR_004297	1
RNU4ATAC7P	1
RNU6-288P	1
hsa_piR_016287	1
hsa_piR_016285	1
RNU4ATAC8P	1
hsa_piR_016280	1
hsa_piR_004234	1
hsa_piR_016217	1
hsa_piR_016216	1
hsa_piR_016210	1
hsa_piR_016212	1
hsa_piR_004237	1
hsa_piR_016228	1
hsa_piR_018888	1
hsa_piR_018889	1
hsa_piR_018884	1
hsa_piR_016220	1
hsa_piR_018880	1
hsa_piR_016222	1
hsa_piR_004254	1
hsa_piR_004257	1
hsa_piR_016237	1
hsa_piR_018895	1
hsa_piR_016231	1
hsa_piR_018893	1
hsa_piR_004258	1
hsa_piR_016246	1
RNU4ATAC9P	1
RNU4-4P	1
hsa_piR_006806	1
hsa_piR_006859	1
hsa_piR_006854	1
RNU6-78P	1
hsa_piR_018847	1
hsa_piR_004203	1
hsa_piR_006875	1
hsa_piR_018853	1
hsa_piR_004221	1
hsa_piR_006884	1
hsa_piR_006819	1
hsa_piR_006816	1
hsa_piR_018808	1
hsa_piR_018809	1
hsa_piR_018805	1
hsa_piR_018806	1
hsa_piR_018801	1
hsa_piR_006821	1
hsa_piR_006837	1
hsa_piR_006842	1
hsa_piR_016130	1
hsa_piR_016137	1
hsa_piR_004159	1
hsa_piR_004162	1
hsa_piR_004164	1
hsa_piR_004161	1
hsa_piR_016149	1
hsa_piR_016148	1
hsa_piR_016140	1
hsa_piR_004172	1
hsa_piR_004112	1
hsa_piR_018750	1
hsa_piR_006778	1
hsa_piR_006785	1
hsa_piR_006781	1
hsa_piR_018763	1
hsa_piR_018766	1
hsa_piR_006797	1
hsa_piR_006793	1
hsa_piR_018775	1
hsa_piR_018771	1
hsa_piR_018772	1
hsa_piR_018789	1
hsa_piR_018785	1
hsa_piR_018783	1
RNU6-952P	1
hsa_piR_016179	1
hsa_piR_016186	1
RNU6-80P	1
RNU6-85P	1
hsa_piR_018716	1
hsa_piR_006742	1
hsa_piR_018727	1
hsa_piR_018732	1
hsa_piR_006758	1
hsa_piR_018740	1
hsa_piR_006769	1
hsa_piR_006768	1
hsa_piR_006710	1
hsa_piR_006729	1
hsa_piR_004030	1
hsa_piR_016011	1
hsa_piR_004041	1
hsa_piR_016028	1
hsa_piR_018685	1
hsa_piR_018681	1
hsa_piR_018694	1
hsa_piR_004066	1
hsa_piR_016048	1
hsa_piR_016041	1
hsa_piR_006653	1
hsa_piR_006651	1
hsa_piR_018635	1
hsa_piR_006681	1
hsa_piR_018664	1
hsa_piR_016000	1
hsa_piR_004028	1
RNU4-9P	1
RNU6-967P	1
RNU6-700P	1
hsa_piR_004078	1
hsa_piR_004079	1
hsa_piR_016053	1
hsa_piR_004081	1
hsa_piR_004083	1
hsa_piR_016066	1
RNU4-6P	1
hsa_piR_004097	1
hsa_piR_004093	1
hsa_piR_004095	1
hsa_piR_016078	1
hsa_piR_016086	1
hsa_piR_018609	1
hsa_piR_018600	1
hsa_piR_018601	1
hsa_piR_006624	1
hsa_piR_006623	1
hsa_piR_018610	1
hsa_piR_018612	1
hsa_piR_006643	1
hsa_piR_006645	1
hsa_piR_006648	1
RNU6-58P	1
RNU6-56P	1
hsa_piR_006570	1
hsa_piR_006582	1
hsa_piR_006585	1
RNU6-718P	1
hsa_piR_018566	1
hsa_piR_018577	1
hsa_piR_018587	1
hsa_piR_018584	1
hsa_piR_018582	1
hsa_piR_006530	1
hsa_piR_006537	1
hsa_piR_006541	1
hsa_piR_018524	1
hsa_piR_006547	1
hsa_piR_006546	1
hsa_piR_018538	1
hsa_piR_006559	1
hsa_piR_006563	1
hsa_piR_018548	1
hsa_piR_018549	1
hsa_piR_006568	1
RNU6-976P	1
RNU6-712P	1
hsa_piR_018592	1
RNU6-993P	1
RNU6-65P	1
RNU6-64P	1
hsa_piR_006515	1
hsa_piR_006520	1
hsa_piR_006524	1
RNU6-1114P	1
hsa_piR_006464	1
hsa_piR_006460	1
hsa_piR_018445	1
hsa_piR_006469	1
hsa_piR_006478	1
hsa_piR_018455	1
hsa_piR_018454	1
hsa_piR_018450	1
hsa_piR_018469	1
hsa_piR_018405	1
hsa_piR_006433	1
hsa_piR_018419	1
hsa_piR_018416	1
hsa_piR_006438	1
hsa_piR_006443	1
hsa_piR_018429	1
hsa_piR_018422	1
hsa_piR_018420	1
RNU6-722P	1
RNU6-725P	1
hsa_piR_018476	1
hsa_piR_018484	1
hsa_piR_018481	1
hsa_piR_018491	1
RNU6-720P	1
hsa_piR_006409	1
RNU6-1134P	1
hsa_piR_008997	1
hsa_piR_006334	1
hsa_piR_006335	1
hsa_piR_006330	1
hsa_piR_008991	1
hsa_piR_018316	1
hsa_piR_021972	1
hsa_piR_006341	1
hsa_piR_021962	1
hsa_piR_018326	1
hsa_piR_018320	1
hsa_piR_018332	1
hsa_piR_021990	1
hsa_piR_006360	1
hsa_piR_021983	1
hsa_piR_018340	1
hsa_piR_008954	1
hsa_piR_006305	1
hsa_piR_008966	1
hsa_piR_008976	1
hsa_piR_008973	1
RNU6-911P	1
hsa_piR_006325	1
hsa_piR_008985	1
hsa_piR_018305	1
hsa_piR_021941	1
RNU6-910P	1
hsa_piR_018399	1
hsa_piR_018390	1
SNORD3D	1
SNORD37	1
SNORD36	1
SNORD33	1
SNORD23	1
hsa_piR_006374	1
hsa_piR_006375	1
hsa_piR_018352	1
hsa_piR_018354	1
hsa_piR_018351	1
hsa_piR_006389	1
hsa_piR_006384	1
hsa_piR_006386	1
hsa_piR_006380	1
SNORD41	1
hsa_piR_006398	1
hsa_piR_018374	1
hsa_piR_018373	1
hsa_piR_018383	1
SNORD62	1
SNORD83	1
RNU1-101P	1
hsa_piR_008911	1
hsa_piR_008931	1
hsa_piR_008943	1
hsa_piR_008948	1
RNU6-928P	1
RNU6-1143P	1
hsa_piR_008907	1
hsa_piR_008876	1
hsa_piR_006212	1
hsa_piR_006215	1
hsa_piR_006211	1
hsa_piR_008871	1
hsa_piR_021851	1
RNU6-925P	1
hsa_piR_018202	1
hsa_piR_021843	1
RNU6-924P	1
hsa_piR_006228	1
hsa_piR_008898	1
hsa_piR_006234	1
hsa_piR_006230	1
hsa_piR_008892	1
hsa_piR_021871	1
hsa_piR_006246	1
hsa_piR_006243	1
RNU6-926P	1
hsa_piR_018227	1
hsa_piR_006249	1
hsa_piR_008841	1
hsa_piR_008840	1
hsa_piR_021806	1
hsa_piR_008858	1
hsa_piR_008859	1
hsa_piR_008864	1
hsa_piR_006203	1
RNU6-922P	1
hsa_piR_021829	1
hsa_piR_006298	1
hsa_piR_018276	1
hsa_piR_018286	1
hsa_piR_018288	1
hsa_piR_006257	1
hsa_piR_018238	1
hsa_piR_021899	1
hsa_piR_006267	1
hsa_piR_006262	1
hsa_piR_018249	1
hsa_piR_018244	1
hsa_piR_006277	1
hsa_piR_018259	1
hsa_piR_018254	1
hsa_piR_018256	1
hsa_piR_018261	1
hsa_piR_018196	1
hsa_piR_018197	1
RNU6-1154P	1
hsa_piR_008808	1
hsa_piR_008816	1
hsa_piR_008827	1
RNU6-1157P	1
hsa_piR_021739	1
hsa_piR_021737	1
hsa_piR_008757	1
hsa_piR_006104	1
hsa_piR_021727	1
hsa_piR_006106	1
hsa_piR_008768	1
hsa_piR_021723	1
hsa_piR_008770	1
hsa_piR_021759	1
hsa_piR_008785	1
RNU6-1149P	1
hsa_piR_021740	1
hsa_piR_018100	1
hsa_piR_018101	1
hsa_piR_008712	1
hsa_piR_008728	1
hsa_piR_021710	1
hsa_piR_021718	1
hsa_piR_021704	1
hsa_piR_018150	1
hsa_piR_006185	1
hsa_piR_018168	1
hsa_piR_018185	1
hsa_piR_008797	1
hsa_piR_008796	1
hsa_piR_006139	1
hsa_piR_018125	1
hsa_piR_021763	1
hsa_piR_018122	1
hsa_piR_021760	1
hsa_piR_018133	1
hsa_piR_006166	1
hsa_piR_018147	1
hsa_piR_018148	1
hsa_piR_021787	1
hsa_piR_018149	1
hsa_piR_006097	1
hsa_piR_006093	1
hsa_piR_006092	1
hsa_piR_018079	1
hsa_piR_018083	1
hsa_piR_018095	1
RNU1-3	1
hsa_piR_008701	1
hsa_piR_008706	1
hsa_piR_008632	1
hsa_piR_021612	1
hsa_piR_008638	1
hsa_piR_008640	1
hsa_piR_021601	1
hsa_piR_021606	1
hsa_piR_008656	1
hsa_piR_008654	1
hsa_piR_021638	1
hsa_piR_006003	1
hsa_piR_006005	1
hsa_piR_008663	1
hsa_piR_008661	1
hsa_piR_006007	1
hsa_piR_006009	1
hsa_piR_008622	1
hsa_piR_008627	1
hsa_piR_006055	1
hsa_piR_006056	1
hsa_piR_006053	1
hsa_piR_021696	1
hsa_piR_018031	1
hsa_piR_006062	1
hsa_piR_006077	1
hsa_piR_006073	1
hsa_piR_006070	1
hsa_piR_018059	1
hsa_piR_018053	1
hsa_piR_018054	1
hsa_piR_006088	1
hsa_piR_018061	1
hsa_piR_008671	1
hsa_piR_008683	1
hsa_piR_018005	1
hsa_piR_006029	1
hsa_piR_006036	1
hsa_piR_018015	1
hsa_piR_021671	1
hsa_piR_006048	1
hsa_piR_006049	1
hsa_piR_006046	1
hsa_piR_018027	1
hsa_piR_018023	1
hsa_piR_018024	1
RNU6-522P	1
RNU1-131P	1
hsa_piR_008536	1
hsa_piR_008530	1
hsa_piR_021512	1
hsa_piR_008546	1
hsa_piR_021509	1
hsa_piR_008548	1
RNU7-115P	1
hsa_piR_021575	1
hsa_piR_021574	1
hsa_piR_021568	1
hsa_piR_021563	1
hsa_piR_021596	1
hsa_piR_021581	1
hsa_piR_021580	1
hsa_piR_021589	1
hsa_piR_021588	1
hsa_piR_021587	1
hsa_piR_008557	1
hsa_piR_021533	1
hsa_piR_008569	1
hsa_piR_008562	1
hsa_piR_008563	1
hsa_piR_008560	1
hsa_piR_021521	1
hsa_piR_021557	1
hsa_piR_021553	1
hsa_piR_021543	1
RNU6-514P	1
RNU6-533P	1
hsa_piR_021493	1
hsa_piR_021488	1
hsa_piR_008408	1
hsa_piR_008413	1
hsa_piR_008421	1
hsa_piR_008474	1
hsa_piR_021450	1
hsa_piR_008480	1
hsa_piR_008495	1
hsa_piR_021475	1
hsa_piR_021413	1
hsa_piR_021412	1
hsa_piR_021419	1
hsa_piR_008446	1
hsa_piR_008441	1
hsa_piR_021402	1
hsa_piR_021406	1
hsa_piR_008449	1
hsa_piR_008456	1
hsa_piR_008455	1
hsa_piR_021433	1
hsa_piR_008464	1
hsa_piR_008460	1
RNU1-112P	1
hsa_piR_021373	1
hsa_piR_008394	1
hsa_piR_021378	1
RNU4ATAC15P	1
RNU4ATAC12P	1
hsa_piR_011924	1
hsa_piR_011919	1
hsa_piR_011949	1
hsa_piR_011943	1
hsa_piR_008302	1
hsa_piR_008309	1
hsa_piR_011915	1
hsa_piR_011909	1
RNU5A-3P	1
hsa_piR_008363	1
hsa_piR_021324	1
hsa_piR_021329	1
hsa_piR_021328	1
RNU5A-4P	1
hsa_piR_008379	1
hsa_piR_008377	1
hsa_piR_008372	1
hsa_piR_008386	1
hsa_piR_021347	1
RNU5A-2P	1
hsa_piR_011964	1
RNU5A-7P	1
hsa_piR_008324	1
hsa_piR_008322	1
hsa_piR_008328	1
hsa_piR_021312	1
RNU5A-5P	1
hsa_piR_008347	1
hsa_piR_008343	1
hsa_piR_008341	1
hsa_piR_011994	1
hsa_piR_011993	1
hsa_piR_011996	1
hsa_piR_021309	1
hsa_piR_021293	1
hsa_piR_021297	1
hsa_piR_021283	1
hsa_piR_021286	1
hsa_piR_021259	1
hsa_piR_021253	1
hsa_piR_008288	1
hsa_piR_021241	1
RNU6-552P	1
hsa_piR_021272	1
hsa_piR_021271	1
hsa_piR_008291	1
hsa_piR_021278	1
hsa_piR_021277	1
hsa_piR_021262	1
hsa_piR_021261	1
hsa_piR_021266	1
hsa_piR_011802	1
hsa_piR_011803	1
hsa_piR_008233	1
hsa_piR_011892	1
hsa_piR_011891	1
hsa_piR_021207	1
hsa_piR_008256	1
hsa_piR_021238	1
hsa_piR_021239	1
hsa_piR_011847	1
hsa_piR_011843	1
hsa_piR_011857	1
RNU6-548P	1
hsa_piR_008211	1
hsa_piR_011860	1
hsa_piR_011862	1
hsa_piR_011861	1
hsa_piR_011876	1
hsa_piR_021170	1
hsa_piR_021179	1
hsa_piR_021178	1
hsa_piR_021166	1
hsa_piR_021182	1
hsa_piR_021131	1
hsa_piR_021139	1
hsa_piR_021138	1
hsa_piR_008162	1
hsa_piR_021126	1
hsa_piR_008178	1
hsa_piR_021155	1
hsa_piR_008185	1
hsa_piR_008183	1
hsa_piR_011701	1
hsa_piR_011715	1
RNU4-75P	1
hsa_piR_011775	1
hsa_piR_008137	1
hsa_piR_021114	1
hsa_piR_021119	1
hsa_piR_021108	1
hsa_piR_011723	1
RNU6-996P	1
RNU6-999P	1
RNU6-733P	1
hsa_piR_011750	1
hsa_piR_011755	1
hsa_piR_008077	1
hsa_piR_008073	1
hsa_piR_021055	1
hsa_piR_021041	1
hsa_piR_008093	1
hsa_piR_011688	1
hsa_piR_011681	1
hsa_piR_011696	1
hsa_piR_011692	1
hsa_piR_021032	1
hsa_piR_008050	1
hsa_piR_021033	1
RNU4-81P	1
hsa_piR_021082	1
hsa_piR_011649	1
hsa_piR_011659	1
hsa_piR_008008	1
hsa_piR_008000	1
hsa_piR_011654	1
hsa_piR_011664	1
hsa_piR_011666	1
hsa_piR_011665	1
hsa_piR_008029	1
hsa_piR_008025	1
hsa_piR_008021	1
hsa_piR_011603	1
hsa_piR_011623	1
hsa_piR_011637	1
hsa_piR_011636	1
hsa_piR_011639	1
hsa_piR_011635	1
RNU6-763P	1
hsa_piR_011569	1
hsa_piR_011560	1
hsa_piR_011574	1
hsa_piR_011570	1
SNORD115-22	1
RNU4-53P	1
RNU4-54P	1
RNU4-51P	1
RNU6-1325P	1
RNU4-56P	1
hsa_piR_011521	1
hsa_piR_011537	1
hsa_piR_011536	1
hsa_piR_011552	1
RNU6-755P	1
hsa_piR_011507	1
hsa_piR_011518	1
hsa_piR_011485	1
hsa_piR_011488	1
hsa_piR_011487	1
hsa_piR_011482	1
hsa_piR_011490	1
hsa_piR_023430	1
hsa_piR_023433	1
hsa_piR_011454	1
hsa_piR_023420	1
hsa_piR_011467	1
hsa_piR_011462	1
hsa_piR_011475	1
hsa_piR_011476	1
RNU4-61P	1
RNU6-1340P	1
RNU4-65P	1
RNU6-1333P	1
RNU4-66P	1
RNU4-69P	1
hsa_piR_011422	1
hsa_piR_011424	1
hsa_piR_023412	1
hsa_piR_023414	1
hsa_piR_023415	1
hsa_piR_023416	1
hsa_piR_023403	1
hsa_piR_011367	1
hsa_piR_011368	1
hsa_piR_023358	1
hsa_piR_023342	1
hsa_piR_023343	1
hsa_piR_023375	1
RNU7-192P	1
hsa_piR_011399	1
hsa_piR_023369	1
hsa_piR_011329	1
hsa_piR_011328	1
hsa_piR_013984	1
hsa_piR_013988	1
hsa_piR_011339	1
hsa_piR_013993	1
hsa_piR_011330	1
hsa_piR_013990	1
hsa_piR_023302	1
RNU6-346P	1
hsa_piR_023328	1
RNU6-342P	1
hsa_piR_023397	1
hsa_piR_023399	1
hsa_piR_023382	1
hsa_piR_023384	1
hsa_piR_023386	1
hsa_piR_023387	1
hsa_piR_023389	1
hsa_piR_001901	1
hsa_piR_001905	1
hsa_piR_001919	1
RNU4-30P	1
hsa_piR_013944	1
RNU4-37P	1
hsa_piR_013954	1
hsa_piR_011306	1
hsa_piR_001980	1
hsa_piR_011300	1
hsa_piR_013967	1
hsa_piR_013974	1
hsa_piR_011311	1
hsa_piR_013976	1
hsa_piR_013909	1
hsa_piR_001928	1
hsa_piR_001922	1
hsa_piR_013915	1
hsa_piR_013916	1
hsa_piR_001939	1
hsa_piR_013929	1
hsa_piR_013921	1
hsa_piR_001946	1
hsa_piR_013937	1
hsa_piR_011245	1
hsa_piR_023233	1
hsa_piR_023239	1
hsa_piR_023221	1
hsa_piR_011255	1
hsa_piR_011254	1
hsa_piR_011251	1
hsa_piR_011265	1
hsa_piR_023257	1
hsa_piR_001881	1
hsa_piR_011200	1
hsa_piR_013861	1
hsa_piR_013860	1
hsa_piR_001891	1
hsa_piR_011212	1
hsa_piR_013873	1
hsa_piR_013870	1
hsa_piR_001893	1
hsa_piR_011222	1
hsa_piR_013886	1
hsa_piR_011223	1
hsa_piR_013882	1
hsa_piR_023216	1
hsa_piR_023218	1
hsa_piR_013896	1
hsa_piR_023270	1
hsa_piR_023275	1
hsa_piR_011281	1
hsa_piR_023260	1
hsa_piR_011299	1
hsa_piR_011290	1
hsa_piR_011293	1
hsa_piR_011297	1
hsa_piR_023266	1
hsa_piR_023268	1
hsa_piR_023296	1
hsa_piR_023298	1
hsa_piR_023299	1
RNU6-352P	1
hsa_piR_023283	1
hsa_piR_023284	1
RNU4-41P	1
RNU4-44P	1
hsa_piR_013828	1
hsa_piR_013834	1
hsa_piR_013835	1
hsa_piR_001865	1
RNU4-47P	1
hsa_piR_001873	1
hsa_piR_001877	1
RNU4-48P	1
hsa_piR_001802	1
hsa_piR_001829	1
hsa_piR_001828	1
hsa_piR_001822	1
hsa_piR_001820	1
hsa_piR_013816	1
hsa_piR_013819	1
hsa_piR_001837	1
hsa_piR_001835	1
hsa_piR_013788	1
hsa_piR_013783	1
hsa_piR_023116	1
hsa_piR_011139	1
hsa_piR_013793	1
hsa_piR_011142	1
hsa_piR_023125	1
hsa_piR_023127	1
hsa_piR_013742	1
hsa_piR_013744	1
hsa_piR_013752	1
hsa_piR_001775	1
hsa_piR_001779	1
hsa_piR_001777	1
hsa_piR_011109	1
hsa_piR_011100	1
hsa_piR_013762	1
hsa_piR_013767	1
hsa_piR_013760	1
hsa_piR_011119	1
hsa_piR_001790	1
hsa_piR_011116	1
hsa_piR_001798	1
hsa_piR_023190	1
RNU6-100P	1
hsa_piR_011162	1
hsa_piR_011164	1
hsa_piR_023144	1
hsa_piR_023148	1
hsa_piR_023174	1
hsa_piR_023175	1
hsa_piR_023164	1
hsa_piR_011199	1
hsa_piR_023167	1
hsa_piR_013708	1
hsa_piR_013700	1
hsa_piR_001729	1
hsa_piR_001722	1
hsa_piR_013716	1
hsa_piR_013719	1
hsa_piR_013711	1
RNU4-14P	1
hsa_piR_001732	1
hsa_piR_013727	1
hsa_piR_001758	1
hsa_piR_001705	1
hsa_piR_001701	1
hsa_piR_001716	1
hsa_piR_001718	1
hsa_piR_001713	1
hsa_piR_001710	1
hsa_piR_001683	1
hsa_piR_013665	1
hsa_piR_013664	1
hsa_piR_013669	1
hsa_piR_013667	1
hsa_piR_011000	1
hsa_piR_013676	1
hsa_piR_013675	1
hsa_piR_011014	1
hsa_piR_011019	1
hsa_piR_013672	1
hsa_piR_013671	1
hsa_piR_001697	1
hsa_piR_023010	1
hsa_piR_011029	1
hsa_piR_011022	1
hsa_piR_023014	1
hsa_piR_023015	1
hsa_piR_011038	1
hsa_piR_013694	1
hsa_piR_011030	1
hsa_piR_023005	1
hsa_piR_023008	1
hsa_piR_013623	1
hsa_piR_013632	1
hsa_piR_001654	1
hsa_piR_001651	1
hsa_piR_013649	1
hsa_piR_001669	1
hsa_piR_013654	1
hsa_piR_013659	1
hsa_piR_013650	1
hsa_piR_011086	1
hsa_piR_023060	1
hsa_piR_023062	1
RNU6-378P	1
hsa_piR_023097	1
hsa_piR_023090	1
hsa_piR_023087	1
hsa_piR_011040	1
hsa_piR_023037	1
RNU6-375P	1
hsa_piR_023022	1
hsa_piR_023023	1
hsa_piR_011050	1
hsa_piR_023024	1
hsa_piR_023026	1
RNU6-111P	1
hsa_piR_023051	1
hsa_piR_011062	1
RNU4-22P	1
hsa_piR_001608	1
hsa_piR_001627	1
hsa_piR_001622	1
hsa_piR_013618	1
hsa_piR_013616	1
hsa_piR_001639	1
hsa_piR_001633	1
RNU4-29P	1
hsa_piR_013545	1
hsa_piR_001585	1
hsa_piR_013575	1
hsa_piR_013572	1
[truncated: 2,302 more rows]

## Sheet: Per_tissue-Healthy-disease
List of specific sRNAs (except miRNAs) per tissue in healthy and disease mixed samples
Tissue	Specific miRNAs (Shannon score >0.8)
blood.plasma	SNORA29,SNORA58,hsa_piR_012745,hsa_piR_000363,hsa_piR_012326,RNA5SP263,RNU6-274P,ACA59,RNU6-1163P,RNU1-148P,hsa_piR_003966,RNU5E-5P,RNU5E-9P,RNU2-40P,hsa_piR_017716,hsa_piR_005652,RNA5SP26,hsa_piR_020196,hsa_piR_010791,hsa_piR_022653,hsa_piR_009420,hsa_piR_018375,hsa_piR_003717,hsa_piR_010839,RNU6-677P,SNORD114-27,RNA5SP509,hsa_piR_008377,hsa_piR_011975,RNU5A-5P,hsa_piR_001665,SNORD114-2,RNA5SP88…
skin	hsa_piR_010791,hsa_piR_009668,RNA5SP331,hsa_piR_009362,hsa_piR_000161,hsa_piR_014500,hsa_piR_014215,hsa_piR_014112,hsa_piR_016744,hsa_piR_004337,hsa_piR_016271,hsa_piR_006631,hsa_piR_018587,hsa_piR_006298,hsa_piR_008656,hsa_piR_008622,hsa_piR_008428,hsa_piR_011714,hsa_piR_021044,hsa_piR_011681,hsa_piR_011645,hsa_piR_013942,hsa_piR_023234,hsa_piR_013258,hsa_piR_003674,hsa_piR_003670,hsa_piR_003675…
blood.serum	hsa_piR_007294,hsa_piR_022713,hsa_piR_009794,SNORA51,hsa_piR_010610,hsa_piR_022583,RNA5SP300,hsa_piR_000917,RNA5SP406,RNA5SP412,RNA5SP471,hsa_piR_022284,hsa_piR_022196,hsa_piR_022192,hsa_piR_000779,hsa_piR_012763,hsa_piR_012717,hsa_piR_022004,hsa_piR_009097,hsa_piR_012630,hsa_piR_012578,hsa_piR_000538,hsa_piR_000485,RNA5SP101,RNA5SP104,hsa_piR_000404,hsa_piR_014990,hsa_piR_000371,RNA5SP269,hsa_pi…
liver	hsa_piR_002536,hsa_piR_020667,RNA5SP356,SNORD2,hsa_piR_000433,RNA5SP263,SNORD28,RNU1-104P,RNU6-786P,RNU5A-8P,hsa_piR_013482,hsa_piR_015267,hsa_piR_017876,hsa_piR_005754,hsa_piR_020893,RNA5SP26,hsa_piR_022793,RNA5SP326,hsa_piR_022281,hsa_piR_009265,RNA5SP500,RNA5SP514,RNU6-487P,RNA5SP120,hsa_piR_012349,RNA5SP235,hsa_piR_000285,RNU6-450P,hsa_piR_016273,hsa_piR_016271,RNU4ATAC8P,hsa_piR_018747,hsa_p…
bone.marrow	hsa_piR_019628,hsa_piR_000578,hsa_piR_000402,hsa_piR_012370,RNU6-1163P,hsa_piR_008683,hsa_piR_011714,hsa_piR_011300,hsa_piR_001829,RNU6-1097P,RNU6-398P,hsa_piR_005336,hsa_piR_007524
serum	SNORA32,hsa_piR_016853,RNU6-1163P,hsa_piR_023061,hsa_piR_013458,hsa_piR_003596,hsa_piR_005880,hsa_piR_007252,hsa_piR_019232,hsa_piR_019230,hsa_piR_020196,RNU6-677P,SNORA71,hsa_piR_022653,SNORD114-31,SNORD114-27,hsa_piR_009599,hsa_piR_009551,RNA5SP322,RNA5SP328,RNA5SP339,RNA5SP353,hsa_piR_009420,hsa_piR_010352,RNA5SP409,hsa_piR_022254,hsa_piR_012895,RNA5SP509,RNA5SP512,hsa_piR_010223,hsa_piR_01017…
testis	hsa_piR_010888,hsa_piR_009894,hsa_piR_009799,hsa_piR_009584,hsa_piR_022417,hsa_piR_000979,hsa_piR_000837,RNA5SP129,hsa_piR_014817,hsa_piR_012174,hsa_piR_002437,hsa_piR_016924,hsa_piR_004643,hsa_piR_004438,hsa_piR_004346,hsa_piR_016271,hsa_piR_018800,hsa_piR_004019,hsa_piR_021857,hsa_piR_006245,hsa_piR_008562,RNU4-72P,hsa_piR_001757,hsa_piR_001633,hsa_piR_013588,hsa_piR_013402,hsa_piR_001366,hsa_p…
semen	hsa_piR_019287,hsa_piR_019280,hsa_piR_019299,hsa_piR_019295,hsa_piR_009909,hsa_piR_010903,hsa_piR_009916,hsa_piR_009842,hsa_piR_022828,hsa_piR_009855,hsa_piR_009856,hsa_piR_010840,hsa_piR_010841,hsa_piR_007203,hsa_piR_010852,hsa_piR_010853,hsa_piR_007213,hsa_piR_009801,hsa_piR_010800,hsa_piR_009810,hsa_piR_010814,hsa_piR_022805,hsa_piR_009826,hsa_piR_010827,hsa_piR_009839,hsa_piR_007268,hsa_piR_0…
05,hsa_piR_019813,hsa_piR_007842,hsa_piR_019828,hsa_piR_019820,hsa_piR_020825,hsa_piR_007847,hsa_piR_007851,hsa_piR_007852,RNU6-1252P,hsa_piR_007807,hsa_piR_007800,hsa_piR_007801,hsa_piR_007787,hsa_piR_019768,RNU6-1247P,hsa_piR_019761,hsa_piR_020761,hsa_piR_005127,hsa_piR_007795,hsa_piR_005133,hsa_piR_017118,hsa_piR_020751,hsa_piR_005139,hsa_piR_020758,hsa_piR_020756,hsa_piR_005141,hsa_piR_017125…
colon	hsa_piR_020579,hsa_piR_010738,SNORA10,hsa_piR_020096,hsa_piR_022653,SNORA71C,SNORA38B,hsa_piR_012793,hsa_piR_012276,hsa_piR_014628,hsa_piR_004788,hsa_piR_004609,hsa_piR_016475,hsa_piR_016271,RNU5A-8P,hsa_piR_021107,RNU6-763P,hsa_piR_013855,hsa_piR_017510
cornea	RNU6-1163P
prefrontal.cortex	SNORA5B,hsa_piR_012721,RNU6-211P,hsa_piR_002633,RNU2-2P,hsa_piR_016271,hsa_piR_016239,RNU6-61P,hsa_piR_018467,RNU6-31P,SNORD3D,hsa_piR_008481,RNU6-537P,hsa_piR_023148,hsa_piR_001450,hsa_piR_003703,hsa_piR_005743,hsa_piR_009265,RNU6-257P,hsa_piR_004080,SNORD51,SNORD115-26,SNORD115-22,SNORD116-11,hsa_piR_020654,hsa_piR_007555,SNORD114-27,hsa_piR_008252,SNORD114-2,RNU2-66P,hsa_piR_015267,hsa_piR_017…
breast	hsa_piR_009362,RNA5SP352,RNA5SP425,RNA5SP449,RNA5SP472,RNA5SP474,RNA5SP497,RNA5SP509,RNA5SP521,RNA5SP522,RNA5SP263,RNU6-1062P,RNA5SP44,RNA5SP26,RNA5SP78,RNA5SP52
renal.cortex	hsa_piR_009754,RNA5SP449,RNA5SP107,RNA5SP263,hsa_piR_002536,hsa_piR_014418,RNU6-712P,hsa_piR_008981,hsa_piR_011399,RNU6-301P,hsa_piR_013351,hsa_piR_003390,RNU2-19P,SNORD116-11,hsa_piR_019911,hsa_piR_007854,RNA5SP44,RNA5SP26,hsa_piR_007317
bladder	RNU6-638P,RNA5SP198,RNA5SP229,RNA5SP214,hsa_piR_004164,hsa_piR_018476,hsa_piR_018394,hsa_piR_011636,hsa_piR_003674,RNU1-31P,RNU6-1035P
embryo	RNA5SP113,RNU6-1163P,hsa_piR_001665,hsa_piR_003725,hsa_piR_003654,SNORD116-18,hsa_piR_005337,hsa_piR_017174,hsa_piR_019628
peripheral.blood	hsa_piR_010611,hsa_piR_003949,hsa_piR_007771
placenta	SNORD114-13,hsa_piR_000495,RNU6-179P
lung	hsa_piR_016767,hsa_piR_008162,hsa_piR_011702,hsa_piR_005262
tongue	hsa_piR_007274,hsa_piR_022866,SNORA10,hsa_piR_022690,SNORA80A,hsa_piR_022653,hsa_piR_022689,SNORA71E,RNA5SP301,RNA5SP304,RNA5SP303,RNA5SP306,RNA5SP322,RNA5SP321,RNA5SP319,RNA5SP341,RNA5SP340,RNA5SP337,RNA5SP366,RNA5SP365,RNA5SP369,RNA5SP352,RNA5SP350,RNA5SP356,RNA5SP353,RNA5SP387,RNA5SP373,RNA5SP375,RNU6ATAC15P,RNA5SP396,RNA5SP395,RNA5SP398,RNA5SP397,RNA5SP403,RNA5SP425,RNA5SP424,RNA5SP427,RNA5SP…
blood	hsa_piR_000402,hsa_piR_002462,RNU2-2P,hsa_piR_004443,RNU6-1163P,hsa_piR_003721,SNORD116-18,hsa_piR_009916,hsa_piR_022650,hsa_piR_009221,hsa_piR_012402,hsa_piR_014840,hsa_piR_002370,hsa_piR_006930,hsa_piR_016034,RNU6-925P,hsa_piR_008758,hsa_piR_021114,hsa_piR_001953,hsa_piR_003487,hsa_piR_015115,hsa_piR_017682,hsa_piR_020951,hsa_piR_019923,hsa_piR_010791,RNA5SP356,hsa_piR_010313,hsa_piR_012964,RNA…
tonsil	hsa_piR_022650,RNA5SP195,hsa_piR_007015,hsa_piR_012989,hsa_piR_000827,RNU6ATAC37P,hsa_piR_009150,RNU6-499P,hsa_piR_012402,RNA5SP165,RNA5SP263,hsa_piR_000205,hsa_piR_014864,hsa_piR_002785,hsa_piR_014679,hsa_piR_002370,hsa_piR_004532,hsa_piR_004438,hsa_piR_004429,hsa_piR_016034,hsa_piR_018664,hsa_piR_018450,hsa_piR_018422,SNORD62,RNU6-924P,hsa_piR_008758,RNU1-131P,hsa_piR_011946,RNU1-108P,RNU1-125P…
skeletal.muscle	hsa_piR_009839,hsa_piR_010738,hsa_piR_007163,SNORA24,SNORA76,hsa_piR_009206,hsa_piR_022114,RNU6-472P,hsa_piR_000594,hsa_piR_000578,hsa_piR_012317,RNA5SP230,RNA5SP265,hsa_piR_014754,hsa_piR_000011,hsa_piR_014513,hsa_piR_014587,hsa_piR_014482,hsa_piR_016942,hsa_piR_004982,hsa_piR_002372,hsa_piR_002381,hsa_piR_004788,RNU6-257P,hsa_piR_004555,hsa_piR_004586,hsa_piR_004399,hsa_piR_004030,hsa_piR_00408…
kidney	RNA5SP229,hsa_piR_012252,hsa_piR_018394,hsa_piR_015267
lymph.node	hsa_piR_000295,hsa_piR_016241
heart	hsa_piR_016034
muscle	RNU6ATAC15P,hsa_piR_022114,hsa_piR_012464,RNU6-993P,hsa_piR_017950,hsa_piR_015267
thyroid.gland	hsa_piR_009150,hsa_piR_016241,hsa_piR_008114
neocortex	RNU6-1187P,RNU2-2P,hsa_piR_016271,hsa_piR_016239,SNORD115-26,hsa_piR_003280

## Sheet: Non-disease-median(RPM)
	blood.plasma_GSE71008__50	skin_GSE57012__6	lung_GSE62182__94	skin_GSE34137__10	skin_GSE36236__12	liver_GSE57381__12	bone.marrow_GSE67630__12	serum_GSE53439__22	blood_GSE69825__59	lung_GSE56861__40	blood_GSE66650__3	prefrontal.cortex_GSE64977__36	skin_GSE31037__43	brain_GSE63501__7	blood.plasma_GSE52981__3	breast_GSE68085__11	cornea_GSE81254__7	peripheral.blood_GSE72080__18	tonsil_GSE15229__10	prefrontal.cortex_GSE43335__4	prefrontal.cortex_GSE69825__4	blood_GSE46579__22	breast_GSE29173__16	renal.cortex_GSE37616__11	serum_GSE59565__24	tonsil_GSE23090__6	blood_GSE32493__6	embryo_GSE68189__3	skin_GSE72193__34	liver_GSE69825__4	bone.marrow_GSE69089__3	liver_GSE63046__24	blood.plasma_GSE45722__14	liver_GSE21279__3	kidney_GSE24457__10	bone.marrow_GSE46989__3	breast_GSE39162__10	blood_GSE61856__6	blood.plasma_GSE80730__9	heart_GSE69825__4	muscle_GSE66334__12	blood_GSE74162__7	placenta_GSE40819__14
SNORD121B	0	8.25567	0	0	0	36.2832	6.74898	0	0	23.0471	43.8247	14.8296	58.0996	0	0	29.4196	40.4521	0	4.29877	18.8884	84.1424	0	0	96.7024	0	33.1449	8.29242	4.93173	5.319	215.485	8.25234	361.917	0	11.3723	4.15934	5.55834	39.3204	0	0	30.4	67.6117	0	38.6418
SNORD121A	0	0	0	0	0	13.5684	0	0	0	4.50433	3.74959	0	3.35591	0	0	43.0111	8.09042	0	0	0	10.0086	0	0	18.6662	0	0	0	0	0	66.7425	3.2043	88.7567	0	0	0	0	0	0	0	6.72405	11.3114	0	9.42241
hsa_piR_009900	0	11.1597	0	0	0	0	0	0	0	0	0	0	0	0	0	0	0	0	0	0	0	0	0	0	0	3.86915	0	0	12.6775	0	0	0	0	0	3.85575	0	0	0	150.898	0	0	0	0
hsa_piR_009903	0	0	0	0	0	0	0	0	0	0	0	0	0	0	0	0	0	0	0	0	0	0	0	0	0	6.41206	3.17431	0	0	0	0	0	0	0	0	0	0	5.5007	0	0	0	0	0
hsa_piR_009901	3.95612	49.4197	0	0	0	4.21883	0	0	0	0	13.8964	6.41473	4.63004	0	0	8.60222	0	0	8.12193	0	0	0	0	0	13.436	16.0219	10.3374	10.2428	36.4101	0	6.65636	8.57956	0	0	8.2085	0	0	4.58327	9355.67	0	0	0	5.36262
hsa_piR_009916	0	0	0	0	0	0	0	0	0	0	0	0	0	0	0	0	0	0	0	0	0	0	0	0	0	0	3.66209	0	0	0	0	0	0	0	0	0	0	0	0	0	0	0	0
hsa_piR_010839	0	0	0	0	0	0	0	0	0	0	0	0	0	0	0	0	0	0	0	0	0	0	0	0	0	0	0	0	0	0	0	0	4.20488	0	0	0	0	0	0	0	0	0	0
hsa_piR_022847	0	0	0	0	0	0	0	0	0	0	0	0	0	0	0	0	0	0	0	0	0	0	0	0	0	0	0	0	0	0	0	0	0	0	0	0	0	0	10.5747	0	0	0	0
hsa_piR_009811	0	0	0	0	0	0	0	0	0	0	0	0	0	0	0	0	0	0	0	0	0	0	0	0	0	0	0	0	0	0	0	0	0	0	0	0	0	0	31.8157	0	0	0	0
hsa_piR_009839	0	0	0	0	0	0	0	0	0	0	0	0	0	0	0	0	0	0	0	0	0	0	0	0	0	0	0	0	0	0	0	0	0	0	0	0	0	0	127.194	0	0	0	0
hsa_piR_020244	4.33069	0	0	0	0	0	0	0	0	0	0	0	0	0	0	0	0	0	0	0	0	0	0	0	25.3942	0	0	0	0	0	0	0	0	0	0	0	0	0	951.726	0	0	0	0
SNORA59B	0	0	0	0	0	0	0	0	0	0	0	0	0	0	0	0	0	0	24.2718	3.54854	0	0	0	0	3.91007	12.2492	0	0	0	0	0	3.21749	0	0	3.69314	0	0	0	31.2774	0	0	0	0
hsa_piR_007271	0	0	0	0	0	0	0	0	0	0	0	0	0	0	0	0	0	0	0	0	0	0	0	0	0	0	0	0	0	0	0	0	0	0	0	0	0	0	113.762	0	0	0	0
hsa_piR_009895	0	23.9671	0	0	0	0	0	0	0	0	3.21649	4.95552	4.46239	0	0	0	0	0	5.11134	0	0	0	0	0	7.88433	11.8766	6.23299	6.51402	15.5828	0	0	4.64275	0	0	9.6155	0	0	3.41753	1342.39	0	0	0	0
hsa_piR_022855	0	0	0	0	0	0	0	0	0	0	0	0	0	0	0	0	0	0	0	0	0	0	0	0	0	0	0	0	0	0	0	0	0	0	0	0	0	0	594.27	0	0	0	0
hsa_piR_010894	0	138.802	12.0287	153.66	397.558	222.215	89.2716	56.2605	0	28.589	40.6082	1555.34	206.137	1349.21	64.2937	96.1285	132.605	12.029	16.2142	6168.13	518.751	0	156.701	25306.8	57.0253	167.24	198.837	53.4903	62.3674	201.358	33.2066	225.416	0	106.312	316.386	64.2957	133.527	282.933	74.0232	185.367	50.6472	0	138.103
hsa_piR_007252	0	0	0	0	0	0	0	0	0	0	0	0	0	0	0	0	0	0	0	0	0	0	0	0	48.1221	0	0	0	0	0	0	0	0	0	0	0	0	0	0	0	0	0	0
hsa_piR_022874	0	0	0	0	0	0	0	0	0	0	0	0	0	0	0	0	0	0	0	0	0	0	0	0	0	0	0	0	0	0	0	0	0	0	0	0	0	0	318.157	0	0	0	0
hsa_piR_019232	0	0	0	0	0	0	0	0	0	0	0	0	0	0	0	0	0	0	0	0	0	0	0	0	5.06986	0	0	0	0	0	0	0	0	0	0	0	0	0	0	0	0	0	0
hsa_piR_019230	0	0	0	0	0	0	0	0	0	0	0	0	0	0	0	0	0	0	0	0	0	0	0	0	3.50688	0	0	0	0	0	0	0	0	0	0	0	0	0	0	0	0	0	0
hsa_piR_020196	0	0	0	0	0	0	0	0	0	0	0	0	0	0	4.13398	0	0	0	0	0	0	0	0	0	51.9352	0	0	0	0	0	0	0	0	0	0	0	0	0	0	0	0	0	0
hsa_piR_019179	0	3.30281	4.36494	0	0	0	0	0	0	0	0	6.20173	4.86911	0	0	3.61496	0	0	0	0	0	0	0	0	3.92593	0	0	6.81011	4.41735	0	0	3.74967	0	0	3.33652	0	0	4.86139	95.3956	0	0	0	0
hsa_piR_020185	0	0	0	0	0	0	0	0	0	0	0	0	0	0	0	0	0	0	0	0	0	0	0	0	74.711	0	0	0	0	0	0	0	0	0	0	0	0	0	0	0	0	0	0
hsa_piR_009728	0	0	0	0	0	0	0	0	0	0	0	0	0	0	0	0	0	0	0	0	0	0	0	0	0	0	0	0	0	0	0	0	0	0	0	0	0	0	45.5047	0	0	0	0
hsa_piR_009737	0	0	0	0	0	0	0	0	0	0	6.43299	0	0	0	0	0	0	0	0	0	0	0	0	0	0	0	0	0	0	0	4.38919	0	0	0	0	0	0	0	0	0	0	0	0
hsa_piR_010738	0	0	0	0	0	0	0	0	0	0	0	0	0	0	0	5.0594	0	0	0	0	0	0	0	0	0	0	0	0	0	0	0	0	0	0	0	0	0	0	0	0	0	0	0
hsa_piR_022710	0	0	0	0	0	4.34191	0	0	0	0	0	0	0	0	0	0	0	0	0	0	0	0	0	0	0	0	0	17.4507	0	0	17.6262	0	0	0	0	0	0	0	0	0	0	0	0
RNA5-8SP3	3.17454	0	0	0	62.4447	0	0	0	0	0	0	0	9.25592	0	0	0	0	0	0	0	5.56635	0	0	479.014	57.584	0	0	0	5.45892	24.2351	0	41.9995	0	0	12.838	0	0	0	42.2989	3.5411	7.73935	0	0
RNA5-8SP2	0	0	0	0	0	0	0	0	0	0	0	0	71.5687	0	0	4.85996	0	0	0	0	0	0	0	0	17.1529	0	0	0	0	7.08296	0	9.80493	0	0	6.76874	0	0	0	31.7985	0	0	0	0
RNA5-8SP4	0	3.05735	0	0	0	0	0	0	0	0	0	0	4.40945	0	0	7.35489	0	0	5.64238	0	5.60079	0	0	11.3981	6.03286	0	0	0	0	14.1659	0	34.8419	0	0	8.4762	0	0	0	0	0	5.36153	0	0
RNA5-8SP6	3.0071	0	5.42578	0	0	0	0	0	0	0	0	0	43.7517	0	0	0	0	0	20.7958	0	0	0	0	0	0	52.3588	3.43788	0	0	0	0	8.39277	0	0	20.6266	0	3.38909	0	0	5.50937	0	0	0
hsa_piR_010708	0	0	0	0	0	0	0	0	0	0	0	0	0	0	0	0	0	0	0	0	0	0	0	0	0	0	0	0	0	0	0	0	0	0	0	0	0	0	115.487	0	0	0	0
hsa_piR_007140	0	0	0	0	0	0	0	0	0	0	0	3.00069	0	0	0	0	0	0	0	0	0	0	0	0	4.25167	0	5.79587	0	0	0	0	0	0	0	0	0	0	0	603.591	0	0	0	0
hsa_piR_010791	0	7.72052	0	0	0	0	0	0	0	0	0	0	0	0	15.4081	0	0	0	0	0	0	0	0	0	0	0	0	0	0	0	0	0	0	0	0	0	0	37.5921	830.461	0	0	0	0
hsa_piR_022770	72.5067	0	0	0	0	0	0	18.6367	0	0	0	7.5137	0	0	3.64191	0	0	0	0	0	20.9592	0	0	0	3.58434	0	6.81521	0	0	0	0	0	6.53386	0	0	0	5.32615	0	0	3.72221	0	0	0
hsa_piR_007150	0	0	0	0	0	0	0	0	0	0	0	0	0	0	0	0	0	0	0	0	0	0	0	0	0	0	0	0	0	0	4.10983	0	0	0	0	0	0	0	0	0	0	0	0
hsa_piR_007152	0	0	0	0	0	0	0	0	0	0	0	0	0	0	0	0	0	0	0	0	0	0	0	0	0	0	0	0	0	0	0	0	0	0	0	0	0	0	10.5747	0	0	0	0
hsa_piR_022793	0	0	0	0	0	0	0	0	0	0	0	0	0	0	0	0	0	0	0	0	0	0	0	0	0	0	0	0	0	0	0	5.88675	0	0	0	0	0	0	0	0	0	0	0
SNORA16	0	0	0	0	0	0	0	0	0	0	0	0	6.42933	0	0	7.21475	0	0	0	0	5.56635	0	0	0	0	0	0	0	0	4.66514	0	16.7233	0	0	0	0	0	0	0	3.36202	0	0	0
SNORA17	0	0	0	0	178.525	0	0	0	0	0	9.9989	0	19.0762	0	0	6.48795	12.1356	0	0	6.37292	6.42003	0	0	0	0	0	0	0	0	15.8457	0	18.1137	0	0	0	0	0	5.88707	0	5.43808	0	0	0
SNORA14	0	7.34603	0	0	0	0	0	0	0	0	12.1593	10.0402	9.25592	0	0	0	4.04521	0	0	9.27329	7.58182	0	0	29.0285	0	9.82827	3.42446	7.18078	3.12943	4.66514	0	10.2631	0	0	0	0	3.99481	0	0	0	0	0	0
SNORA15	0	0	0	0	0	0	0	0	0	0	0	0	0	0	0	0	0	0	0	4.34055	0	0	0	0	0	0	0	0	0	9.43697	0	45.6377	0	0	0	0	0	0	0	0	0	0	0
SNORA12	0	0	0	0	0	0	0	0	0	0	0	0	0	0	0	0	0	0	0	0	0	0	0	0	0	0	0	0	0	0	0	0	0	0	0	0	0	0	86.8885	0	0	0	0
SNORA13	0	0	0	0	0	0	0	0	0	0	5.2268	0	7.27578	0	0	0	0	0	0	0	4.20303	0	0	0	0	0	0	0	0	18.7244	0	30.1331	0	0	0	0	0	0	0	0	0	0	3.20036
SNORA11	0	0	0	0	0	0	0	0	0	0	0	3.91346	0	0	0	0	0	0	0	3.45781	6.12472	0	0	8.99558	5.91232	0	0	0	0	0	0	0	0	0	0	0	0	0	0	0	0	0	0
hsa_piR_019085	0	0	0	0	0	0	0	0	0	0	0	0	0	0	0	0	0	0	0	0	0	0	0	0	0	0	0	0	0	0	0	0	0	0	0	0	0	0	11.3762	0	0	0	0
SNORA37	0	0	0	0	31.3719	0	0	0	0	0	0	0	4.5211	0	0	4.85996	0	0	0	0	0	0	0	0	0	0	0	0	0	0	0	4.87899	0	0	0	0	0	0	0	0	0	0	0
SNORA32	0	0	0	0	0	0	0	10.0352	0	0	0	0	0	0	0	0	0	0	0	0	0	0	0	0	0	0	0	0	0	0	0	0	0	0	0	0	0	0	21.1495	0	0	0	0
SNORA31	0	0	11.7805	0	0	0	0	0	0	0	0	0	7.31715	0	0	3.61496	0	0	0	8.57833	4.47625	0	0	16.3329	0	0	0	0	0	0	0	0	0	0	0	0	0	0	0	0	0	0	0
SNORA2A	0	0	0	0	148.878	0	0	0	0	0	0	0	9.63511	0	0	0	0	0	0	0	3.73386	0	0	0	16.1118	0	0	0	0	0	0	15.0255	0	0	0	0	0	0	0	9.54153	0	0	0
SNORA2B	0	0	4.56134	0	9.59513	18.3235	6.2904	0	0	0	3.4741	30.5858	23.8324	8.29263	0	0	17.3237	0	0	219.597	18.8957	0	0	238.389	0	15.1917	5.39267	0	0	16.1999	0	28.9558	0	0	51.8992	0	4.73155	4.99977	0	11.2329	0	0	0
SNORA29	33.624	0	0	0	0	0	0	0	0	0	0	0	0	0	0	0	0	0	0	0	0	0	0	0	0	0	0	0	0	0	0	0	28.9939	0	0	0	0	0	0	0	0	0	0
SNORA28	0	0	0	0	0	0	0	0	0	0	0	0	19.2907	0	0	7.21475	4.5119	0	0	10.468	5.06818	0	0	0	0	0	0	0	0	23.3047	0	82.1917	0	0	4.68681	0	0	0	0	0	0	0	0
RNU6-677P	0	0	0	0	0	0	0	0	0	0	0	0	0	0	0	0	0	0	0	0	0	0	0	0	6.83999	0	0	0	0	0	0	0	13.9069	0	0	0	0	0	0	0	0	0	0
SNORA23	0	0	0	0	0	0	0	0	0	0	0	0	9.78149	0	0	0	0	0	0	0	7.12562	0	0	0	0	0	0	0	0	6.04021	0	32.3325	0	0	0	0	5.41883	0	0	4.79588	3.63393	0	0
SNORA21	0	0	0	0	5.34205	0	0	0	0	0	0	0	17.2577	0	0	0	4.33094	0	0	0	6.46595	0	0	0	0	0	0	0	0	13.2784	0	5.9575	0	0	0	0	0	0	0	0	0	0	0
SNORA61	0	0	0	0	0	10.4886	5.63197	0	3.06325	3.14369	63.9278	3.55229	37.3463	0	0	7.35489	54.1428	0	0	0	7.74051	0	0	0	0	4.69062	3.88829	10.3632	4.5061	12.3794	7.95394	11.4954	0	0	0	0	3.69866	4.15	0	4.4357	0	0	15.2095
SNORA60	0	0	0	0	0	6.56285	0	0	0	0	6.24931	16.9034	9.33743	15.1677	0	11.4696	12.9928	0	0	12.761	7.5359	0	23.4199	51.3319	0	4.82133	0	0	5.75887	6.10973	0	10.5345	0	50.0853	7.79521	0	12.8514	0	22.7524	0	0	0	4.59234
SNORA5B	0	0	0	0	0	0	0	0	0	0	0	0	0	0	0	0	0	0	0	3.61235	0	0	0	0	0	0	0	0	0	0	0	0	0	0	0	0	0	0	0	0	0	0	0
SNORA5C	0	0	0	0	0	0	0	0	0	0	65.1393	5.18974	11.7585	0	0	10.8449	4.04521	0	0	3.43056	0	0	0	0	0	0	0	0	0	0	6.23035	4.13404	0	0	0	0	8.56572	14.5851	0	0	0	0	0
SNORA5A	0	0	0	0	0	0	0	0	0	0	0	0	4.18499	0	0	0	0	0	0	0	0	0	0	0	0	0	0	0	0	0	0	0	0	0	0	0	0	0	0	0	0	0	0
SNORA58	3.99264	0	0	0	0	0	0	0	0	0	0	0	0	0	0	0	0	0	0	0	0	0	0	0	0	0	0	0	0	0	0	0	0	0	0	0	0	0	0	0	0	0	0
SNORA56	0	5.51219	0	0	0	0	0	0	0	0	0	0	0	0	0	0	0	0	0	0	0	0	0	0	7.83079	0	0	0	0	0	0	0	0	0	3.2843	0	0	0	21.1495	0	0	0	0
SNORA57	0	0	0	0	19.6778	0	0	0	0	0	7.81672	5.68005	20.7249	0	0	0	0	0	4.98199	3.2603	10.0969	0	0	0	0	14.2846	9.35863	8.346	3.26993	12.2938	0	22.1423	0	0	8.50834	0	0	3.36256	31.7985	0	3.22652	0	0
SNORA54	0	0	0	11.4824	207.381	3.31926	0	5.24937	0	0	20.9072	10.5283	35.1922	8.85004	0	136.247	4.5119	0	0	4.97333	41.9349	0	34.3231	9.33308	0	0	0	0	10.9301	38.5925	0	108.104	0	0	11.4496	0	0	8.8723	0	8.71947	8.36806	0	20.3934
SNORA55	0	0	0	0	0	0	0	0	0	0	0	0	3.61519	0	0	0	0	0	0	0	0	0	0	0	0	5.1774	0	0	0	8.76276	0	18.0666	0	0	3.21545	0	0	0	0	0	0	0	0
SNORA52	0	0	0	0	292.92	0	0	0	0	0	0	0	3.21589	0	0	12.8655	0	0	0	0	0	0	0	0	0	0	0	0	0	3.54148	0	3.16722	0	0	0	0	0	0	0	0	0	0	10.3837
SNORA53	0	8.48502	0	0	0	0	0	0	0	0	0	0	6.63733	0	0	0	0	0	0	0	0	0	0	0	0	0	0	0	0	0	0	6.90778	0	0	3.70658	0	0	0	0	0	0	0	0
SNORA50	0	0	0	0	0	3.37281	0	4.95829	4.26891	0	10.0515	8.85643	12.1819	0	0	6.48795	8.40774	0	0	0	39.8171	0	0	47.2268	4.39547	0	0	3.25701	0	52.3536	6.16475	43.768	0	0	0	0	4.14363	14.5524	0	12.6682	17.6258	5.76034	8.9763
hsa_piR_020097	0	0	0	0	0	0	0	0	0	0	0	3.27141	0	0	0	0	0	0	0	0	0	0	0	0	0	0	0	0	3.51257	0	0	3.54517	0	0	0	0	0	0	261.652	0	0	0	0
SNORA49	0	0	0	0	0	0	0	0	0	0	0	0	3.47637	0	0	0	0	0	0	0	6.56812	0	0	0	0	0	0	0	0	0	0	6.27559	0	0	0	0	0	0	62.5547	0	0	0	0
SNORA47	0	0	4.01203	0	5.55519	0	0	0	0	0	0	0	3.24625	0	0	0	0	0	0	6.68932	8.59419	0	0	0	0	3.39364	0	0	0	13.0641	0	20.1564	0	0	5.29126	0	5.53262	0	0	0	0	0	0
SNORA48	0	0	0	0	0	19.3118	19.6814	0	3.07015	3.18217	50.2577	8.24124	19.9182	0	0	8.25757	52.5877	0	0	4.05772	6.56812	0	0	4.49779	0	0	0	33.4584	10.1999	6.34494	32.2941	11.764	0	0	0	7.77869	9.4352	0	0	0	0	0	10.5814
SNORA43	0	21.5475	0	0	57.2797	5.31777	0	0	0	0	0	7.81189	7.49626	3.90921	0	0	0	0	4.62384	0	6.71166	0	0	27.0827	0	7.73534	9.39162	14.0365	31.373	0	0	11.0317	0	0	5.89818	4.37432	0	3.08444	34.1285	0	0	0	8.03354
SNORA41	0	0	0	0	0	0	0	0	0	0	0	0	3.43553	0	0	0	0	0	0	0	0	0	0	0	0	0	0	0	0	0	0	14.1966	0	0	0	0	0	0	0	0	0	0	0
SNORA84	0	0	0	0	0	0	0	0	0	0	0	0	0	0	0	0	0	0	0	0	0	0	0	0	0	0	0	0	0	4.04998	0	3.51884	0	0	0	0	0	0	0	0	0	0	0
SNORA81	0	0	0	0	0	0	0	0	0	0	0	0	0	0	0	0	0	0	0	0	0	0	0	0	0	0	0	0	0	0	0	0	0	0	0	0	0	0	22.7524	0	0	0	0
SNORA7B	0	0	0	0	0	5.82373	0	0	0	156.483	0	0	4.95302	0	0	14.5799	12.1356	0	0	0	6.30226	0	0	0	0	0	0	0	0	6.10973	4.28698	23.2667	0	0	0	0	0	0	0	0	4.04719	0	8.954
SNORA7A	0	0	0	0	0	26.2763	4.38031	0	0	30.8044	231.028	8.74379	49.7522	0	0	79.1534	83.3959	0	0	3.57439	7.56534	0	0	0	0	0	0	7.58727	0	9.16459	39.5926	8.43522	0	0	0	0	0	35.9528	0	4.4357	0	0	10.4702
SNORA78	0	0	0	0	0	0	0	0	0	0	0	0	9.43177	0	0	0	0	0	0	0	0	0	0	0	0	0	0	0	0	0	0	0	0	0	0	0	0	0	0	0	0	0	0
SNORA79	0	0	0	0	46.5467	0	0	0	0	0	0	0	8.17025	0	0	4.12879	0	0	0	0	0	0	0	0	0	3.35779	0	0	0	11.2243	0	11.12	0	0	0	0	0	0	11.3762	0	0	0	0
SNORA73	0	50.4477	0	24.0527	0	0	0	0	0	0	0	0	36.1688	3.07369	0	7.35489	0	0	6.39587	9.99821	20.9003	0	10.9983	16.3329	0	6.26328	5.01576	3.44677	34.6047	41.6702	11.2976	61.6333	0	8.5921	8.68093	0	5.36171	0	0	3.5411	5.52857	0	3.48995
SNORA71	0	0	0	0	0	0	0	0	0	0	0	0	0	0	0	0	0	0	0	0	0	0	0	0	5.10814	0	0	0	0	0	0	0	0	0	0	0	0	0	0	0	0	0	0
SNORA69	0	0	0	0	0	0	0	0	0	0	0	0	0	0	0	0	0	0	0	0	3.4262	0	0	0	0	0	0	0	0	6.10973	0	9.13064	0	0	0	0	0	0	0	0	0	0	3.43954
SNORA67	0	0	0	0	0	0	0	0	0	0	0	0	0	0	0	0	0	0	0	0	0	0	0	0	0	0	0	0	0	0	3.57839	0	0	0	0	0	0	0	0	0	0	0	0
SNORA68	0	0	0	0	0	0	0	0	0	0	0	9.6937	15.1342	0	0	5.0594	0	0	0	0	0	0	0	9.11328	0	3.4587	0	3.44677	0	8.77894	0	27.206	0	0	3.06552	0	0	0	31.8157	0	0	0	8.96962
SNORA65	0	0	3.03707	0	24.5323	30.7288	6.44475	0	0	17.1646	92.4898	16.7731	127.354	3.48352	10.7483	21.6898	60.6331	0	0	48.8158	4.20303	0	10.4672	11.6664	0	0	0	6.89355	4.92315	12.1224	31.9408	21.0919	0	0	3.68535	0	3.29431	20.6466	0	0	0	0	34.4987
SNORA66	0	0	0	0	0	0	0	0	0	0	7.81672	3.53036	16.3188	0	0	0	0	0	0	0	15.8006	0	0	0	0	0	0	3.15954	4.84815	17.7074	3.40124	53.948	0	0	3.86689	0	0	0	0	4.65064	3.9763	0	4.74203
SNORA64	0	0	0	0	0	0	0	0	0	0	0	0	0	0	0	0	0	0	0	0	0	0	0	0	9.86415	0	0	0	0	0	0	0	0	0	0	0	0	0	0	0	0	0	7.51373
hsa_piR_019068	28.2258	79.6702	0	13.5414	89.5196	0	8.71883	0	0	0	3.74959	0	80.9931	12.2114	0	14.337	0	0	9.753	0	84.5107	0	11.3624	0	13.1899	0	0	73.5966	124.712	598.596	0	811.093	10.8425	0	43.6617	0	0	4.05877	86.8885	60.0229	121.739	0	5.86734
hsa_piR_019072	0	0	0	0	0	0	0	0	0	0	0	0	0	0	0	0	0	0	0	0	0	0	0	0	0	0	0	0	0	0	0	0	0	0	0	0	0	0	74.0232	0	0	0	0
SNORA80E	0	0	0	0	0	12.1015	0	6.5261	0	7.29539	37.3466	22.2293	18.0759	0	0	7.35489	14.7339	0	0	9.20671	18.9068	0	0	11.6664	0	0	0	3.734	0	13.0003	9.5837	7.40722	0	0	0	0	3.51616	10.8204	0	4.68528	0	0	34.5804
SNORA80B	0	0	0	0	0	0	0	0	0	0	0	0	0	0	0	0	0	0	0	0	0	0	0	0	0	4.45163	0	0	0	0	0	0	0	0	0	0	0	0	0	0	0	0	0
hsa_piR_009605	0	0	0	0	0	0	0	0	0	0	0	0	0	0	0	0	0	0	0	0	0	0	0	0	0	0	0	0	0	0	0	0	0	0	0	0	0	0	31.2774	0	0	0	0
hsa_piR_022603	0	0	0	0	0	0	0	0	0	0	0	0	0	0	0	0	0	0	0	0	0	0	0	0	0	0	0	0	0	0	0	0	0	0	0	0	0	0	11.3762	0	0	0	0
U1	6.74768	0	0	0	0	0	0	0	0	0	3.4741	0	0	0	0	0	0	0	0	0	6.42003	0	0	0	0	17.0865	0	0	0	0	0	0	0	0	0	0	0	0	0	0	0	0	0
U2	0	0	0	0	0	0	0	0	0	0	0	0	0	0	0	3.61496	0	0	0	0	0	0	0	0	0	0	0	0	0	0	0	0	0	0	0	0	0	0	0	0	0	0	0
U6	0	0	0	0	0	3.38424	0	0	0	0	0	3.65982	0	0	0	0	0	0	0	0	24.9986	0	0	0	0	27.8964	0	0	0	21.4308	0	0	0	0	0	0	0	0	0	6.0845	0	0	12.3155
hsa_piR_009684	0	0	0	0	0	0	0	0	0	0	0	0	0	0	0	0	0	0	0	0	0	0	0	0	0	0	0	0	0	0	0	0	0	0	0	0	0	0	159.079	0	0	0	0
hsa_piR_020008	0	4.73136	4.21082	5.26482	120.751	16.294	27.2002	0	0	0	9.55377	21.3218	36.3214	3.07369	3.22169	68.6843	12.6116	0	3.63443	4.40039	64.6446	0	0	29.0285	9.53166	31.0695	45.5761	36.4189	14.4324	89.45	23.7378	196.754	0	4.913	70.1526	7.23571	0	157.867	0	157.287	190.211	0	6.20227
hsa_piR_022653	0	0	0	0	0	0	0	0	0	0	0	0	0	0	3.72058	0	0	0	0	0	0	0	0	0	148.687	0	0	0	0	0	0	0	0	0	0	0	0	0	0	0	0	0	0
hsa_piR_022650	0	0	0	0	0	0	0	0	0	0	0	0	0	0	0	0	0	0	9.71494	0	0	0	0	0	0	82.0998	6.16926	0	0	0	0	0	0	0	0	0	0	0	0	0	0	0	0
hsa_piR_022678	0	0	0	0	0	0	0	0	0	0	0	0	0	0	0	0	0	0	0	0	0	0	0	0	0	0	0	0	0	0	0	0	0	0	0	0	0	0	31.7985	0	0	0	0
hsa_piR_022628	35.8734	47.9664	0	20.7545	374.895	22.1782	93.1439	12.6466	0	12.7158	42.5577	158.143	147.746	55.6671	73.8187	6.48795	9.0238	3.29829	114.699	143.65	835.815	0	33.6709	439.282	530.92	49.5142	149.871	42.8681	40.7299	92.1888	42.8727	73.4485	16.8216	3.4118	47.735	82.1582	23.7746	4.26434	86.8885	16.4637	5.86897	0	22.5696
hsa_piR_009668	0	3.50991	0	0	0	0	0	0	0	0	0	0	0	0	0	0	0	0	0	0	0	0	0	0	0	0	0	0	0	0	0	0	0	0	0	0	0	0	0	0	0	0	0
hsa_piR_007015	0	0	0	0	0	0	0	0	0	0	0	0	0	0	0	0	0	0	5.72748	0	0	0	0	0	0	39.2586	0	0	0	0	0	0	0	0	0	0	0	0	0	0	0	0	0
hsa_piR_010663	0	0	0	0	0	0	0	0	0	0	0	0	0	0	0	0	0	0	0	0	0	0	0	0	0	0	0	0	0	0	0	0	0	0	0	0	0	0	31.2774	0	0	0	0
hsa_piR_010665	0	0	0	0	0	0	0	0	0	0	0	0	0	0	0	0	0	0	0	0	0	0	0	0	0	0	0	0	0	0	0	0	0	0	0	0	0	0	159.079	0	0	0	0
SNORA73A	0	0	0	0	0	0	0	0	0	0	0	0	23.2732	0	0	7.35489	0	0	0	3.01526	0	0	0	0	0	0	0	0	4.95296	0	20.4007	7.37326	0	0	5.00602	0	0	0	0	0	0	0	0
SNORA73B	0	50.4477	0	24.0527	0	0	0	0	0	0	0	0	36.1688	3.07369	0	7.35489	0	0	6.39587	9.99821	20.9003	0	10.9983	16.3329	0	6.26328	5.01576	3.44677	34.6047	41.6702	11.2976	61.6333	0	8.5921	8.68093	0	5.36171	0	0	3.5411	5.52857	0	3.48995
SNORA74A	0	5.36847	0	0	0	8.99701	16.4783	0	0	8.34074	72.0875	10.2108	10.3291	0	0	47.492	27.0714	0	4.09398	5.44915	5.56635	0	0	0	0	61.4877	14.9098	46.4864	3.70993	0	52.1938	12.4161	0	6.37479	0	28.6319	5.09401	0	0	0	4.99712	0	0
SNORA74B	0	0	0	0	0	3.02041	0	0	0	0	14.9984	4.40612	3.25574	0	0	20.0719	13.5357	0	0	0	6.71166	0	0	0	0	10.8923	0	4.02124	0	7.84287	6.78476	18.8416	0	0	0	3.14005	3.81735	4.43124	0	0	0	0	3.71724
SNORD111B	0	16.5848	10.8162	14.091	120.506	140.53	19.2329	22.6828	0	62.3383	867.656	48.1718	110.535	3.55427	0	221.629	216.547	0	0	71.511	75.2118	0	107.943	0	0	0	0	28.0729	5.95115	197.384	51.1532	274.198	0	4.09417	9.69226	3.61275	12.9866	0	11.3762	109.439	52.5413	0	62.4819
hsa_piR_022583	0	0	0	0	0	0	0	0	0	0	0	0	0	0	0	0	0	0	0	0	0	0	0	0	0	0	0	0	0	0	0	0	0	0	0	0	0	0	62.5547	0	0	0	0
SNORA71A	0	0	0	0	0	0	0	0	0	0	3.61856	0	0	0	0	0	0	0	0	0	0	0	0	0	0	0	0	4.02124	0	0	0	0	0	0	0	0	0	0	0	0	0	0	0
SNORA71D	0	0	0	0	0	6.8055	0	0	0	4.5859	34.741	7.42794	3.4643	0	0	0	12.9928	0	0	0	0	0	0	0	0	0	0	7.18078	0	0	8.44961	0	0	0	0	0	0	4.09163	0	0	0	0	0
RNU6-421P	16.6323	3.60326	0	0	127.385	10.8729	0	0	0	0	3.74959	14.8024	41.3235	0	12.3265	6.43273	4.9113	0	4.0883	41.7419	30.8646	0	12.0208	37.577	93.175	0	0	0	7.00272	83.4976	0	259.583	5.88467	0	16.6549	4.11921	0	12.2921	137.472	21.0388	39.0977	0	8.15565
SNORD114-10	0	0	0	0	0	0	3.04014	0	0	0	0	0	0	0	0	0	0	0	0	3.08177	0	0	0	0	0	0	0	4.5957	0	0	0	0	0	0	0	0	0	0	0	0	0	0	0
RNU6-684P	3.28366	0	0	0	0	0	0	0	0	0	0	0	0	0	0	0	0	0	0	0	0	0	0	0	0	0	0	0	0	0	0	0	0	0	0	0	0	0	0	0	0	0	0
SNORD114-20	0	0	0	0	0	0	6.96984	0	0	0	0	23.8748	3.64604	0	0	5.73482	0	0	0	20.2317	22.8273	0	0	0	0	0	0	0	0	0	0	3.29924	0	0	0	0	0	0	0	0	0	0	25.7898
SNORD114-22	0	0	25.1475	0	0	187.234	913.216	0	0	149.508	0	643.869	456.413	0	0	48.7459	513.742	0	0	1141.69	286.642	0	0	11.3981	0	0	0	269.136	0	31.4142	131.068	30.7421	0	0	0	6.41347	7.69774	0	0	32.5545	29.2704	0	1725.29
SNORD114-21	0	0	0	0	0	16.2915	82.4877	0	0	18.8038	0	77.3462	90.0107	0	0	0	88.2813	0	0	358.642	31.3946	0	0	0	0	0	0	30.4465	0	4.66514	18.7733	0	0	0	0	0	0	0	0	6.65699	0	0	104.781
SNORD114-17	0	0	0	0	0	10.3825	22.5771	0	0	12.792	0	38.3028	45.7666	0	0	43.6739	16.6792	0	0	72.2173	34.3768	0	0	27.0827	0	0	0	0	0	0	0	10.8476	0	0	0	0	0	0	0	4.68528	3.06116	0	186.038
SNORD114-18	0	4.76998	0	0	14.9372	0	3.79917	0	0	3.33725	0	11.9722	35.342	0	0	28.859	0	0	0	11.9012	32.8406	0	0	0	0	0	0	0	0	9.09507	0	8.33844	0	0	0	0	6.10575	0	0	5.79482	5.33737	0	61.5159
SNORD114-13	0	0	0	0	0	0	0	0	0	0	0	0	0	0	0	0	0	0	0	0	0	0	0	0	0	0	0	0	0	0	0	0	0	0	0	0	0	0	0	0	0	0	4.09991
SNORD114-12	0	0	0	0	0	25.4458	26.0502	0	0	40.8407	0	218.791	130.526	3.83141	0	293.445	54.1428	0	0	455.93	124.611	0	0	54.1653	0	0	0	4.14528	0	15.4076	6.18104	56.3774	0	0	0	0	11.0914	0	0	15.8835	5.76448	0	513.25
SNORD114-15	0	0	0	0	0	5.54347	28.8024	0	0	13.3437	0	19.5181	19.0021	0	0	0	21.0194	0	0	55.1478	4.30283	0	0	0	0	0	0	17.4694	0	0	6.72352	0	0	0	0	0	0	0	0	0	0	0	34.0677
SNORD114-14	0	14.6415	0	0	0	3.18504	9.08247	0	0	0	0	15.4114	32.1957	0	0	12.8655	4.04521	0	0	57.7898	56.5333	0	0	4.66654	0	0	0	0	0	5.78312	0	16.9452	0	0	0	4.6932	0	0	0	5.48425	5.78583	0	118.676
SNORD114-31	0	0	0	0	0	0	0	0	0	0	0	0	0	0	0	0	0	0	0	0	0	0	0	0	7.9054	0	0	0	0	0	0	0	0	0	0	0	0	0	0	0	0	0	0
SNORD114-30	0	0	4.26956	0	0	12.6446	33.4067	0	0	31.8946	0	108.355	51.6058	0	0	71.3674	25.9856	0	0	77.1808	235.071	0	5.55032	0	0	0	0	6.31908	3.97239	20.7575	3.68232	106.166	0	0	0	3.10629	0	0	0	26.5137	25.4183	0	324.551
SNORD114-28	0	0	0	0	0	0	0	0	0	0	0	7.50124	4.18908	0	0	0	0	0	0	38.9641	5.03375	0	0	0	0	0	0	0	0	0	0	0	0	0	0	0	0	0	0	0	0	0	4.49703
SNORD114-27	0	0	0	0	0	0	0	0	0	0	0	0	0	0	0	0	0	0	0	0	3.7109	0	0	0	5.678	0	0	0	0	0	0	0	4.09223	0	0	0	0	0	0	0	0	0	0
SNORD114-24	0	0	0	0	0	0	29.7057	0	0	0	0	3.212	0	0	0	0	0	0	0	0	0	0	0	0	0	0	0	24.6586	0	0	0	0	0	0	0	0	0	0	0	0	0	0	9.07652
SNORD114-23	0	0	0	0	0	0	0	0	0	0	0	6.40539	0	0	0	7.21475	0	0	0	8.7946	35.6001	0	0	0	0	0	0	0	0	0	0	3.53408	0	0	0	0	0	0	0	3.96025	0	0	14.4017
SNORD114-26	0	0	0	0	0	5.2263	43.7793	0	0	23.9905	0	99.7577	18.742	0	0	141.663	18.0476	0	0	229.769	79.2762	0	0	9.33308	0	0	0	26.1761	0	10.1597	8.2359	4.68711	0	0	0	0	24.3301	0	0	4.2939	3.7787	0	65.068
SNORD114-25	0	0	0	0	0	0	0	0	0	0	0	5.08399	0	0	0	0	0	0	0	24.946	0	0	0	0	0	0	0	0	0	0	0	0	0	0	0	0	0	0	0	0	0	0	3.14441
hsa_piR_009502	16.1321	54.7062	9.63797	841.764	1543.09	9.80855	20.5034	0	0	0	10.4223	7.29437	336.236	130.88	10.0853	21.6442	0	23.5188	120.615	505.873	10.1309	0	92.2675	47.2268	0	258.086	126.991	197.648	67.4616	38.7543	12.5529	26.4629	0	23.3367	53.3315	7.79949	76.2288	8.58249	0	6.58569	3.48319	0	16.1463
hsa_piR_009511	0	0	0	0	0	0	0	0	0	0	0	0	9.01826	0	0	0	0	0	0	0	0	0	0	0	0	0	0	0	0	0	0	0	0	0	54.0439	0	0	5.13819	0	0	0	0	0
RNVU1-15	0	0	0	0	0	0	0	0	0	0	0	0	0	0	0	0	0	0	0	0	0	0	0	6.99981	0	15.8917	3.30689	0	0	0	0	0	0	0	0	0	0	0	0	0	0	0	0
RNVU1-14	0	0	0	0	45.2183	0	0	0	0	0	0	0	0	0	0	0	0	0	0	0	0	0	0	0	0	38.1476	0	6.82855	0	0	0	0	0	0	0	0	0	0	0	0	0	0	0
RNVU1-19	30.3886	0	0	0	0	0	0	0	0	0	0	0	0	0	0	0	0	0	0	0	0	0	0	0	0	3.46605	0	0	0	0	0	0	0	0	0	0	0	0	0	0	0	0	0
hsa_piR_009519	0	0	0	0	0	0	0	0	0	0	0	0	0	0	0	0	0	0	0	0	0	0	0	0	0	0	0	0	0	0	0	0	0	0	0	0	0	0	204.771	0	0	0	0
SNORD105B	0	10.4926	0	0	18.3144	16.5469	5.41292	5.34887	0	16.6496	28.7468	27.6248	33.067	0	0	231.578	19.6452	0	61.9166	13.2454	126.723	0	15.6176	39.1885	0	212.509	102.283	23.8402	14.8448	164.123	6.83859	315.082	0	3.4118	5.79939	3.95039	22.8651	4.01482	0	46.5748	74.4528	0	49.9473
hsa_piR_009573	0	0	0	0	0	0	0	0	0	0	0	0	0	0	0	0	0	0	0	0	0	0	0	0	0	0	0	0	0	0	0	0	0	0	0	0	0	0	338.392	0	0	0	0
hsa_piR_009584	0	0	0	0	0	0	0	0	0	0	0	0	0	0	0	0	0	0	0	0	0	0	0	0	0	0	0	0	0	0	0	0	0	0	0	0	0	0	580.185	0	0	0	0
hsa_piR_009599	0	0	0	0	0	0	0	0	0	0	0	0	0	0	0	0	0	0	0	0	0	0	0	0	10.0247	0	0	0	0	0	0	0	0	0	0	0	0	0	0	0	0	0	0
hsa_piR_009523	0	0	0	0	0	0	0	0	0	0	0	0	0	0	0	0	0	0	0	0	0	0	0	0	0	0	0	0	0	0	0	0	0	0	0	0	0	0	11.3762	0	0	0	0
RNU6-416P	0	0	0	0	0	0	0	0	0	0	0	0	0	0	0	0	0	0	3.54122	0	0	0	0	0	0	3.34606	0	0	0	0	0	0	0	0	0	0	0	0	31.2774	0	0	0	0
hsa_piR_009551	0	0	0	0	0	0	0	0	0	0	0	0	0	0	0	0	0	0	0	0	0	0	0	0	10.3528	0	0	0	0	0	0	0	0	0	0	0	0	0	0	0	0	0	0
RNU6ATAC10P	0	0	0	0	0	0	0	0	0	0	0	0	0	0	0	0	0	0	0	0	0	0	0	0	0	0	0	0	0	0	0	0	0	0	0	0	0	0	62.5547	0	0	0	0
SNORA14A	0	0	0	0	0	4.13596	0	0	0	0	0	3.94072	0	0	0	0	0	0	0	0	3.43768	0	0	0	0	0	0	0	0	38.6905	0	12.9253	0	0	0	0	0	0	0	0	0	0	0
RNA5SP301	0	0	0	0	0	0	0	0	0	0	0	0	0	0	0	0	0	0	0	0	0	0	0	0	0	0	0	0	0	0	0	0	0	0	0	0	0	0	11.3762	0	0	0	0
SNORA14B	0	7.34603	0	0	0	0	0	0	0	0	12.1593	10.0402	9.25592	0	0	0	4.04521	0	0	9.27329	7.58182	0	0	29.0285	0	9.82827	3.42446	7.18078	3.12943	4.66514	0	10.2631	0	0	0	0	3.99481	0	0	0	0	0	0
SNORA16A	0	0	0	0	0	0	0	0	0	0	0	0	6.42933	0	0	7.21475	0	0	0	0	5.56635	0	0	0	0	0	0	0	0	4.66514	0	16.7233	0	0	0	0	0	0	0	3.36202	0	0	0
RNA5SP323	0	0	0	0	0	0	0	0	0	0	0	0	0	0	0	0	0	0	0	0	0	0	0	0	0	0	0	0	0	0	0	0	0	0	0	0	0	0	31.2774	0	0	0	0
RNA5SP322	0	0	0	0	0	0	0	0	0	0	0	0	0	0	0	0	0	0	0	0	0	0	0	0	7.16867	0	0	0	0	0	0	0	0	0	0	0	0	0	0	0	0	0	0
RNA5SP321	0	0	0	0	457.912	0	0	0	0	0	0	0	0	0	0	0	0	0	0	0	0	0	0	10.9604	0	0	0	0	0	0	0	0	0	0	0	0	0	0	0	0	0	0	0
RNA5SP326	0	0	0	0	0	0	0	0	0	0	0	0	0	0	0	0	0	0	0	0	0	0	0	0	0	0	0	0	0	0	0	3.89937	0	0	0	0	0	0	11.3762	0	0	0	0
RNA5SP325	0	0	0	0	0	0	0	0	0	0	0	0	0	0	0	0	0	0	0	0	0	0	0	6.85026	0	0	0	6.60632	0	0	0	0	0	0	0	0	0	0	0	0	0	0	0
RNA5SP324	13.6639	0	0	0	0	0	0	0	0	0	0	0	0	0	0	0	0	0	0	0	0	0	0	0	3.2213	0	3.51105	0	0	4.71848	0	9.50296	0	0	0	0	0	0	0	0	0	0	0
RNA5SP328	0	0	0	0	0	0	0	0	0	0	0	0	0	0	0	0	0	0	0	0	0	0	0	0	30.3749	0	0	0	0	0	0	0	0	0	0	0	0	0	0	0	0	0	0
RNA5SP345	0	0	0	0	0	0	0	0	0	0	0	0	0	0	0	12.3864	0	0	0	0	0	0	0	0	0	0	0	0	0	0	0	0	0	0	0	0	0	0	0	0	0	0	0
hsa_piR_010431	0	0	0	7.98854	782.875	0	0	0	0	0	0	0	0	0	0	0	0	0	56.779	8.21298	6.42003	0	0	0	0	85.7072	0	3.25701	0	37.2669	0	0	0	0	0	0	0	0	0	4.54427	0	0	0
RNA5SP346	0	0	0	0	0	0	0	0	0	0	0	0	0	0	0	0	0	0	0	0	0	0	0	0	9.86415	0	0	0	0	0	0	0	0	0	0	0	0	0	31.2774	0	0	0	0
hsa_piR_022421	58.7427	8.1206	0	0	0	0	5.25671	9.54362	0	0	3.4741	8.13214	12.3674	0	0	6.43273	0	0	18.692	16.7665	6.60256	0	0	0	29.3257	32.6043	19.659	4.93173	50.2514	3.85191	0	9.29713	5.15806	6.31795	35.1037	0	3.89915	41.258	814.255	0	0	10.2115	0
RNA5SP331	0	6.52085	0	0	0	0	0	0	0	0	0	0	0	0	0	0	0	0	0	0	0	0	0	0	0	0	0	0	0	0	0	0	0	0	0	0	0	0	0	0	0	0	0
hsa_piR_009454	0	0	0	0	0	0	0	0	0	0	0	0	0	0	0	0	0	0	0	0	0	0	0	0	0	0	0	0	0	0	0	0	0	0	0	0	0	0	86.8885	0	0	0	0
RNA5SP338	5.50312	0	0	0	4.25307	0	0	0	0	0	0	0	7.49626	0	0	0	0	0	0	0	0	0	0	0	9.37619	0	0	0	0	0	0	4.77678	0	0	0	0	0	0	0	0	0	0	0
RNA5SP336	23.7192	0	0	0	0	0	0	3.87724	0	0	0	0	20.6517	0	0	7.21475	4.33094	5.90514	0	0	10.279	0	0	0	0	0	0	5.74462	0	23.978	0	17.6699	0	0	4.05998	0	0	0	86.8885	10.0887	0	0	15.9008
RNA5SP339	0	0	0	0	0	0	0	0	0	0	0	0	0	0	0	0	0	0	0	0	0	0	0	0	141.187	0	0	0	0	0	0	0	0	0	0	0	0	0	31.2774	0	0	0	0
RNA5SP360	0	0	0	0	0	0	0	0	0	0	0	0	0	0	0	0	0	0	0	0	0	0	0	0	0	0	0	0	0	3.73955	0	0	0	0	0	0	0	0	0	0	0	0	0
RNA5SP365	0	0	0	0	0	0	0	0	0	0	0	0	0	0	0	0	0	0	0	0	0	0	0	0	0	0	0	0	0	0	0	0	0	0	0	0	0	0	7338.87	0	0	0	0
RNA5SP368	0	0	0	0	0	0	0	0	0	0	0	0	0	0	0	0	0	0	0	3.74836	0	0	0	0	0	0	0	0	0	0	0	0	0	0	0	0	0	5.25431	0	0	0	0	0
SNORA11C	0	0	0	0	0	0	0	0	0	0	0	3.91346	0	0	0	0	0	0	0	3.45781	6.12472	0	0	8.99558	5.91232	0	0	0	0	0	0	0	0	0	0	0	0	0	0	0	0	0	0
RNA5SP370	0	0	0	0	0	0	0	0	0	0	0	0	0	0	0	0	0	0	0	0	0	0	0	0	0	0	0	0	0	0	0	0	0	0	0	0	0	0	150.898	0	0	0	0
RNA5SP352	0	0	0	0	0	0	0	0	0	0	0	0	4.02961	0	0	7.21475	0	0	0	0	0	0	0	0	0	0	0	0	0	0	0	0	0	0	0	0	0	0	0	0	0	0	0
RNA5SP356	0	0	0	0	0	0	0	0	0	0	0	0	0	0	0	0	0	0	0	0	0	0	0	0	0	0	0	0	0	9.53884	0	0	0	0	0	0	0	3.09792	0	0	0	0	0
RNA5SP355	0	0	0	0	0	0	3.82186	3.8302	0	0	0	0	5.17637	0	0	0	0	3.36302	0	0	0	0	0	9.33308	0	0	0	4.5957	0	0	0	0	0	0	5.13759	0	0	0	0	0	0	3.03192	0
RNA5SP353	0	0	0	0	0	0	0	0	0	0	0	0	4.48995	0	0	0	0	0	0	0	0	0	0	0	7.91234	0	0	0	0	0	0	3.07292	0	0	0	0	0	0	0	0	0	0	0
RNA5SP359	6.75931	0	0	0	0	0	0	0	0	0	0	0	0	0	0	0	0	0	0	0	0	0	0	0	0	0	0	0	0	0	0	3.54241	0	0	0	0	0	0	0	0	0	0	0
RNA5SP358	16.1725	0	0	0	0	0	0	0	0	0	0	0	0	0	0	0	0	0	0	0	3.35583	0	0	0	5.93821	0	0	0	0	12.4861	0	0	0	0	0	0	0	0	31.8157	7.2159	0	0	0
RNA5SP357	0	0	0	0	0	0	0	0	0	0	0	0	0	0	0	0	0	0	0	0	0	0	0	0	0	0	0	0	0	3.54148	0	0	0	0	0	0	0	0	52.8737	0	0	0	0
hsa_piR_022437	3.09491	4.09239	0	0	23.8123	0	0	0	0	0	3.74959	5.84	7.20909	0	0	7.21475	0	0	21.4925	4.9582	0	0	0	0	17.8354	41.8666	13.9695	7.40229	11.0728	0	0	0	0	5.23487	7.78387	0	0	5.64253	858.56	0	0	0	0
RNA5SP383	3.9512	0	0	0	0	0	0	0	0	0	0	0	0	0	0	0	0	0	0	0	0	0	0	0	11.125	0	0	3.25701	0	0	0	0	0	0	8.60898	0	0	0	0	0	0	0	0
RNA5SP382	13.2786	0	0	0	63.067	0	4.70486	0	0	0	0	0	4.90266	0	0	8.60222	0	0	0	0	3.4262	0	0	341.943	0	8.54456	0	24.6586	0	9.15889	0	12.8667	0	0	7.16069	0	0	3.55172	0	0	3.24792	0	0
RNA5SP374	0	0	0	0	0	0	0	0	0	0	0	0	0	0	0	0	0	0	0	0	0	0	0	0	0	3.24949	0	0	0	0	0	0	0	0	0	0	0	0	0	0	0	0	0
RNA5SP372	0	0	0	0	0	0	0	0	0	0	0	0	0	0	0	0	0	0	0	0	0	0	0	0	0	0	0	0	0	0	0	0	0	0	0	0	0	3.06913	0	0	0	0	0
RNA5SP375	0	0	0	0	0	0	0	0	0	0	0	0	0	0	0	5.0594	0	0	0	0	0	0	0	0	0	0	0	0	0	0	0	0	0	0	0	0	0	0	0	0	0	0	0
RNA5SP379	0	0	0	0	0	0	0	0	0	0	0	0	0	0	0	0	0	0	0	0	0	0	0	0	0	0	0	0	0	0	0	0	0	0	0	0	0	0	102.386	0	0	0	0
RNA5SP380	0	0	0	0	0	0	0	0	0	0	0	0	0	0	0	6.43273	0	0	6.42823	0	0	0	0	0	0	6.5152	0	0	0	0	0	0	0	0	0	0	0	0	0	0	0	0	0
RNU6ATAC15P	0	0	0	0	0	0	0	0	0	0	0	0	0	0	0	0	0	0	0	0	0	0	0	0	0	0	0	0	0	0	0	0	0	0	0	0	0	0	0	0	3.92691	0	0
hsa_piR_009420	0	0	0	0	0	0	0	0	0	0	0	0	0	0	9.99848	0	0	0	0	0	0	0	0	0	10.2406	0	0	0	0	0	0	0	0	0	0	0	0	0	0	0	0	0	0
RNA5SP395	0	0	0	0	0	0	0	0	0	0	0	0	72.6309	0	0	0	0	0	0	0	0	0	0	0	0	0	0	0	0	0	0	0	0	0	0	0	0	0	0	0	0	0	0
RNA5SP399	0	0	0	0	29.3239	0	0	0	0	0	0	0	4.36541	0	0	0	0	0	0	0	0	0	0	4.66654	0	5.16548	3.24484	0	0	0	0	0	0	0	8.48343	0	0	0	1513.55	0	0	0	0
RNA5SP397	0	0	0	0	90.8795	0	0	0	0	0	0	0	0	0	0	0	0	0	0	0	0	0	0	0	0	0	0	0	0	0	0	0	0	0	0	0	0	0	0	0	0	0	0
RNU6-880P	0	0	0	0	0	0	0	0	0	0	0	0	0	0	0	0	0	0	0	0	0	0	0	0	0	0	0	0	0	0	0	0	0	0	0	0	0	0	273.028	0	0	0	0
hsa_piR_010352	0	0	0	0	0	0	0	0	0	0	0	0	0	0	0	0	0	0	0	0	0	0	0	0	7.23075	0	0	0	0	0	0	0	0	0	0	0	0	0	0	0	0	0	0
hsa_piR_009362	0	658.825	0	18.3216	0	0	0	0	0	0	0	0	0	0	0	0	0	0	0	0	0	0	126.445	0	0	0	0	0	313.064	0	0	0	0	0	0	0	0	0	0	0	0	0	0
hsa_piR_022367	0	6.75331	0	0	0	0	0	0	0	0	0	0	0	0	0	0	0	0	0	0	0	0	0	0	0	3.46605	0	3.03491	4.08362	0	0	0	0	0	5.42831	0	0	0	0	0	0	0	0
hsa_piR_009397	0	0	0	0	0	0	0	0	0	0	0	0	0	0	0	0	0	0	0	0	0	0	0	0	0	0	0	0	0	0	0	0	0	0	0	0	0	0	22.7524	0	0	0	0
hsa_piR_000912	0	0	0	0	0	0	0	0	0	0	0	0	0	0	0	0	0	0	0	0	0	0	0	0	0	0	0	0	0	0	0	0	0	0	0	0	0	0	158.621	0	0	0	0
RNA5SP402	0	0	0	0	0	0	0	0	0	0	0	0	0	0	0	0	0	0	22.2777	0	0	0	0	0	82.267	0	0	0	0	0	0	10.8728	0	0	0	0	0	0	0	0	0	0	0
RNA5SP406	0	0	0	0	0	0	0	0	0	0	0	0	0	0	0	0	0	0	0	0	0	0	0	0	0	0	0	0	0	0	0	0	0	0	0	0	0	0	31.7985	0	0	0	0
RNA5SP409	0	0	0	0	0	0	0	0	0	0	0	0	0	0	0	0	0	0	0	0	0	0	0	0	3.51253	0	0	0	0	0	0	0	0	0	0	0	0	0	0	0	0	0	0
hsa_piR_012925	0	0	0	0	37.2014	0	0	0	0	11.5398	0	0	21.1087	4.47575	0	14.4599	0	3.95941	0	4.19731	41.2406	0	0	182.715	0	3.34606	0	0	0	103.067	0	19.0538	0	0	0	0	9.88319	0	0	17.6528	0	0	0
RNA5SP421	0	0	0	0	0	0	0	0	0	0	0	0	0	0	0	0	0	0	0	0	0	0	0	0	0	0	0	0	0	0	0	0	0	0	0	0	0	0	31.8157	0	0	0	0
RNA5SP426	0	0	0	0	0	0	0	0	0	0	0	0	0	0	0	0	0	0	0	0	0	0	0	0	0	0	0	0	0	0	0	0	0	0	0	0	0	0	91.0094	0	0	0	0
RNA5SP429	0	0	0	0	0	0	0	0	0	0	0	0	11.3047	0	0	0	0	0	0	0	0	0	0	0	7.97661	0	0	0	0	0	0	0	0	0	0	0	0	0	0	0	0	0	0
RNA5SP411	0	0	0	0	0	0	0	0	0	0	0	0	0	0	0	0	0	0	0	0	0	0	0	0	0	0	0	0	0	0	0	0	0	0	0	0	0	0	11.3762	0	0	0	0
RNA5SP415	0	0	0	0	0	0	0	0	0	0	0	0	0	0	0	0	0	0	0	0	0	0	0	0	0	0	0	0	0	0	0	0	0	0	0	0	0	0	21.1495	0	0	0	0
RNA5SP413	0	0	9.45913	0	0	0	0	0	0	0	0	0	0	0	0	0	0	0	0	0	0	0	0	0	0	0	0	0	4.26729	0	0	0	0	0	5.03007	0	0	0	0	0	0	0	0
RNA5SP419	0	0	0	0	0	0	0	0	0	0	0	0	0	0	0	0	0	0	0	0	0	0	0	0	17.2546	0	0	0	0	0	0	0	0	0	21.9084	0	0	0	0	0	0	0	0
RNA5SP416	0	0	0	0	0	0	0	0	0	0	0	0	0	0	0	0	0	0	0	0	0	0	0	0	0	0	0	0	0	0	0	0	0	0	0	0	0	0	31.8157	0	0	0	0
RNA5SP444	3.34696	0	0	0	0	0	0	0	0	0	0	0	0	0	0	0	0	0	0	0	0	0	0	0	0	0	0	0	0	0	0	0	0	0	0	0	0	0	31.7985	0	0	0	0
RNA5SP442	0	0	0	0	0	0	0	0	0	0	0	0	0	0	0	7.21475	0	0	0	0	0	0	0	0	0	0	0	4.14528	0	0	0	0	0	0	0	0	0	7.29628	0	0	0	0	0
RNA5SP448	0	0	0	0	0	0	0	0	0	0	0	0	0	0	0	0	0	0	0	0	0	0	0	0	8.3053	0	0	0	0	0	0	0	0	0	0	0	0	0	0	0	0	0	0
RNA5SP449	0	0	0	0	861.514	0	0	0	0	0	0	0	0	0	0	0	0	0	0	0	0	0	0	0	0	0	0	0	0	0	0	0	0	0	0	0	0	0	0	0	0	0	0
RNA5SP433	0	0	0	0	0	0	0	0	0	0	0	0	0	0	0	0	0	0	0	0	0	0	0	4.11016	0	0	0	0	0	0	0	0	0	0	0	0	0	0	0	0	0	0	0
RNA5SP432	0	0	0	0	0	0	0	0	0	0	0	0	131.409	0	0	0	0	0	0	0	0	0	0	0	0	0	0	0	0	0	0	0	0	0	0	0	0	0	0	0	0	0	0
RNA5SP431	0	0	0	0	0	0	0	0	0	0	0	0	0	0	0	0	0	0	0	0	0	0	0	0	0	0	0	0	0	0	0	0	0	0	0	0	0	0	62.5547	0	0	0	0
RNA5SP435	0	0	0	0	0	0	0	0	0	0	0	0	0	0	0	0	0	0	0	0	0	0	0	0	7.32768	0	0	0	0	0	0	0	0	0	0	0	0	0	0	0	0	0	0
RNA5SP434	0	0	0	0	0	12.389	10.3509	0	0	3.21133	32.1354	3.91024	30.3756	0	0	0	4.33094	0	0	32.8755	0	0	0	0	0	0	28.2796	96.2224	0	3.92143	47.8044	0	0	0	0	0	8.76543	0	0	0	0	0	3.51902
RNA5SP438	0	0	0	0	0	0	0	0	0	0	0	0	0	0	0	0	0	0	0	0	0	0	0	0	0	0	0	0	0	0	0	0	0	0	23.9892	0	0	0	0	0	0	0	0
hsa_piR_000901	0	0	3.48743	0	0	0	0	0	0	0	0	0	0	0	0	0	0	0	0	0	0	0	0	0	0	0	0	0	0	0	0	0	0	0	0	0	0	0	0	0	0	0	0
hsa_piR_000907	0	0	0	0	0	0	0	10.7331	0	0	0	0	0	0	0	0	0	0	4.7295	0	0	0	0	0	0	0	0	0	0	0	0	0	0	0	0	0	0	0	150.898	0	0	0	0
RNA5SP462	0	0	0	0	0	0	0	0	0	0	0	0	0	0	0	0	0	0	0	0	0	0	0	0	0	0	0	0	0	0	0	0	0	0	0	0	0	0	31.7985	0	0	0	0
RNA5SP460	0	0	0	0	0	0	0	0	0	0	0	0	12.1201	0	0	4.85996	0	0	0	0	0	0	0	0	0	0	0	0	0	0	0	7.54242	0	0	0	0	0	0	0	0	0	0	0
RNA5SP463	0	0	0	0	0	0	0	0	0	0	0	0	0	0	0	0	0	0	0	0	0	0	0	0	0	0	0	0	0	9.33028	0	7.41983	0	0	0	0	0	0	0	0	0	0	0
hsa_piR_010313	0	0	0	0	0	0	0	0	0	0	0	0	0	0	0	0	0	0	0	0	0	0	0	0	0	0	0	0	0	0	0	0	0	0	0	0	0	25.357	0	0	0	0	0
RNA5SP451	0	0	0	0	0	0	0	6.13165	0	0	0	0	0	0	0	0	0	0	0	0	0	0	0	0	8.85492	0	0	0	0	0	0	0	0	0	0	0	0	0	10.5747	0	0	0	0
RNA5SP450	0	0	0	0	0	0	0	0	0	0	0	0	8.25768	0	0	0	0	0	0	0	0	0	0	0	0	0	0	0	0	0	0	0	0	0	4.01594	0	0	0	0	0	0	0	0
hsa_piR_012989	0	0	0	0	0	0	0	0	0	0	0	0	0	0	0	0	0	0	0	0	0	0	0	0	0	3.50174	0	0	0	0	0	0	0	0	0	0	0	0	0	0	0	0	0
RNA5SP453	0	0	0	0	0	0	0	0	0	0	0	0	0	0	0	0	4.20387	0	0	0	0	0	0	0	0	0	0	0	0	0	0	0	0	0	0	0	0	0	0	0	0	0	0
RNA5SP452	5.98685	0	0	0	16.4524	0	0	0	0	0	0	0	0	0	0	12.8655	0	0	0	0	0	0	0	0	0	0	0	0	0	6.34494	0	29.9386	0	0	0	0	0	9.12151	0	0	0	0	0
RNA5SP482	0	0	0	0	0	0	0	0	0	0	0	0	0	0	0	12.8655	0	0	0	0	0	0	0	0	0	0	0	0	0	0	0	0	0	0	3.14312	0	0	0	0	0	0	0	0
RNA5SP488	0	0	0	0	0	0	0	0	0	0	0	0	95.1932	0	0	0	0	0	0	0	0	0	0	0	0	0	0	0	0	0	0	0	0	0	0	0	0	6.14054	22.7524	0	0	0	0
RNA5SP486	0	0	0	0	0	0	0	0	0	0	0	0	3.52051	0	0	0	0	0	0	0	0	0	0	0	0	0	0	0	0	0	0	0	0	0	0	0	0	0	0	0	0	0	0
RNA5SP485	0	5.28426	0	0	0	0	0	0	0	0	0	0	0	0	0	0	0	0	0	0	0	0	0	0	19.0734	0	0	0	0	0	0	0	0	0	0	0	0	0	62.5547	0	0	0	0
RNA5SP489	0	0	0	0	0	0	0	0	0	0	0	0	0	0	0	0	0	0	0	0	0	0	0	0	0	0	0	0	0	0	0	0	0	0	0	0	0	0	31.7985	0	0	0	0
RNA5SP491	0	0	0	0	4.25307	0	0	0	0	0	0	0	0	0	0	16.9843	0	0	0	0	0	0	0	0	0	0	0	0	0	0	0	0	0	0	4.52306	0	0	0	10.5747	0	0	0	0
RNA5SP473	0	5.57955	0	0	522.91	4.6003	0	0	0	0	7.63917	8.48338	76.7617	4.29662	0	7.27899	0	0	75.855	26.4864	8.12739	0	0	0	16.0951	244.916	42.7239	9.48409	10.3909	3.92143	0	12.7297	0	5.05436	13.8002	4.98322	0	7.35136	79.6332	0	4.82681	0	0
RNA5SP472	0	0	0	0	0	0	0	0	0	0	0	0	0	0	0	19.4106	0	0	0	0	0	0	0	0	0	0	0	0	0	0	0	0	0	0	0	0	0	0	0	0	0	0	0
RNA5SP474	0	0	0	0	122.583	0	0	0	0	0	0	0	0	0	0	0	0	0	0	0	0	0	0	0	0	0	0	0	0	0	0	0	0	0	0	0	0	0	0	0	0	0	0
RNA5SP478	4.52766	0	0	0	0	0	0	0	0	0	0	0	0	0	0	0	0	0	0	0	0	0	0	0	0	0	0	0	0	5.04509	0	0	0	0	18.2969	0	0	6.14435	173.777	0	0	0	0
hsa_piR_022315	0	3.08765	0	0	0	0	0	0	0	0	0	0	0	0	0	0	0	0	0	0	0	0	0	0	0	3.67978	0	0	4.61122	0	0	0	0	0	0	0	0	0	0	0	0	0	0
hsa_piR_000950	0	0	0	0	0	0	0	0	0	0	0	0	0	0	0	0	0	0	0	0	0	0	0	0	0	0	0	0	0	0	0	0	0	0	0	0	0	0	204.771	0	0	0	0
RNU4ATAC	0	0	0	0	0	5.1595	0	0	0	0	22.5155	12.5753	7.31715	0	0	168.687	4.5119	0	0	0	5.15651	0	0	15.9657	7.83101	0	0	11.8437	0	3.35959	6.5077	19.5397	0	0	5.51795	0	0	7.99903	0	0	3.10192	0	13.2263
RNA5SP495	0	0	0	0	0	0	0	0	0	0	0	0	0	0	0	0	0	0	0	0	0	0	0	0	0	0	0	0	0	0	0	0	0	0	0	0	0	0	31.7985	0	0	0	0
RNU6-875P	0	0	0	0	36.8041	0	0	0	0	0	0	0	0	0	0	0	0	0	13.2269	3.56382	0	0	0	4.35428	6.47829	7.04518	0	0	0	0	0	0	0	0	3.32506	0	0	0	509.052	0	0	0	0
hsa_piR_000979	0	0	0	0	0	0	0	0	0	0	0	0	0	0	0	0	0	0	0	0	0	0	0	0	0	0	0	0	0	0	0	0	0	0	0	0	0	0	477.236	0	0	0	0
hsa_piR_012964	0	0	0	0	0	0	0	0	0	0	0	0	0	0	0	0	0	0	0	0	0	0	0	0	0	0	0	0	0	0	0	0	0	0	0	0	0	3.68548	0	0	0	0	0
SNORA5	0	0	0	0	0	3.37281	0	4.95829	4.26891	0	10.0515	8.85643	12.1819	0	0	6.48795	8.40774	0	0	0	39.8171	0	0	47.2268	4.39547	0	0	3.25701	0	52.3536	6.16475	43.768	0	0	0	0	4.14363	14.5524	0	12.6682	17.6258	5.76034	8.9763
SNORA6	0	0	0	0	0	0	0	0	0	0	0	9.6937	15.1342	0	0	5.0594	0	0	0	0	0	0	0	9.11328	0	3.4587	0	3.44677	0	8.77894	0	27.206	0	0	3.06552	0	0	0	31.8157	0	0	0	8.96962
SNORA3	0	0	11.7805	0	0	0	0	0	0	0	0	0	7.31715	0	0	3.61496	0	0	0	8.57833	4.47625	0	0	16.3329	0	0	0	0	0	0	0	0	0	0	0	0	0	0	0	0	0	0	0
SNORA4	0	21.5475	0	0	57.2797	5.31777	0	0	0	0	0	7.81189	7.49626	3.90921	0	0	0	0	4.62384	0	6.71166	0	0	27.0827	0	7.73534	9.39162	14.0365	31.373	0	0	11.0317	0	0	5.89818	4.37432	0	3.08444	34.1285	0	0	0	8.03354
SNORA7	0	0	0	0	46.5467	0	0	0	0	0	0	0	8.17025	0	0	4.12879	0	0	0	0	0	0	0	0	0	3.35779	0	0	0	11.2243	0	11.12	0	0	0	0	0	0	11.3762	0	0	0	0
SNORA8	0	0	0	0	0	0	0	0	0	0	0	0	0	0	0	0	0	0	0	0	0	0	0	0	0	0	0	0	0	0	0	0	0	0	0	0	0	0	22.7524	0	0	0	0
SNORA1	0	0	0	0	0	0	0	0	0	0	0	3.91346	0	0	0	0	0	0	0	3.45781	6.12472	0	0	8.99558	5.91232	0	0	0	0	0	0	0	0	0	0	0	0	0	0	0	0	0	0
hsa_piR_009295	252.062	0	0	0	0	311.578	14.8121	18.3002	0	19.6546	4.02062	219.243	351.983	0	0	0	101.956	0	0	140.103	258	0	0	69.9981	4.39663	0	0	28.1287	0	4324.2	58.9492	134.684	6.91424	0	0	0	0	0	151.355	119.827	7.53735	0	172.851
hsa_piR_022254	0	0	0	0	0	0	0	0	0	0	0	0	0	0	0	0	0	0	0	0	0	0	0	0	7.17306	0	0	0	0	0	0	0	0	0	0	0	0	0	0	0	0	0	0
hsa_piR_022281	0	0	0	0	0	0	0	0	0	0	0	0	0	0	0	0	0	0	0	0	0	0	0	0	0	0	0	0	0	0	0	6.48659	0	0	0	0	0	0	0	0	0	0	0
SNORD8	0	24.1354	25.9978	7.63193	114.783	1422.32	58.3655	81.8232	8.64269	1429.93	4224.54	328.93	769.129	4.37831	0	940.752	1104.34	4.33115	28.2906	194.855	241.06	0	9.346	324.702	15.2694	80.255	54.4639	310.6	8.37995	878.128	824.265	873.082	0	17.6903	21.1652	21.3125	80.3901	29.3717	0	177.921	98.9639	0	277.668
SNORD9	15.0084	25.8661	6.27281	3.47085	74.6057	19.9959	0	15.8759	0	6.20712	17.3705	24.1813	51.5972	11.1894	0	64.3273	34.6475	0	106.371	49.2868	95.743	0	60.4112	239.36	47.2179	78.2679	79.3283	11.5476	20.4666	100.77	6.32601	118.224	0	48.1747	49.397	3.1574	62.2793	28.1502	22.7524	30.8384	28.2261	0	39.08
SNORD6	0	14.4642	0	5.26482	151.623	495.863	10.7159	27.7303	11.3339	45.5967	371.728	68.205	820.064	0	0	281.375	108.049	3.08771	78.5842	91.8608	132.181	0	3.81767	172.627	5.00997	254.053	102.162	26.4253	20.2988	733.371	54.8238	145.366	0	8.87069	21.9426	0	42.6034	4.8833	0	78.7227	18.0766	0	75.5581
SNORD7	0	3.31226	4.14947	0	5.34205	6.20065	0	0	0	0	4.99945	5.66294	584.434	3.15207	0	0	0	0	10.185	963.576	9.47126	0	65.1192	37.577	10.1405	38.7234	16.6734	12.9254	5.29099	23.6999	6.78849	26.9753	0	14.08	17.862	0	571.366	16.7876	10.5747	0	3.01211	0	4.97069
SNORD2	0	0	0	0	0	0	0	0	0	0	0	0	0	0	0	0	0	0	0	0	0	0	0	0	0	0	0	0	0	3.67003	0	0	0	0	0	0	0	0	0	0	0	0	0
hsa_piR_012895	0	0	0	0	0	0	0	0	0	0	0	0	0	0	0	0	0	0	0	0	0	0	0	0	4.73696	0	0	0	0	0	0	0	0	0	0	0	0	0	0	0	0	0	0
hsa_piR_022225	0	0	0	0	0	0	0	0	0	0	12.1593	3.00214	0	0	0	0	0	0	0	16.5765	0	0	0	0	0	0	0	0	0	3.54148	0	0	0	0	0	0	0	0	0	0	0	0	0
hsa_piR_010230	0	0	0	0	0	0	0	0	0	0	0	0	0	0	0	0	0	0	0	0	0	0	0	0	4.72913	0	0	0	0	0	0	0	0	0	0	0	0	0	0	0	0	0	0
hsa_piR_009265	0	0	0	0	0	0	0	0	0	0	0	0	0	0	0	0	0	0	0	0	0	0	0	0	0	0	0	0	0	0	0	5.81334	0	0	0	0	0	0	0	0	0	0	0
hsa_piR_009260	31.8843	24.8372	0	0	0	0	0	0	0	0	0	0	0	0	63.6633	0	0	0	0	0	0	0	0	0	669.545	0	0	4.14528	0	0	0	0	8.39074	0	0	0	0	0	1877.13	0	0	0	0
hsa_piR_022248	0	0	0	0	0	0	0	0	0	0	0	0	0	0	0	0	0	0	0	0	0	0	0	0	0	0	0	0	0	0	0	0	0	0	0	0	0	0	170.643	0	0	0	0
hsa_piR_009271	0	0	0	0	0	0	0	0	0	0	0	0	0	0	0	0	0	0	0	0	0	0	0	0	0	0	0	0	0	0	0	0	0	0	0	0	0	0	68.2571	0	0	0	0
hsa_piR_022296	0	93.0708	0	0	0	6.02144	10.617	25.1878	0	4.56363	23.7474	31.4479	36.6023	5.0023	0	39.7646	0	0	49.6616	45.9558	8.44697	0	0	9.11328	42.9013	176.144	57.6325	23.9834	78.7023	0	16.2197	6.80527	0	38.4492	53.5686	3.88286	6.74029	30.9453	1154.87	0	0	0	0
hsa_piR_022295	0	7.24907	0	0	0	0	0	0	0	0	0	4.4497	0	0	0	4.85996	0	0	3.07105	0	0	0	0	0	6.53238	10.4053	5.87654	0	5.85169	0	0	0	0	0	11.8175	0	0	0	150.898	0	0	0	0
hsa_piR_022294	0	0	0	0	0	0	0	0	0	0	0	0	0	0	0	0	0	0	3.63244	0	0	0	0	0	0	9.52865	3.60021	0	3.51281	0	0	0	0	0	3.61861	0	0	0	95.3956	0	0	0	0
hsa_piR_022298	0	0	0	0	0	0	0	0	0	0	0	0	0	0	0	0	0	0	0	0	0	0	0	0	0	3.28336	0	0	0	0	0	0	0	0	0	0	0	0	159.079	0	0	0	0
RNA5SP502	0	0	0	0	0	0	0	0	0	0	0	0	179.031	0	0	0	0	0	0	0	0	0	0	4.66654	0	0	0	0	0	0	0	0	0	0	0	0	0	0	0	0	0	0	0
RNA5SP500	0	0	0	0	0	0	0	0	0	0	0	0	0	0	0	0	0	0	0	0	0	0	0	0	0	0	0	0	0	0	0	7.91551	0	0	0	0	0	0	0	0	0	0	0
RNA5SP506	13.2874	0	0	0	0	0	0	0	0	0	0	0	41.3299	0	0	0	0	0	0	0	12.5402	0	0	0	0	0	0	0	0	23.3305	0	0	0	0	0	0	0	0	0	6.41692	0	0	0
RNA5SP509	0	0	0	0	0	0	0	0	0	0	0	0	0	0	0	0	0	0	4.35815	0	0	0	0	0	3.74562	0	0	0	0	0	0	0	10.3664	0	0	0	0	0	0	0	0	0	0
RNA5SP508	0	0	0	0	67.0932	0	0	0	0	0	0	0	8.62884	0	0	0	0	0	0	0	0	0	0	0	0	3.33228	20.6397	0	0	0	0	0	0	0	0	0	0	0	0	0	0	0	0
hsa_piR_000805	33.4916	365.009	33.238	352.72	1221.11	165.754	30.9593	213.596	363.469	24.2005	72.492	566.67	187.672	194.669	1574.43	1189.32	166.792	674.749	48.0529	808.088	1494.32	57.0412	318.874	191.807	117.744	98.2882	206.821	145.677	201.267	894.563	17.6225	1545.45	15.2411	33.9816	927.276	21.9703	80.6331	9715.01	560.461	477.05	213.341	9.42671	626.543
RNA5SP521	0	0	0	0	15.7091	0	0	0	0	0	0	0	0	0	0	0	0	0	0	0	0	0	0	0	0	0	0	0	0	0	0	0	0	0	0	0	0	0	0	0	0	0	0
RNA5SP522	0	0	0	0	15.7091	0	0	0	0	0	0	0	0	0	0	0	0	0	0	0	0	0	0	0	0	0	0	0	0	0	0	0	0	0	0	0	0	0	0	0	0	0	0
hsa_piR_000816	0	0	0	0	0	0	0	0	0	0	0	0	0	0	0	0	0	0	0	0	0	0	0	0	0	0	0	0	0	0	0	0	0	0	0	0	0	0	52.8737	0	0	0	0
RNA5SP514	0	0	0	0	0	0	0	0	0	0	0	0	0	0	0	0	0	0	0	0	0	0	0	0	0	0	0	0	0	0	0	10.2333	0	0	0	0	0	0	0	0	0	0	0
RNA5SP513	0	0	0	0	18.6521	0	0	0	0	0	0	0	15.3827	0	0	4.85996	0	0	0	0	0	0	0	0	0	0	0	0	0	3.73955	0	10.0784	0	0	10.133	0	0	0	0	0	0	0	0
RNA5SP512	0	0	0	0	0	0	0	0	0	0	0	0	0	0	0	0	0	0	0	0	0	0	0	0	15.6829	0	0	0	0	0	0	0	0	0	0	0	0	0	0	0	0	0	0
RNA5SP511	0	0	0	0	0	0	0	0	0	0	0	0	167.445	0	0	0	0	0	0	0	0	0	0	0	0	0	0	0	0	0	0	0	0	0	0	0	0	0	0	0	0	0	0
hsa_piR_000823	862.33	157.923	93.2957	179.521	2484.57	894.121	38.0224	0	0	84.1838	31.2669	403.39	370.789	12.1967	4.54738	51.9036	99.2619	0	901.121	280.848	70.4494	0	158.06	1356.37	7.83101	548.538	200.443	153.642	196.929	280.58	52.1169	287.23	18.35	67.0738	182.636	3.35474	3070.33	79.1029	34.1285	40.7834	62.4047	0	298.743
hsa_piR_000827	0	0	0	0	0	0	0	0	0	0	0	0	0	0	0	0	0	0	0	0	0	0	0	0	0	6.02151	0	0	0	0	0	0	0	0	0	0	0	0	0	0	0	0	0
SNORA38B	0	0	0	0	0	0	0	0	0	0	0	0	6.63733	0	0	0	0	0	0	0	0	0	0	0	0	0	0	0	0	0	0	0	0	0	0	0	0	0	0	0	0	0	0
hsa_piR_009206	0	0	0	0	0	0	0	0	0	0	0	3.4715	0	0	0	0	0	0	0	0	0	0	0	0	0	0	0	0	0	0	0	0	0	0	0	0	0	0	0	0	0	0	0
RNU6ATAC37P	0	0	0	0	0	0	0	0	0	0	0	0	0	0	0	0	0	0	0	0	0	0	0	0	0	3.21575	0	0	0	0	0	0	0	0	0	0	0	0	0	0	0	0	0
hsa_piR_010202	0	0	0	0	0	0	0	0	0	0	0	0	0	0	0	0	0	0	0	0	0	0	0	0	0	0	0	0	0	0	0	0	0	0	0	0	0	0	1240	0	0	0	0
hsa_piR_009229	0	0	0	0	0	0	0	0	0	0	0	0	0	0	0	0	0	0	0	0	0	0	0	0	0	0	0	0	0	0	0	0	0	0	0	0	0	0	10.5747	0	0	0	0
SNORA36B	0	0	0	0	0	0	0	0	0	0	0	4.43063	0	0	0	0	0	0	0	0	0	0	0	0	0	0	0	0	0	3.85191	0	14.5701	0	0	0	0	0	0	0	0	0	0	0
hsa_piR_009221	0	0	0	0	0	0	0	0	0	0	0	0	0	0	0	0	0	0	0	0	0	0	0	0	0	0	9.83591	0	0	0	0	0	0	0	0	0	0	0	0	0	0	0	0
RNU6-628P	0	0	0	0	162.914	3.65151	0	0	0	0	4.99945	6.33697	4.29608	3.51577	0	0	0	0	53.4527	14.3427	6.42003	0	0	13.0628	4.39547	34.9735	15.0074	5.69046	0	7.34005	0	8.2008	0	24.565	27.8446	0	0	0	147.89	6.65699	5.83474	0	0
RNU6ATAC36P	0	0	0	0	0	0	0	0	0	0	0	0	0	0	0	0	0	0	0	0	0	0	0	0	0	0	0	0	0	0	0	0	0	0	0	0	0	0	572.373	0	0	0	0
hsa_piR_010223	0	0	0	0	0	0	0	0	0	0	0	0	0	0	0	0	0	0	0	0	0	0	0	0	21.617	0	0	0	0	0	0	0	0	0	0	0	0	0	0	0	0	0	0
RNU6-627P	0	0	4.64549	0	0	0	0	0	0	0	0	0	0	3.68591	0	0	0	0	0	0	0	0	0	0	0	9.27445	0	0	0	0	0	0	0	0	0	0	0	0	0	0	0	0	0
hsa_piR_000838	0	0	0	0	0	0	0	0	0	0	0	0	0	0	0	3.61496	0	0	0	0	0	0	0	0	0	3.72639	0	8.04247	0	0	0	0	0	0	0	0	0	0	0	0	0	0	0
RNU6-888P	0	0	0	0	0	0	0	0	0	0	0	0	0	0	0	0	0	0	0	0	0	0	0	0	0	0	0	0	0	0	0	3.65528	0	0	0	0	0	0	0	0	0	0	0
hsa_piR_000848	0	4.12783	0	0	0	0	0	0	0	0	0	0	0	0	0	0	0	0	0	0	0	0	0	0	0	5.03669	3.18975	0	3.62631	0	0	0	0	0	0	0	0	0	173.777	0	0	0	0
RNU6ATAC39P	0	4.32387	0	0	0	0	0	0	0	0	0	0	0	0	0	0	0	0	0	0	0	0	0	0	0	0	0	0	0	0	0	0	0	0	0	0	0	0	386.79	0	0	0	0
RNU6-889P	0	0	0	0	0	0	0	0	0	0	0	0	0	0	0	0	0	0	0	0	0	0	0	0	0	0	0	0	0	0	0	0	0	0	0	0	0	0	11.3762	0	0	0	0
hsa_piR_010172	0	0	0	0	0	0	0	0	0	0	0	0	0	0	0	0	0	0	0	0	0	0	0	0	0	0	0	0	0	0	0	3.07935	0	0	11.5214	0	0	4.05021	0	0	0	0	0
hsa_piR_010174	0	0	0	0	0	0	0	0	0	0	0	0	0	0	0	0	0	0	0	0	0	0	0	0	3.91007	0	0	0	0	0	0	0	0	0	0	0	0	0	0	0	0	0	0
hsa_piR_022104	0	0	0	0	0	0	0	0	0	0	0	0	0	0	0	0	0	0	0	0	0	0	0	0	0	0	0	0	0	0	0	0	0	0	0	0	0	0	116.322	0	0	0	0
hsa_piR_000796	0	0	0	0	0	3.80419	4.77176	0	0	0	7.49918	8.20751	3.73807	0	0	0	0	0	0	10.3565	98.4775	0	0	0	0	3.52538	0	40.9713	0	10.0902	41.722	15.5184	0	11.1907	0	0	0	0	0	0	6.78022	0	0
hsa_piR_000794	0	0	0	0	0	0	0	0	0	0	0	0	0	0	0	0	0	0	5.36926	0	0	0	0	0	0	56.5656	0	0	0	0	0	0	0	0	0	0	0	0	0	0	0	0	0
hsa_piR_000799	0	10.0941	0	0	0	0	0	0	0	0	3.21649	0	4.32377	0	0	0	0	0	0	0	0	0	0	0	0	6.49898	0	4.14528	17.3352	0	0	0	0	0	4.39747	0	0	0	150.898	0	0	0	0
hsa_piR_012793	0	0	0	0	0	0	0	0	0	0	0	0	0	0	0	0	0	0	0	0	0	0	0	0	0	0	0	0	0	0	0	0	0	0	0	0	0	0	1508.98	0	0	0	0
hsa_piR_009154	4.4799	49.4915	4.01614	0	0	13.5208	8.29681	6.0583	0	6.65452	8.74904	42.1603	18.028	3.29099	7.00367	15.1782	0	0	0	19.5575	7.59479	0	0	0	30.6953	3.01345	7.02423	39.3507	29.8538	5.11461	8.75111	24.0891	0	0	25.9035	7.72906	0	15.4054	3574.26	0	5.57384	0	3.51902
hsa_piR_009150	0	0	0	0	0	0	0	0	0	0	0	0	0	0	0	0	0	0	0	0	0	0	0	0	0	3.24949	0	0	0	0	0	0	0	0	0	0	0	0	0	0	0	0	0
hsa_piR_022114	0	0	0	0	0	0	0	0	0	0	0	0	0	0	0	0	0	0	0	0	0	0	0	0	0	0	0	0	0	0	0	0	0	0	0	0	0	0	0	0	4.65084	0	0
hsa_piR_000708	0	0	0	0	0	0	0	0	0	0	0	0	0	0	0	0	0	0	0	0	0	0	0	0	0	0	0	0	0	0	0	0	0	0	0	0	0	0	56.8809	0	0	0	0
hsa_piR_012734	3.87487	22.6144	24.1412	20.7282	7110.71	25.8684	45.2615	20.0155	0	68.3465	94.9896	45.2546	174.488	22.233	23.9964	6.48795	0	0	625.541	145.019	3.47448	0	15.1354	6.99981	68.7688	316.726	623.152	22.7618	5.01384	100.888	35.5116	20.1237	0	10.8308	18.8206	159.416	110.23	6.5351	0	13.2427	0	0	48.6678
hsa_piR_000753	839.786	15.8924	10.4534	7.63193	5.34205	95.3049	21.3011	12.3346	3.50086	14.9896	68.7526	72.4242	1384.67	9.22107	4.62242	317.909	103.774	0	93.2637	59.0532	2468.4	0	7.23631	15.9657	48.8499	67.7508	27.929	45.6697	28.9294	6540.64	26.7316	1744.53	61.1447	53.4318	1681.13	25.4918	86.3848	169.024	803.68	2014.29	2521.44	0	202.624
hsa_piR_012745	7.41838	0	0	0	0	0	0	0	0	0	0	0	0	0	0	0	0	0	0	0	0	0	0	0	0	0	0	0	0	0	0	0	0	0	0	0	0	0	0	0	0	0	0
RNU6-1208P	0	0	0	0	0	0	0	0	0	0	0	0	0	0	0	0	0	0	0	0	0	0	0	0	0	114.253	5.96052	0	0	0	0	0	0	0	0	0	11.9419	0	0	0	0	0	0
hsa_piR_009103	0	0	8.6413	0	0	0	0	0	0	0	0	0	0	3.94155	0	0	0	0	0	0	0	0	0	0	0	18.683	0	0	0	0	0	0	0	0	0	0	0	0	0	0	0	0	0
hsa_piR_000772	0	0	0	0	0	0	0	0	0	0	0	0	0	0	0	0	0	0	0	0	0	0	0	0	0	0	0	0	0	0	0	0	0	0	0	0	0	0	11.3762	0	0	0	0
hsa_piR_000775	37.6234	0	0	0	0	0	0	0	0	0	0	0	38.6167	0	0	7.35489	0	0	0	0	5.89242	0	0	0	0	0	0	0	0	44.3595	0	50.9732	4.6774	0	23.782	0	0	3.79777	0	4.2234	9.92769	0	0
hsa_piR_009117	0	0	0	0	0	0	0	0	0	0	0	0	0	0	0	0	0	0	0	0	0	0	0	0	0	0	0	0	0	0	0	0	0	0	0	0	0	0	169.196	0	0	0	0
RNU6ATAC24P	0	0	0	0	0	0	0	0	0	0	0	0	0	0	0	0	0	0	0	0	0	0	0	0	3.50688	0	0	0	0	0	0	0	0	0	0	0	0	0	0	0	0	0	0
RNU6-1206P	0	0	0	0	0	0	0	0	0	0	0	0	0	0	0	0	0	0	0	0	0	0	0	0	41.1335	0	0	0	0	0	0	0	0	0	0	0	0	0	0	0	0	0	0
RNU6ATAC29P	0	0	0	0	0	0	0	0	0	0	0	0	0	0	0	0	0	0	0	0	0	0	0	0	0	0	0	0	0	0	0	0	0	0	0	0	0	0	346.46	0	0	0	0
RNU6-634P	0	0	0	0	0	6.8835	0	0	0	0	0	0	0	0	0	0	0	0	0	0	0	0	0	0	0	0	0	0	0	3.67003	0	0	0	0	0	0	0	0	0	0	0	0	0
RNU6-636P	0	0	0	0	0	0	0	0	0	0	0	0	0	0	0	5.73482	0	0	0	0	0	0	0	0	0	0	0	0	0	0	0	0	0	0	0	0	0	0	0	0	0	0	0
RNU5B-2P	11.9631	0	0	0	0	0	0	0	0	0	0	0	3.14578	0	0	0	0	0	0	0	0	0	0	0	0	0	0	0	0	5.7993	0	3.67559	0	0	0	0	0	0	93.8321	0	0	0	0
RNU6ATAC28P	0	0	0	0	0	0	0	0	0	0	0	0	4.70187	6.42537	0	0	0	0	0	0	8.42357	0	0	0	0	0	0	0	0	4.35471	0	10.4154	0	0	0	0	0	0	0	4.50964	0	0	0
hsa_piR_012721	0	0	0	0	0	0	0	0	0	0	0	0	0	0	0	0	0	0	0	5.66775	0	0	0	0	0	0	0	0	0	0	0	0	0	0	0	0	0	0	0	0	0	0	0
hsa_piR_000745	0	0	0	0	0	0	0	0	0	0	0	0	0	0	0	0	0	0	0	0	0	0	0	0	0	0	0	0	0	0	0	0	0	0	0	0	0	0	11.3762	0	0	0	0
hsa_piR_012695	0	0	0	0	0	0	0	0	0	0	0	0	0	0	0	0	0	0	0	0	0	0	0	0	0	0	0	0	0	0	0	0	0	7.91539	0	0	0	0	0	0	0	0	0
hsa_piR_022028	0	0	0	0	0	0	0	0	0	0	0	0	0	0	0	0	0	0	5.48381	0	0	0	0	0	0	18.0526	18.0664	0	0	0	0	0	0	0	0	0	0	0	0	0	0	0	0
hsa_piR_009059	208.82	34.4699	23.5066	4.90821	393.792	12.9816	14.7896	12.1191	4.4769	22.6969	107.35	13.1318	2003.59	8.85004	4.62242	305.53	50.0375	0	12.1364	45.9485	151.483	0	8.24723	18.8685	9.37619	7.02445	3.3087	42.6372	83.0838	433.152	27.2064	636.855	45.2814	43.5036	1839.73	18.1222	27.8037	219.801	11.3762	89.385	215.961	7.96897	41.0037
hsa_piR_009051	0	20.97	8.11258	32.3916	2230.08	1692.54	56.6889	35.5826	0	46.6678	64.9929	1434.37	175.833	319.884	117.982	96.1285	84.0774	0	49.9973	2370.22	173.262	0	9.08005	6824.83	109.373	16.6158	293.052	94.8409	13.2249	174.545	27.9963	130.627	0	408.32	68.6818	69.4526	403.137	22.6887	0	163.273	23.7314	0	198.05
hsa_piR_022017	0	19.1193	0	0	13.888	3.30189	6.66907	4.23564	0	0	7.63917	13.4302	6.54811	0	0	10.8449	0	0	0	4.62223	6.46595	0	0	0	9.51165	4.49843	0	19.2445	9.58678	0	3.56725	6.03714	0	0	3.70255	0	0	4.15863	4518.2	0	0	0	0
hsa_piR_022043	0	0	0	0	0	0	0	0	0	0	0	0	0	0	0	0	0	0	0	0	0	0	0	0	3.11147	0	0	0	0	0	0	0	0	0	0	0	0	0	0	0	0	0	0
hsa_piR_000674	0	0	0	0	0	0	0	0	0	0	0	0	0	0	0	0	0	0	0	0	0	0	0	0	0	0	0	0	0	0	0	0	0	0	0	0	0	0	63.597	0	0	0	0
hsa_piR_009017	0	0	0	0	0	0	0	0	0	0	0	0	0	0	0	0	0	0	3.7355	0	0	0	0	0	0	0	3.19766	0	0	0	0	0	0	0	3.2873	0	0	0	0	0	0	0	0
hsa_piR_009011	0	0	0	0	0	0	0	0	0	0	0	0	0	0	0	0	0	0	0	0	0	0	0	0	0	0	0	0	0	0	0	0	0	0	0	0	0	0	173.777	0	0	0	0
hsa_piR_000686	0	0	0	0	0	0	0	0	0	0	0	0	0	0	0	0	0	0	0	0	0	0	0	0	0	0	0	0	0	0	0	0	0	0	0	0	0	0	31.7985	0	0	0	0
hsa_piR_012684	4.42825	0	0	0	47.3848	0	3.80692	0	0	0	0	0	0	0	0	0	0	0	0	0	0	0	0	0	0	9.29736	0	75.2546	0	0	0	0	0	0	0	0	0	0	0	0	0	0	0
hsa_piR_010023	0	21.9528	0	0	0	0	0	0	0	0	3.21649	4.41417	3.02685	0	0	4.12879	0	0	0	0	0	0	0	0	0	5.07129	0	3.03491	11.2839	0	0	0	0	0	5.86288	0	0	0	42.2989	0	0	0	0
hsa_piR_010024	0	193.467	3.98695	0	43.7119	5.56922	9.458	5.58615	0	0	4.34262	18.6189	9.25592	5.78563	7.56397	14.5799	4.04521	0	3.78044	9.91787	7.74051	0	3.76751	11.6114	20.0639	14.0277	6.87501	23.553	111.797	0	4.39327	7.17543	0	3.24923	15.1102	3.28896	0	6.05878	254.526	0	0	0	4.81762
hsa_piR_012680	0	0	0	0	0	0	0	0	0	0	0	0	0	0	0	0	0	0	0	0	0	0	0	0	3.47879	0	0	0	0	0	0	0	0	0	0	0	0	0	0	0	0	0	0
snoMe28S-Am2634	0	12.3567	0	0	52.24	0	0	0	0	0	3.61856	9.70965	4.70121	0	0	3.61496	0	0	7.48429	5.07657	9.42534	0	0	0	5.07073	11.2517	5.23374	21.5423	13.5156	10.6244	0	15.8421	0	0	9.39339	0	0	3.06111	455.047	0	3.40458	0	0
RNU6-211P	0	0	0	0	0	0	0	0	0	0	0	0	0	0	0	0	0	0	0	4.23669	0	0	0	0	0	0	0	0	0	0	0	0	0	0	0	0	0	0	0	0	0	0	0
hsa_piR_009092	0	0	0	0	0	0	0	0	0	0	0	0	0	0	0	0	0	0	0	0	0	0	0	0	0	0	0	0	0	0	0	0	0	0	0	0	0	0	11.3762	0	0	0	0
hsa_piR_009097	0	0	0	0	0	0	0	0	0	0	0	0	0	0	0	0	0	0	0	0	0	0	0	0	7.84815	0	0	0	0	0	0	0	0	0	0	0	0	0	0	0	0	0	0
hsa_piR_022057	0	0	0	0	0	0	0	0	0	0	0	0	0	0	0	0	0	0	0	0	0	0	0	0	0	0	0	0	0	0	0	0	0	0	0	0	0	0	254.526	0	0	0	0
hsa_piR_010097	0	0	0	0	0	0	0	0	0	0	0	0	0	0	0	0	0	0	0	0	0	0	0	0	0	0	0	0	0	0	0	0	0	0	0	0	0	0	11.3762	0	0	0	0
hsa_piR_010090	0	0	0	0	0	0	0	0	0	0	0	0	0	0	0	0	0	0	0	0	0	0	0	0	0	0	0	0	0	0	0	0	0	0	0	0	0	0	31.7985	0	0	0	0
hsa_piR_000651	0	0	0	0	0	0	0	0	0	0	0	0	3.7615	0	0	0	0	0	0	0	0	0	0	0	0	0	0	0	0	0	0	0	0	0	0	0	0	7.23766	0	0	0	0	0
hsa_piR_012606	0	0	0	0	0	0	0	0	0	0	0	0	0	0	0	0	0	0	0	0	0	0	0	0	48.8344	0	0	0	0	0	0	0	0	0	0	0	0	0	0	0	0	0	0
hsa_piR_000596	0	0	0	0	0	0	0	0	0	0	0	0	0	0	0	0	0	0	0	0	0	0	0	0	3.80168	0	0	0	0	0	0	0	0	0	0	0	0	0	0	0	0	0	0
hsa_piR_012588	0	0	0	0	0	0	0	0	0	0	0	0	0	0	0	0	0	0	0	0	0	0	0	0	0	6.56671	0	0	0	0	3.89603	0	0	0	0	0	0	0	0	0	0	0	0
hsa_piR_000568	0	0	0	0	0	0	0	0	0	0	0	0	0	0	0	0	0	0	0	0	0	0	0	0	0	0	0	0	0	0	0	0	0	0	3.65968	0	0	0	0	0	0	0	0
hsa_piR_000577	0	0	0	0	0	0	0	0	0	0	0	0	0	0	0	0	0	0	0	0	0	0	0	0	0	0	0	0	0	0	0	0	0	0	0	0	0	0	21.1495	0	0	0	0
hsa_piR_000578	0	0	0	0	0	0	0	0	0	0	0	0	0	0	0	0	0	0	0	0	0	0	0	0	0	0	0	0	0	0	3.07408	0	0	0	0	0	0	0	0	0	0	0	0
hsa_piR_000580	0	0	0	0	0	0	0	0	0	0	0	0	0	0	0	0	0	0	0	0	0	0	0	0	0	0	0	0	0	0	0	0	0	0	0	0	0	0	95.4472	0	0	0	0
RNU6-487P	0	0	0	0	0	0	0	0	0	0	0	0	0	0	0	0	0	0	0	0	0	0	0	4.49779	0	0	0	0	0	0	0	3.12256	0	0	0	0	0	0	0	0	0	0	0
RNA5SP185	0	0	0	0	29.3239	0	0	0	0	0	0	0	0	0	0	0	0	0	0	0	0	0	0	0	0	0	0	0	0	0	0	0	0	0	0	0	0	0	11.3762	0	0	0	0
RNA5SP190	0	0	0	0	0	0	0	0	0	0	0	0	30.392	0	0	0	0	0	0	0	0	0	0	0	0	0	0	0	0	0	0	0	0	0	0	0	0	0	0	0	0	0	0
RNA5SP194	3.16908	29.6733	0	0	0	0	0	0	0	0	0	0	0	0	0	0	0	0	0	0	0	0	0	0	138.659	0	0	0	0	0	0	0	6.41088	0	0	0	0	0	0	0	0	0	0
RNA5SP191	6.57293	0	0	0	0	0	0	0	0	0	0	0	112.593	0	0	7.35489	0	0	0	0	0	0	0	0	0	0	0	7.69838	4.62884	4.66514	0	31.8909	0	0	0	0	0	5.11316	0	0	0	0	0
hsa_piR_000483	0	0	0	0	0	0	0	0	0	0	6.07967	0	0	0	0	0	0	0	0	0	0	0	0	0	0	0	0	0	0	0	3.13823	4.04096	0	0	0	0	0	0	0	0	0	0	0
RNA5SP179	0	0	0	0	0	0	0	0	0	0	0	0	3.99117	0	0	0	0	0	0	0	0	0	0	0	0	0	0	0	0	0	0	0	0	0	0	0	0	0	0	0	0	0	0
hsa_piR_012464	0	0	0	0	0	0	0	0	0	0	0	0	0	0	0	0	0	0	0	0	0	0	0	0	0	0	0	0	0	0	0	0	0	0	0	0	0	0	0	0	7.6615	0	0
RNA5SP183	0	0	0	0	0	0	0	0	0	0	0	0	0	0	0	0	0	0	0	0	0	0	0	0	9.44974	0	0	0	0	0	0	0	0	0	0	0	0	0	0	0	0	0	0
RNA5SP180	0	0	0	0	0	0	0	0	0	0	0	0	0	0	0	0	0	0	0	0	0	0	0	0	0	0	0	0	0	0	0	0	0	0	0	0	0	0	22.7524	0	0	0	0
hsa_piR_000495	0	0	0	0	0	0	0	0	0	0	0	0	0	0	0	0	0	0	0	0	0	0	0	0	0	0	0	0	0	0	0	0	0	0	0	0	0	0	0	0	0	0	15.9338
RNA5SP195	0	0	0	0	0	0	0	0	0	0	0	0	0	0	0	0	0	0	10.6399	0	0	0	0	0	5.70035	0	0	0	0	0	0	0	0	0	0	0	0	0	0	0	0	0	0
RNA5SP199	0	0	0	0	0	0	0	0	0	0	0	0	7.5063	0	0	0	0	0	0	0	0	0	0	0	0	0	0	0	0	0	0	0	0	0	0	0	0	3.48045	0	0	0	0	0
hsa_piR_012481	0	0	0	0	0	0	0	0	0	0	0	0	0	0	0	0	0	0	3.13804	0	0	0	0	0	0	0	0	0	0	0	0	0	0	0	0	0	0	0	0	0	0	0	0
hsa_piR_012418	0	0	0	0	0	0	0	0	0	0	0	0	0	0	0	0	0	0	0	0	0	0	0	0	0	0	0	0	0	0	0	0	0	0	0	0	0	0	34.1285	0	0	0	0
hsa_piR_000433	0	0	0	0	0	3.75116	0	0	0	0	0	0	0	0	0	0	0	0	0	0	0	0	0	0	0	0	0	0	0	3.92143	0	4.37942	0	0	0	0	0	0	0	0	0	0	0
hsa_piR_012433	0	0	0	0	0	0	0	0	0	0	0	0	0	0	0	0	0	0	0	0	0	0	0	0	0	0	0	0	0	0	0	0	0	0	0	0	0	0	1270.35	0	0	0	0
hsa_piR_012443	63.3954	13.3424	0	3.82746	45.5299	27.7078	7.26812	16.6669	0	3.69766	0	153.565	24.7584	24.5498	9.50815	12.9759	29.4271	0	13.8956	321.764	61.3741	0	12.6031	27.0827	255.515	14.3829	23.1408	15.5105	3.95343	92.3174	4.26139	12.237	9.98154	4.98896	7.13357	4.20987	48.5516	8.32383	31.7242	10.9612	5.64112	0	171.288
RNU6-499P	0	0	0	0	0	0	0	0	0	0	0	0	0	0	0	0	0	0	0	0	0	0	0	0	0	4.04704	0	0	0	0	0	0	0	0	0	0	0	0	0	0	0	0	0
RNU6-233P	0	228.593	4.36873	0	137.136	4.94744	5.06563	16.0353	5.77444	0	11.2908	21.7071	11.1413	10.911	3.30718	8.25757	0	7.24202	31.8221	22.3761	10.3245	5.14714	0	150.852	39.527	39.7841	16.2708	23.6873	152.258	6.34494	6.34189	13.2423	0	6.67898	26.1111	5.40224	0	8.64019	1137.62	0	5.32466	37.5731	0
RNU6-496P	0	0	0	0	0	0	0	0	0	0	0	0	0	0	0	0	0	0	0	0	0	0	0	0	0	0	0	0	0	0	0	3.03952	0	0	0	0	0	0	0	0	0	0	0
RNA5SP103	0	0	0	0	0	0	0	0	0	0	0	0	0	0	0	0	0	0	0	0	0	0	0	0	0	0	0	0	0	0	0	0	0	0	0	0	0	0	21.1495	0	0	0	0
RNA5SP107	0	0	0	0	0	0	0	0	0	0	0	0	0	0	0	0	0	0	0	0	0	0	0	0	0	0	0	0	0	0	0	3.07051	0	0	0	0	0	0	0	0	0	0	0
RNA5SP108	0	0	0	0	0	0	0	0	0	0	0	0	0	0	0	0	0	0	0	0	0	0	0	0	14.2109	0	0	0	0	0	0	0	0	0	0	0	0	0	0	0	0	0	0
hsa_piR_000402	0	0	0	0	0	0	0	0	0	0	4.34262	0	0	0	0	0	0	0	0	0	0	0	0	0	0	0	0	0	0	0	5.01329	0	0	0	0	0	0	0	0	0	0	0	0
RNA5SP120	0	0	0	0	0	0	0	0	0	0	0	0	0	0	0	0	0	0	0	0	0	0	0	0	0	0	0	0	0	0	0	3.75184	0	0	0	0	0	0	0	0	0	0	0
RNA5SP122	12.9614	0	0	0	81.7679	0	0	0	0	0	0	0	0	0	0	24.7727	0	0	0	0	0	0	0	0	0	0	0	3.15954	0	0	0	0	0	0	0	0	0	0	0	0	0	0	0
RNA5SP110	0	0	0	0	0	0	0	0	0	0	0	0	0	0	0	0	0	0	0	0	0	0	0	0	0	0	0	0	0	0	0	0	0	0	0	0	0	0	11.3762	0	0	0	0
hsa_piR_012408	0	0	0	0	0	0	0	0	0	0	0	0	0	0	0	0	0	0	0	0	0	0	0	0	0	0	0	0	0	0	0	0	0	0	0	0	0	0	31.8157	0	0	0	0
RNA5SP114	0	0	0	0	0	0	0	0	0	0	0	0	0	0	0	0	0	0	0	0	0	0	0	0	3.01211	0	0	0	0	0	0	0	0	0	0	0	0	0	0	0	0	0	0
RNA5SP113	0	0	0	0	0	0	0	0	0	0	0	0	0	0	0	0	0	0	0	0	0	0	0	0	0	0	0	3.15954	0	0	0	0	0	0	0	0	0	4.30297	0	0	0	0	0
RNA5SP118	12.3784	12.4781	0	0	0	0	0	0	0	0	0	0	0	0	0	0	0	0	0	0	0	0	0	0	21.5811	0	0	0	0	0	0	0	0	0	0	0	0	0	0	0	0	0	0
RNA5SP117	0	0	0	0	0	0	0	0	0	0	0	0	0	0	0	0	0	0	0	0	0	0	0	0	6.69191	0	0	0	0	0	0	0	0	0	0	0	0	0	0	0	0	0	0
RNA5SP115	32.3131	0	0	0	0	0	0	0	0	0	0	0	0	9.22573	0	25.9518	0	0	5.13312	3.36585	0	0	0	9.11328	54.473	0	0	9.47863	20.4484	3.73955	0	16.6939	0	0	4.94486	0	0	0	0	0	0	0	0
hsa_piR_012402	0	0	0	0	0	0	0	0	0	0	0	0	0	0	0	0	0	0	0	0	0	0	0	0	0	37.2034	4.82128	0	0	0	0	0	0	0	0	0	0	0	0	0	0	0	0
RNA5SP142	0	0	0	0	0	0	0	0	0	0	0	0	0	0	0	0	0	0	4.51067	0	0	0	0	0	0	0	0	0	0	0	0	0	0	0	0	0	0	0	222.71	0	0	0	0
RNA5SP140	0	0	0	0	0	0	0	0	0	0	0	0	0	0	0	0	0	0	0	0	0	0	0	0	16.6323	0	0	0	0	0	0	0	0	0	0	0	0	0	0	0	0	0	0
RNA5SP147	0	0	0	0	0	0	0	0	0	0	0	0	0	0	0	0	0	0	0	0	0	0	0	0	4.39536	0	0	0	0	0	0	0	0	0	0	0	0	0	0	0	0	0	0
RNA5SP146	0	0	0	0	0	0	0	0	0	0	0	0	0	0	0	0	0	0	0	0	0	0	0	0	0	0	0	0	0	0	0	0	0	0	0	0	0	0	136.514	0	0	0	0
RNA5SP150	49.9612	3.00211	13.1335	0	24.8686	0	0	0	0	0	0	0	4.86937	0	0	15.1782	0	0	0	0	5.14503	0	0	11.3981	0	0	0	5.31109	3.01722	23.24	0	39.4633	0	0	32.7611	0	0	0	0	0	0	0	16.8017
RNA5SP132	5.68227	0	4.24405	0	0	0	0	0	0	0	0	0	30.6522	0	0	7.21475	0	0	0	4.57605	7.56989	0	0	0	0	0	0	0	0	39.3857	0	37.781	0	0	4.31767	0	0	12.9554	0	9.01928	0	0	3.90554
RNA5SP130	0	0	0	0	0	0	0	0	0	0	0	0	0	0	0	0	0	0	0	0	0	0	0	0	0	0	0	0	0	0	0	0	0	0	0	0	0	0	222.59	0	0	0	0
RNA5SP139	4.3048	0	0	0	151.428	0	0	0	0	0	0	0	0	0	0	0	0	0	0	0	0	0	0	0	41.279	0	0	0	0	0	0	0	0	0	0	0	0	0	0	0	0	0	0
RNA5SP137	0	0	0	0	0	0	0	0	0	0	0	0	0	0	0	0	0	0	0	0	0	0	0	0	0	0	0	0	0	0	0	0	0	0	0	0	0	0	10.5747	0	0	0	0
RNA5SP165	0	0	0	0	0	0	0	0	0	0	0	0	0	0	0	0	0	0	0	0	0	0	0	0	0	3.52259	0	0	0	0	0	0	0	0	0	0	0	0	0	0	0	0	0
RNA5SP168	0	0	0	0	0	0	0	0	0	0	0	0	0	0	0	0	0	0	0	0	0	0	0	0	8.81201	0	0	0	0	0	0	0	0	0	0	0	0	0	31.7242	0	0	0	0
RNA5SP167	0	0	0	0	0	0	0	0	0	0	0	0	0	0	0	0	0	0	0	0	0	0	0	0	0	0	0	0	0	0	0	0	0	0	0	0	0	0	11.3762	0	0	0	0
RNA5SP171	0	0	0	0	0	0	0	0	0	0	0	0	0	0	0	0	0	0	0	0	0	0	0	0	0	0	0	0	0	0	0	0	0	0	0	0	0	0	63.6314	0	0	0	0
RNA5SP152	0	0	0	0	0	0	0	0	0	0	0	0	3.43553	0	0	19.4638	0	0	0	0	0	0	0	0	0	0	0	0	0	0	0	0	0	0	0	0	0	0	0	0	0	0	0
RNA5SP151	0	0	0	0	0	0	0	0	0	0	0	0	0	0	0	0	0	0	0	0	0	0	0	0	0	0	0	0	0	0	0	0	0	0	0	0	0	0	31.8157	0	0	0	0
RNA5SP158	0	0	0	0	0	0	0	0	0	0	0	0	0	0	0	0	0	0	0	0	0	0	0	0	0	0	0	0	0	0	0	0	0	0	0	0	0	5.493	63.597	0	0	0	0
RNA5SP161	0	0	0	0	50.625	0	0	0	0	0	0	0	0	0	0	0	0	0	0	0	0	0	0	0	0	0	0	0	0	0	0	0	0	0	0	0	0	0	0	0	0	0	0
hsa_piR_000352	0	0	0	0	0	0	0	0	0	0	0	0	0	0	0	0	0	0	0	0	0	0	0	0	12.2131	0	0	0	0	0	0	0	0	0	0	0	0	0	260.666	0	0	0	0
RNA5SP294	0	0	0	0	0	0	0	0	0	0	0	0	0	0	0	0	0	0	0	0	0	0	0	0	11.2372	0	0	0	0	0	0	0	0	0	0	0	0	0	0	0	0	0	0
hsa_piR_000363	11.585	0	0	0	0	0	0	0	0	0	0	0	0	0	0	0	0	0	0	0	0	0	0	0	0	0	0	0	0	0	0	0	9.8696	0	0	0	0	0	0	0	0	0	0
RNA5SP299	0	0	0	0	0	0	0	0	0	0	0	0	6.45077	0	0	0	0	0	6.34623	0	0	0	0	0	4.77142	0	0	0	0	0	0	0	0	0	3.84088	0	0	0	0	0	0	0	0
RNA5SP298	3.31685	0	0	0	0	0	0	0	0	0	0	0	14.643	0	0	0	0	0	0	0	0	0	0	9.33308	0	0	0	0	0	3.85191	0	5.116	0	0	0	0	0	0	0	0	0	0	0
hsa_piR_012349	0	0	0	0	0	0	0	0	0	0	0	0	0	0	0	0	0	0	0	0	0	0	0	0	0	0	0	0	0	0	0	6.72384	0	3.32598	0	0	0	0	0	0	0	0	0
hsa_piR_012352	0	0	0	0	0	0	0	0	0	0	0	0	0	0	0	0	0	0	0	0	0	0	0	0	0	0	0	0	0	0	0	0	0	0	0	0	0	0	45.5047	0	0	0	0
hsa_piR_000379	0	0	0	0	0	0	0	0	0	0	0	0	0	0	0	0	0	0	0	0	0	0	0	0	5.00871	0	0	0	0	0	0	0	0	0	0	0	0	0	0	0	0	0	0
hsa_piR_012368	0	0	0	0	0	0	0	0	0	0	0	0	0	0	0	0	0	0	0	0	0	0	0	0	7.01376	0	0	0	0	0	0	0	0	0	0	0	0	0	0	0	0	0	0
hsa_piR_014959	4.44539	32.0371	0	0	0	3.59174	0	6.98279	0	0	10.4536	9.16325	9.46712	0	0	12.9759	0	0	3.88382	0	4.47625	0	0	0	17.3625	11.9655	6.03969	7.18078	15.3498	0	3.94534	7.65916	0	0	10.5165	0	0	9.73399	8247.73	0	0	0	0
hsa_piR_014954	0	7.05112	0	0	0	0	0	0	0	0	0	4.08298	6.39387	0	0	0	0	0	0	3.33561	0	0	0	0	0	6.0202	0	3.15954	13.2178	0	0	0	0	0	15.5932	0	0	0	91.0094	0	0	0	0
hsa_piR_002973	0	0	0	0	17.0824	0	0	0	0	0	0	0	0	0	0	0	0	0	16.1329	0	0	0	0	0	0	6.59317	6.55236	0	0	0	0	0	0	9.70076	0	0	0	0	0	0	0	0	0
hsa_piR_014972	0	0	0	0	0	0	0	0	0	0	0	0	0	0	0	0	0	0	0	0	0	0	0	0	0	0	0	0	0	0	0	0	0	0	0	0	0	0	2125.52	0	0	0	0
hsa_piR_012324	0	0	0	0	0	0	0	0	0	0	0	0	0	0	0	6.48795	0	0	0	0	0	0	0	0	0	0	0	0	0	0	0	0	0	0	0	0	0	0	0	0	0	0	0
hsa_piR_012326	9.04953	0	0	0	0	0	0	0	0	0	0	0	0	0	0	0	0	0	0	0	0	0	0	0	92.1409	0	0	0	0	0	0	0	0	0	0	0	0	0	0	0	0	0	0
hsa_piR_012370	0	0	0	0	0	0	0	0	0	0	0	0	0	0	0	0	0	0	0	0	0	0	0	0	0	0	0	0	0	0	5.95217	0	0	0	0	0	0	0	0	0	0	0	0
RNU6-243P	0	0	0	0	0	0	0	0	0	0	0	0	0	0	0	0	0	0	0	0	0	0	0	0	0	0	0	0	0	0	0	0	0	0	0	0	0	0	11.3762	0	0	0	0
RNA5SP202	0	0	0	0	0	0	3.31693	4.8434	0	0	0	0	7.13276	0	0	0	0	0	0	0	5.15651	0	0	18.6662	0	0	0	6.44918	0	8.76276	0	3.9364	0	0	0	0	0	29.0075	0	0	0	0	0
RNA5SP204	43.4869	3.30281	0	0	0	0	0	0	0	0	0	0	5.885	7.97479	4.96077	36.395	0	0	113.683	0	4.24395	0	0	75.1541	529.222	25.3391	13.5869	4.173	27.3054	18.2597	0	119.407	3.34141	0	6.56407	7.32679	0	0	115.487	0	0	0	0
RNA5SP209	0	0	0	0	0	0	0	0	0	0	0	0	0	0	0	0	0	0	0	0	0	0	0	0	0	0	0	3.41427	0	0	0	0	0	0	0	0	0	0	0	0	0	0	0
RNA5SP208	5.89398	0	0	0	0	0	0	0	0	0	0	0	0	0	0	4.85266	0	0	0	0	0	0	0	0	0	0	0	0	0	0	0	0	0	0	0	0	0	0	0	0	0	0	0
RNA5SP207	0	0	0	0	0	0	0	0	0	0	0	0	16.6048	0	0	30.3564	0	0	0	0	0	0	0	0	0	0	0	0	0	0	0	0	0	0	6.01861	0	0	0	0	0	0	0	0
RNA5SP223	0	0	0	0	0	0	0	0	0	0	0	0	0	0	0	0	0	0	0	0	0	0	0	0	3.28964	0	0	0	0	0	0	0	0	0	0	0	0	0	0	0	0	0	0
RNA5SP222	0	0	0	0	0	0	0	0	0	0	0	0	0	0	0	0	0	0	0	0	0	0	0	0	72.6887	0	0	0	0	0	0	0	13.5631	0	0	0	0	0	0	0	0	0	0
RNA5SP221	0	0	0	0	0	0	0	0	0	0	0	0	0	0	0	0	0	0	0	0	0	0	0	0	0	3.37645	0	0	0	0	0	4.03431	0	0	0	0	0	0	0	0	0	0	0
RNA5SP227	0	0	0	0	0	0	0	0	0	0	0	0	0	0	0	0	0	0	0	0	0	0	0	0	0	0	0	0	0	0	0	0	0	0	0	0	0	13.8061	0	0	0	0	0
RNA5SP226	4.74921	0	0	0	0	0	0	0	0	0	0	0	0	0	0	0	0	0	0	0	0	0	0	0	0	0	0	0	0	3.85191	0	0	0	0	0	0	0	4.26682	0	0	0	0	0
RNA5SP225	0	0	0	0	3.96869	0	0	0	0	0	0	0	0	0	0	0	0	0	0	0	0	0	0	0	0	0	0	0	0	0	0	0	0	0	0	0	0	0	11.3762	0	0	0	0
hsa_piR_014928	0	0	0	0	0	0	0	0	0	0	0	0	0	0	0	0	0	0	0	0	0	0	0	0	0	0	0	0	0	0	0	0	0	0	0	0	0	6.51174	0	0	0	0	0
RNA5SP215	0	0	0	0	0	0	0	0	0	0	0	0	0	0	0	21.6898	0	0	0	0	0	0	0	0	0	0	0	0	0	0	0	3.18912	0	0	0	0	0	0	0	0	0	0	0
RNA5SP214	0	0	0	0	0	0	0	0	0	0	0	0	0	0	0	3.61496	0	0	0	0	0	0	0	0	0	0	0	0	0	0	0	0	0	0	0	0	0	0	93.8321	0	0	0	0
hsa_piR_014923	71.1738	10.7502	10.6781	5.26482	22.8508	3.07548	5.7506	0	0	0	13.8964	0	88.8785	0	0	5.0594	4.33094	0	0	22.4941	53.8969	0	33.2289	17.9912	20.5258	0	0	9.47493	13.4314	252.034	15.5359	376.123	6.63447	0	218.616	20.9507	0	51.5577	102.386	40.9244	58.2895	0	3.24437
RNA5SP219	0	0	0	0	0	0	0	0	0	0	0	0	47.668	0	0	0	0	0	0	0	0	0	0	0	3.91007	0	0	0	0	0	0	0	0	0	0	0	0	0	0	0	0	0	0
RNA5SP242	44.795	0	8.01799	33.5109	185.584	0	0	0	0	0	0	0	133.461	3.94919	0	65.7722	0	0	0	0	7.12562	0	0	20.24	0	3.2369	0	7.75524	8.2321	39.2143	0	78.783	0	0	15.4333	0	0	6.06689	0	3.8863	0	0	0
RNA5SP241	0	0	0	0	0	0	0	0	0	0	0	0	5.52609	0	0	0	0	0	0	0	0	0	0	0	0	0	0	0	0	0	0	3.71536	0	0	0	0	0	0	0	0	0	0	0
RNA5SP246	31.8076	0	5.54598	0	4.25307	0	0	0	0	0	0	0	3.70322	11.9341	0	55.4074	0	0	0	0	5.03375	0	0	4.35428	16.0003	0	0	3.5531	28.1206	73.5281	0	25.1482	0	0	5.21074	0	0	0	0	14.2777	0	0	0
RNA5SP244	0	0	0	0	0	0	0	0	0	0	0	0	0	0	0	0	0	0	0	0	0	0	0	0	0	0	0	0	0	0	0	0	0	0	0	0	0	0	31.2774	0	0	0	0
RNA5SP235	0	0	0	0	0	0	0	0	0	0	0	0	0	0	0	0	0	0	0	0	0	0	0	0	0	0	0	0	0	0	0	3.57517	0	0	0	0	0	0	11.3762	0	0	0	0
RNA5SP239	4.17812	0	0	0	0	0	0	0	0	0	0	0	0	0	0	0	0	0	0	0	0	0	0	0	16.739	0	0	0	0	0	0	0	0	0	8.70655	0	0	0	126.897	0	0	0	0
RNA5SP236	0	0	0	0	0	0	0	0	0	0	0	0	0	0	0	0	0	0	0	0	0	0	0	0	4.25156	0	0	0	0	0	0	0	0	0	0	0	0	0	0	0	0	0	0
hsa_piR_002969	0	0	0	0	0	0	0	0	0	0	0	0	0	0	0	0	0	0	0	0	0	0	0	0	16.4776	0	0	0	0	0	0	0	0	0	0	0	0	0	0	0	0	0	0
hsa_piR_002962	0	0	0	0	0	0	0	0	0	0	0	0	0	0	0	0	0	0	0	0	0	0	0	0	0	0	0	0	0	0	0	0	0	0	0	0	0	0	150.898	0	0	0	0
RNA5SP264	0	0	0	0	39.0019	0	0	0	0	0	0	0	0	0	0	0	0	0	0	0	0	0	0	36.4531	0	0	0	0	0	0	0	0	0	0	0	0	0	0	0	0	0	0	0
RNA5SP263	4.25513	0	0	0	0	0	0	0	0	0	0	0	25.6836	0	0	0	0	0	0	0	0	0	0	6.99981	20.7055	4.58438	0	0	0	3.54148	0	7.0757	0	0	0	0	0	7.25971	31.2774	0	0	0	0
RNA5SP262	0	0	0	0	5.34205	0	0	0	0	0	0	0	0	0	0	0	0	0	0	0	0	0	0	0	0	0	0	0	0	0	0	0	0	0	0	0	0	0	0	0	0	0	0
RNA5SP267	0	0	0	0	0	0	0	0	0	0	0	0	103.239	0	0	0	0	0	0	0	0	0	0	0	0	0	0	0	0	0	0	0	0	0	0	0	0	3.83356	0	0	0	0	0
RNA5SP270	0	0	0	0	0	0	0	0	0	0	0	0	0	0	0	0	0	0	0	0	0	0	0	0	0	0	0	0	0	0	0	0	0	0	0	0	0	0	22.7524	0	0	0	0
RNA5SP252	3.53146	0	0	0	0	0	0	0	0	0	0	0	0	0	0	7.21475	0	0	0	0	0	0	0	0	0	0	0	0	0	9.91879	0	17.9423	0	0	0	0	0	0	0	0	0	0	0
RNA5SP251	0	0	0	0	0	0	0	0	0	0	0	0	3.63122	0	0	0	0	0	0	0	0	0	0	0	0	0	0	0	0	0	0	0	0	0	0	0	0	0	0	0	0	0	0
RNA5SP250	12.9047	0	0	0	0	0	0	0	0	0	0	0	0	0	0	0	0	0	0	0	3.73386	0	0	0	0	0	0	0	0	40.2723	0	0	0	0	0	0	0	0	0	10.061	0	0	0
RNA5SP257	0	0	0	0	0	0	0	0	0	0	0	0	0	0	0	0	0	0	0	0	0	0	0	0	0	0	0	0	0	0	0	0	0	448.038	0	0	0	0	0	0	0	0	0
RNA5SP256	0	0	0	0	0	0	0	0	0	0	0	0	0	0	0	0	0	0	0	0	0	0	0	0	12.0131	0	0	0	0	0	0	0	0	0	0	0	0	0	0	0	0	0	0
RNA5SP259	0	0	0	0	0	0	0	0	0	0	0	0	0	0	0	0	0	0	0	0	0	0	0	0	0	0	0	24.8717	0	0	6.45815	7.10286	0	0	3.29089	0	0	44.4576	0	0	0	0	0
RNA5SP286	0	0	0	0	0	0	0	0	0	0	0	0	0	0	0	0	0	0	0	0	0	0	0	0	12.7036	4.583	0	0	0	0	0	0	0	0	0	0	0	0	93.8321	0	0	0	0
RNA5SP284	0	0	0	0	0	0	3.69306	0	0	0	0	0	0	0	0	0	0	0	0	0	0	0	0	0	0	0	0	5.31109	0	0	0	0	0	0	0	0	0	0	0	0	0	0	0
RNA5SP283	17.8678	0	4.26423	0	0	0	41.2646	0	0	0	4.02062	0	5.37405	0	0	7.91534	0	0	0	0	0	0	0	0	0	3.54399	0	83.2017	5.73038	9.01985	0	11.3889	0	0	4.92387	0	0	4.43412	0	0	0	0	0
RNA5SP288	21.3803	0	7.00088	0	0	0	0	0	0	0	0	0	0	0	0	31.6614	0	0	0	0	0	0	0	0	0	0	0	6.82855	3.45995	0	0	9.64153	0	0	0	0	0	0	10.5747	0	0	0	0
RNA5SP274	0	0	0	0	0	0	0	0	0	0	0	0	0	0	0	0	0	0	0	0	0	0	0	0	0	0	0	0	0	0	0	0	0	0	0	0	0	0	31.7242	0	0	0	0
RNA5SP273	41.4064	0	3.52823	3.47085	0	0	0	0	0	0	0	0	22.7901	8.28752	0	80.0689	0	0	0	3.8777	0	0	4.66888	0	0	0	0	9.47493	29.4236	19.4091	0	46.4204	0	0	9.62314	0	0	0	0	0	0	0	0
hsa_piR_002926	0	0	0	0	0	0	0	0	0	0	0	0	0	0	0	0	0	0	0	0	0	0	0	0	0	0	0	0	0	0	0	0	0	0	0	0	0	0	31.7985	0	0	0	0
RNA5SP281	0	0	0	0	0	0	0	0	0	0	0	0	0	0	0	0	0	0	0	0	0	0	0	0	4.25156	0	0	0	0	0	0	0	0	0	0	0	0	0	93.8321	0	0	0	0
hsa_piR_000230	0	0	0	0	0	0	0	0	0	0	0	0	0	0	0	0	0	0	0	0	0	0	0	0	4.10067	0	0	0	0	0	0	0	0	0	0	0	0	0	151.355	0	0	0	0
hsa_piR_014879	0	0	0	0	0	0	0	0	0	0	0	0	0	0	0	0	0	0	0	0	0	0	0	0	3.18679	4.583	0	0	0	0	0	0	0	0	4.04291	0	0	0	0	0	0	0	0
hsa_piR_014880	0	10.8344	0	0	0	0	0	0	0	0	0	3.2119	0	0	0	0	0	0	0	0	0	0	0	0	0	7.88589	0	4.5957	7.82268	0	0	0	0	0	3.50362	0	0	0	0	0	0	0	0
hsa_piR_012246	15.7081	0	0	0	0	0	0	0	0	0	0	0	14.6844	0	0	14.7098	0	0	0	0	10.7785	0	0	0	0	0	0	0	0	41.076	0	93.7429	0	0	13.5711	0	0	0	413.381	9.36325	11.3229	0	0
hsa_piR_012241	0	0	0	0	0	0	0	0	0	0	0	0	0	0	0	0	0	0	0	0	0	0	0	0	0	0	0	0	0	0	0	0	0	0	0	0	0	0	344.051	0	0	0	0
hsa_piR_002852	0	34.3398	0	0	0	5.02127	3.0119	5.87347	0	0	3.4741	14.2124	13.7183	0	0	14.7098	0	0	0	10.4608	4.24395	0	0	0	16.0179	0	0	15.9889	28.3151	0	0	17.9181	0	0	9.99867	3.68028	0	4.62154	1207.18	0	3.90848	0	0
hsa_piR_014840	0	0	0	0	0	0	0	0	0	0	0	0	0	0	0	0	0	0	0	0	0	0	0	0	0	0	8.82797	0	0	0	0	0	0	0	0	0	0	0	0	0	0	0	0
hsa_piR_000205	0	0	0	0	0	0	0	0	0	0	0	0	0	0	0	0	0	0	0	0	0	0	0	0	0	3.38086	0	0	0	0	0	0	0	0	0	0	0	0	0	0	0	0	0
hsa_piR_000203	0	9.58104	0	0	0	0	0	0	0	0	0	0	0	0	0	0	0	0	4.25672	0	0	0	0	0	0	21.0942	4.59457	0	5.04162	0	0	0	0	0	0	0	0	0	0	0	0	0	0
hsa_piR_002881	0	0	0	0	0	0	0	0	0	0	0	0	0	0	0	0	0	0	0	0	0	0	0	0	0	0	0	0	0	0	0	0	0	0	5.54523	0	0	0	0	0	0	0	0
hsa_piR_014864	0	0	0	0	0	0	0	0	0	0	0	0	0	0	0	0	0	0	0	0	0	0	0	0	0	3.44262	0	0	0	0	0	0	0	0	0	0	0	0	0	0	0	0	0
hsa_piR_000226	5.63192	0	0	0	0	0	0	0	0	0	0	0	0	0	0	0	0	0	0	0	0	0	0	0	0	0	0	0	0	0	0	0	0	0	0	0	0	0	22.7524	0	0	0	0
hsa_piR_012252	0	0	0	0	0	0	0	0	0	0	0	0	0	0	0	0	0	0	0	0	0	0	0	0	0	0	0	0	0	0	0	0	0	0	4.4144	0	0	0	0	0	0	0	0
hsa_piR_000285	0	0	0	0	0	0	0	0	0	0	0	0	0	0	0	0	0	0	0	0	0	0	0	0	0	0	0	0	0	0	0	7.23399	0	0	0	0	0	0	0	0	0	0	0
hsa_piR_002811	0	3.66133	0	0	0	0	0	0	0	0	0	0	0	0	0	6.43273	0	0	0	0	0	0	0	0	16.0387	0	0	0	0	0	0	0	0	0	0	0	0	0	0	0	0	0	0
hsa_piR_014802	0	0	0	0	0	0	0	0	0	0	0	0	0	0	0	0	0	0	0	0	0	0	0	0	0	0	0	0	0	0	0	0	0	0	0	0	0	0	62.5547	0	0	0	0
hsa_piR_002842	0	0	0	0	0	0	0	0	0	0	0	0	0	0	0	0	0	0	0	0	0	0	0	0	29.5849	0	0	0	0	0	0	0	0	0	0	0	0	0	0	0	0	0	0
hsa_piR_002785	0	0	0	0	0	0	0	0	0	0	0	0	0	0	0	0	0	0	0	0	0	0	0	0	0	47.7633	0	0	0	0	0	0	0	0	0	0	0	0	0	0	0	0	0
hsa_piR_002737	0	0	0	0	0	0	0	0	0	0	0	0	0	0	0	0	0	0	0	0	0	0	0	0	0	0	0	0	0	0	0	0	0	0	0	0	0	0	190.894	0	0	0	0
RNU6-444P	0	0	0	0	0	0	0	0	0	0	0	0	0	0	0	0	0	0	0	0	0	0	0	0	5.97826	0	0	0	0	0	0	0	0	0	0	0	0	0	0	0	0	0	0
hsa_piR_014733	0	0	0	0	0	0	0	0	0	0	0	0	0	0	0	0	0	0	0	0	0	0	0	0	0	0	0	0	0	0	0	0	0	0	0	0	0	0	52.8737	0	0	0	0
hsa_piR_000161	0	5.48948	0	0	0	0	0	0	0	0	0	0	0	0	0	0	0	0	0	0	0	0	0	0	0	0	0	0	0	0	0	0	0	0	0	0	0	0	0	0	0	0	0
hsa_piR_000163	0	0	0	0	0	0	0	0	0	0	0	0	0	0	0	0	0	0	0	0	0	0	0	0	0	0	0	0	0	0	0	0	0	0	0	0	0	0	137.472	0	0	0	0
hsa_piR_000172	0	5.43637	0	0	0	5.35737	0	0	0	0	0	4.35943	8.45965	0	0	4.85996	0	0	0	6.82591	4.71267	0	0	0	0	0	0	0	13.283	9.09507	0	0	0	0	0	0	0	11.8646	518.162	3.96025	0	32.4736	0
hsa_piR_000188	0	0	0	0	0	0	0	0	0	0	0	0	0	0	0	0	0	0	0	0	0	0	0	0	7.23053	0	0	0	0	0	0	0	0	0	0	0	0	0	0	0	0	0	0
hsa_piR_002705	0	0	0	0	0	0	0	0	0	0	0	0	0	0	0	0	0	0	0	0	0	0	0	0	20.5104	0	0	0	0	0	0	0	0	0	0	0	0	0	0	0	0	0	0
RNU11-3P	0	0	0	0	0	0	0	0	0	0	0	0	0	0	0	0	0	0	0	0	0	0	0	0	0	0	0	0	0	0	0	0	0	0	0	0	0	0	86.8885	0	0	0	0
hsa_piR_002719	0	0	0	0	0	0	0	0	0	0	0	0	0	0	0	0	0	0	0	0	0	0	0	0	0	0	0	0	0	0	0	0	0	0	0	0	0	0	31.7985	0	0	0	0
hsa_piR_014700	0	0	0	0	0	0	0	0	0	0	0	0	0	0	0	0	0	0	0	0	0	0	0	0	15.4679	0	0	0	0	0	0	0	0	0	0	0	0	0	0	0	0	0	0
RNU11-6P	34.2277	7.75255	4.29564	0	39.0019	14.6751	3.38051	29.0256	0	0	22.4975	161.479	53.8837	285.526	0	16.5151	16.8155	0	57.862	256.002	214.901	0	7.96248	20.24	362.613	120.739	25.1837	276.177	9.84832	47.6514	22.9052	156.351	21.3262	6.85949	26.5726	0	10.4786	15.8049	11.3762	19.7468	5.3472	0	18.503
hsa_piR_014632	0	0	0	0	0	0	0	0	0	0	0	0	0	0	0	0	0	0	0	0	0	0	0	0	4.73696	0	0	0	0	0	0	0	0	0	0	0	0	0	126.897	0	0	0	0
hsa_piR_014644	0	0	0	0	0	0	0	0	0	0	0	0	0	0	0	0	0	0	0	0	0	0	0	0	0	0	0	0	0	0	0	0	0	0	0	0	0	0	21.1495	0	0	0	0
hsa_piR_014643	0	0	0	0	0	0	0	0	0	0	0	0	0	0	0	0	0	0	0	0	0	0	0	0	0	0	0	0	0	0	0	0	0	0	0	0	0	0	22.7524	0	0	0	0
SNORD13P1	0	41.3067	46.3548	10.0968	0	164.189	21.2606	0	0	18.5397	70.3505	78.2087	34.6663	7.6377	0	797.658	84.9494	0	8.46236	6.3157	96.1727	0	0	9.11328	0	37.0091	7.10687	579.451	14.293	451.668	161.503	522.517	0	3.82122	7.13524	59.3986	0	21.8301	173.777	44.2181	64.7449	4.33075	72.242
hsa_piR_002622	0	0	0	0	0	0	0	0	0	0	0	3.54453	0	0	0	4.12879	0	0	0	0	0	0	0	0	0	11.2795	5.17507	3.84919	0	0	0	0	0	3.24923	3.01719	0	0	0	648.442	0	0	0	0
hsa_piR_014615	0	0	0	0	0	0	0	0	0	0	0	0	0	0	0	0	0	0	0	0	0	0	0	0	0	0	0	0	0	0	0	0	0	0	5.93143	0	0	0	0	0	0	0	0
hsa_piR_002633	0	0	0	0	0	0	0	0	0	0	0	0	0	0	0	0	0	0	0	7.41036	0	0	0	0	0	0	0	0	0	0	0	0	0	0	0	0	0	0	0	0	0	0	0
hsa_piR_014629	5.30846	40.6173	0	0	0	5.9643	4.01861	7.71312	0	0	5.2268	20.5581	26.0245	5.00379	0	14.337	8.40774	0	6.20683	21.8201	19.8077	0	8.27496	9.33308	8.98014	15.5415	7.7595	13.7871	21.2856	9.70455	3.9289	25.7408	0	0	44.1563	3.7678	0	20.126	13731.7	0	6.98599	0	4.2985
hsa_piR_014620	13.6016	96.104	357.781	382.993	746.563	3899.85	593.028	394.421	9.00198	239.839	234.804	8498.86	1228.37	438.029	3212.93	2345.15	5274.74	7.56848	488.031	10997.9	2599.08	0	144.366	2263.27	642.914	1291.72	1758.05	1980.28	122.39	2133.98	783.973	3451.73	0	70.9541	2849.09	611.089	369.867	23438.4	577.434	4977.8	1522.48	10.1831	1364.28
hsa_piR_014626	0	31.4864	0	0	0	0	3.49985	3.93186	0	0	0	8.05511	7.13276	0	0	4.12879	0	0	0	3.76203	0	0	0	9.11328	8.08852	0	0	7.99447	18.2492	0	0	5.56575	0	0	4.86251	0	0	0	688.102	0	0	0	0
hsa_piR_014677	0	0	0	0	0	0	0	0	0	0	0	0	0	0	0	0	0	0	0	0	0	0	0	13.4934	0	0	0	0	0	3.73955	0	0	0	0	0	0	0	0	0	4.4357	0	0	0
hsa_piR_012018	0	0	0	0	0	0	0	0	0	0	0	0	0	0	0	0	0	0	0	0	0	0	0	0	0	0	0	0	0	0	0	0	0	0	0	0	0	0	452.694	0	0	0	0
hsa_piR_014679	0	0	0	0	0	0	0	0	0	0	0	0	0	0	0	0	0	0	0	0	0	0	0	0	0	6.96448	0	0	0	0	0	0	0	0	0	0	0	0	0	0	0	0	0
hsa_piR_014671	0	0	0	0	0	0	0	0	0	0	0	0	0	0	0	0	0	0	0	0	0	0	0	0	0	0	0	0	0	0	0	0	0	0	0	0	0	0	63.6314	0	0	0	0
hsa_piR_000045	9.69822	14.1829	256.073	5.26482	0	156.437	32.4913	0	0	294.422	688.674	118.368	332.236	0	0	20.6439	227.009	3.09453	100.178	568.381	136.385	0	10.9983	252.09	0	719.6	186.92	79.9447	0	249.402	63.2241	425.223	0	74.9129	83.8352	106.628	292.272	0	0	70.5794	53.0951	0	146.007
RNU6-450P	0	0	0	0	0	0	0	0	0	0	0	0	0	0	0	0	0	0	0	0	0	0	0	0	0	0	0	0	0	0	0	3.61057	0	0	0	0	0	0	0	0	0	0	0
RNVU1-6	0	0	0	0	0	0	0	0	0	0	3.4741	0	0	0	0	0	0	0	0	0	0	0	0	0	0	4.07073	0	0	0	0	0	0	0	0	0	0	0	0	0	0	0	0	0
RNVU1-1	0	0	0	0	0	0	0	0	0	0	0	0	0	0	0	0	0	0	0	0	0	0	0	6.99981	0	15.8917	3.30689	0	0	0	0	0	0	0	0	0	0	0	0	0	0	0	0
RNVU1-2	0	0	0	0	0	0	0	0	0	0	0	0	0	0	0	0	0	0	0	0	0	0	0	0	0	0	0	0	0	0	0	0	0	0	0	0	0	0	31.7242	0	0	0	0
hsa_piR_002536	0	0	0	0	0	3.08612	0	0	0	0	0	0	0	0	0	0	0	0	0	0	0	0	0	13.4934	0	0	0	0	0	8.76276	0	11.0728	0	69.1364	0	0	0	0	0	0	0	0	0
hsa_piR_014500	0	8.3379	0	0	0	0	0	0	0	0	0	0	0	0	0	0	0	0	0	0	0	0	0	0	0	0	0	0	0	0	0	0	0	0	0	0	0	0	0	0	0	0	0
hsa_piR_002528	0	3.57997	0	0	0	0	0	0	0	0	0	4.18776	14.1358	0	0	4.85996	0	0	0	7.73622	5.88743	0	0	0	6.37289	0	0	4.5957	0	0	3.45438	10.6253	0	0	5.1765	0	0	0	1845.36	0	3.79128	0	0
hsa_piR_002525	0	0	0	0	0	0	0	0	0	0	0	0	0	0	0	0	0	0	0	0	0	0	0	0	11.7302	0	0	0	0	0	0	0	0	0	0	0	0	0	0	0	0	0	0
snoZ6	0	0	0	0	0	0	0	0	0	0	0	0	0	0	0	0	0	0	0	0	0	0	0	0	4.39547	0	0	0	0	0	0	0	0	0	0	0	0	0	0	0	0	0	0
hsa_piR_014552	0	0	0	0	0	0	0	0	0	0	0	0	0	0	0	0	0	0	0	0	0	0	0	0	0	0	0	0	0	0	0	0	0	0	0	0	0	0	115.487	0	0	0	0
hsa_piR_002587	0	0	0	0	0	20.5493	0	0	0	0	0	0	0	0	0	7.21475	0	0	0	0	0	0	0	0	0	26.0393	9.29975	3.734	0	3.92143	0	9.60613	0	41.1569	0	0	3.09034	0	0	0	0	0	0
RNU6ATAC8P	0	0	0	0	0	0	0	0	0	0	0	0	0	0	0	0	0	0	0	0	0	0	0	0	4.39547	0	0	0	0	0	0	0	0	0	0	0	0	0	31.7985	0	0	0	0
hsa_piR_014418	0	0	0	0	0	0	0	0	0	0	0	0	0	0	0	0	0	0	0	0	0	0	0	95.6641	0	0	0	0	0	0	0	0	0	0	0	0	0	0	0	0	0	0	0
hsa_piR_002441	0	36.3854	0	0	4.25307	0	5.0729	5.36653	0	0	6.9482	12.2249	21.4994	0	0	6.48795	0	0	14.3539	8.06089	3.47448	0	0	0	12.8485	36.9465	35.5461	13.4999	34.45	0	5.68787	3.15693	0	0	39.8883	0	3.10032	9.97571	190.894	0	0	0	0
RNU5F-4P	3.37841	0	0	0	0	0	0	0	0	0	0	0	3.52765	0	0	4.12879	0	0	3.18751	4.92054	0	0	0	0	0	0	0	0	0	0	0	8.21083	0	0	0	0	0	0	137.472	0	0	0	0
hsa_piR_002462	0	0	0	0	0	0	0	0	0	0	3.21649	0	0	0	0	0	0	0	0	0	0	0	0	0	0	0	0	0	0	0	0	0	0	0	0	0	0	0	0	0	0	0	0
hsa_piR_014440	0	0	0	0	0	0	0	0	0	0	0	0	0	0	0	0	0	0	0	0	0	0	0	0	0	0	0	0	0	0	0	0	0	0	0	0	0	0	86.8885	0	0	0	0
hsa_piR_002468	255.424	63.201	3.29553	24.7367	193.373	86.5111	9.77788	36.5318	0	4.63854	4.34262	308.069	184.981	51.9077	70.2776	22.0647	38.9784	0	25.0125	1286.77	44.6668	0	60.7111	18.8685	1411.85	7.35956	20.8051	30.2013	9.17079	81.8853	5.56623	17.1968	38.13	9.97793	16.3979	4.40721	374.825	97.2702	608.22	6.34563	3.10214	0	43.9348
hsa_piR_002485	25.3885	3.85965	0	0	162.527	0	5.79063	0	0	0	0	0	111.503	3.55427	0	14.4599	4.5119	0	0	0	35.1055	0	4.71904	0	0	0	0	11.2515	27.3841	193.856	3.28779	296.04	9.9011	11.9139	61.8194	10.5742	4.04729	11.3448	11.3762	34.5023	66.3675	0	3.93996
RNU6-298P	0	0	0	0	0	0	0	0	0	0	0	0	0	0	0	0	0	0	3.12309	0	0	0	0	0	0	0	0	0	0	0	0	0	0	0	0	0	0	0	0	0	0	0	0
hsa_piR_016949	0	0	0	0	0	0	0	0	0	0	0	0	0	0	0	0	0	0	0	0	0	0	0	0	3.41999	0	0	0	0	0	0	0	0	0	0	0	0	0	0	0	0	0	0
hsa_piR_016947	0	0	0	0	0	0	0	0	0	0	0	0	3.06654	0	0	0	0	0	0	0	0	0	0	0	0	0	0	0	0	0	0	0	0	0	0	0	0	0	0	0	0	0	0
hsa_piR_016946	19.5559	14.8604	0	0	14.3106	3.42722	27.1835	0	0	4.66269	6.24931	0	147.606	3.94155	39.6862	0	4.33094	0	23.6296	6.52177	0	0	141.396	6.85026	72.2848	0	181.72	23.3912	30.5505	5.7993	13.0361	10.8578	4.55991	5.04947	14.6535	3.78157	15.3456	4.24089	2495.64	0	0	0	0
hsa_piR_016945	31.4303	12.1736	0	4.6278	106.815	449.086	75.6302	10.0317	0	7.67173	12.0619	495.602	16.3422	24.3533	5.74301	14.4295	75.6697	0	32.4735	133.836	145.179	0	0	258.993	56.8853	154.467	17.1535	30.1593	9.30129	96.1348	46.1825	17.3051	4.08038	3.00239	20.8747	8.00207	14.3201	16.7955	93.8321	6.34563	3.70963	0	74.4836
hsa_piR_004962	0	18.8557	0	0	16.4742	3.6113	8.08822	5.20233	0	0	9.24742	14.9009	8.81124	0	0	10.1188	4.04521	0	0	7.53144	7.62274	0	0	11.2445	20.7131	9.54455	4.82052	25.038	14.9233	0	4.85385	7.36995	0	0	10.0958	0	0	7.88238	4225.14	0	0	0	0
hsa_piR_016959	0	0	0	0	0	0	0	0	0	0	0	0	4.12752	0	0	0	0	0	0	0	0	0	0	0	0	0	0	0	0	0	0	0	0	0	0	0	0	0	0	0	0	0	0
hsa_piR_002314	0	0	0	0	0	0	0	0	0	0	0	0	0	0	0	0	0	0	0	0	0	0	0	0	0	0	0	0	0	0	0	0	0	0	0	0	0	0	63.6314	0	0	0	0
hsa_piR_004987	0	0	0	0	0	0	0	0	0	0	0	0	0	0	0	0	0	0	0	0	0	0	0	0	0	6.03967	0	4.44137	0	0	0	0	0	0	0	0	0	0	0	0	0	0	0
hsa_piR_004918	0	20.9156	0	0	0	0	0	0	0	0	0	6.03983	0	0	0	7.22993	4.04521	0	0	0	0	0	0	0	4.73823	4.98902	0	9.76586	5.50461	0	0	0	0	0	3.26857	0	0	5.90386	190.894	0	0	0	0
hsa_piR_016909	0	0	0	0	0	0	0	0	0	0	0	0	0	0	0	0	0	0	0	0	0	0	0	0	0	0	0	0	0	0	0	0	0	0	0	0	0	0	95.4472	0	0	0	0
hsa_piR_016900	0	0	0	0	0	0	0	0	0	0	0	0	0	0	0	0	0	0	0	0	0	0	0	0	0	0	0	0	0	0	0	0	0	0	0	0	0	0	21.1495	0	0	0	0
hsa_piR_004923	0	5.62898	0	0	0	0	0	0	0	0	0	5.68333	3.96861	0	0	0	0	0	0	0	0	0	0	0	3.47595	5.64356	0	5.32965	0	0	0	0	0	0	3.09274	0	0	0	1563.99	0	0	0	0
hsa_piR_016919	0	0	0	0	0	0	0	0	0	0	0	0	0	0	0	0	0	0	0	0	0	0	0	0	0	0	0	0	0	0	0	0	0	0	0	0	0	3.47127	0	0	0	0	0
hsa_piR_016926	4.59836	3.79271	0	0	332.091	3.58782	3.75198	0	0	0	0	10.4532	19.6233	4.60738	0	0	0	5.79155	85.2788	73.2322	79.9891	0	3.79479	187.885	3.3381	59.4923	50.3913	0	4.17698	9.70455	0	0	0	25.4523	23.0815	0	6.10802	5.61442	0	0	0	0	0
hsa_piR_002372	0	0	0	0	0	0	0	0	0	0	0	0	0	0	0	0	0	0	0	0	0	0	0	0	3.51242	0	0	0	0	0	0	0	0	0	0	0	0	0	204.771	0	0	0	0
hsa_piR_002370	0	0	0	0	0	0	0	0	0	0	0	0	0	0	0	0	0	0	6.50316	0	0	0	0	0	0	7.32128	3.68712	0	0	0	0	0	0	0	0	0	0	0	0	0	0	0	0
hsa_piR_014385	0	0	0	0	0	0	0	0	0	0	0	0	0	0	0	0	0	0	0	0	0	0	0	0	0	0	0	0	0	0	0	0	0	0	0	0	0	0	11.3762	0	0	0	0
hsa_piR_004993	90.9966	111.614	8.80421	524.204	2112.49	46.8664	30.0162	12.1191	0	4.59118	66.7423	142.3	126.01	29.7124	34.312	38.9277	4.33094	3.80682	976.819	3880.92	53.6639	0	25.1233	105.494	67.5542	1075.62	44.7399	107.777	174.27	532.19	36.7739	28.735	9.31749	20.0614	37.5812	36.4417	140.648	44.9794	0	99.9995	10.3686	4.85913	25.0819
hsa_piR_016970	0	0	0	0	0	112.82	0	0	0	0	0	8.12066	0	0	0	0	4.9113	0	0	0	0	0	0	0	0	0	0	0	0	4.35471	63.0104	0	0	0	0	0	3.09527	0	0	0	0	0	0
hsa_piR_002334	0	0	0	0	0	0	0	0	0	0	0	0	0	0	0	0	0	0	0	0	0	0	0	0	0	0	0	0	0	0	0	0	0	0	0	0	0	0	21.1495	0	0	0	0
hsa_piR_002341	0	0	0	0	0	0	0	0	0	0	0	0	0	0	0	0	0	0	0	0	0	0	0	0	0	0	0	0	0	0	0	0	0	0	0	0	0	0	84.5979	0	0	0	0
hsa_piR_016980	100.527	0	4.69887	202.023	318.467	750.056	34.8982	5.66501	0	27.1259	79.9043	1340.02	570.683	9.36857	77.9881	55.4074	33.631	4.15979	17.2516	17283.1	34.5131	0	6.30156	205.166	53.9952	13.2371	6.48781	84.3861	4.77133	38.5191	42.6469	3.76776	5.3299	0	7.44484	0	78.936	402.835	22.7524	0	0	0	134.742
hsa_piR_016984	3.50516	18.7734	171.059	7.63193	793.745	34.92	52.8458	18.1385	0	10.6174	5.21115	112.286	133.155	47.2986	32.497	6.43273	90.238	4.39722	10.1092	326.435	103.089	0	60.1896	338.193	37.6381	13.2323	12.8001	28.1287	36.2662	10.0902	24.3626	0	13.3912	6.92912	26.939	52.4693	95.3539	16.364	0	0	0	9.81875	15.2349
hsa_piR_002353	0	0	0	0	0	0	0	0	0	0	0	0	0	0	0	0	0	0	0	0	0	0	0	0	0	0	0	0	0	0	0	0	0	0	0	0	0	0	11.3762	0	0	0	0
RNU11	34.2277	7.75255	4.29564	0	39.0019	14.6751	3.38051	29.0256	0	0	22.4975	161.479	53.8837	285.526	0	16.5151	16.8155	0	57.862	256.002	214.901	0	7.96248	20.24	362.613	120.739	25.1837	276.177	9.84832	47.6514	22.9052	156.351	21.3262	6.85949	26.5726	0	10.4786	15.8049	11.3762	19.7468	5.3472	0	18.503
RNU12	159.109	0	0	4.03167	117.709	0	0	7.71312	0	0	5.21115	4.31686	44.3031	3.28463	0	0	0	0	12.1077	23.2035	16.9032	0	11.1626	4.66654	9.06444	14.9311	39.9371	83.8394	4.90775	15.8457	9.68253	56.4614	27.5742	4.913	27.3634	0	3.15865	3.83535	0	19.1949	0	0	0
hsa_piR_014275	0	0	0	0	0	0	0	5.84213	0	0	3.4741	3.83768	0	0	0	0	0	0	0	0	0	0	0	0	11.1247	0	0	4.44137	0	0	0	0	0	0	0	0	0	0	127.194	0	0	0	0
hsa_piR_014298	0	0	0	0	0	0	0	0	0	0	0	0	0	0	0	0	0	0	0	0	0	0	0	0	9.34607	0	0	0	0	0	0	0	0	0	0	0	0	0	0	0	0	0	0
hsa_piR_014292	0	0	0	0	0	0	0	0	0	0	0	0	0	0	0	0	0	0	0	0	0	0	0	0	0	0	0	0	0	0	0	0	0	0	0	0	0	0	150.898	0	0	0	0
hsa_piR_004907	0	0	0	0	0	0	0	0	0	0	0	0	0	0	0	0	0	0	0	0	0	0	0	0	0	0	0	0	0	0	0	0	0	0	0	0	0	0	295.781	0	0	0	0
hsa_piR_016829	0	0	0	0	0	0	0	0	0	0	0	0	0	0	0	0	0	0	0	0	0	0	0	0	0	0	0	0	0	0	0	0	0	0	0	0	0	0	31.2774	0	0	0	0
hsa_piR_016828	113.855	0	0	0	8.11964	0	0	0	0	0	0	0	5.98091	0	0	6.48795	0	0	0	7.32969	6.87535	0	0	0	0	0	0	0	0	6.70871	0	25.6483	45.8785	0	18.0642	0	0	12.972	0	0	0	0	0
RNU2-3P	0	0	0	0	13.1282	0	0	0	0	0	0	0	0	0	0	0	0	0	0	0	0	0	0	0	0	0	0	0	0	0	0	0	0	0	0	0	0	0	0	0	0	0	0
RNU2-4P	0	0	0	0	0	0	0	0	0	0	0	0	0	0	0	0	0	0	0	0	0	0	0	0	0	0	0	0	0	0	0	0	0	0	0	0	0	0	95.3956	0	0	0	0
hsa_piR_004806	0	0	0	0	0	0	0	0	0	0	0	0	0	0	0	0	0	0	0	0	0	0	0	0	360.975	0	0	0	0	0	0	0	0	0	0	0	0	0	0	0	0	0	0
hsa_piR_004801	29.9874	0	0	0	0	14.252	0	0	0	0	0	48.6976	22.2483	0	0	0	0	0	0	291.294	0	0	0	45.5664	6.26199	0	0	19.246	0	0	0	0	0	0	0	0	3.74529	0	0	0	0	0	0
hsa_piR_004800	16.3565	0	0	4.16108	0	3.10205	0	5.56552	0	0	0	11.8777	11.7373	0	0	0	0	0	20.9107	84.4125	0	0	0	0	56.4235	18.006	0	8.72536	0	3.85191	0	0	0	0	3.0039	0	3.06638	0	0	0	0	0	0
hsa_piR_004815	0	0	0	0	0	0	0	0	0	0	0	0	0	0	0	0	0	0	0	0	0	0	0	4.66654	0	0	0	0	0	0	0	0	0	0	0	0	0	0	0	0	0	0	0
hsa_piR_004829	0	0	0	0	0	0	0	0	0	0	0	0	0	0	0	0	0	0	0	0	0	0	0	0	4.39547	0	0	0	0	0	0	0	0	0	0	0	0	0	0	0	0	0	0
hsa_piR_002253	0	0	0	0	0	0	0	0	0	0	0	0	0	0	0	0	0	0	0	0	0	0	0	0	4.39663	0	0	0	0	0	0	0	0	0	0	0	0	0	0	0	0	0	0
hsa_piR_002270	0	0	0	0	0	0	0	0	0	0	0	0	0	0	0	0	0	0	0	0	0	0	0	0	0	0	0	0	0	0	0	0	0	0	0	0	0	0	31.2774	0	0	0	0
hsa_piR_002275	0	0	0	0	0	0	0	0	0	0	0	0	0	0	0	0	0	0	0	0	0	0	0	0	6.36248	0	0	0	0	0	0	0	0	0	0	0	0	0	0	0	0	0	0
hsa_piR_002278	0	0	0	0	0	0	0	0	0	0	0	0	0	0	0	0	0	0	0	0	0	0	0	0	7.85208	0	0	0	0	0	0	0	0	0	0	0	0	0	0	0	0	0	0
hsa_piR_002286	0	3.49255	0	0	15.5017	0	3.32313	0	0	0	4.82474	5.8741	3.01437	0	0	0	0	0	0	0	0	0	0	0	7.83079	3.23001	0	15.6929	5.31887	0	0	0	0	0	0	0	0	0	63.6314	0	0	0	0
RNU2-2P	0	0	0	0	0	0	0	0	0	0	6.9482	0	0	0	0	0	0	0	0	12.1006	0	0	0	0	0	0	0	0	0	0	0	0	0	0	0	0	0	5.80839	0	0	0	0	0
hsa_piR_016854	0	0	0	0	0	0	0	0	0	0	0	0	0	0	0	0	0	0	0	0	0	0	0	0	0	0	0	0	0	0	0	0	0	0	0	0	0	0	31.8157	0	0	0	0
hsa_piR_016853	0	0	0	0	0	0	0	3.95284	0	0	0	0	0	0	0	0	0	0	0	0	0	0	0	0	7.55135	0	0	0	0	0	0	0	0	0	0	0	0	0	190.791	0	0	0	0
hsa_piR_002220	0	0	0	0	0	0	0	0	0	0	0	0	0	0	0	0	0	0	0	0	0	0	0	0	0	0	0	0	0	0	0	0	0	0	0	0	0	4.44437	0	0	0	0	0
hsa_piR_014204	0	0	0	0	0	0	0	0	0	0	0	0	0	0	0	0	0	0	0	0	0	0	0	0	0	0	0	0	0	0	0	0	0	6.41419	0	0	0	0	0	0	0	0	0
hsa_piR_016866	0	0	0	0	0	0	0	0	0	0	0	0	0	0	0	0	0	0	0	0	0	0	0	0	0	0	0	0	0	0	0	0	0	0	0	0	0	0	1399.89	0	0	0	0
hsa_piR_014215	0	4.58253	0	0	0	0	0	0	0	0	0	0	0	0	0	0	0	0	0	0	0	0	0	0	0	0	0	0	0	0	0	0	0	0	0	0	0	0	0	0	0	0	0
hsa_piR_002183	0	0	0	0	0	0	0	0	0	0	0	0	0	0	0	0	0	0	0	0	0	0	0	0	0	0	0	0	0	0	0	0	0	0	0	0	0	0	445.42	0	0	0	0
hsa_piR_002189	0	0	0	0	0	0	0	0	0	0	0	0	6.24018	0	0	0	0	0	0	0	0	0	0	0	0	0	0	0	0	0	0	0	0	0	0	0	0	0	0	0	0	0	0
hsa_piR_002199	0	0	0	0	0	0	0	0	0	0	0	0	0	0	0	0	0	0	0	0	0	0	0	0	0	10.2368	4.92117	0	0	0	0	0	0	0	0	0	0	0	0	0	0	0	0
hsa_piR_014172	0	7.02105	0	0	0	0	0	0	0	0	4.02062	3.48174	0	0	0	3.61496	0	0	0	0	0	0	0	0	0	3.78459	3.88754	6.21792	6.55468	0	0	3.00489	0	0	3.97174	0	0	0	1808.28	0	0	0	0
hsa_piR_016706	0	0	0	0	0	0	0	0	0	0	0	0	0	0	0	0	0	0	0	0	0	0	0	0	9.2244	0	0	0	0	0	0	0	0	0	0	0	0	0	0	0	0	0	0
hsa_piR_004721	0	0	0	11.3479	0	0	0	0	0	0	0	0	0	0	0	0	0	0	0	0	0	0	0	0	0	0	0	0	0	0	0	0	0	0	0	0	0	0	0	0	0	0	0
hsa_piR_004735	0	5.20591	0	0	0	0	0	0	0	0	4.82474	6.12782	4.40945	0	0	4.85996	0	0	0	0	0	0	0	0	5.55526	12.5469	4.48672	3.25701	7.38312	0	4.24124	0	0	0	9.12846	0	0	0	127.263	0	0	0	0
hsa_piR_014112	0	11.5145	0	0	0	0	0	0	0	0	0	0	0	0	0	0	0	0	0	0	0	0	0	0	0	0	0	0	0	0	0	0	0	0	0	0	0	0	0	0	0	0	0
hsa_piR_002147	16.3308	0	0	0	0	0	0	0	0	0	0	0	0	0	0	0	0	0	0	0	0	0	0	0	0	0	0	0	0	0	0	0	5.35392	0	0	0	0	0	150.898	0	0	0	0
hsa_piR_016792	0	0	0	0	0	0	0	0	0	0	0	0	0	0	0	0	0	0	0	0	0	0	0	0	0	0	0	0	0	0	0	0	0	0	0	0	0	0	11.3762	0	0	0	0
hsa_piR_016796	0	12.3629	0	0	0	0	0	0	0	0	0	5.2953	4.28389	0	0	8.25757	0	0	0	3.07325	0	0	0	11.3981	0	0	0	9.1914	10.6516	0	0	0	0	4.64005	4.04084	0	0	3.80213	577.434	0	0	0	0
hsa_piR_002162	0	0	0	0	0	0	0	0	0	0	0	0	0	0	0	0	0	0	0	0	0	0	0	0	0	0	0	0	0	0	0	0	0	0	0	0	0	0	10.5747	0	0	0	0
hsa_piR_002161	0	0	0	0	0	0	0	0	0	0	0	0	0	0	0	0	0	0	0	0	0	0	0	0	0	0	0	0	0	0	0	0	0	0	0	0	0	0	31.8157	0	0	0	0
hsa_piR_016735	5912.13	338.773	215.366	2886.06	1970.76	317.088	694.365	100.593	40.4787	52.8275	341.212	436.661	7555.53	953.065	240.598	13754.9	667.937	22.8098	28.3265	676.81	1386.02	37.3759	1864.83	114.694	232.703	11.7523	10.3248	2311.29	1836.45	5755.35	256.12	8011.72	249.655	80.6549	1402.46	266.77	6.47772	1577.19	844.489	1360.53	588.84	16.6207	764.806
hsa_piR_004753	0	0	0	0	0	0	0	0	0	0	0	0	0	0	0	0	0	0	0	0	0	0	0	0	0	0	0	0	0	0	0	0	0	0	0	0	0	0	31.2774	0	0	0	0
hsa_piR_016745	0	0	0	0	0	41.7057	0	0	0	0	0	45.6838	0	0	0	0	0	0	0	5.46706	6.56812	0	0	0	0	0	0	0	0	58.6453	4.14526	0	0	0	0	0	0	0	0	0	0	0	13.0785
hsa_piR_016747	0	0	0	0	0	0	0	0	0	0	0	0	0	0	0	0	0	0	0	0	0	0	0	0	0	0	0	0	0	0	0	0	0	0	0	0	0	0	11.3762	0	0	0	0
hsa_piR_016751	0	0	0	0	0	0	0	0	0	0	0	0	0	0	0	0	0	0	0	0	0	0	0	0	0	0	0	0	0	0	0	0	0	0	0	0	0	0	254.388	0	0	0	0
hsa_piR_016767	0	0	9.32812	0	0	0	0	0	0	0	0	0	0	0	0	0	0	0	0	0	0	0	0	0	0	0	0	0	0	0	0	0	0	0	0	0	0	0	0	0	0	0	0
hsa_piR_014093	0	0	0	0	0	0	0	0	0	0	0	0	0	0	0	0	0	0	0	0	0	0	0	0	3.36904	0	0	0	0	0	0	0	0	0	0	0	0	0	52.8737	0	0	0	0
hsa_piR_014039	0	0	0	0	0	0	0	0	0	0	0	0	0	0	0	0	0	0	0	0	0	0	0	0	66.4074	0	0	0	0	0	0	0	0	0	0	0	0	0	31.8157	0	0	0	0
hsa_piR_002074	0	0	0	0	0	0	0	0	0	0	0	0	0	0	0	0	0	0	0	0	0	0	0	0	0	0	0	0	0	0	0	0	0	0	0	0	0	0	63.597	0	0	0	0
hsa_piR_004609	0	0	0	0	0	0	0	0	0	0	0	0	0	0	0	0	0	0	0	0	0	0	0	0	0	0	0	0	0	0	0	0	0	0	0	0	0	0	401.84	0	0	0	0
hsa_piR_016608	0	0	0	0	0	0	0	0	0	0	0	0	0	0	0	0	0	0	0	0	0	0	0	0	15.6403	0	0	0	0	0	0	0	0	0	0	0	0	0	0	0	0	0	0
hsa_piR_016658	370.959	190.442	151.405	283.852	164.912	1548.89	1484.37	9136.55	6794.53	1056.87	4903.21	8036.58	536.131	322.43	58553.1	3409.35	1980.02	28350	1440.24	2157.48	1663.89	2835.31	572.4	365.43	6576.51	9599.84	29279.5	2298.19	201.408	868.707	1365	2837.23	71.0686	415.902	807.238	671.87	1163.01	268795	1892.88	548.687	664.074	156.341	1680.56
hsa_piR_016659	0	3.4611	0	0	0	6.9439	0	96.0207	41.6838	9.49472	19.9978	34.1284	0	7.55464	477.927	12.9759	9.0238	105.749	46.8771	24.0799	22.9951	10.6814	3.15078	15.7423	58.1386	356.905	231.352	3.84919	0	5.78312	0	20.7728	0	3.95769	0	8.77865	7.71745	1485.54	0	4.2234	7.30078	5.63659	7.64401
hsa_piR_014003	0	0	0	0	0	6.65924	0	0	0	0	0	6.52917	0	0	0	0	4.20387	0	0	0	4.20303	0	0	11.3981	0	4.19082	0	5.74462	0	7.96091	3.18778	9.99265	0	0	0	0	0	0	0	3.5411	3.611	0	0
hsa_piR_002033	0	0	0	0	0	0	0	0	0	0	0	0	0	0	0	0	0	0	0	0	0	0	0	0	0	0	0	0	0	0	0	0	0	0	0	0	0	0	10.5747	0	0	0	0
hsa_piR_016677	37.0263	0	0	0	0	5.0311	0	0	0	0	0	0	0	0	0	0	0	0	0	0	0	0	0	0	0	0	0	5.03356	0	3.92143	0	0	0	0	0	0	0	0	0	0	0	0	0
hsa_piR_004665	0	0	0	0	0	0	0	0	0	0	0	0	0	0	0	0	0	0	0	0	0	0	0	0	7.79067	0	0	0	0	0	0	0	0	0	0	0	0	0	0	0	0	0	0
hsa_piR_016572	0	0	0	0	0	0	0	0	0	0	0	0	0	0	0	0	0	0	0	0	0	0	0	0	0	0	0	0	0	0	0	0	0	0	0	0	0	0	31.8157	0	0	0	0
hsa_piR_016585	0	0	0	0	0	0	0	0	0	0	0	0	0	0	0	0	0	0	0	0	0	0	0	0	8.50334	0	0	0	0	0	0	0	0	0	0	0	0	0	86.8885	0	0	0	0
hsa_piR_004506	249.61	293.572	29.8765	139.689	663.602	451.844	44.5566	76.5808	0	52.0638	223.211	556.355	1402.38	52.2609	23.2522	198.182	79.8735	4.91586	34.2635	1063.27	56.4823	0	40.5448	1057.14	315.198	38.0545	62.7912	4090.46	135.329	330.898	162.825	135.028	19.0158	3.06872	27.1219	26.7073	389.841	237.977	0	24.2553	48.1856	0	162.393
hsa_piR_016503	0	0	0	0	0	0	0	0	0	0	0	0	0	0	0	0	0	0	0	0	0	0	0	0	5.53626	0	0	0	0	0	0	0	0	0	0	0	0	0	0	0	0	0	0
hsa_piR_004530	0	6.4661	0	0	0	0	0	0	0	0	0	4.41164	5.87927	0	0	6.48795	0	0	0	7.12723	6.71166	0	0	0	0	0	0	3.15954	4.47783	10.015	0	26.3382	0	0	14.7208	0	0	0	42.2989	0	8.78304	0	0
hsa_piR_004532	0	0	0	0	0	0	0	0	0	0	0	0	0	0	0	0	0	0	4.85419	0	0	0	0	0	0	14.9511	0	0	0	0	0	0	0	0	0	0	0	0	0	0	0	0	0
hsa_piR_004537	0	0	0	0	0	0	0	0	0	0	0	0	0	0	0	0	0	0	0	0	0	0	0	0	4.03277	0	0	0	0	0	0	0	0	0	0	0	0	0	0	0	0	0	0
hsa_piR_004483	0	0	0	0	0	0	0	0	0	0	0	0	0	0	0	0	0	0	0	0	0	0	0	0	0	0	0	0	0	0	0	0	0	0	0	0	0	0	521.331	0	0	0	0
hsa_piR_004430	0	0	0	0	0	0	0	0	0	0	0	0	0	0	0	0	0	0	0	0	0	0	0	0	148.426	0	0	0	0	0	0	0	0	0	0	0	0	0	0	0	0	0	0
hsa_piR_016416	0	0	0	0	0	0	0	0	0	0	0	0	0	0	0	0	0	0	0	0	0	0	0	0	0	0	0	0	0	0	0	0	0	0	0	0	0	0	63.4484	0	0	0	0
hsa_piR_004438	0	0	0	0	0	0	0	0	0	0	0	0	0	0	0	0	0	0	0	0	0	0	0	0	0	3.94295	0	0	0	0	0	0	0	0	0	0	0	0	0	0	0	0	0
hsa_piR_004443	0	0	0	0	0	0	0	0	0	0	6.03093	0	0	0	0	0	0	0	0	0	0	0	0	0	0	0	0	0	0	0	0	0	0	0	0	0	0	0	0	0	0	0	0
RNU6-278P	0	0	0	0	0	0	0	0	0	0	0	0	0	0	0	0	0	0	0	0	0	0	0	0	5.8837	0	0	0	0	0	0	0	0	0	0	0	0	0	0	0	0	0	0
RNU6-277P	0	0	0	0	0	0	0	0	0	0	0	0	0	0	0	0	0	0	0	0	0	0	0	0	0	0	0	0	0	0	0	0	0	0	0	0	0	0	21.1495	0	0	0	0
hsa_piR_004420	0	0	0	0	0	0	0	0	0	0	0	0	0	0	0	0	0	0	0	0	0	0	0	0	4.73696	0	0	0	0	0	0	0	0	0	0	0	0	0	0	0	0	0	0
hsa_piR_004429	0	0	0	0	0	0	0	0	0	0	0	0	0	0	0	0	0	0	0	0	0	0	0	0	0	4.44859	0	0	0	0	0	0	0	5.04947	0	0	0	0	0	0	0	0	0
RNU6-279P	0	0	0	0	0	0	0	0	0	0	0	0	0	0	0	0	0	0	3.64064	0	0	0	0	0	0	0	0	0	0	0	0	0	0	0	0	0	0	0	0	0	0	0	0
RNU6-274P	4.19847	0	0	0	0	0	0	0	0	0	0	0	0	0	0	0	0	0	0	0	0	0	0	0	72.336	0	0	0	0	0	0	0	0	0	0	0	0	0	0	0	0	0	0
hsa_piR_016375	0	0	0	0	0	0	0	0	0	0	0	0	0	0	0	0	0	0	0	0	0	0	0	0	0	0	0	0	0	0	0	0	0	0	0	0	0	0	63.597	0	0	0	0
hsa_piR_016374	0	0	0	0	0	0	0	0	0	0	0	0	0	0	0	0	0	0	0	0	0	0	0	0	0	0	0	0	0	0	0	0	0	0	0	0	0	0	56.8809	0	0	0	0
RNU5E-10P	9.73882	6.09134	0	15.2639	66.8021	12.6201	21.6458	0	0	0	8.04124	29.3087	31.3492	4.67117	0	39.7646	14.7339	0	7.72732	24.0198	278.627	0	0	10.16	5.4937	29.1798	3.02473	132.988	5.85752	448.313	7.84765	1108.13	43.6831	0	28.5465	0	0	0	63.4484	131.533	103.88	0	165.011
hsa_piR_018907	0	0	0	0	158.09	0	0	0	0	0	0	0	5.2333	0	0	0	0	0	6.04675	0	0	0	0	27.0827	0	0	8.11211	0	0	0	0	0	0	0	0	0	0	0	0	0	0	0	0
hsa_piR_018904	0	5.76285	0	0	0	0	0	0	0	0	0	0	0	0	0	0	0	0	0	0	0	0	0	65.3141	0	0	0	0	0	0	0	0	0	0	0	0	0	0	0	0	0	0	0
hsa_piR_018958	0	0	0	0	0	0	0	0	0	0	0	0	0	0	0	0	0	0	0	0	0	0	0	0	3.28964	0	0	0	0	0	0	0	0	0	0	0	0	0	0	0	0	0	0
hsa_piR_004318	0	0	0	0	0	0	0	0	0	0	0	0	0	0	0	0	0	0	0	0	0	0	0	0	0	0	0	0	0	0	0	0	0	0	0	0	0	0	10.5747	0	0	0	0
hsa_piR_004337	0	42.1664	0	0	0	0	0	0	0	0	0	0	0	0	0	0	0	0	0	0	0	0	0	0	0	0	0	0	10.2838	0	0	0	0	0	0	0	0	0	0	0	0	0	0
hsa_piR_004342	0	0	0	0	0	0	0	0	0	0	0	0	0	0	0	0	0	0	0	0	0	0	0	0	0	0	0	0	0	0	0	0	0	0	0	0	0	0	286.342	0	0	0	0
hsa_piR_016327	0	0	0	0	0	0	0	0	0	0	0	0	0	0	0	0	0	0	0	0	0	0	0	0	0	0	0	0	0	0	0	0	0	0	0	0	0	0	21.1495	0	0	0	0
hsa_piR_018989	0	0	0	0	0	0	0	0	0	0	0	0	0	0	0	0	0	0	0	0	0	0	0	0	0	0	0	0	0	0	0	0	0	0	0	0	0	0	63.6314	0	0	0	0
hsa_piR_006930	0	0	0	0	0	0	0	0	0	0	0	0	0	0	0	0	0	0	0	0	0	0	0	0	0	0	4.06976	0	0	0	0	0	0	0	0	0	0	0	0	0	0	0	0
hsa_piR_018919	0	0	0	0	0	0	0	0	0	0	0	0	0	0	0	0	0	0	0	0	0	0	0	0	0	0	0	0	0	3.05486	0	0	0	0	0	0	0	8.95836	0	0	0	0	0
hsa_piR_004308	0	0	0	0	0	77.3546	6.15557	0	0	9.7574	3.74959	278.164	0	0	0	0	9.0238	0	0	7.16486	8.44697	0	0	9.11328	50.006	0	0	26.1761	0	14.5782	446.108	0	0	0	0	0	0	7.80585	0	0	0	0	79.9036
hsa_piR_004309	13.7231	4.48719	0	0	4.25307	577.249	22.8774	121.659	0	34.7981	24.9973	600.284	76.3616	0	0	19.4638	152.25	0	0	54.475	14.7856	0	4.74281	34.1943	231.753	0	4.87468	207.381	0	51.5851	1616.17	3.10106	3.60077	0	20.4264	7.2686	28.7804	30.9537	0	6.69162	0	0	93.6916
hsa_piR_004271	4.17886	112.812	0	0	61.4253	12.1704	12.2091	42.7632	0	14.757	53.8485	43.7007	37.8303	3.12737	3.30718	39.5767	8.40774	0	21.1263	18.0278	8.12739	0	0	9.11328	102.126	35.2933	25.5755	33.3188	69.6212	0	48.946	11.3368	0	8.84513	125.161	6.80635	3.67635	34.0895	3253.59	0	0	0	4.43096
hsa_piR_016264	0	0	0	0	0	0	0	0	0	0	0	0	0	0	0	0	0	0	0	0	0	0	0	0	0	0	0	0	0	0	0	0	0	0	0	0	0	0	42.2989	0	0	0	0
hsa_piR_016273	0	0	0	0	0	0	0	0	0	0	0	0	0	0	0	0	0	0	0	0	0	0	0	0	0	0	0	0	0	0	0	3.164	0	0	0	0	0	0	1617.93	0	0	0	0
RNU4ATAC7P	0	0	0	0	0	0	0	0	0	0	0	0	0	0	0	0	0	0	0	0	0	0	0	0	8.32658	0	0	0	0	0	0	0	0	0	0	0	0	0	0	0	0	0	0
hsa_piR_016271	0	29.5532	0	0	0	0	0	0	0	0	0	3.29546	3.15324	0	0	0	0	0	0	5.38404	0	0	0	0	0	0	0	0	5.70617	0	0	3.28673	0	0	0	0	0	0	1998.44	0	0	0	0
RNU6-288P	0	0	0	0	0	0	0	0	0	0	0	0	0	0	0	0	0	0	0	0	0	0	0	0	0	0	0	0	0	0	0	0	0	0	0	0	0	0	31.7985	0	0	0	0
RNU4ATAC8P	0	0	0	0	0	0	0	0	0	0	0	0	0	0	0	0	0	0	0	0	0	0	0	0	0	0	0	0	0	0	0	3.42151	0	0	0	0	0	0	0	0	0	0	0
hsa_piR_016216	0	0	0	0	0	0	0	0	0	0	0	0	0	0	0	0	0	0	0	0	0	0	0	0	28.9656	0	0	0	0	0	0	0	0	0	0	0	0	0	0	0	0	0	0
hsa_piR_016228	0	0	0	0	0	0	0	0	0	0	0	0	0	0	0	0	0	0	0	0	0	0	0	0	0	0	0	0	0	0	0	0	0	3.13886	0	0	0	0	0	0	0	0	0
hsa_piR_018883	0	3.16204	0	0	29.3239	0	0	0	0	0	0	0	0	0	0	0	0	0	0	0	4.47625	0	0	0	0	0	0	0	7.11373	3.54148	0	10.8535	0	0	6.97138	0	0	0	42.2989	0	3.33454	0	0
hsa_piR_016239	0	0	0	0	0	0	0	0	0	0	0	0	6.97755	0	0	0	0	0	0	54.7711	0	0	0	0	0	0	0	0	0	0	0	0	0	0	0	0	0	0	0	0	0	0	0
hsa_piR_016237	0	0	0	0	0	0	0	0	0	0	0	0	0	0	0	0	0	0	0	0	0	0	0	0	0	0	0	0	0	0	0	0	0	0	0	0	0	0	11.3762	0	0	0	0
hsa_piR_004262	0	16.5257	0	0	0	0	0	0	0	0	4.34262	3.9692	9.17803	0	0	0	0	0	3.21639	6.11671	0	0	0	0	4.25167	9.81465	4.54204	4.73747	17.9176	0	0	0	0	0	26.3414	0	0	3.18431	0	0	0	0	0
[truncated: 1,002 more rows]

## Sheet: TSI-sRNAs-non-disease
TSI values for sRNAs (except miRNAs) in non-disease samples
[truncated: 1,673 more rows]

[truncated: 1 more sheets: Per_tissue-non-disease]
